# Supplementary material for: Assessment of bioclimatic change in Kazakhstan, end 20th—middle 21st centuries, according to the PRECIS prediction
Source: PLoS One. 2020 Oct 2;15(10):e0239514. doi: 10.1371/journal.pone.0239514 (PMC7531827; doi:10.1371/journal.pone.0239514)
Supplement: S1 Table — (ODS) [file pone.0239514.s004.ods]

## Sheet: PRECIS_Data_1980-2004
				Average monthly temperatures of the maxims															Average monthly temperatures of the minimums																				MONTHLY AVERAGE TEMPERATURES
1980-2004																				1980-2004																		1980-2004
OBJECTID *	latitudes	longitudes	height	maxTemAv1980a2004_ENE	maxTemAv1980a2004_FEB	maxTemAv1980a2004_MAR	maxTemAv1980a2004_ABR	maxTemAv1980a2004_MAY	maxTemAv1980a2004_JUN	maxTemAv1980a2004_JUL	maxTemAv1980a2004_AGO	maxTemAv1980a2004_SEP	maxTemAv1980a2004_OCT	maxTemAv1980a2004_NOV	maxTemAv1980a2004_DIC	maxTemAv1980a2004_year	n		minTemAv1980a2004_ENE	minTemAv1980a2004_FEB	minTemAv1980a2004_MAR	minTemAv1980a2004_ABR	minTemAv1980a2004_MAY	minTemAv1980a2004_JUN	minTemAv1980a2004_JUL	minTemAv1980a2004_AGO	minTemAv1980a2004_SEP	minTemAv1980a2004_OCT	minTemAv1980a2004_NOV	minTemAv1980a2004_DIC	minTemAv1980a2004_year	n					1	2	3	4	5	6	7	8	9	10	11	12	year
1	55.197544	68.827576	121.920006	-11.82795	-8.1654	-0.461902	9.258057	17.582009	23.712439	26.227067	23.589712	16.834275	6.639525	-3.533882	-10.043613	7.484195			-19.384973	-16.680964	-9.849619	-2.760887	5.235422	11.658385	14.473579	11.208588	5.530186	-2.112566	-10.001415	-17.177728	-2.488499						-15.6	-12.4	-5.2	3.2	11.4	17.7	20.4	17.4	11.2	2.3	-6.8	-13.6	2.5
2	55.194782	69.207062	121.920006	-11.933107	-8.258218	-0.543749	9.157871	17.52549	23.720974	26.253574	23.601553	16.813234	6.597107	-3.616187	-10.115774	7.433564			-19.501254	-16.813663	-9.957006	-2.853489	5.228965	11.683695	14.524252	11.250034	5.497212	-2.151497	-10.107277	-17.278	-2.539836						-15.7	-12.5	-5.3	3.2	11.4	17.7	20.4	17.4	11.2	2.2	-6.9	-13.7	2.4
3	55.19099	69.586456	121.920006	-11.970303	-8.305803	-0.637903	9.059462	17.461543	23.708656	26.270815	23.574442	16.76821	6.54488	-3.679021	-10.150059	7.387077			-19.454413	-16.766812	-9.933232	-2.811453	5.249478	11.713735	14.608197	11.394526	5.57769	-2.099717	-10.085849	-17.253854	-2.488475						-15.7	-12.5	-5.3	3.1	11.4	17.7	20.4	17.5	11.2	2.2	-6.9	-13.7	2.4
4	55.186165	69.965637	104.294052	-11.921115	-8.234424	-0.353872	9.309777	17.682169	24.043068	26.564073	23.805464	16.960237	6.684238	-3.609187	-10.092843	7.569799			-19.318059	-16.618586	-9.734484	-2.545873	5.54447	12.055839	14.931295	11.720879	5.843007	-1.917047	-10.010475	-17.126293	-2.264611						-15.6	-12.4	-5.0	3.4	11.6	18.0	20.7	17.8	11.4	2.4	-6.8	-13.6	2.7
5	55.180317	70.344696	92.753372	-11.949222	-8.264071	-0.319259	9.316624	17.742734	24.207833	26.763477	23.920385	17.064951	6.750975	-3.597378	-10.107241	7.627484			-19.385225	-16.705709	-9.881752	-2.609727	5.609371	12.154187	15.03286	11.765342	5.826425	-1.940206	-10.065151	-17.178248	-2.281486						-15.7	-12.5	-5.1	3.4	11.7	18.2	20.9	17.8	11.4	2.4	-6.8	-13.6	2.7
6	55.173431	70.723846	92.866501	-11.885169	-8.225961	-0.244749	9.363025	17.750466	24.292401	26.867424	23.945764	17.094813	6.757521	-3.611517	-10.087174	7.66807			-19.336497	-16.666373	-9.8564	-2.605718	5.595101	12.1583	15.03998	11.774905	5.819137	-1.9798	-10.12838	-17.170073	-2.279651						-15.6	-12.4	-5.1	3.4	11.7	18.2	21.0	17.9	11.5	2.4	-6.9	-13.6	2.7
7	54.979279	68.447174	121.919998	-11.527986	-7.882025	0.075831	9.744282	17.990621	24.12769	26.48042	23.852037	17.113992	6.934359	-3.227964	-9.753263	7.827333			-19.119079	-16.442029	-9.522167	-2.459017	5.464116	11.863516	14.617498	11.342118	5.676218	-2.058859	-9.749397	-16.91434	-2.275119						-15.3	-12.2	-4.7	3.6	11.7	18.0	20.5	17.6	11.4	2.4	-6.5	-13.3	2.8
8	54.977558	68.823761	121.919998	-11.603466	-7.939852	-0.003518	9.698861	17.965956	24.085831	26.47681	23.834923	17.076274	6.881365	-3.296655	-9.808916	7.780634			-19.093477	-16.38197	-9.468936	-2.387012	5.584366	12.014767	14.780679	11.554686	5.806265	-1.923077	-9.740603	-16.892355	-2.178889						-15.3	-12.2	-4.7	3.7	11.8	18.1	20.6	17.7	11.4	2.5	-6.5	-13.4	2.8
9	54.974812	69.201233	121.919998	-11.663494	-7.994408	-0.078199	9.621976	17.895481	24.05627	26.463027	23.796211	17.03507	6.846644	-3.3674	-9.850907	7.730023			-19.265517	-16.581662	-9.641672	-2.571324	5.395806	11.851262	14.657026	11.400016	5.601814	-2.043958	-9.890598	-17.035191	-2.343667						-15.5	-12.3	-4.9	3.5	11.6	18.0	20.6	17.6	11.3	2.4	-6.6	-13.4	2.7
10	54.971035	69.578674	121.919998	-11.715665	-8.035028	-0.115411	9.576718	17.868362	24.072463	26.501025	23.802168	17.0116	6.819926	-3.424174	-9.889878	7.706009			-19.304896	-16.634045	-9.660135	-2.565497	5.428558	11.887554	14.725461	11.47918	5.612662	-2.019545	-9.920927	-17.060676	-2.336025						-15.5	-12.3	-4.9	3.5	11.6	18.0	20.6	17.6	11.3	2.4	-6.7	-13.5	2.7
11	54.966236	69.956055	115.517334	-11.81227	-8.110981	-0.159077	9.51744	17.908429	24.154086	26.577655	23.801061	17.027937	6.827125	-3.467373	-9.963997	7.69167			-19.309743	-16.64522	-9.68332	-2.488662	5.624315	12.115138	14.925615	11.674825	5.77042	-1.9136	-9.914695	-17.053704	-2.241553						-15.6	-12.4	-4.9	3.5	11.8	18.1	20.8	17.7	11.4	2.5	-6.7	-13.5	2.7
12	54.960411	70.333374	111.231453	-11.763004	-8.072858	-0.080037	9.563402	17.939288	24.285043	26.718389	23.8663	17.095646	6.85412	-3.470387	-9.939277	7.749719			-19.175709	-16.511428	-9.586742	-2.400337	5.723768	12.245088	15.056948	11.824189	5.91974	-1.849788	-9.874861	-16.959031	-2.132347						-15.5	-12.3	-4.8	3.6	11.8	18.3	20.9	17.8	11.5	2.5	-6.7	-13.4	2.8
13	54.953564	70.710724	112.06102	-11.731854	-8.073776	-0.071783	9.548363	17.926112	24.343236	26.793942	23.870377	17.111912	6.853221	-3.508431	-9.945052	7.759689			-19.064114	-16.401767	-9.524191	-2.356986	5.816815	12.333485	15.153446	11.957903	6.038197	-1.799702	-9.885653	-16.89291	-2.052123						-15.4	-12.2	-4.8	3.6	11.9	18.3	21.0	17.9	11.6	2.5	-6.7	-13.4	2.9
14	54.755947	66.940948	136.52182	-11.20278	-7.552604	0.481444	10.120353	18.363198	24.448973	26.591401	23.97265	17.340569	7.266249	-2.875225	-9.476034	8.123183			-18.80814	-16.185697	-9.21465	-2.1464	5.801669	11.965038	14.612509	11.292242	5.750226	-2.06671	-9.495695	-16.584542	-2.090013						-15.0	-11.9	-4.4	4.0	12.1	18.2	20.6	17.6	11.5	2.6	-6.2	-13.0	3.0
15	54.758312	67.317017	143.12738	-11.254808	-7.641245	0.286783	9.905762	18.140929	24.258274	26.450925	23.857469	17.201992	7.103781	-3.005013	-9.530796	7.981171			-18.786307	-16.135837	-9.262626	-2.23499	5.642916	11.844497	14.547954	11.297097	5.731794	-2.067325	-9.472921	-16.57383	-2.122465						-15.0	-11.9	-4.5	3.8	11.9	18.1	20.5	17.6	11.5	2.5	-6.2	-13.1	2.9
16	54.759651	67.690979	137.598938	-11.363506	-7.727056	0.255	9.872141	18.173801	24.332698	26.52757	23.931749	17.245121	7.086149	-3.05412	-9.606378	7.972764			-18.907083	-16.257413	-9.382341	-2.287526	5.673572	11.959292	14.62715	11.379146	5.725116	-2.076869	-9.55881	-16.67399	-2.148313						-15.1	-12.0	-4.6	3.8	11.9	18.1	20.6	17.7	11.5	2.5	-6.3	-13.1	2.9
17	54.759983	68.062561	128.705505	-11.384655	-7.737368	0.286089	9.921245	18.228623	24.390057	26.596947	23.998464	17.287307	7.103367	-3.059896	-9.604214	8.002164			-18.911325	-16.23474	-9.327253	-2.268889	5.692324	12.032441	14.685958	11.471188	5.744769	-2.025468	-9.539746	-16.673971	-2.112893						-15.1	-12.0	-4.5	3.8	12.0	18.2	20.6	17.7	11.5	2.5	-6.3	-13.1	2.9
18	54.759285	68.445007	121.919998	-11.375062	-7.728606	0.325748	9.975742	18.247745	24.421606	26.69037	24.081788	17.328843	7.130798	-3.061666	-9.580903	8.038034			-18.960011	-16.269663	-9.330958	-2.354691	5.573171	11.996017	14.688318	11.461062	5.676527	-2.035864	-9.583538	-16.721875	-2.155125						-15.2	-12.0	-4.5	3.8	11.9	18.2	20.7	17.8	11.5	2.5	-6.3	-13.2	2.9
19	54.757572	68.819489	121.919998	-11.394904	-7.7534	0.241387	9.930754	18.189126	24.354991	26.675656	24.053762	17.278855	7.089841	-3.121857	-9.597299	7.995576			-18.940674	-16.231751	-9.292571	-2.339506	5.543225	11.987367	14.738804	11.5353	5.714084	-1.947974	-9.58672	-16.710643	-2.127588						-15.2	-12.0	-4.5	3.8	11.9	18.2	20.7	17.8	11.5	2.6	-6.4	-13.2	2.9
20	54.754833	69.195679	121.919998	-11.468251	-7.815856	0.17577	9.875319	18.159412	24.344843	26.683541	24.032152	17.242861	7.059607	-3.179967	-9.647312	7.955177			-19.035754	-16.340532	-9.388322	-2.389155	5.537802	11.995116	14.790569	11.56902	5.681924	-1.944316	-9.668525	-16.786127	-2.164858						-15.3	-12.1	-4.6	3.7	11.8	18.2	20.7	17.8	11.5	2.6	-6.4	-13.2	2.9
21	54.75108	69.570862	121.919998	-11.509667	-7.834802	0.165018	9.874951	18.180173	24.413319	26.763688	24.048961	17.244961	7.050311	-3.230283	-9.68272	7.956993			-18.997496	-16.287743	-9.324979	-2.286508	5.672141	12.16358	14.97748	11.770959	5.829355	-1.846692	-9.656699	-16.750168	-2.061397						-15.3	-12.1	-4.6	3.8	11.9	18.3	20.9	17.9	11.5	2.6	-6.4	-13.2	2.9
22	54.746307	69.946533	121.919998	-11.559922	-7.866277	0.124376	9.835469	18.182932	24.460109	26.809629	24.032518	17.24567	7.017925	-3.289286	-9.736508	7.938053			-18.946964	-16.235864	-9.274543	-2.192258	5.834723	12.349158	15.161942	11.971902	5.996979	-1.755251	-9.639337	-16.708237	-1.953146						-15.3	-12.1	-4.6	3.8	12.0	18.4	21.0	18.0	11.6	2.6	-6.5	-13.2	3.0
23	54.740505	70.322388	121.919998	-11.520287	-7.851212	0.169244	9.875519	18.259908	24.569783	26.915836	24.053212	17.286577	7.027168	-3.308584	-9.724637	7.979377			-18.778017	-16.084904	-9.147362	-2.060687	5.959639	12.45515	15.252494	12.121351	6.184698	-1.639443	-9.561185	-16.56345	-1.82181						-15.1	-12.0	-4.5	3.9	12.1	18.5	21.1	18.1	11.7	2.7	-6.4	-13.1	3.1
24	54.733692	70.697693	121.919998	-11.553909	-7.915243	0.094211	9.766747	18.1675	24.546702	26.951309	24.029305	17.262832	7.002421	-3.369047	-9.774509	7.934027			-18.937073	-16.293929	-9.363209	-2.267676	5.858162	12.399219	15.216412	12.020038	6.041732	-1.803423	-9.738113	-16.717026	-1.965407						-15.2	-12.1	-4.6	3.7	12.0	18.5	21.1	18.0	11.7	2.6	-6.6	-13.2	3.0
25	54.725864	71.072876	122.003525	-11.577931	-7.972826	0.096177	9.727015	18.117788	24.567378	26.994999	24.02832	17.261632	6.983269	-3.414902	-9.811648	7.916606			-19.076241	-16.495889	-9.53046	-2.416841	5.804845	12.385571	15.217677	11.93656	5.929445	-1.966111	-9.919043	-16.848101	-2.081549						-15.3	-12.2	-4.7	3.7	12.0	18.5	21.1	18.0	11.6	2.5	-6.7	-13.3	2.9
26	54.516407	65.45108	152.399994	-10.946756	-7.282821	0.673502	10.312517	18.528307	24.695179	26.838254	24.213236	17.569265	7.504192	-2.631873	-9.185289	8.35731			-18.681944	-16.096323	-9.102645	-2.022375	5.872111	11.990011	14.636577	11.393507	5.653341	-1.933419	-9.397802	-16.423068	-2.009336						-14.8	-11.7	-4.2	4.1	12.2	18.3	20.7	17.8	11.6	2.8	-6.0	-12.8	3.2
27	54.522816	65.824524	151.361389	-10.965836	-7.324266	0.666519	10.297677	18.503568	24.704985	26.84312	24.197039	17.565563	7.478967	-2.668263	-9.209785	8.340774			-18.693068	-16.105187	-9.118922	-2.079883	5.831736	11.94302	14.623813	11.363402	5.656652	-2.004269	-9.413736	-16.448115	-2.037046						-14.8	-11.7	-4.2	4.1	12.2	18.3	20.7	17.8	11.6	2.7	-6.0	-12.8	3.2
28	54.52821	66.19809	151.816223	-11.007701	-7.388638	0.58135	10.197592	18.423979	24.611505	26.762805	24.123162	17.480237	7.402982	-2.736006	-9.258489	8.266065			-18.693737	-16.087982	-9.141105	-2.145605	5.792134	11.897635	14.562157	11.31507	5.666871	-2.040809	-9.39756	-16.451712	-2.060387						-14.9	-11.7	-4.3	4.0	12.1	18.3	20.7	17.7	11.6	2.7	-6.1	-12.9	3.1
29	54.532597	66.572083	152.399994	-11.107041	-7.486492	0.452499	10.077117	18.359111	24.512065	26.66303	24.043209	17.395383	7.318529	-2.818339	-9.348796	8.17169			-18.768	-16.151573	-9.217997	-2.202937	5.763186	11.910377	14.54868	11.291362	5.670404	-2.079147	-9.418137	-16.49787	-2.095971						-14.9	-11.8	-4.4	3.9	12.1	18.2	20.6	17.7	11.5	2.6	-6.1	-12.9	3.0
30	54.535965	66.94574	146.784058	-11.051019	-7.434783	0.588074	10.172979	18.409574	24.611241	26.752714	24.144208	17.44475	7.32319	-2.809023	-9.317441	8.236205			-18.721498	-16.087466	-9.137341	-2.186804	5.752789	11.946464	14.601345	11.322373	5.711223	-2.093987	-9.392361	-16.447562	-2.061069						-14.9	-11.8	-4.3	4.0	12.1	18.3	20.7	17.7	11.6	2.6	-6.1	-12.9	3.1
31	54.538319	67.319885	148.658783	-11.107687	-7.500812	0.484529	10.058713	18.299644	24.531049	26.702362	24.111459	17.384944	7.22403	-2.890073	-9.378458	8.159975			-18.762216	-16.114117	-9.186416	-2.254885	5.649932	11.894708	14.577567	11.315146	5.671797	-2.122037	-9.418295	-16.475419	-2.10202						-14.9	-11.8	-4.4	3.9	12.0	18.2	20.6	17.7	11.5	2.6	-6.2	-12.9	3.0
32	54.539654	67.69162	147.880768	-11.276971	-7.655808	0.257169	9.844543	18.201798	24.444824	26.640552	24.051036	17.317323	7.127882	-2.993613	-9.508602	8.037511			-18.865398	-16.198058	-9.319767	-2.335206	5.638285	11.927849	14.601028	11.355446	5.630059	-2.112783	-9.462341	-16.570689	-2.142631						-15.1	-11.9	-4.5	3.8	11.9	18.2	20.6	17.7	11.5	2.5	-6.2	-13.0	2.9
33	54.539978	68.074005	135.543106	-11.244948	-7.606576	0.432244	10.025596	18.364789	24.618279	26.828494	24.217609	17.447618	7.215677	-2.946829	-9.463999	8.157329			-18.82506	-16.129077	-9.206028	-2.262889	5.688804	12.078069	14.719971	11.513579	5.68302	-2.038713	-9.426122	-16.532617	-2.061422						-15.0	-11.9	-4.4	3.9	12.0	18.3	20.8	17.9	11.6	2.6	-6.2	-13.0	3.0
34	54.539291	68.442352	124.144333	-11.167219	-7.530911	0.612362	10.193994	18.47188	24.728528	26.952051	24.340557	17.535819	7.298141	-2.894985	-9.386644	8.262798			-18.790824	-16.082381	-9.109349	-2.240316	5.658621	12.123052	14.77322	11.584731	5.704467	-2.00557	-9.408949	-16.516102	-2.025783						-15.0	-11.8	-4.2	4.0	12.1	18.4	20.9	18.0	11.6	2.6	-6.2	-13.0	3.1
35	54.537582	68.815887	121.919998	-11.193387	-7.566873	0.535851	10.155985	18.426418	24.680675	26.962249	24.320745	17.501702	7.283396	-2.930709	-9.400746	8.231275			-18.793297	-16.070312	-9.099677	-2.24286	5.653856	12.140763	14.850294	11.65447	5.725173	-1.921506	-9.41559	-16.519681	-2.003197						-15.0	-11.8	-4.3	4.0	12.0	18.4	20.9	18.0	11.6	2.7	-6.2	-13.0	3.1
36	54.534863	69.189606	121.919998	-11.310749	-7.672117	0.367268	10.025795	18.349126	24.63436	26.940975	24.253906	17.428895	7.238287	-3.000497	-9.488058	8.147266			-18.918417	-16.217111	-9.241014	-2.308182	5.658833	12.164399	14.918195	11.675854	5.68972	-1.908501	-9.500067	-16.629535	-2.051319						-15.1	-11.9	-4.4	3.9	12.0	18.4	20.9	18.0	11.6	2.7	-6.3	-13.1	3.0
37	54.531124	69.563599	121.919998	-11.339647	-7.683213	0.370999	10.030801	18.357131	24.693085	27.026588	24.264152	17.440631	7.232513	-3.04147	-9.515522	8.153004			-18.951527	-16.273284	-9.256167	-2.308357	5.689031	12.265728	15.058752	11.778737	5.743984	-1.906879	-9.548124	-16.664059	-2.031014						-15.1	-12.0	-4.4	3.9	12.0	18.5	21.0	18.0	11.6	2.7	-6.3	-13.1	3.1
38	54.526371	69.937653	121.919998	-11.31169	-7.640953	0.449994	10.145247	18.482012	24.814048	27.133885	24.320471	17.484788	7.242311	-3.069205	-9.511414	8.211624			-18.679782	-15.960394	-8.936558	-1.977845	6.012559	12.565547	15.355728	12.177018	6.151484	-1.639779	-9.393134	-16.432603	-1.729813						-15.0	-11.8	-4.2	4.1	12.2	18.7	21.2	18.2	11.8	2.8	-6.2	-13.0	3.2
39	54.520603	70.31131	121.919998	-11.371522	-7.698403	0.389434	10.090011	18.475397	24.836925	27.18564	24.30723	17.481592	7.213799	-3.137151	-9.574575	8.183198			-18.740952	-16.037416	-8.980465	-1.950176	6.102083	12.665386	15.45507	12.262844	6.209473	-1.64824	-9.452325	-16.467403	-1.715177						-15.1	-11.9	-4.3	4.1	12.3	18.8	21.3	18.3	11.8	2.8	-6.3	-13.0	3.2
40	54.513821	70.684906	121.919998	-11.386143	-7.745654	0.336127	10.0178	18.398693	24.803992	27.204551	24.263629	17.446866	7.177393	-3.189088	-9.601718	8.143871			-18.89192	-16.247006	-9.157333	-2.113336	5.989265	12.583999	15.378948	12.124952	6.060238	-1.818981	-9.604669	-16.591556	-1.857283						-15.1	-12.0	-4.4	4.0	12.2	18.7	21.3	18.2	11.8	2.7	-6.4	-13.1	3.1
41	54.506027	71.058319	121.919998	-11.348408	-7.759557	0.401726	10.047482	18.397423	24.866755	27.287675	24.305826	17.476119	7.181772	-3.204873	-9.591742	8.171683			-18.924102	-16.332114	-9.20562	-2.172002	5.982994	12.578983	15.391052	12.102252	6.037648	-1.898021	-9.711401	-16.640035	-1.899197						-15.1	-12.0	-4.4	3.9	12.2	18.7	21.3	18.2	11.8	2.6	-6.5	-13.1	3.1
42	54.291103	76.263977	91.439987	-11.983192	-8.319363	-0.145111	9.486528	18.477577	25.765121	28.223534	25.240249	18.095591	7.135068	-3.759852	-10.177131	8.169918			-20.251339	-17.682429	-10.608607	-3.331741	5.87483	12.930182	15.804347	12.296075	5.116461	-2.944336	-10.784579	-17.623816	-2.600413						-16.1	-13.0	-5.4	3.1	12.2	19.3	22.0	18.8	11.6	2.1	-7.3	-13.9	2.8
43	54.26825	76.633484	91.492081	-11.9484	-8.282158	-0.097181	9.487964	18.509337	25.861412	28.383503	25.380844	18.168262	7.181903	-3.750785	-10.148346	8.228863			-20.234744	-17.652389	-10.630525	-3.359803	5.850891	13.000613	15.927656	12.370104	5.154362	-3.008478	-10.818315	-17.610328	-2.584246						-16.1	-13.0	-5.4	3.1	12.2	19.4	22.2	18.9	11.7	2.1	-7.3	-13.9	2.8
44	54.26091	63.976929	171.835464	-10.61311	-6.916967	1.034352	10.606654	18.867482	25.102745	27.183633	24.502648	17.757832	7.772294	-2.319893	-8.90701	8.672555			-18.623788	-15.96775	-8.958657	-1.878845	5.966077	12.14999	14.657397	11.425415	5.692738	-1.783995	-9.351548	-16.351931	-1.918741						-14.6	-11.4	-4.0	4.4	12.4	18.6	20.9	18.0	11.7	3.0	-5.8	-12.6	3.4
45	54.27132	64.348206	145.621414	-10.519744	-6.772469	1.439005	10.98245	19.281982	25.486282	27.512001	24.812435	18.071787	7.995388	-2.173541	-8.820243	8.941278			-18.600089	-15.926898	-8.769265	-1.686477	6.218671	12.407676	14.895862	11.597306	5.821979	-1.753322	-9.335411	-16.293922	-1.785324						-14.6	-11.3	-3.7	4.6	12.8	18.9	21.2	18.2	11.9	3.1	-5.8	-12.6	3.6
46	54.28072	64.719604	150.464951	-10.638847	-6.952087	1.116306	10.731963	18.971613	25.200604	27.310468	24.650089	17.925313	7.835991	-2.321692	-8.918422	8.742608			-18.645551	-15.991971	-8.970115	-1.859248	6.021794	12.194377	14.738167	11.466	5.697671	-1.862347	-9.358315	-16.33916	-1.909058						-14.6	-11.5	-3.9	4.4	12.5	18.7	21.0	18.1	11.8	3.0	-5.8	-12.6	3.4
47	54.28912	65.091217	152.17099	-10.654229	-6.996804	1.079755	10.694235	18.878486	25.083385	27.20078	24.584272	17.872351	7.761875	-2.386768	-8.939559	8.681482			-18.542148	-15.904808	-8.893564	-1.839442	6.019846	12.148953	14.717786	11.492368	5.715012	-1.86657	-9.32174	-16.260121	-1.877869						-14.6	-11.5	-3.9	4.4	12.4	18.6	21.0	18.0	11.8	2.9	-5.9	-12.6	3.4
48	54.296509	65.462952	152.399994	-10.859005	-7.177501	0.901135	10.566893	18.829252	24.991145	27.108671	24.483096	17.80042	7.695576	-2.483557	-9.088152	8.563998			-18.684902	-16.090804	-9.08356	-1.881963	6.060052	12.16558	14.712277	11.451464	5.667875	-1.943049	-9.408978	-16.393025	-1.952419						-14.8	-11.6	-4.1	4.3	12.4	18.6	20.9	18.0	11.7	2.9	-5.9	-12.7	3.3
49	54.302898	65.834991	152.400009	-10.829847	-7.183015	0.931866	10.546222	18.803267	25.00922	27.142035	24.486995	17.798676	7.666359	-2.504205	-9.073888	8.56614			-18.589775	-15.98628	-9.025175	-1.916036	6.047418	12.178719	14.760115	11.516283	5.736526	-1.936375	-9.35526	-16.329003	-1.908237						-14.7	-11.6	-4.0	4.3	12.4	18.6	21.0	18.0	11.8	2.9	-5.9	-12.7	3.3
50	54.30827	66.206909	152.400009	-10.893375	-7.256011	0.838562	10.460634	18.739857	24.972139	27.100648	24.438898	17.737926	7.605808	-2.565669	-9.122222	8.504766			-18.659161	-16.04791	-9.100262	-2.006475	5.999178	12.139064	14.706348	11.44334	5.699263	-2.013807	-9.362963	-16.375677	-1.964922						-14.8	-11.7	-4.1	4.2	12.4	18.6	20.9	17.9	11.7	2.8	-6.0	-12.7	3.3
51	54.31263	66.578949	152.399994	-10.821262	-7.203121	0.920271	10.469205	18.673348	24.949487	27.054686	24.408503	17.694189	7.554528	-2.592947	-9.08502	8.501822			-18.5884	-15.971609	-9.030891	-2.067319	5.880114	12.070446	14.667479	11.420227	5.695657	-2.049817	-9.340811	-16.317426	-1.969363						-14.7	-11.6	-4.1	4.2	12.3	18.5	20.9	17.9	11.7	2.8	-6.0	-12.7	3.3
52	54.315979	66.950775	152.399994	-10.874987	-7.255427	0.843873	10.386748	18.592404	24.877708	26.976521	24.339203	17.61297	7.468031	-2.654645	-9.1349	8.431458			-18.60339	-15.976091	-9.042706	-2.103932	5.801555	12.04512	14.647021	11.382896	5.682838	-2.046892	-9.326688	-16.321257	-1.988461						-14.7	-11.6	-4.1	4.1	12.2	18.5	20.8	17.9	11.6	2.7	-6.0	-12.7	3.2
53	54.318325	67.323059	152.400009	-10.91882	-7.306957	0.768391	10.313817	18.519574	24.848876	26.974236	24.327512	17.568999	7.39976	-2.714041	-9.181464	8.383324			-18.634957	-15.990319	-9.07783	-2.16165	5.716184	12.003623	14.65382	11.388896	5.65397	-2.060468	-9.331271	-16.329231	-2.014103						-14.8	-11.6	-4.2	4.1	12.1	18.4	20.8	17.9	11.6	2.7	-6.0	-12.8	3.2
54	54.319656	67.694824	147.877548	-10.939589	-7.31946	0.803947	10.322538	18.543806	24.872504	27.021063	24.375576	17.586053	7.389567	-2.719307	-9.196123	8.395048			-18.592158	-15.930478	-9.01905	-2.120903	5.763649	12.09785	14.746218	11.529006	5.705913	-1.998213	-9.292899	-16.297764	-1.950736						-14.8	-11.6	-4.1	4.1	12.2	18.5	20.9	18.0	11.6	2.7	-6.0	-12.7	3.2
55	54.319977	68.074005	137.516312	-10.973611	-7.329908	0.879889	10.401189	18.673015	25.019445	27.157472	24.491826	17.68842	7.457076	-2.696605	-9.204724	8.463624			-18.605624	-15.922999	-8.977965	-2.087374	5.851018	12.274163	14.864479	11.652813	5.766464	-1.933031	-9.267961	-16.305948	-1.890997						-14.8	-11.6	-4.0	4.2	12.3	18.6	21.0	18.1	11.7	2.8	-6.0	-12.8	3.3
56	54.319286	68.44101	128.563004	-10.907379	-7.260583	1.027887	10.538188	18.790664	25.115161	27.2564	24.573741	17.759313	7.5334	-2.647042	-9.147028	8.552727			-18.522045	-15.82076	-8.811768	-2.0046	5.90918	12.387662	14.94446	11.789955	5.86058	-1.845586	-9.21348	-16.252711	-1.798259						-14.7	-11.5	-3.9	4.3	12.3	18.8	21.1	18.2	11.8	2.8	-5.9	-12.7	3.4
57	54.317589	68.812042	123.149483	-10.979303	-7.333015	0.947822	10.490444	18.777145	25.110126	27.272131	24.574733	17.741971	7.537804	-2.662666	-9.19501	8.523515			-18.614501	-15.909281	-8.87978	-2.030365	5.922073	12.430315	15.013619	11.820717	5.829365	-1.831074	-9.261969	-16.323839	-1.81956						-14.8	-11.6	-4.0	4.2	12.3	18.8	21.1	18.2	11.8	2.9	-6.0	-12.8	3.4
58	54.314877	69.184479	121.919983	-11.013217	-7.383303	0.878234	10.425364	18.686744	25.094424	27.278735	24.545111	17.703993	7.51543	-2.688788	-9.219725	8.48525			-18.728088	-16.058566	-9.029459	-2.180046	5.803445	12.368005	15.026622	11.752061	5.720648	-1.889011	-9.352404	-16.425764	-1.916046						-14.9	-11.7	-4.1	4.1	12.2	18.7	21.2	18.1	11.7	2.8	-6.0	-12.8	3.3
59	54.311161	69.556458	121.919983	-11.130856	-7.476998	0.746741	10.362891	18.695087	25.059347	27.261273	24.478198	17.658923	7.487634	-2.762522	-9.311964	8.422313			-18.7299	-16.0723	-9.004561	-2.075059	6.006198	12.561045	15.233069	11.950638	5.888212	-1.768375	-9.350125	-16.440246	-1.816784						-14.9	-11.8	-4.1	4.1	12.4	18.8	21.2	18.2	11.8	2.9	-6.1	-12.9	3.3
60	54.306431	69.928436	121.919983	-11.119637	-7.464698	0.78396	10.390756	18.689781	25.106965	27.372838	24.525081	17.678457	7.468289	-2.789689	-9.308547	8.444463			-18.812826	-16.168242	-9.04249	-2.138086	5.941514	12.569088	15.297996	11.973983	5.856796	-1.854503	-9.419896	-16.492303	-1.857414						-15.0	-11.8	-4.1	4.1	12.3	18.8	21.3	18.2	11.8	2.8	-6.1	-12.9	3.3
61	54.30069	70.300262	121.919983	-11.228544	-7.575734	0.619623	10.270439	18.606206	25.050403	27.357177	24.475511	17.626212	7.404734	-2.89271	-9.393976	8.359945			-19.008337	-16.38726	-9.249453	-2.258569	5.909883	12.548983	15.300432	11.917129	5.775659	-1.969038	-9.552962	-16.631202	-1.967061						-15.1	-12.0	-4.3	4.0	12.3	18.8	21.3	18.2	11.7	2.7	-6.2	-13.0	3.2
62	54.293934	70.672333	120.178467	-11.122726	-7.499407	0.762142	10.404016	18.684825	25.150914	27.501796	24.548606	17.678734	7.428866	-2.892874	-9.338447	8.442204			-18.821788	-16.189998	-9.003018	-2.043658	6.060646	12.687686	15.447764	12.153055	6.008573	-1.86553	-9.481846	-16.458806	-1.792243						-15.0	-11.8	-4.1	4.2	12.4	18.9	21.5	18.4	11.8	2.8	-6.2	-12.9	3.3
63	54.25687	72.158081	143.976196	-11.451314	-7.918691	0.311427	9.948455	18.320259	25.043066	27.489664	24.458981	17.498866	7.131401	-3.329502	-9.689276	8.151111			-19.466705	-17.020406	-9.744858	-2.530704	5.866477	12.552567	15.387581	11.972098	5.532034	-2.400615	-10.137916	-17.047676	-2.253177						-15.5	-12.5	-4.7	3.7	12.1	18.8	21.4	18.2	11.5	2.4	-6.7	-13.4	2.9
64	54.094025	75.857208	98.318947	-11.52778	-7.891029	0.513917	10.024783	18.847839	26.062759	28.452545	25.436978	18.278893	7.363942	-3.436583	-9.809855	8.526367			-19.88357	-17.330159	-10.134171	-3.111746	5.894603	12.978656	15.7926	12.267687	5.171007	-2.829309	-10.499386	-17.238028	-2.410151						-15.7	-12.6	-4.8	3.5	12.4	19.5	22.1	18.9	11.7	2.3	-7.0	-13.5	3.1
65	54.072262	76.225403	99.498451	-11.585449	-7.935896	0.426604	9.928553	18.838184	26.094326	28.546094	25.518632	18.304399	7.371295	-3.476929	-9.851812	8.514833			-19.948162	-17.411817	-10.299373	-3.190638	5.909331	13.035851	15.886304	12.316335	5.1704	-2.903463	-10.581307	-17.29837	-2.442909						-15.8	-12.7	-4.9	3.4	12.4	19.6	22.2	18.9	11.7	2.2	-7.0	-13.6	3.0
66	53.922352	61.04715	220.067413	-10.128455	-6.153384	1.805922	11.033969	19.444893	25.463164	27.495801	24.863494	18.053671	8.332115	-1.635887	-8.560734	9.167881			-18.521794	-15.54395	-8.846886	-1.781266	6.200413	12.36213	14.722711	11.659272	5.626378	-1.77094	-9.3283	-16.195936	-1.784847						-14.3	-10.8	-3.5	4.6	12.8	18.9	21.1	18.3	11.8	3.3	-5.5	-12.4	3.7
67	53.940697	61.414886	201.526596	-10.250858	-6.266128	1.753414	11.076858	19.459807	25.530657	27.559955	24.939355	18.134816	8.325375	-1.704506	-8.621257	9.161457			-18.669395	-15.647966	-8.82442	-1.70167	6.229586	12.399016	14.757865	11.682419	5.675665	-1.757504	-9.358984	-16.319174	-1.794547						-14.5	-11.0	-3.5	4.7	12.8	19.0	21.2	18.3	11.9	3.3	-5.5	-12.5	3.7
68	53.958042	61.782806	188.171173	-10.208915	-6.256393	1.839028	11.189708	19.533563	25.687937	27.715469	25.099274	18.260553	8.340568	-1.718801	-8.574794	9.242266			-18.564672	-15.55709	-8.701624	-1.626577	6.289143	12.525408	14.919465	11.818785	5.797715	-1.696683	-9.309331	-16.269549	-1.697917						-14.4	-10.9	-3.4	4.8	12.9	19.1	21.3	18.5	12.0	3.3	-5.5	-12.4	3.8
69	53.974388	62.151062	182.87999	-10.300052	-6.401934	1.685177	11.104984	19.464419	25.645767	27.689745	25.06281	18.221241	8.266361	-1.81491	-8.631329	9.166023			-18.617248	-15.689839	-8.788325	-1.703923	6.195063	12.478029	14.865925	11.704191	5.745222	-1.725786	-9.357296	-16.353796	-1.770649						-14.5	-11.0	-3.6	4.7	12.8	19.1	21.3	18.4	12.0	3.3	-5.6	-12.5	3.7
70	54.004108	62.888306	181.281326	-10.384961	-6.579174	1.495051	11.004626	19.351846	25.551599	27.578768	24.9234	18.114686	8.122183	-1.992334	-8.699636	9.040505			-18.548939	-15.778354	-8.788101	-1.702424	6.181904	12.468068	14.855038	11.637731	5.79132	-1.697816	-9.354278	-16.32166	-1.771459						-14.5	-11.2	-3.6	4.7	12.8	19.0	21.2	18.3	12.0	3.2	-5.7	-12.5	3.6
71	54.01746	63.257233	179.553116	-10.402355	-6.638518	1.428857	10.974198	19.312279	25.506602	27.534138	24.868112	18.074579	8.068405	-2.056598	-8.720825	8.995739			-18.469529	-15.756665	-8.728209	-1.627444	6.23835	12.480961	14.875991	11.678838	5.839529	-1.664652	-9.304589	-16.251915	-1.724111						-14.4	-11.2	-3.6	4.7	12.8	19.0	21.2	18.3	12.0	3.2	-5.7	-12.5	3.6
72	54.029827	63.626465	164.679077	-10.320405	-6.556191	1.670216	11.192437	19.51093	25.697712	27.699547	24.998304	18.222778	8.165665	-1.99041	-8.652797	9.136482			-18.441239	-15.749839	-8.649164	-1.542477	6.382008	12.612734	15.030975	11.771455	5.932057	-1.636396	-9.299161	-16.201498	-1.649212						-14.4	-11.2	-3.5	4.8	12.9	19.2	21.4	18.4	12.1	3.3	-5.6	-12.4	3.7
73	54.041187	63.995758	176.298904	-10.452076	-6.788567	1.215278	10.825188	19.072052	25.294122	27.37097	24.681508	17.946787	7.909432	-2.201804	-8.776117	8.841398			-18.464958	-15.820013	-8.810286	-1.731105	6.101154	12.293685	14.750848	11.520363	5.762833	-1.722052	-9.266277	-16.197008	-1.798568						-14.5	-11.3	-3.8	4.5	12.6	18.8	21.1	18.1	11.9	3.1	-5.7	-12.5	3.5
74	54.051552	64.365417	148.547287	-10.382198	-6.650713	1.652512	11.201652	19.503026	25.678633	27.706978	24.987438	18.259484	8.146757	-2.04147	-8.695029	9.113922			-18.472785	-15.817577	-8.658716	-1.560981	6.364591	12.542354	14.973159	11.678843	5.867871	-1.691497	-9.269172	-16.176306	-1.685018						-14.4	-11.2	-3.5	4.8	12.9	19.1	21.3	18.3	12.1	3.2	-5.7	-12.4	3.7
75	54.060909	64.734985	146.268326	-10.435314	-6.735851	1.521981	11.099366	19.367179	25.576174	27.627378	24.950764	18.222715	8.081218	-2.105796	-8.723909	9.037159			-18.459332	-15.799604	-8.718672	-1.64978	6.266095	12.444187	14.896089	11.628533	5.818037	-1.766848	-9.27201	-16.16159	-1.731241						-14.4	-11.3	-3.6	4.7	12.8	19.0	21.3	18.3	12.0	3.2	-5.7	-12.4	3.7
76	54.069271	65.105042	157.406555	-10.536382	-6.895978	1.232822	10.864413	19.086366	25.340115	27.431119	24.781469	18.060216	7.911569	-2.264822	-8.827137	8.848647			-18.429884	-15.787855	-8.814574	-1.744208	6.127025	12.304575	14.791829	11.557177	5.773381	-1.83218	-9.294291	-16.161183	-1.792516						-14.5	-11.3	-3.8	4.6	12.6	18.8	21.1	18.2	11.9	3.0	-5.8	-12.5	3.5
77	54.07663	65.47525	160.090607	-10.607375	-6.957794	1.202661	10.819688	19.054661	25.337206	27.417977	24.762374	18.03368	7.858495	-2.327527	-8.883528	8.80921			-18.402332	-15.793069	-8.850734	-1.761061	6.171555	12.347484	14.833995	11.615712	5.794391	-1.841029	-9.306395	-16.154249	-1.778811						-14.5	-11.4	-3.8	4.5	12.6	18.8	21.1	18.2	11.9	3.0	-5.8	-12.5	3.5
78	54.082977	65.845245	159.536957	-10.737385	-7.079384	1.069014	10.717328	19.043748	25.309913	27.376208	24.709274	17.99282	7.81325	-2.39201	-8.973053	8.737477			-18.485896	-15.891635	-8.980498	-1.801484	6.209569	12.345602	14.823376	11.549388	5.756349	-1.893683	-9.324421	-16.215612	-1.825745						-14.6	-11.5	-4.0	4.5	12.6	18.8	21.1	18.1	11.9	3.0	-5.9	-12.6	3.5
79	54.088322	66.215332	159.068375	-10.67648	-7.042167	1.141948	10.706337	18.98983	25.32241	27.381279	24.674596	17.952343	7.773263	-2.411997	-8.934121	8.73977			-18.411497	-15.818538	-8.942744	-1.890126	6.122263	12.306438	14.809886	11.5646	5.765791	-1.936663	-9.297377	-16.162629	-1.824216						-14.5	-11.4	-3.9	4.4	12.6	18.8	21.1	18.1	11.9	2.9	-5.9	-12.5	3.5
80	54.092659	66.585297	158.633957	-10.647969	-7.019048	1.178745	10.702086	18.925707	25.275746	27.297649	24.611174	17.888088	7.715879	-2.444631	-8.922501	8.71341			-18.374144	-15.766161	-8.885752	-1.946323	6.027943	12.236903	14.762466	11.532491	5.741375	-1.958864	-9.260838	-16.135305	-1.835517						-14.5	-11.4	-3.9	4.4	12.5	18.8	21.0	18.1	11.8	2.9	-5.9	-12.5	3.4
81	54.096001	66.955811	158.354996	-10.706782	-7.08147	1.069397	10.616074	18.839231	25.191453	27.219429	24.525192	17.793744	7.637076	-2.513306	-8.970227	8.634984			-18.390607	-15.785007	-8.906133	-1.981692	5.943605	12.196599	14.752002	11.495778	5.712015	-1.953281	-9.239307	-16.138936	-1.857914						-14.5	-11.4	-3.9	4.3	12.4	18.7	21.0	18.0	11.8	2.8	-5.9	-12.6	3.4
82	54.098331	67.326233	157.325989	-10.746959	-7.130658	0.994305	10.522135	18.764165	25.174827	27.226462	24.518717	17.756772	7.588026	-2.545778	-9.002039	8.593331			-18.424901	-15.826938	-8.980869	-2.078064	5.822358	12.147246	14.735099	11.449764	5.638383	-1.986329	-9.226396	-16.163243	-1.907824						-14.6	-11.5	-4.0	4.2	12.3	18.7	21.0	18.0	11.7	2.8	-5.9	-12.6	3.3
83	54.099655	67.695465	145.386917	-10.651379	-6.997489	1.266268	10.752363	18.994426	25.385448	27.425771	24.686223	17.901183	7.696525	-2.442495	-8.91761	8.75827			-18.359793	-15.738459	-8.831038	-1.970546	5.949642	12.325833	14.883481	11.602975	5.729352	-1.920258	-9.189285	-16.099795	-1.801491						-14.5	-11.4	-3.8	4.4	12.5	18.9	21.2	18.1	11.8	2.9	-5.8	-12.5	3.5
84	54.099976	68.074005	148.95253	-10.779731	-7.145459	1.060291	10.593135	18.876649	25.230529	27.28178	24.547727	17.786716	7.603474	-2.534623	-9.026553	8.624495			-18.318356	-15.684662	-8.812539	-1.911086	6.062883	12.4534	14.957233	11.747655	5.867533	-1.784589	-9.103568	-16.069069	-1.716264						-14.5	-11.4	-3.9	4.3	12.5	18.8	21.1	18.1	11.8	2.9	-5.8	-12.5	3.5
85	54.099297	68.437469	149.132843	-10.709449	-7.108119	1.129534	10.613339	18.847654	25.253877	27.309084	24.567932	17.782207	7.602582	-2.529716	-8.986765	8.64768			-18.226181	-15.583499	-8.688179	-1.916715	5.981915	12.446863	14.94718	11.801687	5.916342	-1.748741	-9.043479	-16.002557	-1.67628						-14.5	-11.3	-3.8	4.3	12.4	18.9	21.1	18.2	11.8	2.9	-5.8	-12.5	3.5
86	54.097607	68.807953	138.967499	-10.698685	-7.07567	1.237766	10.713577	18.978354	25.407848	27.472235	24.695829	17.878301	7.703762	-2.455302	-8.965056	8.74108			-18.337386	-15.698799	-8.743967	-1.937075	6.006213	12.543475	15.043198	11.832167	5.874789	-1.782736	-9.116595	-16.077994	-1.699559						-14.5	-11.4	-3.8	4.4	12.5	19.0	21.3	18.3	11.9	3.0	-5.8	-12.5	3.5
87	54.09491	69.178528	130.678314	-10.723564	-7.089684	1.263932	10.765641	19.067682	25.487305	27.557073	24.755822	17.934498	7.766704	-2.420173	-8.974852	8.782532			-18.421382	-15.815302	-8.803071	-1.943516	6.061746	12.616493	15.151882	11.873743	5.851925	-1.787201	-9.159523	-16.140848	-1.709588						-14.6	-11.5	-3.8	4.4	12.6	19.1	21.4	18.3	11.9	3.0	-5.8	-12.6	3.5
88	54.091206	69.548889	130.869476	-10.775794	-7.152178	1.217081	10.700488	18.981353	25.419596	27.526906	24.701117	17.868123	7.710369	-2.467147	-9.016467	8.72612			-18.555734	-15.975286	-8.930471	-2.067633	5.985153	12.569746	15.156216	11.815192	5.742902	-1.869833	-9.259185	-16.260879	-1.804151						-14.7	-11.6	-3.9	4.3	12.5	19.0	21.3	18.3	11.8	2.9	-5.9	-12.6	3.5
89	54.086494	69.919281	126.473679	-10.804768	-7.176124	1.245162	10.737024	19.023107	25.514717	27.652914	24.76468	17.918163	7.724651	-2.480095	-9.036897	8.756878			-18.658137	-16.079219	-8.955973	-2.092827	6.005155	12.667947	15.292574	11.917028	5.766049	-1.922706	-9.325894	-16.320375	-1.808865						-14.7	-11.6	-3.9	4.3	12.5	19.1	21.5	18.3	11.8	2.9	-5.9	-12.7	3.5
90	54.08078	70.289703	121.919998	-10.934995	-7.313909	1.064932	10.652568	18.971074	25.410126	27.598115	24.701637	17.868304	7.681289	-2.566951	-9.128929	8.666939			-18.74436	-16.150552	-8.935813	-2.042433	6.112294	12.732113	15.37752	11.994092	5.8166	-1.896199	-9.329697	-16.334516	-1.783413						-14.8	-11.7	-3.9	4.3	12.5	19.1	21.5	18.3	11.8	2.9	-5.9	-12.7	3.4
91	54.074062	70.659698	116.169701	-10.897146	-7.293088	1.150234	10.741041	19.026752	25.516362	27.743755	24.797792	17.937708	7.709375	-2.573115	-9.109202	8.729206			-18.793116	-16.210878	-8.89307	-2.010463	6.134624	12.763429	15.440729	12.032083	5.830702	-1.953729	-9.38939	-16.366965	-1.78467						-14.8	-11.8	-3.9	4.4	12.6	19.1	21.6	18.4	11.9	2.9	-6.0	-12.7	3.5
92	54.066345	71.029633	120.484032	-11.090577	-7.525498	0.835547	10.474965	18.793345	25.307013	27.629839	24.633772	17.797284	7.579657	-2.73623	-9.265199	8.53616			-19.156926	-16.679098	-9.339142	-2.298486	5.955082	12.556294	15.234303	11.755547	5.521083	-2.217655	-9.649728	-16.680748	-2.08329						-15.1	-12.1	-4.3	4.1	12.4	18.9	21.4	18.2	11.7	2.7	-6.2	-13.0	3.2
93	54.057621	71.399445	128.497375	-11.069406	-7.558301	0.752148	10.391168	18.661309	25.291106	27.669128	24.656604	17.76766	7.493876	-2.841837	-9.281067	8.494366			-19.152099	-16.725921	-9.420269	-2.366976	5.845219	12.479935	15.218522	11.754706	5.478311	-2.296064	-9.707412	-16.684113	-2.131347						-15.1	-12.1	-4.3	4.0	12.3	18.9	21.4	18.2	11.6	2.6	-6.3	-13.0	3.2
94	54.047901	71.768951	130.285156	-11.518961	-7.94463	0.29832	10.075579	18.616302	25.178402	27.494136	24.518167	17.671641	7.415974	-3.05161	-9.622153	8.26093			-19.617653	-17.201689	-9.891533	-2.465602	6.010242	12.568726	15.220631	11.718256	5.350474	-2.401566	-9.976623	-17.064776	-2.312593						-15.6	-12.6	-4.8	3.8	12.3	18.9	21.4	18.1	11.5	2.5	-6.5	-13.3	3.0
95	54.037167	72.138611	134.097794	-11.2307	-7.71285	0.650516	10.302637	18.672717	25.435431	27.807635	24.776448	17.798928	7.443077	-2.989695	-9.447189	8.458913			-19.401917	-16.961268	-9.661912	-2.436813	5.896707	12.624615	15.383549	11.949988	5.444639	-2.42507	-9.948662	-16.901953	-2.203175						-15.3	-12.3	-4.5	3.9	12.3	19.0	21.6	18.4	11.6	2.5	-6.5	-13.2	3.1
96	54.012718	72.876953	123.732353	-11.583831	-7.956167	0.469194	10.22244	18.899191	25.847983	28.157499	25.095703	18.031127	7.551079	-3.105734	-9.688462	8.495002			-19.802427	-17.328691	-10.106625	-2.537083	6.164561	12.947747	15.65479	12.192236	5.446869	-2.478843	-10.187672	-17.186423	-2.268463						-15.7	-12.6	-4.8	3.8	12.5	19.4	21.9	18.6	11.7	2.5	-6.6	-13.4	3.1
97	53.984272	73.614532	109.105309	-11.251212	-7.658778	0.911357	10.419404	18.876638	25.904919	28.211841	25.119592	18.068918	7.525037	-3.040106	-9.479236	8.634031			-19.617856	-17.122233	-9.732025	-2.676108	5.899463	12.77406	15.516736	12.10323	5.292781	-2.56406	-10.132589	-17.029923	-2.274044						-15.4	-12.4	-4.4	3.9	12.4	19.3	21.9	18.6	11.7	2.5	-6.6	-13.3	3.2
98	53.895763	75.453613	116.45575	-11.414327	-7.785671	0.609266	10.120355	18.881698	26.030485	28.413213	25.360581	18.235365	7.436418	-3.327368	-9.694945	8.572089			-19.82986	-17.297976	-10.09226	-3.063778	5.854907	12.92759	15.653453	12.116909	5.045807	-2.834097	-10.426863	-17.151068	-2.42477						-15.6	-12.5	-4.7	3.5	12.4	19.5	22.0	18.7	11.6	2.3	-6.9	-13.4	3.1
99	53.87508	75.820587	118.383926	-11.431969	-7.800099	0.548049	10.049305	18.872559	26.056453	28.476511	25.429219	18.266071	7.42545	-3.373127	-9.717361	8.566755			-19.856306	-17.343478	-10.184856	-3.15382	5.833993	12.96291	15.713407	12.139934	5.033071	-2.897347	-10.486235	-17.173745	-2.451039						-15.6	-12.6	-4.8	3.4	12.4	19.5	22.1	18.8	11.6	2.3	-6.9	-13.4	3.1
100	53.853424	76.187073	120.153206	-11.429807	-7.794397	0.519888	10.000619	18.882683	26.104205	28.588728	25.531699	18.299055	7.432645	-3.398882	-9.724844	8.584299			-19.869305	-17.37425	-10.267562	-3.204475	5.817495	12.999132	15.813445	12.18912	5.021583	-2.973521	-10.525681	-17.197871	-2.464324						-15.6	-12.6	-4.9	3.4	12.4	19.6	22.2	18.9	11.7	2.2	-7.0	-13.5	3.1
101	53.83078	76.553253	121.619652	-11.444112	-7.795605	0.497504	9.954545	18.88334	26.122155	28.653884	25.597061	18.309626	7.42545	-3.430674	-9.747646	8.585461			-19.87369	-17.362778	-10.269806	-3.180524	5.828849	13.035953	15.896307	12.263352	5.05538	-3.003495	-10.551436	-17.202631	-2.447043						-15.7	-12.6	-4.9	3.4	12.4	19.6	22.3	18.9	11.7	2.2	-7.0	-13.5	3.1
102	53.703175	61.079315	215.732849	-9.905319	-5.934291	2.085902	11.301022	19.740988	25.873387	27.899176	25.201127	18.349364	8.537523	-1.480437	-8.369247	9.4416			-18.322022	-15.314966	-8.666222	-1.704873	6.326147	12.535343	14.887861	11.771698	5.747589	-1.713883	-9.237195	-16.05044	-1.64508						-14.1	-10.6	-3.3	4.8	13.0	19.2	21.4	18.5	12.0	3.4	-5.4	-12.2	3.9
103	53.721432	61.445374	197.787186	-10.080898	-6.097657	1.972635	11.297939	19.73142	25.891317	27.925549	25.264836	18.414471	8.512737	-1.568431	-8.460696	9.400269			-18.49804	-15.455052	-8.711152	-1.645912	6.351896	12.573268	14.905154	11.781505	5.765242	-1.722195	-9.269103	-16.182134	-1.675544						-14.3	-10.8	-3.4	4.8	13.0	19.2	21.4	18.5	12.1	3.4	-5.4	-12.3	3.9
104	53.738701	61.811676	183.605209	-10.166027	-6.19283	1.939397	11.359177	19.778478	25.946587	27.974474	25.323688	18.488422	8.504911	-1.615265	-8.498784	9.403519			-18.530546	-15.503594	-8.671238	-1.557778	6.442946	12.667372	15.004354	11.810933	5.842946	-1.688949	-9.263704	-16.214601	-1.638488						-14.3	-10.8	-3.4	4.9	13.1	19.3	21.5	18.6	12.2	3.4	-5.4	-12.4	3.9
105	53.754971	62.178162	182.880005	-10.211032	-6.320007	1.776089	11.239724	19.64246	25.853505	27.875768	25.248309	18.409213	8.38559	-1.732072	-8.542046	9.302125			-18.514707	-15.560245	-8.668807	-1.614147	6.315253	12.609861	14.948011	11.736851	5.816921	-1.70501	-9.264757	-16.239807	-1.678382						-14.4	-10.9	-3.4	4.8	13.0	19.2	21.4	18.5	12.1	3.3	-5.5	-12.4	3.8
106	53.77026	62.545044	182.717651	-10.273295	-6.433159	1.655518	11.15604	19.579142	25.809807	27.834542	25.191239	18.341007	8.302893	-1.828878	-8.592963	9.228491			-18.480333	-15.596443	-8.690996	-1.621786	6.332023	12.641561	14.989492	11.752961	5.846819	-1.671595	-9.255856	-16.234568	-1.665727						-14.4	-11.0	-3.5	4.8	13.0	19.2	21.4	18.5	12.1	3.3	-5.5	-12.4	3.8
107	53.784554	62.912079	182.828781	-10.286665	-6.502607	1.591168	11.120317	19.53005	25.763596	27.782533	25.126841	18.293494	8.235714	-1.901324	-8.607275	9.17882			-18.447009	-15.638654	-8.696282	-1.622477	6.316488	12.604763	14.964948	11.723898	5.858922	-1.679056	-9.268046	-16.214014	-1.67471						-14.4	-11.1	-3.6	4.7	12.9	19.2	21.4	18.4	12.1	3.3	-5.6	-12.4	3.8
108	53.797848	63.279358	182.533905	-10.348005	-6.608022	1.455604	11.037559	19.447162	25.723116	27.762339	25.099564	18.264923	8.17839	-1.986237	-8.650612	9.114648			-18.518178	-15.781155	-8.789319	-1.689314	6.237677	12.532133	14.880337	11.609492	5.773649	-1.747517	-9.30322	-16.253607	-1.754085						-14.4	-11.2	-3.7	4.7	12.8	19.1	21.3	18.4	12.0	3.2	-5.6	-12.5	3.7
109	53.810158	63.64679	173.366013	-10.238805	-6.530546	1.651252	11.187855	19.530194	25.78519	27.805648	25.123737	18.337916	8.209421	-1.95601	-8.575513	9.194195			-18.383278	-15.683044	-8.63847	-1.592164	6.304323	12.599127	14.98049	11.70592	5.88553	-1.66234	-9.242642	-16.132907	-1.654955						-14.3	-11.1	-3.5	4.8	12.9	19.2	21.4	18.4	12.1	3.3	-5.6	-12.4	3.8
110	53.821465	64.014435	179.099274	-10.360244	-6.699692	1.367328	10.988621	19.303848	25.560719	27.622502	24.946404	18.179749	8.05108	-2.113789	-8.687029	9.013291			-18.363829	-15.703489	-8.709697	-1.608022	6.285625	12.524146	14.945052	11.728232	5.900813	-1.645979	-9.205801	-16.108351	-1.663442						-14.4	-11.2	-3.7	4.7	12.8	19.0	21.3	18.3	12.0	3.2	-5.7	-12.4	3.7
111	53.831776	64.382141	171.103958	-10.382462	-6.736115	1.358582	10.98809	19.315292	25.599185	27.68468	24.980619	18.226563	8.055315	-2.136421	-8.701355	9.020998			-18.352598	-15.706366	-8.696121	-1.631647	6.245117	12.464993	14.896597	11.657251	5.85468	-1.690583	-9.18618	-16.092109	-1.686414						-14.4	-11.2	-3.7	4.7	12.8	19.0	21.3	18.3	12.0	3.2	-5.7	-12.4	3.7
112	53.841091	64.750183	152.105347	-10.223553	-6.550182	1.774543	11.304054	19.597953	25.871577	27.910869	25.193915	18.434973	8.2096	-2.000536	-8.567306	9.246326			-18.280912	-15.611938	-8.530061	-1.563201	6.321267	12.563999	15.000311	11.735276	5.8828	-1.741382	-9.197216	-16.011076	-1.619344						-14.3	-11.1	-3.4	4.9	13.0	19.2	21.5	18.5	12.2	3.2	-5.6	-12.3	3.8
113	53.849419	65.118469	169.957214	-10.413508	-6.823745	1.262764	10.905718	19.131368	25.47882	27.581635	24.897042	18.138787	7.943451	-2.240947	-8.737305	8.927007			-18.322153	-15.678937	-8.752711	-1.732048	6.086128	12.314917	14.798247	11.572833	5.759113	-1.833041	-9.234749	-16.056811	-1.756601						-14.4	-11.3	-3.7	4.6	12.6	18.9	21.2	18.2	11.9	3.1	-5.7	-12.4	3.6
114	53.856735	65.486755	179.405334	-10.501829	-6.929883	1.102496	10.742686	18.966241	25.32827	27.438339	24.763475	17.999553	7.813561	-2.362483	-8.823127	8.794775			-18.296244	-15.688056	-8.835291	-1.798553	6.059713	12.261271	14.741443	11.56525	5.732655	-1.842062	-9.245955	-16.064771	-1.784217						-14.4	-11.3	-3.9	4.5	12.5	18.8	21.1	18.2	11.9	3.0	-5.8	-12.4	3.5
115	53.863056	65.855255	179.190033	-10.560569	-6.983557	1.07667	10.696826	18.946178	25.316938	27.389568	24.70366	17.9463	7.771589	-2.405409	-8.859659	8.753211			-18.305217	-15.711865	-8.877502	-1.85432	6.071989	12.269409	14.741051	11.545011	5.720737	-1.888451	-9.263178	-16.071957	-1.802024						-14.4	-11.3	-3.9	4.4	12.5	18.8	21.1	18.1	11.8	2.9	-5.8	-12.5	3.5
116	53.868382	66.223816	179.007797	-10.693666	-7.098271	0.927655	10.568396	18.913811	25.345837	27.387872	24.67114	17.904067	7.721887	-2.476951	-8.943298	8.685707			-18.399417	-15.838669	-9.015437	-1.951237	6.056211	12.280076	14.734227	11.464982	5.630232	-1.980066	-9.296816	-16.15948	-1.872949						-14.5	-11.5	-4.0	4.3	12.5	18.8	21.1	18.1	11.8	2.9	-5.9	-12.6	3.4
117	53.8727	66.592072	178.838867	-10.722744	-7.135159	0.854503	10.486862	18.85738	25.335529	27.357235	24.625936	17.854261	7.667382	-2.524691	-8.96924	8.640605			-18.337815	-15.794402	-8.998214	-1.964237	6.045857	12.27319	14.759692	11.493456	5.631588	-1.955042	-9.231329	-16.113184	-1.849203						-14.5	-11.5	-4.1	4.3	12.5	18.8	21.1	18.1	11.7	2.9	-5.9	-12.5	3.4
118	53.876019	66.960693	176.445557	-10.805345	-7.209547	0.715314	10.343062	18.741908	25.183905	27.217141	24.487349	17.741299	7.598958	-2.576693	-9.028977	8.534031			-18.396348	-15.852051	-9.099447	-2.081165	5.960747	12.214076	14.710222	11.431364	5.566892	-1.950128	-9.215001	-16.1456	-1.904703						-14.6	-11.5	-4.2	4.1	12.4	18.7	21.0	18.0	11.7	2.8	-5.9	-12.6	3.3
119	53.878342	67.329742	169.876556	-10.695776	-7.104222	0.905382	10.478622	18.795123	25.228069	27.25037	24.505753	17.759108	7.623777	-2.515937	-8.946995	8.606939			-18.311377	-15.753868	-8.994594	-2.044178	5.91661	12.222677	14.735668	11.454231	5.599767	-1.918142	-9.15336	-16.063557	-1.859177						-14.5	-11.4	-4.0	4.2	12.4	18.7	21.0	18.0	11.7	2.9	-5.8	-12.5	3.4
120	53.879658	67.697388	173.297485	-10.598676	-7.051027	0.978516	10.499556	18.754623	25.204059	27.263459	24.485514	17.7271	7.588464	-2.514756	-8.886656	8.620848			-18.166064	-15.6317	-8.878278	-2.032054	5.860227	12.215446	14.733304	11.468453	5.659965	-1.882926	-9.080802	-15.956595	-1.807585						-14.4	-11.3	-3.9	4.2	12.3	18.7	21.0	18.0	11.7	2.9	-5.8	-12.4	3.4
121	53.879978	68.068542	177.751694	-10.512884	-6.993597	1.099464	10.533953	18.720449	25.201602	27.282834	24.486426	17.709609	7.559265	-2.502084	-8.834209	8.645902			-18.080059	-15.551289	-8.788141	-2.066221	5.79218	12.225261	14.727902	11.5074	5.705107	-1.864678	-9.04577	-15.891742	-1.777504						-14.3	-11.3	-3.8	4.2	12.3	18.7	21.0	18.0	11.7	2.8	-5.8	-12.4	3.4
122	53.879299	68.435669	180.146317	-10.5096	-6.999199	1.120859	10.530278	18.704277	25.182839	27.254899	24.469221	17.683181	7.547897	-2.499604	-8.841373	8.636973			-18.121702	-15.585844	-8.766481	-2.066079	5.794744	12.273909	14.751282	11.530806	5.718738	-1.866694	-9.058671	-15.908537	-1.775378						-14.3	-11.3	-3.8	4.2	12.2	18.7	21.0	18.0	11.7	2.8	-5.8	-12.4	3.4
123	53.877613	68.805023	174.063751	-10.479626	-6.97239	1.209183	10.590781	18.787528	25.274712	27.349684	24.529391	17.743204	7.614572	-2.4423	-8.813214	8.699294			-18.148593	-15.623939	-8.770839	-2.063556	5.808192	12.352852	14.837529	11.600739	5.717616	-1.879589	-9.056271	-15.904161	-1.760835						-14.3	-11.3	-3.8	4.3	12.3	18.8	21.1	18.1	11.7	2.9	-5.7	-12.4	3.5
124	53.874931	69.173035	164.410675	-10.45712	-6.926716	1.348977	10.714723	18.954884	25.430844	27.486328	24.667338	17.852061	7.717986	-2.359229	-8.781168	8.804076			-18.162803	-15.663261	-8.73394	-2.000598	5.932825	12.495857	14.998367	11.747053	5.7504	-1.857657	-9.067539	-15.902772	-1.705339						-14.3	-11.3	-3.7	4.4	12.4	19.0	21.2	18.2	11.8	2.9	-5.7	-12.3	3.5
125	53.871246	69.541931	168.455261	-10.574951	-7.080948	1.156372	10.543396	18.754708	25.262257	27.371925	24.553103	17.725771	7.60074	-2.464972	-8.88002	8.663949			-18.297587	-15.830304	-8.880883	-2.147162	5.827671	12.432985	14.979009	11.703519	5.650223	-1.93925	-9.142328	-16.000575	-1.803723						-14.4	-11.5	-3.9	4.2	12.3	18.8	21.2	18.1	11.7	2.8	-5.8	-12.4	3.4
126	53.866562	69.910492	155.288269	-10.587369	-7.054716	1.302278	10.696102	18.925128	25.477815	27.582494	24.718579	17.8674	7.708779	-2.39601	-8.873938	8.780545			-18.503049	-16.036454	-8.969132	-2.187001	5.853691	12.519358	15.067471	11.730762	5.606743	-2.043077	-9.258003	-16.126364	-1.862088						-14.5	-11.5	-3.8	4.3	12.4	19.0	21.3	18.2	11.7	2.8	-5.8	-12.5	3.5
127	53.860867	70.279144	126.263512	-10.508806	-6.90506	1.627955	11.063386	19.305081	25.820576	27.902363	25.002659	18.143735	7.943889	-2.196364	-8.76658	9.03607			-18.63263	-16.128999	-8.814247	-2.012988	6.079534	12.742338	15.281553	11.82738	5.629198	-2.05295	-9.275333	-16.155262	-1.792701						-14.6	-11.5	-3.6	4.5	12.7	19.3	21.6	18.4	11.9	2.9	-5.7	-12.5	3.6
128	53.854187	70.647308	123.872169	-10.658169	-7.09757	1.392126	10.877334	19.12627	25.65733	27.823522	24.895643	18.062225	7.866191	-2.324427	-8.887775	8.894392			-18.760173	-16.250565	-8.946315	-2.114764	6.027627	12.669492	15.236294	11.750413	5.557434	-2.107965	-9.318118	-16.246616	-1.875271						-14.7	-11.7	-3.8	4.4	12.6	19.2	21.5	18.3	11.8	2.9	-5.8	-12.6	3.5
129	53.846504	71.015381	121.671951	-10.575596	-7.057874	1.49808	10.924991	19.09494	25.739238	27.992382	24.98894	18.116123	7.859207	-2.352396	-8.850378	8.948138			-18.743027	-16.264178	-8.944454	-2.204882	5.93287	12.621509	15.25019	11.790178	5.527704	-2.184635	-9.372306	-16.243907	-1.902911						-14.7	-11.7	-3.7	4.4	12.5	19.2	21.6	18.4	11.8	2.8	-5.9	-12.5	3.5
130	53.837822	71.383575	122.681183	-10.668642	-7.164248	1.381874	10.853103	19.01944	25.72428	28.021094	25.001084	18.102163	7.808689	-2.452654	-8.933647	8.891045			-18.861061	-16.395247	-9.09736	-2.289456	5.904148	12.612985	15.268859	11.853521	5.521415	-2.230157	-9.481722	-16.3421	-1.961348						-14.8	-11.8	-3.9	4.3	12.5	19.2	21.6	18.4	11.8	2.8	-6.0	-12.6	3.5
131	53.82814	71.751587	122.888077	-10.760487	-7.26429	1.274348	10.764868	18.955664	25.71344	28.023438	25.018322	18.083712	7.760504	-2.548542	-9.020159	8.833401			-18.963325	-16.488079	-9.242563	-2.361333	5.880413	12.628308	15.315398	11.935214	5.516923	-2.289656	-9.59358	-16.440872	-2.008596						-14.9	-11.9	-4.0	4.2	12.4	19.2	21.7	18.5	11.8	2.7	-6.1	-12.7	3.4
132	53.817463	72.119476	123.435822	-10.876083	-7.368209	1.171567	10.669076	18.951565	25.808402	28.141682	25.124578	18.127838	7.754601	-2.630446	-9.119913	8.812888			-19.177334	-16.709862	-9.492173	-2.477928	5.862131	12.690442	15.396012	11.961102	5.425903	-2.431722	-9.777679	-16.636065	-2.113931						-15.0	-12.0	-4.2	4.1	12.4	19.2	21.8	18.5	11.8	2.7	-6.2	-12.9	3.3
133	53.80579	72.487	129.782837	-10.976403	-7.472478	1.022914	10.553507	18.892002	25.806376	28.139832	25.113389	18.09744	7.682334	-2.761632	-9.217179	8.740008			-19.297468	-16.835479	-9.555311	-2.465963	5.880162	12.750292	15.42821	11.99298	5.408235	-2.477451	-9.879922	-16.754978	-2.150558						-15.1	-12.2	-4.3	4.0	12.4	19.3	21.8	18.6	11.8	2.6	-6.3	-13.0	3.3
134	53.793125	72.854309	122.91143	-10.99869	-7.443821	1.153363	10.662712	19.082793	26.046915	28.338108	25.278728	18.232083	7.756205	-2.753586	-9.234777	8.843336			-19.337939	-16.835251	-9.519233	-2.386738	6.061056	12.960984	15.602068	12.18472	5.521355	-2.440305	-9.935765	-16.778813	-2.075322						-15.2	-12.1	-4.2	4.1	12.6	19.5	22.0	18.7	11.9	2.7	-6.3	-13.0	3.4
135	53.779461	73.221497	121.837448	-11.02325	-7.477468	1.109781	10.576241	18.971588	26.012433	28.340029	25.243462	18.192894	7.694923	-2.841122	-9.266104	8.794451			-19.389302	-16.904371	-9.589294	-2.553735	5.918604	12.869797	15.52623	12.127614	5.395499	-2.508311	-9.985558	-16.825352	-2.159848						-15.2	-12.2	-4.2	4.0	12.4	19.4	21.9	18.7	11.8	2.6	-6.4	-13.0	3.3
136	53.714912	74.687775	121.920006	-11.076425	-7.480825	1.021851	10.477548	19.086782	26.193756	28.505393	25.427244	18.313414	7.637958	-3.030742	-9.412775	8.805265			-19.553456	-17.028879	-9.706708	-2.745194	5.916504	12.954231	15.63234	12.172009	5.121687	-2.756555	-10.190055	-16.906725	-2.257567						-15.3	-12.3	-4.3	3.9	12.5	19.6	22.1	18.8	11.7	2.4	-6.6	-13.2	3.3
137	53.696301	75.053589	121.920006	-11.217136	-7.575937	0.895602	10.38061	19.119104	26.207272	28.52917	25.452789	18.338477	7.632532	-3.096125	-9.516343	8.762501			-19.699016	-17.172465	-9.94567	-2.857197	5.974991	13.022861	15.67389	12.145391	5.037086	-2.816045	-10.315236	-17.022434	-2.331154						-15.5	-12.4	-4.5	3.8	12.5	19.6	22.1	18.8	11.7	2.4	-6.7	-13.3	3.2
138	53.676704	75.419159	121.920006	-11.153705	-7.510043	0.983391	10.419575	19.175519	26.314661	28.687848	25.579685	18.432208	7.657808	-3.09024	-9.474167	8.835212			-19.663211	-17.132277	-9.921141	-2.917775	5.943423	13.070582	15.758176	12.188032	5.043053	-2.846421	-10.341539	-16.987322	-2.317202						-15.4	-12.3	-4.5	3.8	12.6	19.7	22.2	18.9	11.7	2.4	-6.7	-13.2	3.3
139	53.656124	75.784424	121.920006	-11.125672	-7.47691	1.013114	10.430522	19.218082	26.360298	28.769067	25.675718	18.476591	7.665155	-3.100773	-9.46358	8.870134			-19.65496	-17.110941	-9.909946	-2.929248	5.950048	13.123118	15.847605	12.249486	5.071202	-2.882615	-10.357334	-16.973937	-2.298127						-15.4	-12.3	-4.4	3.8	12.6	19.7	22.3	19.0	11.8	2.4	-6.7	-13.2	3.3
140	53.634563	76.149261	121.920006	-11.163227	-7.497183	0.953048	10.370981	19.228123	26.397272	28.843575	25.758694	18.503098	7.672571	-3.132607	-9.494605	8.869978			-19.737686	-17.217498	-10.0663	-3.008738	5.944927	13.147393	15.916174	12.288502	5.018301	-2.979429	-10.424507	-17.0355	-2.346197						-15.5	-12.4	-4.6	3.7	12.6	19.8	22.4	19.0	11.8	2.3	-6.8	-13.3	3.3
141	53.612019	76.513824	121.920006	-11.156218	-7.475345	0.985345	10.36869	19.261451	26.431147	28.917332	25.839819	18.517009	7.684828	-3.143798	-9.502603	8.893972			-19.749659	-17.236087	-10.098	-3.020032	5.935869	13.168082	16.005411	12.349697	5.020619	-3.047621	-10.466111	-17.058807	-2.34972						-15.5	-12.4	-4.6	3.7	12.6	19.8	22.5	19.1	11.8	2.3	-6.8	-13.3	3.3
142	53.588509	76.87793	121.920006	-11.182069	-7.497185	0.947585	10.30326	19.238057	26.418907	28.95582	25.895498	18.510869	7.670717	-3.176705	-9.526371	8.879865			-19.786804	-17.240881	-10.108376	-3.065959	5.917024	13.122645	16.055323	12.381404	5.009359	-3.11281	-10.508678	-17.087302	-2.368755						-15.5	-12.4	-4.6	3.6	12.6	19.8	22.5	19.1	11.8	2.3	-6.8	-13.3	3.3
143	53.564011	77.241638	109.006432	-11.230624	-7.48551	0.993296	10.367295	19.400413	26.588539	29.142189	26.095739	18.646328	7.785641	-3.128745	-9.531512	8.970254			-19.888619	-17.299661	-10.196536	-3.078531	6.002833	13.163978	16.138472	12.417208	4.955651	-3.204863	-10.571561	-17.138996	-2.391719						-15.6	-12.4	-4.6	3.6	12.7	19.9	22.6	19.3	11.8	2.3	-6.9	-13.3	3.3
144	53.519356	61.840271	185.984604	-9.978328	-6.035447	2.133013	11.518811	19.976458	26.223553	28.247378	25.580928	18.711738	8.648551	-1.504325	-8.337665	9.598722			-18.385941	-15.31707	-8.512234	-1.545013	6.476047	12.754442	15.073721	11.846488	5.877561	-1.691141	-9.180667	-16.073657	-1.556455						-14.2	-10.7	-3.2	5.0	13.2	19.5	21.7	18.7	12.3	3.5	-5.3	-12.2	4.0
145	53.535549	62.205048	182.87999	-10.02917	-6.14509	2.020361	11.454797	19.904457	26.184518	28.217061	25.553984	18.680172	8.574207	-1.596588	-8.379932	9.536565			-18.387053	-15.37676	-8.547915	-1.585695	6.413673	12.741217	15.059561	11.829741	5.894961	-1.68861	-9.203573	-16.111086	-1.580128						-14.2	-10.8	-3.3	4.9	13.2	19.5	21.6	18.7	12.3	3.4	-5.4	-12.2	4.0
146	53.55077	62.570282	182.87999	-10.061548	-6.246039	1.893308	11.372367	19.815916	26.11892	28.170151	25.492771	18.610134	8.487195	-1.685112	-8.413458	9.462884			-18.375214	-15.450088	-8.583142	-1.60408	6.354316	12.706664	15.032697	11.784066	5.869688	-1.699052	-9.206127	-16.114403	-1.607056						-14.2	-10.8	-3.3	4.9	13.1	19.4	21.6	18.6	12.2	3.4	-5.4	-12.3	3.9
147	53.564991	62.935547	182.87999	-10.098256	-6.337555	1.813999	11.308975	19.745195	26.07146	28.106208	25.435081	18.553468	8.415769	-1.759548	-8.445682	9.400759			-18.40261	-15.561484	-8.644993	-1.628955	6.314259	12.654752	14.99713	11.704943	5.840498	-1.72157	-9.241234	-16.140718	-1.652498						-14.3	-10.9	-3.4	4.8	13.0	19.4	21.6	18.6	12.2	3.3	-5.5	-12.3	3.9
148	53.578224	63.301025	182.87999	-10.209368	-6.484318	1.613995	11.197516	19.656146	25.980762	28.015438	25.340709	18.497638	8.339679	-1.860162	-8.531378	9.296388			-18.438779	-15.647834	-8.708254	-1.618604	6.33319	12.635338	14.968433	11.664922	5.83137	-1.721849	-9.232475	-16.153707	-1.674021						-14.3	-11.1	-3.5	4.8	13.0	19.3	21.5	18.5	12.2	3.3	-5.5	-12.3	3.8
149	53.590477	63.666901	175.485626	-10.068179	-6.378805	1.843477	11.34328	19.720553	26.032607	28.064572	25.365334	18.560483	8.361156	-1.825409	-8.439507	9.38163			-18.309347	-15.561196	-8.578962	-1.575818	6.329769	12.66803	15.03155	11.764185	5.901339	-1.688373	-9.188328	-16.036583	-1.603644						-14.2	-11.0	-3.4	4.9	13.0	19.4	21.5	18.6	12.2	3.3	-5.5	-12.2	3.9
150	53.601734	64.032806	180.006927	-10.240356	-6.579857	1.550895	11.157147	19.568008	25.898995	27.970273	25.267057	18.472346	8.239103	-1.989521	-8.579191	9.227908			-18.379922	-15.68575	-8.705732	-1.615443	6.312274	12.614098	15.008373	11.730985	5.847827	-1.743796	-9.230865	-16.094065	-1.661835						-14.3	-11.1	-3.6	4.8	12.9	19.3	21.5	18.5	12.2	3.2	-5.6	-12.3	3.8
151	53.612003	64.399017	180.296768	-10.316778	-6.688973	1.402999	11.06549	19.466193	25.810698	27.912522	25.187839	18.407328	8.153629	-2.089761	-8.645579	9.138801			-18.318226	-15.661092	-8.67061	-1.57321	6.329993	12.594969	14.99868	11.759907	5.86745	-1.714164	-9.173867	-16.045843	-1.633834						-14.3	-11.2	-3.6	4.7	12.9	19.2	21.5	18.5	12.1	3.2	-5.6	-12.3	3.8
152	53.621273	64.765167	168.593323	-10.121029	-6.506776	1.74328	11.280989	19.538246	25.892687	27.981342	25.22451	18.451537	8.193662	-2.01079	-8.501952	9.263809			-18.196943	-15.512079	-8.499299	-1.591877	6.245201	12.53934	14.971257	11.735313	5.858601	-1.76485	-9.14182	-15.92025	-1.606451						-14.2	-11.0	-3.4	4.8	12.9	19.2	21.5	18.5	12.2	3.2	-5.6	-12.2	3.8
153	53.629559	65.131805	176.526123	-10.272334	-6.686823	1.429712	11.079717	19.338427	25.734684	27.837424	25.097528	18.313474	8.061406	-2.155828	-8.629166	9.095685			-18.235526	-15.575364	-8.633336	-1.624889	6.211094	12.484514	14.941249	11.691439	5.8136	-1.801217	-9.172975	-15.954866	-1.65469						-14.3	-11.1	-3.6	4.7	12.8	19.1	21.4	18.4	12.1	3.1	-5.7	-12.3	3.7
154	53.636845	65.498535	182.87999	-10.333975	-6.755394	1.31707	10.953163	19.19302	25.642657	27.723323	24.991898	18.19431	7.953306	-2.239193	-8.684749	8.996286			-18.255933	-15.620576	-8.772762	-1.774814	6.104677	12.404633	14.877029	11.6384	5.734324	-1.869974	-9.217719	-15.991822	-1.728712						-14.3	-11.2	-3.7	4.6	12.6	19.0	21.3	18.3	12.0	3.0	-5.7	-12.3	3.6
155	53.643135	65.865021	182.87999	-10.520775	-6.910048	1.108475	10.819307	19.178287	25.603944	27.663557	24.916779	18.123146	7.90277	-2.322183	-8.8087	8.896213			-18.39095	-15.781874	-8.943474	-1.81833	6.19124	12.429592	14.856973	11.534182	5.658171	-1.952581	-9.273665	-16.097841	-1.799046						-14.5	-11.3	-3.9	4.5	12.7	19.0	21.3	18.2	11.9	3.0	-5.8	-12.5	3.5
156	53.648434	66.231995	183.834167	-10.509672	-6.920956	1.074656	10.775566	19.121049	25.647257	27.697212	24.924799	18.092401	7.863545	-2.348629	-8.803	8.884519			-18.279234	-15.698105	-8.914612	-1.864515	6.150809	12.430702	14.893849	11.562587	5.650458	-1.949155	-9.213956	-16.034258	-1.772119						-14.4	-11.3	-3.9	4.5	12.6	19.0	21.3	18.2	11.9	3.0	-5.8	-12.4	3.6
157	53.652733	66.598633	182.919556	-10.526636	-6.958401	1.013978	10.659011	19.021	25.609231	27.656118	24.862799	18.039352	7.814431	-2.373285	-8.807942	8.834138			-18.277426	-15.734037	-8.994447	-1.997579	6.022134	12.34078	14.834902	11.471757	5.54168	-1.988856	-9.18066	-16.028015	-1.832481						-14.4	-11.3	-4.0	4.3	12.5	19.0	21.2	18.2	11.8	2.9	-5.8	-12.4	3.5
158	53.65604	66.965607	175.01152	-10.420795	-6.84198	1.201222	10.784808	19.077535	25.615459	27.644915	24.833726	18.035142	7.847146	-2.307634	-8.721582	8.895663			-18.139216	-15.588378	-8.837578	-1.937146	6.01507	12.367697	14.859966	11.542882	5.611285	-1.903514	-9.081617	-15.901032	-1.749299						-14.3	-11.2	-3.8	4.4	12.5	19.0	21.3	18.2	11.8	3.0	-5.7	-12.3	3.6
159	53.658352	67.332947	171.908737	-10.27634	-6.687731	1.472128	10.92781	19.159932	25.703496	27.740656	24.887557	18.084486	7.890693	-2.231619	-8.611526	9.004962			-18.026764	-15.453058	-8.707065	-1.927695	5.984014	12.406655	14.911908	11.608534	5.675818	-1.875734	-9.049705	-15.817745	-1.689236						-14.2	-11.1	-3.6	4.5	12.6	19.1	21.3	18.2	11.9	3.0	-5.6	-12.2	3.7
160	53.65966	67.698029	196.770462	-10.342488	-6.889846	0.96334	10.46394	18.674406	25.181705	27.275067	24.46448	17.703986	7.594154	-2.441205	-8.69251	8.662919			-17.924751	-15.455453	-8.844939	-2.077635	5.727974	12.133677	14.632181	11.408151	5.590138	-1.884825	-8.978474	-15.750302	-1.785355						-14.1	-11.2	-3.9	4.2	12.2	18.7	21.0	17.9	11.6	2.9	-5.7	-12.2	3.4
161	53.659981	68.068542	200.460953	-10.216599	-6.751418	1.336624	10.677389	18.828263	25.323634	27.400319	24.553068	17.774659	7.641536	-2.361121	-8.607555	8.7999			-17.850223	-15.395512	-8.671515	-1.991661	5.847291	12.292131	14.739941	11.502924	5.694666	-1.838772	-9.002045	-15.689023	-1.696816						-14.0	-11.1	-3.7	4.3	12.3	18.8	21.1	18.0	11.7	2.9	-5.7	-12.1	3.6
162	53.659302	68.433868	205.526093	-10.188113	-6.719226	1.405239	10.68245	18.841873	25.323868	27.384414	24.531781	17.755902	7.628802	-2.340109	-8.594023	8.809405			-17.87719	-15.443961	-8.673234	-2.018424	5.870049	12.330837	14.75988	11.516552	5.684247	-1.861493	-9.030912	-15.697371	-1.703418						-14.0	-11.1	-3.6	4.3	12.4	18.8	21.1	18.0	11.7	2.9	-5.7	-12.1	3.6
163	53.657623	68.801117	199.798019	-10.136166	-6.661449	1.548671	10.770153	18.954341	25.413613	27.460132	24.607192	17.823939	7.707063	-2.246877	-8.547732	8.891073			-17.928672	-15.491902	-8.653492	-2.006604	5.902249	12.402719	14.845239	11.582892	5.664647	-1.888933	-9.031138	-15.695362	-1.69153						-14.0	-11.1	-3.6	4.4	12.4	18.9	21.2	18.1	11.7	2.9	-5.6	-12.1	3.6
164	53.654957	69.167694	194.796753	-10.170931	-6.706945	1.539257	10.765494	18.960691	25.431641	27.485903	24.646361	17.849679	7.739583	-2.233752	-8.568811	8.894847			-18.074779	-15.663591	-8.767573	-2.095234	5.830718	12.405215	14.869547	11.574187	5.557078	-1.992269	-9.109503	-15.784663	-1.770906						-14.1	-11.2	-3.6	4.3	12.4	18.9	21.2	18.1	11.7	2.9	-5.7	-12.2	3.6
165	53.651287	69.534668	201.522354	-10.290204	-6.870912	1.344742	10.579	18.713989	25.238577	27.329391	24.513981	17.700731	7.608573	-2.365756	-8.680388	8.735144			-18.272601	-15.894058	-8.908884	-2.228116	5.652295	12.255428	14.736926	11.456335	5.390674	-2.132576	-9.211899	-15.929752	-1.923852						-14.3	-11.4	-3.8	4.2	12.2	18.7	21.0	18.0	11.5	2.7	-5.8	-12.3	3.4
166	53.646622	69.901672	204.384781	-10.393679	-7.022283	1.061348	10.378702	18.4862	25.021217	27.178018	24.356501	17.55129	7.489966	-2.467755	-8.767975	8.572629			-18.284486	-15.913975	-8.941133	-2.301378	5.59297	12.15719	14.685833	11.481274	5.409896	-2.12509	-9.167738	-15.91565	-1.943524						-14.3	-11.5	-3.9	4.0	12.0	18.6	20.9	17.9	11.5	2.7	-5.8	-12.3	3.3
167	53.640965	70.268219	153.052094	-10.149904	-6.577023	1.991246	11.245034	19.415562	25.936791	27.994053	25.064659	18.224613	8.051089	-1.992975	-8.490583	9.226047			-18.26131	-15.86782	-8.655441	-1.903595	6.158247	12.796566	15.260278	11.907745	5.72693	-1.987542	-9.148951	-15.843469	-1.65153						-14.2	-11.2	-3.3	4.7	12.8	19.4	21.6	18.5	12.0	3.0	-5.6	-12.2	3.8
168	53.634304	70.635162	149.219025	-10.210157	-6.692323	1.861604	11.108185	19.252583	25.864257	28.004591	25.032933	18.182128	7.990219	-2.078435	-8.544618	9.147581			-18.318063	-15.891797	-8.682775	-2.038378	6.030116	12.713387	15.217916	11.833599	5.63613	-2.037949	-9.139036	-15.870975	-1.712319						-14.3	-11.3	-3.4	4.5	12.6	19.3	21.6	18.4	11.9	3.0	-5.6	-12.2	3.7
169	53.626656	71.001587	134.451523	-10.237994	-6.685245	1.976139	11.219771	19.391171	26.060211	28.220182	25.210166	18.339086	8.08772	-2.04276	-8.556877	9.248464			-18.504802	-16.056889	-8.760598	-2.095134	6.071738	12.795577	15.287791	11.864949	5.580653	-2.13844	-9.236306	-16.006188	-1.766471						-14.4	-11.4	-3.4	4.6	12.7	19.4	21.8	18.5	12.0	3.0	-5.6	-12.3	3.7
170	53.618019	71.36795	126.909073	-10.339268	-6.779568	1.915123	11.196769	19.37066	26.117314	28.319742	25.303716	18.38965	8.093152	-2.11451	-8.650116	9.235222			-18.706537	-16.239581	-8.930081	-2.207528	6.02511	12.78954	15.315619	11.877726	5.519856	-2.23369	-9.352094	-16.152546	-1.857851						-14.5	-11.5	-3.5	4.5	12.7	19.5	21.8	18.6	12.0	2.9	-5.7	-12.4	3.7
171	53.608383	71.734131	123.87674	-10.505574	-6.97241	1.702411	11.036006	19.27493	26.096141	28.344976	25.363008	18.401001	8.057628	-2.249989	-8.784117	9.147001			-18.872291	-16.383453	-9.19345	-2.362676	5.948319	12.788683	15.370773	11.961483	5.492677	-2.312885	-9.481522	-16.301736	-1.945506						-14.7	-11.7	-3.7	4.3	12.6	19.4	21.9	18.7	11.9	2.9	-5.9	-12.5	3.6
172	53.597752	72.100342	122.017365	-10.592466	-7.074937	1.577172	10.944524	19.226467	26.130181	28.398008	25.42062	18.419657	8.03392	-2.344249	-8.863545	9.106279			-18.997531	-16.496027	-9.314	-2.411638	5.919879	12.828447	15.448555	12.001782	5.446768	-2.404331	-9.609357	-16.430125	-2.001465						-14.8	-11.8	-3.9	4.3	12.6	19.5	21.9	18.7	11.9	2.8	-6.0	-12.6	3.6
173	53.586132	72.466248	130.553192	-10.689645	-7.203904	1.388934	10.801373	19.102747	26.074705	28.353918	25.365529	18.352408	7.927711	-2.507258	-8.965681	9.00007			-19.066315	-16.577083	-9.374513	-2.418314	5.907881	12.852761	15.471873	12.043457	5.454761	-2.453705	-9.720771	-16.523829	-2.03365						-14.9	-11.9	-4.0	4.2	12.5	19.5	21.9	18.7	11.9	2.7	-6.1	-12.7	3.5
174	53.573524	72.83194	135.612595	-10.945739	-7.440155	1.052184	10.594579	19.074297	26.086381	28.389893	25.38104	18.343762	7.855668	-2.70223	-9.173696	8.876332			-19.216661	-16.731144	-9.507104	-2.384033	6.071196	12.985953	15.571427	12.157109	5.48198	-2.426322	-9.788304	-16.639371	-2.03544						-15.1	-12.1	-4.2	4.1	12.6	19.5	22.0	18.8	11.9	2.7	-6.2	-12.9	3.4
175	53.559925	73.197418	122.859581	-10.951022	-7.380393	1.207603	10.768059	19.323909	26.348141	28.642026	25.574761	18.500281	7.961257	-2.649457	-9.178499	9.013889			-19.30283	-16.771211	-9.502151	-2.315691	6.197788	13.142924	15.711111	12.277743	5.460992	-2.464078	-9.834183	-16.694955	-2.007879						-15.1	-12.1	-4.1	4.2	12.8	19.7	22.2	18.9	12.0	2.7	-6.2	-12.9	3.5
176	53.529774	73.927673	102.525398	-10.660994	-6.9965	1.735431	11.133845	19.671104	26.658523	28.920271	25.813638	18.702208	8.101368	-2.519996	-9.011777	9.295593			-19.228137	-16.646061	-9.270143	-2.291156	6.193324	13.212964	15.821061	12.377994	5.34677	-2.606263	-9.907633	-16.619256	-1.968045						-14.9	-11.8	-3.8	4.4	12.9	19.9	22.4	19.1	12.0	2.7	-6.2	-12.8	3.7
177	53.495674	74.656921	121.919998	-10.880251	-7.256212	1.300764	10.713457	19.366677	26.378263	28.677095	25.573867	18.484572	7.858932	-2.81083	-9.237058	9.014106			-19.408195	-16.875823	-9.551842	-2.560001	6.058613	13.07297	15.688234	12.201464	5.111937	-2.76432	-10.086237	-16.761652	-2.156238						-15.1	-12.1	-4.1	4.1	12.7	19.7	22.2	18.9	11.8	2.5	-6.4	-13.0	3.4
178	53.477142	75.021179	121.919998	-10.843722	-7.197957	1.399342	10.758281	19.46402	26.504525	28.809976	25.687737	18.569254	7.892693	-2.800259	-9.221281	9.085217			-19.403448	-16.84051	-9.555624	-2.603641	6.090972	13.160873	15.79564	12.265608	5.12127	-2.777733	-10.13797	-16.750497	-2.136255						-15.1	-12.0	-4.1	4.1	12.8	19.8	22.3	19.0	11.8	2.6	-6.5	-13.0	3.5
179	53.457649	75.384949	121.919998	-11.004058	-7.297407	1.234163	10.646866	19.45553	26.463199	28.801881	25.684785	18.560658	7.870367	-2.866943	-9.332866	9.018015			-19.581654	-17.016312	-9.794297	-2.683003	6.125963	13.177971	15.80933	12.225652	5.029934	-2.850964	-10.248651	-16.876777	-2.223567						-15.3	-12.2	-4.3	4.0	12.8	19.8	22.3	19.0	11.8	2.5	-6.6	-13.1	3.4
180	53.437157	75.748566	121.919998	-10.92474	-7.232345	1.329419	10.670955	19.486415	26.61161	28.988335	25.870769	18.653301	7.899191	-2.857253	-9.279537	9.101343			-19.598377	-17.04562	-9.820109	-2.818872	6.044174	13.212993	15.886208	12.255204	4.968763	-2.961832	-10.290151	-16.879567	-2.253932						-15.3	-12.1	-4.2	3.9	12.8	19.9	22.4	19.1	11.8	2.5	-6.6	-13.1	3.4
181	53.415691	76.111816	121.919998	-10.91732	-7.217671	1.33676	10.668862	19.515303	26.662313	29.058501	25.949611	18.676932	7.906705	-2.876718	-9.27775	9.123794			-19.569151	-17.025586	-9.8417	-2.839863	6.062754	13.259225	16.001237	12.361948	5.01082	-2.982296	-10.302783	-16.855096	-2.226708						-15.2	-12.1	-4.3	3.9	12.8	20.0	22.5	19.2	11.8	2.5	-6.6	-13.1	3.4
182	53.393257	76.47467	121.919998	-10.927	-7.219116	1.323906	10.647474	19.535237	26.680071	29.120637	26.019725	18.682915	7.909946	-2.897539	-9.290428	9.132152			-19.60899	-17.065516	-9.911901	-2.871622	6.051147	13.262039	16.073987	12.422235	4.997876	-3.057118	-10.363743	-16.888759	-2.246697						-15.3	-12.1	-4.3	3.9	12.8	20.0	22.6	19.2	11.8	2.4	-6.6	-13.1	3.4
183	53.369846	76.837158	121.919998	-10.906431	-7.196216	1.352664	10.630679	19.539905	26.705428	29.161703	26.07233	18.673573	7.901155	-2.903744	-9.286787	9.145355			-19.592287	-17.006633	-9.809414	-2.848655	6.057163	13.24126	16.142532	12.469532	5.034868	-3.087091	-10.376046	-16.885199	-2.221664						-15.2	-12.1	-4.2	3.9	12.8	20.0	22.7	19.3	11.9	2.4	-6.6	-13.1	3.5
184	53.345455	77.199371	110.384712	-11.266611	-7.417211	1.004521	10.571945	19.779532	26.968535	29.442689	26.352756	18.865316	8.042399	-2.946311	-9.522084	9.15629			-19.90174	-17.272666	-10.09949	-2.750651	6.297931	13.367521	16.293685	12.537388	5.000522	-3.207474	-10.505914	-17.115377	-2.279689						-15.6	-12.3	-4.5	3.9	13.0	20.2	22.9	19.4	11.9	2.4	-6.7	-13.3	3.4
185	53.320103	77.561035	92.538986	-10.989698	-7.114565	1.495464	10.807054	19.902279	27.019442	29.500875	26.425354	18.94111	8.159911	-2.729388	-9.289015	9.344069			-19.696794	-17.00532	-9.899886	-2.706754	6.307601	13.425896	16.371105	12.592921	5.118539	-3.142283	-10.41236	-16.971555	-2.168241						-15.3	-12.1	-4.2	4.1	13.1	20.2	22.9	19.5	12.0	2.5	-6.6	-13.1	3.6
186	53.282883	61.505463	209.036758	-9.794994	-5.88708	2.154058	11.514403	19.993524	26.262908	28.313036	25.596589	18.755256	8.720536	-1.412811	-8.209867	9.66713			-18.20076	-15.096934	-8.43223	-1.572629	6.456713	12.699448	15.040614	11.873245	5.862482	-1.655999	-9.063785	-15.872585	-1.496868						-14.0	-10.5	-3.1	5.0	13.2	19.5	21.7	18.7	12.3	3.5	-5.2	-12.0	4.1
187	53.299995	61.86853	186.414444	-9.795497	-5.86634	2.360784	11.726312	20.250151	26.519275	28.55504	25.834486	18.963474	8.837577	-1.341611	-8.164958	9.823224			-18.227118	-15.127304	-8.356539	-1.462732	6.601152	12.891729	15.187642	11.949957	5.945912	-1.626982	-9.065484	-15.907136	-1.433075						-14.0	-10.5	-3.0	5.1	13.4	19.7	21.9	18.9	12.5	3.6	-5.2	-12.0	4.2
188	53.31612	62.231659	182.87999	-9.796252	-5.93771	2.291692	11.694346	20.189683	26.483369	28.510758	25.809066	18.930844	8.777	-1.414761	-8.17623	9.78015			-18.168432	-15.125164	-8.346403	-1.465005	6.565189	12.897822	15.188679	11.947045	5.993165	-1.60036	-9.060514	-15.890203	-1.422015						-14.0	-10.5	-3.0	5.1	13.4	19.7	21.8	18.9	12.5	3.6	-5.2	-12.0	4.2
189	53.331264	62.595184	182.87999	-9.854405	-6.05151	2.151372	11.611836	20.097661	26.424399	28.443501	25.756818	18.872799	8.69493	-1.50818	-8.230575	9.700721			-18.187687	-15.238034	-8.425259	-1.509492	6.513876	12.852596	15.137365	11.889773	5.958831	-1.638975	-9.097542	-15.934644	-1.473266						-14.0	-10.6	-3.1	5.1	13.3	19.6	21.8	18.8	12.4	3.5	-5.3	-12.1	4.1
190	53.345428	62.958893	182.87999	-9.906426	-6.148571	2.041996	11.551096	20.033141	26.372878	28.369255	25.700266	18.830718	8.62489	-1.590044	-8.280968	9.633186			-18.203752	-15.309423	-8.462794	-1.491191	6.491835	12.836188	15.10516	11.840863	5.948911	-1.65007	-9.107947	-15.946614	-1.495736						-14.1	-10.7	-3.2	5.0	13.3	19.6	21.7	18.8	12.4	3.5	-5.3	-12.1	4.1
191	53.358601	63.322662	182.87999	-9.896745	-6.176935	2.054799	11.54288	19.970363	26.280107	28.290541	25.603958	18.761116	8.547545	-1.650448	-8.283583	9.586966			-18.061222	-15.202537	-8.348473	-1.382872	6.604824	12.966185	15.248851	12.029658	6.123286	-1.506733	-9.019998	-15.820153	-1.364099						-14.0	-10.7	-3.1	5.1	13.3	19.6	21.8	18.8	12.4	3.5	-5.3	-12.1	4.1
192	53.370796	63.686829	181.28421	-9.900186	-6.23019	2.006755	11.497394	19.897698	26.240817	28.247292	25.544172	18.750234	8.49527	-1.701149	-8.299197	9.545743			-18.149907	-15.358848	-8.466846	-1.523549	6.388285	12.765428	15.087241	11.860486	5.9548	-1.667462	-9.107396	-15.884218	-1.508499						-14.0	-10.8	-3.2	5.0	13.1	19.5	21.7	18.7	12.4	3.4	-5.4	-12.1	4.0
193	53.382004	64.051208	182.259964	-9.936059	-6.294973	1.963097	11.476873	19.830623	26.178331	28.223236	25.497113	18.713634	8.426954	-1.783407	-8.339414	9.496334			-18.09095	-15.353884	-8.417773	-1.470012	6.421608	12.789509	15.151693	11.932117	5.996724	-1.648307	-9.085455	-15.825668	-1.4667						-14.0	-10.8	-3.2	5.0	13.1	19.5	21.7	18.7	12.4	3.4	-5.4	-12.1	4.0
194	53.392216	64.415527	182.87999	-10.050279	-6.440345	1.752925	11.334236	19.68178	26.071295	28.13812	25.393048	18.618823	8.319393	-1.908208	-8.440956	9.372486			-18.221145	-15.529697	-8.5558	-1.596776	6.27494	12.654108	15.018346	11.769868	5.826437	-1.783751	-9.158137	-15.928057	-1.602472						-14.1	-11.0	-3.4	4.9	13.0	19.4	21.6	18.6	12.2	3.3	-5.5	-12.2	3.9
195	53.401451	64.780273	172.371811	-10.072109	-6.442958	1.808676	11.396471	19.745983	26.137806	28.175383	25.404169	18.638802	8.340895	-1.899937	-8.448492	9.398724			-18.281959	-15.577188	-8.588627	-1.617371	6.278994	12.651371	15.025157	11.724409	5.782811	-1.829059	-9.195704	-15.962192	-1.632446						-14.2	-11.0	-3.4	4.9	13.0	19.4	21.6	18.6	12.2	3.3	-5.5	-12.2	3.9
196	53.409695	65.145142	177.522812	-10.098248	-6.49879	1.669391	11.307733	19.632256	26.07793	28.129786	25.351748	18.551229	8.255936	-1.990497	-8.490994	9.32479			-18.124021	-15.433573	-8.519807	-1.521276	6.331731	12.69786	15.117864	11.840922	5.883652	-1.729764	-9.098934	-15.850463	-1.533817						-14.1	-11.0	-3.4	4.9	13.0	19.4	21.6	18.6	12.2	3.3	-5.5	-12.2	3.9
197	53.41695	65.509979	182.87999	-10.188814	-6.586025	1.518113	11.18608	19.489883	25.943135	27.96947	25.187919	18.397864	8.14691	-2.073416	-8.563943	9.202265			-18.164696	-15.49059	-8.647959	-1.62198	6.292581	12.64093	15.04549	11.744191	5.818969	-1.773146	-9.11778	-15.893755	-1.597312						-14.2	-11.0	-3.6	4.8	12.9	19.3	21.5	18.5	12.1	3.2	-5.6	-12.2	3.8
198	53.423214	65.875061	182.87999	-10.123088	-6.536949	1.589409	11.197277	19.468407	26.006805	28.029615	25.224957	18.38866	8.134646	-2.064637	-8.524105	9.232583			-18.078425	-15.429976	-8.638448	-1.71767	6.220137	12.613331	15.046775	11.710656	5.768662	-1.836449	-9.097145	-15.844618	-1.606931						-14.1	-11.0	-3.5	4.7	12.8	19.3	21.5	18.5	12.1	3.1	-5.6	-12.2	3.8
199	53.428486	66.240204	187.117645	-10.13673	-6.593636	1.44718	11.056616	19.288303	25.890035	27.898468	25.097963	18.261857	8.036119	-2.127754	-8.533516	9.132076			-18.017942	-15.419884	-8.688728	-1.844894	6.068181	12.472274	14.949071	11.60614	5.649791	-1.880178	-9.064475	-15.816717	-1.665613						-14.1	-11.0	-3.6	4.6	12.7	19.2	21.4	18.4	12.0	3.1	-5.6	-12.2	3.7
200	53.432766	66.605072	183.055756	-10.189556	-6.64469	1.368368	10.985964	19.300889	25.939218	27.910895	25.104636	18.284216	8.049473	-2.135905	-8.552841	9.118389			-18.010538	-15.450222	-8.747744	-1.873748	6.087612	12.478237	14.95441	11.575508	5.607609	-1.87108	-9.014492	-15.786501	-1.670912						-14.1	-11.0	-3.7	4.6	12.7	19.2	21.4	18.3	11.9	3.1	-5.6	-12.2	3.7
201	53.43605	66.969971	177.726196	-9.984623	-6.432271	1.732036	11.174818	19.402888	25.996407	27.957213	25.13629	18.318173	8.106903	-2.017977	-8.393136	9.249727			-17.79155	-15.228483	-8.500315	-1.816228	6.077754	12.496697	14.963824	11.637792	5.696519	-1.820404	-8.933003	-15.613804	-1.569267						-13.9	-10.8	-3.4	4.7	12.7	19.2	21.5	18.4	12.0	3.1	-5.5	-12.0	3.8
202	53.438354	67.335602	183.875717	-9.979604	-6.431222	1.732067	11.119358	19.358851	25.918187	27.907263	25.053124	18.260979	8.064882	-2.035308	-8.387719	9.215072			-17.802106	-15.261899	-8.573898	-1.872721	6.015889	12.4734	14.911438	11.579288	5.671997	-1.855251	-8.983883	-15.637741	-1.611291						-13.9	-10.8	-3.4	4.6	12.7	19.2	21.4	18.3	12.0	3.1	-5.5	-12.0	3.8
203	53.439663	67.701294	216.176651	-10.081783	-6.682721	1.212125	10.631647	18.806873	25.322114	27.376555	24.545634	17.815214	7.724108	-2.291644	-8.504163	8.82283			-17.791011	-15.347341	-8.773158	-2.061226	5.717598	12.160012	14.604729	11.353834	5.557229	-1.918191	-8.998517	-15.640126	-1.761347						-13.9	-11.0	-3.8	4.3	12.3	18.7	21.0	17.9	11.7	2.9	-5.6	-12.1	3.5
204	53.43998	68.068542	243.2621	-10.137914	-6.806537	0.988505	10.341355	18.52553	24.960295	27.02969	24.22516	17.521134	7.495409	-2.447029	-8.582405	8.592766			-17.653118	-15.293221	-8.721196	-1.973024	5.871635	12.240094	14.657151	11.470342	5.70567	-1.773325	-8.939866	-15.52951	-1.661531						-13.9	-11.0	-3.9	4.2	12.2	18.6	20.8	17.8	11.6	2.9	-5.7	-12.1	3.5
205	53.439301	68.432495	252.749786	-10.033611	-6.697168	1.256436	10.46332	18.575251	25.053674	27.131718	24.279783	17.548152	7.502732	-2.39511	-8.514939	8.680853			-17.658057	-15.350544	-8.700839	-2.078464	5.744491	12.173705	14.574333	11.337676	5.55474	-1.914095	-9.033363	-15.539775	-1.740849						-13.8	-11.0	-3.7	4.2	12.2	18.6	20.9	17.8	11.6	2.8	-5.7	-12.0	3.5
206	53.43763	68.797455	230.525024	-9.843983	-6.392386	1.846465	10.941005	19.119277	25.547983	27.521055	24.634076	17.889922	7.816993	-2.070364	-8.326086	9.056996			-17.672383	-15.352349	-8.624257	-1.902267	6.020464	12.488429	14.869819	11.580162	5.644792	-1.903309	-9.080913	-15.523772	-1.621299						-13.8	-10.9	-3.4	4.5	12.6	19.0	21.2	18.1	11.8	3.0	-5.6	-11.9	3.7
207	53.434975	69.162476	225.05394	-9.892245	-6.443191	1.840243	10.930518	19.115006	25.529819	27.499954	24.636841	17.895968	7.835461	-2.064846	-8.347307	9.044685			-17.784362	-15.463893	-8.62285	-1.934209	6.023794	12.52781	14.920349	11.624081	5.60726	-1.941836	-9.07598	-15.561662	-1.640125						-13.8	-11.0	-3.4	4.5	12.6	19.0	21.2	18.1	11.8	2.9	-5.6	-12.0	3.7
208	53.43132	69.527893	223.952942	-9.908422	-6.466493	1.853115	10.938462	19.065995	25.512111	27.511145	24.641125	17.888696	7.832429	-2.093887	-8.371747	9.033544			-17.860225	-15.552606	-8.626415	-1.983263	5.942734	12.49139	14.892499	11.659393	5.574932	-1.999849	-9.123756	-15.609212	-1.682865						-13.9	-11.0	-3.4	4.5	12.5	19.0	21.2	18.2	11.7	2.9	-5.6	-12.0	3.7
209	53.426678	69.892883	224.557907	-9.984143	-6.577557	1.730186	10.817698	18.889158	25.399174	27.423396	24.566492	17.793772	7.756682	-2.182341	-8.449584	8.931911			-18.016129	-15.725889	-8.6897	-2.09546	5.798689	12.386621	14.785458	11.551162	5.439689	-2.109478	-9.168776	-15.70288	-1.795558						-14.0	-11.2	-3.5	4.4	12.3	18.9	21.1	18.1	11.6	2.8	-5.7	-12.1	3.6
210	53.421043	70.258026	193.273621	-9.860255	-6.326523	2.187252	11.280352	19.391958	25.884259	27.91009	24.95226	18.169104	8.072878	-1.893085	-8.294468	9.289485			-17.919367	-15.642224	-8.582306	-1.83533	6.172439	12.795555	15.159861	11.866499	5.705488	-1.997855	-9.119858	-15.624052	-1.585096						-13.9	-11.0	-3.2	4.7	12.8	19.3	21.5	18.4	11.9	3.0	-5.5	-12.0	3.9
211	53.414421	70.622803	199.857574	-10.017007	-6.582043	1.884048	10.963203	19.053773	25.646559	27.759121	24.773184	17.998933	7.88709	-2.10245	-8.444087	9.06836			-18.06258	-15.751094	-8.602052	-2.014238	5.956826	12.619756	15.012786	11.764116	5.588516	-2.053987	-9.116376	-15.71246	-1.697566						-14.0	-11.2	-3.4	4.5	12.5	19.1	21.4	18.3	11.8	2.9	-5.6	-12.1	3.7
212	53.406807	70.987732	182.031143	-10.09749	-6.64162	1.911234	11.003344	19.112502	25.776844	27.936763	24.933875	18.13392	7.965496	-2.095552	-8.491753	9.12063			-18.338545	-15.991582	-8.718445	-2.134231	5.918199	12.626152	15.016884	11.717291	5.454229	-2.187113	-9.217177	-15.888558	-1.811908						-14.2	-11.3	-3.4	4.4	12.5	19.2	21.5	18.3	11.8	2.9	-5.7	-12.2	3.7
213	53.398209	71.352356	162.627136	-10.170939	-6.667764	1.989143	11.115348	19.294508	26.026674	28.181365	25.187367	18.344944	8.099757	-2.072469	-8.534602	9.232778			-18.459627	-16.042861	-8.823617	-2.170737	6.000854	12.778943	15.208262	11.912083	5.545146	-2.195322	-9.268292	-15.965248	-1.790035						-14.3	-11.4	-3.4	4.5	12.6	19.4	21.7	18.5	11.9	3.0	-5.7	-12.2	3.7
214	53.388615	71.717041	135.671112	-10.192172	-6.619458	2.155231	11.324348	19.606565	26.401433	28.538114	25.544761	18.641173	8.319678	-1.969135	-8.518437	9.436008			-18.637531	-16.14167	-8.934535	-2.158806	6.134135	12.984849	15.445308	12.066251	5.571365	-2.247621	-9.340287	-16.078206	-1.778062						-14.4	-11.4	-3.4	4.6	12.9	19.7	22.0	18.8	12.1	3.0	-5.7	-12.3	3.8
215	53.378036	72.081451	122.006721	-10.211541	-6.633999	2.184617	11.379127	19.702491	26.565376	28.714058	25.723105	18.772041	8.394509	-1.976775	-8.531194	9.506818			-18.70981	-16.151378	-8.926167	-2.143265	6.187479	13.098303	15.594656	12.150388	5.564116	-2.289044	-9.394149	-16.139242	-1.763176						-14.5	-11.4	-3.4	4.6	12.9	19.8	22.2	18.9	12.2	3.1	-5.7	-12.3	3.9
216	53.366467	72.44577	131.997742	-10.392734	-6.885664	1.843392	11.11243	19.45636	26.405126	28.593232	25.62397	18.640044	8.228073	-2.206937	-8.707187	9.309175			-18.854019	-16.322572	-9.096399	-2.223986	6.111517	13.040537	15.563606	12.111543	5.469756	-2.383135	-9.53437	-16.285279	-1.8669						-14.6	-11.6	-3.6	4.4	12.8	19.7	22.1	18.9	12.1	2.9	-5.9	-12.5	3.7
217	53.353916	72.809784	140.370743	-10.960817	-7.421426	1.020507	10.668293	19.402367	26.389762	28.598698	25.625864	18.605809	8.107303	-2.549641	-9.138009	9.029059			-19.188533	-16.688926	-9.464673	-2.168987	6.370792	13.192272	15.676445	12.208528	5.42463	-2.410634	-9.659807	-16.554488	-1.938615						-15.1	-12.1	-4.2	4.2	12.9	19.8	22.1	18.9	12.0	2.8	-6.1	-12.8	3.5
218	53.340382	73.173553	112.51992	-11.307837	-7.588136	0.971588	11.135032	20.064347	27.061969	29.220232	26.182079	19.058491	8.454099	-2.432297	-9.343194	9.289698			-19.635941	-17.169056	-9.904264	-1.980114	6.713967	13.569891	16.050398	12.464491	5.396523	-2.609025	-9.873765	-16.83786	-1.984563						-15.5	-12.4	-4.5	4.6	13.4	20.3	22.6	19.3	12.2	2.9	-6.2	-13.1	3.7
219	53.325871	73.537109	115.43586	-10.526491	-6.930508	1.835853	11.194929	19.709814	26.679823	28.889796	25.850737	18.768597	8.236176	-2.354957	-8.85994	9.374486			-18.98696	-16.413013	-9.128862	-2.176608	6.243712	13.229955	15.759696	12.349913	5.418079	-2.49486	-9.680431	-16.393702	-1.85609						-14.8	-11.7	-3.6	4.5	13.0	20.0	22.3	19.1	12.1	2.9	-6.0	-12.6	3.8
220	53.310368	73.900421	112.631775	-10.527941	-6.909169	1.830024	11.170863	19.728837	26.667075	28.897446	25.837125	18.762994	8.206538	-2.401741	-8.890469	9.364299			-19.015468	-16.447264	-9.140475	-2.217299	6.212037	13.18705	15.743158	12.299827	5.312542	-2.589406	-9.721351	-16.405882	-1.898544						-14.8	-11.7	-3.7	4.5	13.0	19.9	22.3	19.1	12.0	2.8	-6.1	-12.6	3.7
221	53.293884	74.263519	119.488869	-10.582503	-6.970963	1.695826	11.025989	19.653236	26.613984	28.887328	25.803718	18.71124	8.127438	-2.504346	-8.963553	9.29145			-19.084505	-16.532988	-9.252349	-2.341396	6.157327	13.17027	15.735637	12.259661	5.217695	-2.669652	-9.808405	-16.463264	-1.967664						-14.8	-11.8	-3.8	4.3	12.9	19.9	22.3	19.0	12.0	2.7	-6.2	-12.7	3.7
222	53.276424	74.626343	121.919998	-10.57074	-6.912318	1.772969	11.047975	19.719698	26.700156	28.964469	25.829214	18.748079	8.13772	-2.503936	-8.971573	9.330143			-19.110717	-16.519157	-9.244685	-2.362552	6.229467	13.264714	15.842163	12.32054	5.234479	-2.679065	-9.880758	-16.476458	-1.948503						-14.8	-11.7	-3.7	4.3	13.0	20.0	22.4	19.1	12.0	2.7	-6.2	-12.7	3.7
223	53.25798	74.989014	121.920006	-10.56098	-6.846116	1.846226	11.092681	19.81246	26.783881	29.044624	25.902902	18.784275	8.154479	-2.488328	-8.974929	9.379264			-19.160162	-16.527642	-9.186364	-2.335399	6.295353	13.33896	15.946239	12.377987	5.224833	-2.696355	-9.95553	-16.514723	-1.932734						-14.9	-11.7	-3.7	4.4	13.1	20.1	22.5	19.1	12.0	2.7	-6.2	-12.7	3.7
224	53.238567	75.351257	121.919998	-10.583935	-6.847615	1.854038	11.046649	19.835321	26.857526	29.126438	25.979376	18.814596	8.158016	-2.50329	-8.998766	9.394863			-19.261044	-16.632243	-9.293435	-2.440841	6.255452	13.34569	15.982552	12.38526	5.115649	-2.790341	-10.047312	-16.592559	-1.997764						-14.9	-11.7	-3.7	4.3	13.0	20.1	22.6	19.2	12.0	2.7	-6.3	-12.8	3.7
225	53.218174	75.713135	121.920006	-10.756469	-6.971295	1.660377	10.940481	19.822231	26.89	29.175713	26.028011	18.817786	8.131902	-2.584301	-9.122084	9.336029			-19.437197	-16.830811	-9.558755	-2.529602	6.301875	13.421494	16.093143	12.46722	5.104192	-2.866858	-10.157279	-16.721784	-2.05953						-15.1	-11.9	-3.9	4.2	13.1	20.2	22.6	19.2	12.0	2.6	-6.4	-12.9	3.6
226	53.196808	76.074738	121.919998	-10.761691	-6.998082	1.620865	10.891564	19.806854	26.93594	29.252317	26.092944	18.827418	8.127828	-2.61635	-9.124963	9.337887			-19.466915	-16.882719	-9.692048	-2.630801	6.254697	13.423226	16.160366	12.503796	5.066135	-2.957609	-10.200388	-16.727542	-2.095817						-15.1	-11.9	-4.0	4.1	13.0	20.2	22.7	19.3	11.9	2.6	-6.4	-12.9	3.6
227	53.174473	76.435974	121.920006	-10.694135	-6.955568	1.686128	10.903149	19.81934	26.980782	29.317714	26.187875	18.851243	8.144768	-2.606958	-9.079137	9.3796			-19.445827	-16.86983	-9.706621	-2.69182	6.198204	13.39045	16.194983	12.512314	5.033568	-3.042727	-10.238278	-16.712342	-2.114827						-15.1	-11.9	-4.0	4.1	13.0	20.2	22.8	19.4	11.9	2.6	-6.4	-12.9	3.6
228	53.151165	76.796875	121.919998	-10.758338	-7.000724	1.606479	10.82099	19.794595	26.99116	29.349283	26.229906	18.816348	8.135276	-2.638278	-9.130592	9.351342			-19.541171	-16.93027	-9.795063	-2.748429	6.187452	13.351453	16.215886	12.48983	4.987961	-3.13683	-10.327476	-16.805162	-2.170985						-15.1	-12.0	-4.1	4.0	13.0	20.2	22.8	19.4	11.9	2.5	-6.5	-13.0	3.6
229	53.126892	77.157379	114.777168	-10.741197	-6.94965	1.695282	10.866213	19.917839	27.1241	29.521769	26.390615	18.908177	8.21092	-2.579851	-9.111268	9.437746			-19.569598	-16.903481	-9.757297	-2.744271	6.22025	13.389353	16.299141	12.518256	4.987039	-3.198203	-10.358191	-16.855172	-2.164348						-15.2	-11.9	-4.0	4.1	13.1	20.3	22.9	19.5	11.9	2.5	-6.5	-13.0	3.6
230	53.10165	77.517487	100.753128	-10.679727	-6.818021	1.901798	11.01511	20.133438	27.317856	29.723921	26.579683	19.087781	8.365845	-2.448402	-9.044185	9.594591			-19.553972	-16.84225	-9.659011	-2.65698	6.304065	13.495787	16.413477	12.579038	5.029294	-3.191949	-10.358826	-16.870562	-2.109324						-15.1	-11.8	-3.9	4.2	13.2	20.4	23.1	19.6	12.1	2.6	-6.4	-13.0	3.7
231	53.075447	77.877228	100.605782	-10.719058	-6.856804	1.789579	10.901459	20.0614	27.322684	29.783248	26.649899	19.1402	8.39267	-2.463226	-9.069912	9.577678			-19.53348	-16.830853	-9.79264	-2.712585	6.282767	13.457115	16.444854	12.592028	5.018173	-3.209163	-10.355312	-16.864209	-2.125276						-15.1	-11.8	-4.0	4.1	13.2	20.4	23.1	19.6	12.1	2.6	-6.4	-13.0	3.7
232	53.096687	62.257996	183.846268	-9.602765	-5.768861	2.553455	11.923912	20.511317	26.807177	28.810665	26.061288	19.196091	8.976436	-1.233361	-8.009857	10.018791			-17.996121	-14.971017	-8.179857	-1.350144	6.741216	13.054572	15.29592	12.06058	6.044171	-1.558258	-8.954952	-15.720002	-1.294491						-13.8	-10.4	-2.8	5.3	13.6	19.9	22.1	19.1	12.6	3.7	-5.1	-11.9	4.4
233	53.111759	62.619812	182.87999	-9.633441	-5.849338	2.480291	11.892772	20.466344	26.768616	28.730828	26.019305	19.157484	8.913406	-1.309037	-8.038917	9.966526			-17.966006	-15.028784	-8.203967	-1.338156	6.724	13.054098	15.253107	12.033049	6.057927	-1.552434	-8.983204	-15.725671	-1.306337						-13.8	-10.4	-2.9	5.3	13.6	19.9	22.0	19.0	12.6	3.7	-5.1	-11.9	4.3
234	53.125862	62.981842	182.87999	-9.630732	-5.885239	2.464365	11.879241	20.419778	26.714486	28.677699	25.982654	19.117048	8.846775	-1.376345	-8.042454	9.930606			-17.89894	-15.011863	-8.133342	-1.266097	6.766274	13.117271	15.306777	12.097091	6.109321	-1.508805	-8.96179	-15.671567	-1.254639						-13.8	-10.4	-2.8	5.3	13.6	19.9	22.0	19.0	12.6	3.7	-5.2	-11.9	4.3
235	53.138973	63.344147	182.87999	-9.678493	-5.970822	2.375527	11.817742	20.344502	26.648561	28.623896	25.92261	19.07861	8.781642	-1.448185	-8.085796	9.867483			-17.982968	-15.144357	-8.249558	-1.34524	6.647538	13.017688	15.202155	11.976266	6.012438	-1.600975	-9.022979	-15.729095	-1.351591						-13.8	-10.6	-2.9	5.2	13.5	19.8	21.9	18.9	12.5	3.6	-5.2	-11.9	4.3
236	53.151115	63.706604	182.87999	-9.695225	-6.018262	2.334097	11.792463	20.261074	26.590923	28.560317	25.828802	19.035962	8.709767	-1.519666	-8.119032	9.813435			-17.953505	-15.158916	-8.190846	-1.30262	6.613209	13.015596	15.229852	12.010936	6.044352	-1.605963	-9.014773	-15.690016	-1.333558						-13.8	-10.6	-2.9	5.2	13.4	19.8	21.9	18.9	12.5	3.6	-5.3	-11.9	4.2
237	53.162266	64.069153	182.87999	-9.803357	-6.155464	2.151619	11.671833	20.119617	26.502057	28.47875	25.716399	18.956027	8.612642	-1.6352	-8.218163	9.69973			-18.035612	-15.260376	-8.288347	-1.381289	6.502769	12.935918	15.171993	11.93191	5.957616	-1.681046	-9.057893	-15.741343	-1.412142						-13.9	-10.7	-3.1	5.1	13.3	19.7	21.8	18.8	12.5	3.5	-5.3	-12.0	4.1
238	53.17244	64.431915	182.87999	-9.87238	-6.265131	1.971716	11.555416	19.943119	26.400535	28.403778	25.622728	18.853542	8.506262	-1.755511	-8.295674	9.589033			-18.091423	-15.335859	-8.358431	-1.467424	6.366259	12.813484	15.117039	11.86516	5.868097	-1.753536	-9.068197	-15.778807	-1.485303						-14.0	-10.8	-3.2	5.0	13.2	19.6	21.8	18.7	12.4	3.4	-5.4	-12.0	4.1
239	53.181625	64.794891	175.280121	-9.86937	-6.275361	1.948207	11.5534	19.896294	26.388268	28.407819	25.610481	18.832863	8.489065	-1.777941	-8.294744	9.575748			-18.129017	-15.370369	-8.401512	-1.503855	6.279061	12.726892	15.081764	11.77068	5.782725	-1.79251	-9.052959	-15.782774	-1.532656						-14.0	-10.8	-3.2	5.0	13.1	19.6	21.7	18.7	12.3	3.3	-5.4	-12.0	4.0
240	53.189831	65.158081	179.306458	-9.916135	-6.33587	1.8151	11.467782	19.826558	26.37967	28.370417	25.56193	18.763348	8.422577	-1.855361	-8.347897	9.512677			-18.008934	-15.269813	-8.405543	-1.436996	6.395511	12.818241	15.209738	11.901709	5.901638	-1.690048	-8.985172	-15.727984	-1.441471						-14.0	-10.8	-3.3	5.0	13.1	19.6	21.8	18.7	12.3	3.4	-5.4	-12.0	4.0
241	53.197056	65.52124	182.87999	-9.942159	-6.355863	1.797665	11.44734	19.808145	26.369033	28.336614	25.518965	18.696538	8.366582	-1.885427	-8.377748	9.48164			-17.947612	-15.249489	-8.411407	-1.465698	6.449767	12.860802	15.244642	11.890415	5.896329	-1.676748	-8.975056	-15.706457	-1.424209						-13.9	-10.8	-3.3	5.0	13.1	19.6	21.8	18.7	12.3	3.3	-5.4	-12.0	4.0
242	53.203293	65.884644	182.87999	-9.913187	-6.332748	1.834348	11.436089	19.775533	26.324561	28.283523	25.455778	18.630155	8.336732	-1.874019	-8.355697	9.466756			-17.890968	-15.254313	-8.440482	-1.568802	6.368937	12.797056	15.159254	11.77446	5.797627	-1.734524	-8.967217	-15.680515	-1.469957						-13.9	-10.8	-3.3	4.9	13.1	19.6	21.7	18.6	12.2	3.3	-5.4	-12.0	4.0
243	53.208538	66.247986	184.075928	-9.9116	-6.355715	1.770889	11.352604	19.72699	26.346593	28.287094	25.466429	18.611141	8.317732	-1.896234	-8.349705	9.447185			-17.815101	-15.227388	-8.496368	-1.660751	6.30647	12.768663	15.155142	11.739271	5.746864	-1.7664	-8.939449	-15.630165	-1.484934						-13.9	-10.8	-3.4	4.8	13.0	19.6	21.7	18.6	12.2	3.3	-5.4	-12.0	4.0
244	53.212795	66.611237	182.491547	-9.825324	-6.27353	1.881384	11.390311	19.748826	26.349098	28.271791	25.437159	18.612753	8.334445	-1.858075	-8.265525	9.483609			-17.681561	-15.113914	-8.427856	-1.64422	6.313247	12.774116	15.177323	11.7759	5.772841	-1.742015	-8.899015	-15.519651	-1.434567						-13.8	-10.7	-3.3	4.9	13.0	19.6	21.7	18.6	12.2	3.3	-5.4	-11.9	4.0
245	53.216072	66.974915	196.656693	-9.778078	-6.288207	1.804155	11.231602	19.498344	26.1022	28.031804	25.21621	18.415363	8.194636	-1.932103	-8.237542	9.354865			-17.548537	-15.031962	-8.4185	-1.722449	6.143074	12.581998	14.974304	11.648182	5.740831	-1.750603	-8.878763	-15.428568	-1.474249						-13.7	-10.7	-3.3	4.8	12.8	19.3	21.5	18.4	12.1	3.2	-5.4	-11.8	3.9
246	53.218361	67.338257	216.485001	-9.773937	-6.329344	1.709595	11.060253	19.275387	25.839894	27.802657	24.963923	18.203228	8.031482	-2.035371	-8.2627	9.207089			-17.4778	-15.009093	-8.434043	-1.788512	6.053738	12.504637	14.876479	11.592511	5.760542	-1.75577	-8.875494	-15.382524	-1.494611						-13.6	-10.7	-3.4	4.6	12.7	19.2	21.3	18.3	12.0	3.1	-5.5	-11.8	3.9
247	53.219662	67.700653	221.46846	-9.719316	-6.242203	1.890491	11.177291	19.42479	25.876437	27.828639	24.952863	18.222136	8.075131	-1.963969	-8.228666	9.274469			-17.600594	-15.159844	-8.514702	-1.767645	6.104996	12.557424	14.921348	11.583517	5.719563	-1.868125	-9.046212	-15.48764	-1.546493						-13.7	-10.7	-3.3	4.7	12.8	19.2	21.4	18.3	12.0	3.1	-5.5	-11.9	3.9
248	53.219978	68.07132	267.071991	-10.016796	-6.683652	1.124625	10.452349	18.713612	25.073823	27.086786	24.256144	17.613561	7.616891	-2.362397	-8.512657	8.696857			-17.681298	-15.33686	-8.77597	-1.933221	5.981885	12.315526	14.659651	11.385184	5.59688	-1.878708	-9.090917	-15.542802	-1.691721						-13.8	-11.0	-3.8	4.3	12.3	18.7	20.9	17.8	11.6	2.9	-5.7	-12.0	3.5
249	53.219303	68.430695	305.187866	-10.037213	-6.833688	0.830616	10.028015	18.220166	24.61715	26.704384	23.87681	17.234855	7.294258	-2.58108	-8.565991	8.399023			-17.503252	-15.325204	-8.880461	-2.182322	5.673926	12.023605	14.421085	11.207881	5.431432	-1.96527	-9.087076	-15.432089	-1.801479						-13.8	-11.1	-4.0	3.9	11.9	18.3	20.6	17.5	11.3	2.7	-5.8	-12.0	3.3
250	53.217644	68.793762	287.529724	-9.810809	-6.478604	1.576012	10.610779	18.778705	25.193234	27.184641	24.287789	17.614897	7.606936	-2.265797	-8.366925	8.827572			-17.620342	-15.431761	-8.809427	-2.107538	5.785802	12.228079	14.569941	11.258716	5.350813	-2.119025	-9.235961	-15.535581	-1.805524						-13.7	-11.0	-3.6	4.3	12.3	18.7	20.9	17.8	11.5	2.7	-5.8	-12.0	3.5
251	53.214996	69.157257	279.588745	-9.826169	-6.48691	1.644952	10.637087	18.810492	25.223672	27.198035	24.317469	17.649862	7.658734	-2.228102	-8.352523	8.853883			-17.684173	-15.48162	-8.765198	-2.150217	5.763398	12.238461	14.577733	11.291697	5.319852	-2.141022	-9.212971	-15.544202	-1.815688						-13.8	-11.0	-3.6	4.2	12.3	18.7	20.9	17.8	11.5	2.8	-5.7	-11.9	3.5
252	53.211365	69.520844	270.7453	-9.85955	-6.491014	1.726525	10.735394	18.884888	25.316779	27.296249	24.408398	17.715573	7.728657	-2.199891	-8.372686	8.907443			-17.81454	-15.619396	-8.807651	-2.146183	5.78876	12.309462	14.627513	11.365447	5.314637	-2.206714	-9.285194	-15.636765	-1.842552						-13.8	-11.1	-3.5	4.3	12.3	18.8	21.0	17.9	11.5	2.8	-5.7	-12.0	3.5
253	53.206741	69.884186	262.984009	-9.962581	-6.546743	1.720117	10.804335	18.941052	25.365029	27.347394	24.452155	17.7538	7.772675	-2.191316	-8.445042	8.917573			-17.884058	-15.709703	-8.870441	-2.028116	5.96515	12.487367	14.781881	11.506951	5.433595	-2.151528	-9.300544	-15.693367	-1.788568						-13.9	-11.1	-3.6	4.4	12.5	18.9	21.1	18.0	11.6	2.8	-5.7	-12.1	3.6
254	53.201138	70.247498	271.166656	-9.946045	-6.565697	1.66348	10.709928	18.818893	25.287834	27.295657	24.37588	17.673553	7.670702	-2.281104	-8.462375	8.853392			-17.536116	-15.325923	-8.476083	-1.7826	6.113898	12.639382	14.954576	11.819594	5.75647	-1.885662	-9.055371	-15.416132	-1.516164						-13.7	-10.9	-3.4	4.5	12.5	19.0	21.1	18.1	11.7	2.9	-5.7	-11.9	3.7
255	53.194542	70.610748	248.023697	-9.946666	-6.507365	1.891763	10.904702	19.035927	25.589659	27.626793	24.662285	17.915775	7.846759	-2.140674	-8.419226	9.038311			-17.904487	-15.713602	-8.73826	-2.005238	6.043914	12.664924	14.953607	11.701127	5.514706	-2.16108	-9.256344	-15.661298	-1.713503						-13.9	-11.1	-3.4	4.4	12.5	19.1	21.3	18.2	11.7	2.8	-5.7	-12.0	3.7
256	53.186958	70.974152	203.377335	-9.849556	-6.26526	2.343656	11.377935	19.546862	26.120414	28.148105	25.158589	18.383811	8.234896	-1.829127	-8.281823	9.424042			-18.072373	-15.824114	-8.749104	-1.895948	6.276854	12.962531	15.249731	11.964772	5.643467	-2.160979	-9.297792	-15.736998	-1.636663						-14.0	-11.0	-3.2	4.7	12.9	19.5	21.7	18.6	12.0	3.0	-5.6	-12.0	3.9
257	53.178398	71.337128	193.735229	-9.978993	-6.452566	2.198124	11.22682	19.466238	26.135726	28.174502	25.206473	18.405636	8.198909	-1.953738	-8.395481	9.352638			-18.231586	-15.882996	-8.713311	-2.021162	6.165988	12.883282	15.216257	11.933828	5.56411	-2.204231	-9.279653	-15.816536	-1.698834						-14.1	-11.2	-3.3	4.6	12.8	19.5	21.7	18.6	12.0	3.0	-5.6	-12.1	3.8
258	53.16885	71.700104	146.077423	-9.914854	-6.203986	2.638488	11.782491	20.09457	26.762985	28.759357	25.782914	18.930791	8.639897	-1.638689	-8.266934	9.780586			-18.310099	-15.967704	-8.856227	-1.804113	6.576389	13.33984	15.677906	12.288212	5.773925	-2.150614	-9.265316	-15.840894	-1.544891						-14.1	-11.1	-3.1	5.0	13.3	20.1	22.2	19.0	12.4	3.2	-5.5	-12.1	4.1
259	53.158318	72.062897	131.028885	-9.829351	-6.145905	2.755308	11.821077	20.197163	26.957815	28.935031	25.963223	19.063105	8.711401	-1.629797	-8.207897	9.882598			-18.250493	-15.76279	-8.56076	-1.806245	6.552908	13.396022	15.779766	12.333451	5.755571	-2.154321	-9.189762	-15.767912	-1.472881						-14.0	-11.0	-2.9	5.0	13.4	20.2	22.4	19.1	12.4	3.3	-5.4	-12.0	4.2
260	53.146801	72.425507	134.044327	-9.988807	-6.360604	2.52444	11.620486	20.052422	26.884843	28.889984	25.936902	18.98172	8.577739	-1.816201	-8.374506	9.744035			-18.559371	-16.058831	-8.705952	-1.935646	6.427622	13.285305	15.693145	12.158921	5.50124	-2.379569	-9.393964	-16.013985	-1.66509						-14.3	-11.2	-3.1	4.8	13.2	20.1	22.3	19.0	12.2	3.1	-5.6	-12.2	4.0
261	53.134312	72.787811	137.118423	-10.25348	-6.642654	2.171526	11.41564	19.895156	26.734906	28.766116	25.842656	18.848584	8.431531	-2.037716	-8.602445	9.547485			-18.770235	-16.221825	-8.930634	-1.985511	6.428589	13.271855	15.685775	12.235349	5.477094	-2.397046	-9.489446	-16.165417	-1.738454						-14.5	-11.4	-3.4	4.7	13.2	20.0	22.2	19.0	12.2	3.0	-5.8	-12.4	3.9
262	53.120842	73.149902	116.647194	-10.338964	-6.650521	2.207533	11.591202	20.202383	27.053921	29.114012	26.150697	19.081224	8.590675	-2.002421	-8.652555	9.695599			-18.822422	-16.239964	-8.935856	-1.867181	6.609668	13.499373	15.919485	12.465836	5.553538	-2.418971	-9.520103	-16.179624	-1.661352						-14.6	-11.4	-3.4	4.9	13.4	20.3	22.5	19.3	12.3	3.1	-5.8	-12.4	4.0
263	53.106388	73.511841	129.115707	-10.374957	-6.829556	1.890366	11.19913	19.721053	26.663881	28.826583	25.856849	18.797505	8.303214	-2.262173	-8.747625	9.420356			-18.807233	-16.264833	-9.062483	-2.166268	6.177767	13.135663	15.625728	12.250684	5.322675	-2.526385	-9.539275	-16.210148	-1.838676						-14.6	-11.5	-3.6	4.5	12.9	19.9	22.2	19.1	12.1	2.9	-5.9	-12.5	3.8
264	53.090958	73.873566	123.366913	-10.692766	-7.054012	1.536256	11.019783	19.752227	26.530717	28.667609	25.693337	18.702354	8.245436	-2.384117	-8.973455	9.253614			-19.083959	-16.541366	-9.326467	-2.181154	6.377501	13.181691	15.616913	12.151239	5.198226	-2.57001	-9.667711	-16.413495	-1.938216						-14.9	-11.8	-3.9	4.4	13.1	19.9	22.1	18.9	12.0	2.8	-6.0	-12.7	3.7
265	53.074551	74.235077	123.444061	-10.493021	-6.833633	1.850758	11.193635	19.87835	26.731825	28.92291	25.865298	18.823524	8.309392	-2.313574	-8.851151	9.423693			-18.889794	-16.304697	-9.144572	-2.132986	6.426349	13.32818	15.823087	12.322876	5.327393	-2.528457	-9.627766	-16.258039	-1.804869						-14.7	-11.6	-3.6	4.5	13.2	20.0	22.4	19.1	12.1	2.9	-6.0	-12.6	3.8
266	53.057171	74.596283	130.298248	-10.501775	-6.800288	1.86153	11.161206	19.882397	26.777892	28.965598	25.868462	18.811405	8.281375	-2.341652	-8.882882	9.423606			-18.965734	-16.396917	-9.200776	-2.183215	6.434664	13.361127	15.879713	12.315792	5.259558	-2.603516	-9.746532	-16.317684	-1.84696						-14.7	-11.6	-3.7	4.5	13.2	20.1	22.4	19.1	12.0	2.8	-6.0	-12.6	3.8
267	53.038818	74.957123	134.852554	-10.437369	-6.713029	1.991155	11.154132	19.947731	26.929438	29.13105	26.002161	18.857965	8.292731	-2.323741	-8.861072	9.497596			-19.06109	-16.469003	-9.224358	-2.294089	6.366628	13.387606	15.954139	12.344974	5.161857	-2.727876	-9.888044	-16.390646	-1.903325						-14.7	-11.6	-3.6	4.4	13.2	20.2	22.5	19.2	12.0	2.8	-6.1	-12.6	3.8
268	53.019485	75.317749	126.339058	-10.450381	-6.625078	2.142112	11.259675	20.129895	27.113727	29.307568	26.169894	18.961051	8.379651	-2.251121	-8.858312	9.606557			-19.260956	-16.636832	-9.253724	-2.297065	6.425172	13.488889	16.07594	12.417802	5.095125	-2.851476	-10.046603	-16.561444	-1.950431						-14.9	-11.6	-3.6	4.5	13.3	20.3	22.7	19.3	12.0	2.8	-6.1	-12.7	3.8
269	52.999184	75.678101	134.128769	-10.495824	-6.762222	1.919294	11.008177	19.90606	27.046285	29.275615	26.116996	18.864688	8.261207	-2.379973	-8.909012	9.487608			-19.331938	-16.687664	-9.33115	-2.518093	6.212007	13.36385	16.033959	12.387428	4.956023	-2.980948	-10.091691	-16.605902	-2.04951						-14.9	-11.7	-3.7	4.2	13.1	20.2	22.7	19.3	11.9	2.6	-6.2	-12.8	3.7
270	52.977917	76.038086	121.919998	-10.542608	-6.721162	2.007369	11.157614	20.121031	27.247341	29.439763	26.282703	18.996361	8.378401	-2.302651	-8.920809	9.595279			-19.415068	-16.76681	-9.45823	-2.460846	6.397085	13.519767	16.228293	12.533718	5.029557	-3.018058	-10.146831	-16.652281	-2.017475						-15.0	-11.7	-3.7	4.3	13.3	20.4	22.8	19.4	12.0	2.7	-6.2	-12.8	3.8
271	52.955681	76.397705	121.919998	-10.622748	-6.816407	1.854984	11.07088	20.065176	27.206774	29.443923	26.295774	18.961809	8.353734	-2.348737	-8.97775	9.540618			-19.409199	-16.781822	-9.631133	-2.504503	6.429626	13.524476	16.280278	12.550941	5.049355	-3.037377	-10.168037	-16.65824	-2.029636						-15.0	-11.8	-3.9	4.3	13.2	20.4	22.9	19.4	12.0	2.7	-6.3	-12.8	3.8
272	52.932476	76.756989	121.920006	-10.512326	-6.733573	1.985885	11.086296	20.108685	27.351519	29.638976	26.457758	19.027233	8.398179	-2.314373	-8.900958	9.632775			-19.40561	-16.766605	-9.612037	-2.604778	6.342533	13.521359	16.342156	12.542144	4.983732	-3.160839	-10.23424	-16.672499	-2.06039						-15.0	-11.8	-3.8	4.2	13.2	20.4	23.0	19.5	12.0	2.6	-6.3	-12.8	3.8
273	52.90831	77.115936	120.769463	-10.589565	-6.776676	1.903751	11.002007	20.099852	27.340825	29.657235	26.480068	19.025979	8.395103	-2.336871	-8.97158	9.602511			-19.539431	-16.850602	-9.684775	-2.636406	6.307358	13.45949	16.322018	12.463572	4.891837	-3.243658	-10.328721	-16.813417	-2.137728						-15.1	-11.8	-3.9	4.2	13.2	20.4	23.0	19.5	12.0	2.6	-6.3	-12.9	3.7
274	52.883186	77.474396	118.332153	-10.645848	-6.790968	1.870858	10.939082	20.113212	27.389374	29.720034	26.536705	19.089855	8.434386	-2.340245	-9.018551	9.608158			-19.631783	-16.903123	-9.742726	-2.674089	6.257922	13.424486	16.331426	12.433988	4.828848	-3.29506	-10.40809	-16.932347	-2.192546						-15.1	-11.8	-3.9	4.1	13.2	20.4	23.0	19.5	12.0	2.6	-6.4	-13.0	3.7
275	52.857101	77.83252	118.844208	-10.556385	-6.725267	1.916694	10.900151	20.082208	27.433309	29.820455	26.641439	19.160216	8.476904	-2.315945	-8.950161	9.656968			-19.497737	-16.754662	-9.665728	-2.701254	6.232377	13.432133	16.411654	12.524362	4.89172	-3.284066	-10.35149	-16.850269	-2.134413						-15.0	-11.7	-3.9	4.1	13.2	20.4	23.1	19.6	12.0	2.6	-6.3	-12.9	3.8
276	52.830055	78.190247	119.914398	-10.583844	-6.73151	1.83099	10.849358	20.033103	27.401929	29.816702	26.667953	19.179233	8.498878	-2.328884	-8.977323	9.638049			-19.444301	-16.712725	-9.702213	-2.654657	6.294663	13.461902	16.464492	12.586128	4.908785	-3.260205	-10.350455	-16.821556	-2.102512						-15.0	-11.7	-3.9	4.1	13.2	20.4	23.1	19.6	12.0	2.6	-6.3	-12.9	3.8
277	52.826389	61.204956	219.178665	-9.355668	-5.457975	2.775851	11.97319	20.668137	26.942517	28.944117	26.136976	19.258817	9.162593	-1.024741	-7.850436	10.181115			-17.757155	-14.730093	-8.12411	-1.342957	6.780604	13.016293	15.356399	12.13653	6.042926	-1.592224	-8.895667	-15.485674	-1.216261						-13.6	-10.1	-2.7	5.3	13.7	20.0	22.2	19.1	12.7	3.8	-5.0	-11.7	4.5
278	52.844315	61.564362	213.360001	-9.512112	-5.669912	2.491212	11.801709	20.468015	26.818929	28.871559	26.069634	19.201256	9.042813	-1.162251	-7.967198	10.037804			-17.94668	-14.870602	-8.265284	-1.458635	6.632853	12.913126	15.257515	12.035447	5.909257	-1.672914	-8.919185	-15.591093	-1.33135						-13.7	-10.3	-2.9	5.2	13.6	19.9	22.1	19.1	12.6	3.7	-5.0	-11.8	4.4
279	52.861267	61.924072	201.773743	-9.618153	-5.780229	2.446329	11.854456	20.516774	26.800935	28.81746	26.049136	19.205597	9.022375	-1.193695	-8.026327	10.007888			-18.039459	-14.990353	-8.281541	-1.37517	6.726182	12.968004	15.237737	11.987728	5.908418	-1.641259	-8.93567	-15.678407	-1.342816						-13.8	-10.4	-2.9	5.2	13.6	19.9	22.0	19.0	12.6	3.7	-5.1	-11.9	4.3
280	52.877247	62.283997	213.301147	-9.637422	-5.901685	2.182861	11.642748	20.23963	26.617677	28.670973	25.918473	19.044106	8.818789	-1.381302	-8.089453	9.843783			-17.901814	-14.899601	-8.270372	-1.397603	6.663473	12.97396	15.241437	12.029531	6.006354	-1.54724	-8.893807	-15.623167	-1.301571						-13.8	-10.4	-3.0	5.1	13.5	19.8	22.0	19.0	12.5	3.6	-5.1	-11.9	4.3
281	52.892254	62.644226	212.324585	-9.90769	-6.153701	1.888036	11.469773	20.146029	26.393462	28.371162	25.66709	18.887094	8.695076	-1.508778	-8.276644	9.639242			-18.131359	-15.198074	-8.517454	-1.400253	6.697094	12.888882	15.013195	11.802727	5.880571	-1.602974	-9.018595	-15.839337	-1.452131						-14.0	-10.7	-3.3	5.0	13.4	19.6	21.7	18.7	12.4	3.5	-5.3	-12.1	4.1
282	52.906288	63.004608	210.453552	-9.69084	-6.013105	2.145358	11.606542	20.200841	26.545367	28.528556	25.825529	18.987682	8.710336	-1.483043	-8.119219	9.770334			-17.933898	-15.046039	-8.306418	-1.360144	6.652211	12.958719	15.092668	11.928552	5.951654	-1.592518	-8.975004	-15.682524	-1.359395						-13.8	-10.5	-3.1	5.1	13.4	19.8	21.8	18.9	12.5	3.6	-5.2	-11.9	4.2
283	52.919342	63.365234	208.559677	-9.658129	-6.012948	2.203228	11.639764	20.207213	26.583668	28.573871	25.841375	19.002683	8.683082	-1.515372	-8.099744	9.787391			-17.907235	-15.060234	-8.252604	-1.340984	6.602074	12.982725	15.116591	11.961716	5.958593	-1.632606	-8.972322	-15.642673	-1.348913						-13.8	-10.5	-3.0	5.1	13.4	19.8	21.8	18.9	12.5	3.5	-5.2	-11.9	4.2
284	52.931427	63.726074	207.00293	-9.718425	-6.09272	2.105573	11.576029	20.088859	26.475045	28.468564	25.705668	18.918015	8.593137	-1.601477	-8.157362	9.696742			-17.935428	-15.10999	-8.262706	-1.364414	6.529899	12.934972	15.077527	11.922775	5.940557	-1.664532	-8.969635	-15.645586	-1.37888						-13.8	-10.6	-3.1	5.1	13.3	19.7	21.8	18.8	12.4	3.5	-5.3	-11.9	4.2
285	52.942532	64.087036	187.835693	-9.656533	-6.014542	2.354336	11.8126	20.303838	26.702823	28.666265	25.86201	19.076323	8.71207	-1.528295	-8.106603	9.848691			-17.96967	-15.149828	-8.127983	-1.304426	6.564905	13.007781	15.171685	11.947682	5.916807	-1.712191	-8.985952	-15.638244	-1.35662						-13.8	-10.6	-2.9	5.3	13.4	19.9	21.9	18.9	12.5	3.5	-5.3	-11.9	4.2
286	52.952656	64.44812	180.824661	-9.757139	-6.153203	2.074812	11.686404	20.129399	26.617012	28.592079	25.783114	19.009617	8.644001	-1.625605	-8.193711	9.733898			-18.02239	-15.181651	-8.265619	-1.344811	6.452393	12.920385	15.167968	11.880339	5.834963	-1.728536	-8.936781	-15.656782	-1.40671						-13.9	-10.7	-3.1	5.2	13.3	19.8	21.9	18.8	12.4	3.5	-5.3	-11.9	4.2
287	52.961803	64.809601	164.136353	-9.902545	-6.243125	2.0155	11.743105	20.249707	26.649158	28.576565	25.784985	19.037942	8.706351	-1.615889	-8.266565	9.727933			-18.153732	-15.31511	-8.346451	-1.223568	6.640693	13.019375	15.240529	11.870787	5.833589	-1.682717	-8.960364	-15.738255	-1.401269						-14.0	-10.8	-3.2	5.3	13.4	19.8	21.9	18.8	12.4	3.5	-5.3	-12.0	4.2
288	52.969967	65.170837	177.186157	-9.748285	-6.167003	2.018809	11.669543	20.068615	26.735348	28.674307	25.839446	18.997644	8.609012	-1.689517	-8.202054	9.733822			-17.935049	-15.137751	-8.318376	-1.327623	6.457723	12.944983	15.294688	11.931492	5.860393	-1.701128	-8.929563	-15.639557	-1.374981						-13.8	-10.7	-3.1	5.2	13.3	19.8	22.0	18.9	12.4	3.5	-5.3	-11.9	4.2
289	52.977161	65.532562	200.89241	-9.846209	-6.36473	1.596476	11.309578	19.697683	26.398326	28.367523	25.546312	18.698884	8.344387	-1.888794	-8.304078	9.462947			-17.836068	-15.147896	-8.460096	-1.451779	6.34201	12.795162	15.161167	11.80955	5.788464	-1.682711	-8.871976	-15.582655	-1.428069						-13.8	-10.8	-3.4	4.9	13.0	19.6	21.8	18.7	12.2	3.3	-5.4	-11.9	4.0
290	52.983364	65.894379	200.139114	-9.785021	-6.284248	1.778988	11.414639	19.795148	26.472889	28.428326	25.582814	18.719104	8.37207	-1.843948	-8.269448	9.531776			-17.739785	-15.134339	-8.432358	-1.532234	6.359598	12.840535	15.203735	11.809951	5.76968	-1.705165	-8.883442	-15.547198	-1.415919						-13.8	-10.7	-3.3	4.9	13.1	19.7	21.8	18.7	12.2	3.3	-5.4	-11.9	4.1
291	52.98859	66.256042	201.046219	-9.779037	-6.276799	1.787952	11.39548	19.828551	26.493528	28.411041	25.58861	18.711788	8.381595	-1.85418	-8.256146	9.536032			-17.66519	-15.125027	-8.417482	-1.533064	6.394568	12.881597	15.22412	11.790214	5.74281	-1.721145	-8.891562	-15.507652	-1.402318						-13.7	-10.7	-3.3	4.9	13.1	19.7	21.8	18.7	12.2	3.3	-5.4	-11.9	4.1
292	52.992832	66.617889	202.374969	-9.669627	-6.157191	1.962656	11.462042	19.822186	26.41672	28.315919	25.492473	18.651444	8.373645	-1.815275	-8.174172	9.556735			-17.551676	-15.016642	-8.353026	-1.539222	6.376473	12.870754	15.20454	11.806644	5.760604	-1.707079	-8.929773	-15.446878	-1.377107						-13.6	-10.6	-3.2	5.0	13.1	19.6	21.8	18.6	12.2	3.3	-5.4	-11.8	4.1
293	52.99609	66.97934	241.202362	-9.730474	-6.391062	1.382141	10.872855	19.11405	25.747806	27.747522	24.964408	18.162374	7.986364	-2.11069	-8.245371	9.124994			-17.44171	-14.978249	-8.567606	-1.779047	5.954957	12.419113	14.801602	11.549385	5.660968	-1.761718	-8.921362	-15.367289	-1.535913						-13.6	-10.7	-3.6	4.5	12.5	19.1	21.3	18.3	11.9	3.1	-5.5	-11.8	3.8
294	52.998371	67.341522	275.860321	-9.801649	-6.537944	0.975803	10.429025	18.728239	25.277017	27.313628	24.538265	17.787433	7.692369	-2.346951	-8.370397	8.80707			-17.313552	-14.942068	-8.610612	-1.8441	5.904591	12.276484	14.673202	11.514991	5.705929	-1.75478	-8.897529	-15.263629	-1.545923						-13.6	-10.7	-3.8	4.3	12.3	18.8	21.0	18.0	11.7	3.0	-5.6	-11.8	3.6
295	52.999664	67.702606	267.160156	-9.631551	-6.261685	1.703881	10.927759	19.170243	25.675115	27.663102	24.796278	18.05426	7.927562	-2.110037	-8.223477	9.140954			-17.451249	-15.095404	-8.540625	-1.850516	5.991134	12.432861	14.798904	11.497012	5.633586	-1.930422	-9.096677	-15.397734	-1.584094						-13.5	-10.7	-3.4	4.5	12.6	19.1	21.2	18.1	11.8	3.0	-5.6	-11.8	3.8
296	52.999977	68.07132	293.00235	-9.69613	-6.369897	1.504631	10.696377	18.93104	25.371053	27.40458	24.526615	17.800205	7.750359	-2.23125	-8.304982	8.94855			-17.470795	-15.156543	-8.642183	-1.875056	5.980745	12.387903	14.748021	11.452209	5.59277	-1.988556	-9.171766	-15.413511	-1.62973						-13.6	-10.8	-3.6	4.4	12.5	18.9	21.1	18.0	11.7	2.9	-5.7	-11.9	3.7
297	52.999313	68.42749	340.754272	-9.850453	-6.67459	0.940215	10.078693	18.234388	24.664244	26.769828	23.935424	17.259541	7.306028	-2.580623	-8.471003	8.467641			-17.45746	-15.288188	-8.884326	-2.213192	5.553767	11.968605	14.379265	11.146879	5.30032	-2.168804	-9.2471	-15.412587	-1.860235						-13.7	-11.0	-4.0	3.9	11.9	18.3	20.6	17.5	11.3	2.6	-5.9	-11.9	3.3
298	52.997658	68.79007	357.11142	-9.978281	-6.798345	0.819541	9.926248	18.109193	24.502186	26.554875	23.734404	17.102407	7.170009	-2.703086	-8.599686	8.319955			-17.444194	-15.285234	-8.810215	-2.175533	5.622809	12.007189	14.394595	11.224095	5.347467	-2.119084	-9.21095	-15.394958	-1.820334						-13.7	-11.0	-4.0	3.9	11.9	18.3	20.5	17.5	11.2	2.5	-6.0	-12.0	3.2
299	52.995026	69.151642	311.425018	-9.72382	-6.357472	1.782572	10.750964	18.933242	25.349631	27.335287	24.434038	17.746322	7.72306	-2.193466	-8.31351	8.955571			-17.722021	-15.565285	-8.891875	-2.140247	5.803625	12.332656	14.640925	11.289338	5.214675	-2.336746	-9.442201	-15.591772	-1.86741						-13.7	-11.0	-3.6	4.3	12.4	18.8	21.0	17.9	11.5	2.7	-5.8	-12.0	3.5
300	52.991405	69.513611	330.396301	-10.059887	-6.816079	1.093666	10.135024	18.30576	24.789276	26.839215	23.978661	17.305596	7.392074	-2.575375	-8.621125	8.480567			-18.008896	-15.86973	-9.158523	-2.522832	5.391398	11.959275	14.293748	10.993329	4.944412	-2.473894	-9.521821	-15.798176	-2.147643						-14.0	-11.3	-4.0	3.8	11.8	18.4	20.6	17.5	11.1	2.5	-6.0	-12.2	3.2
301	52.986801	69.875549	323.979675	-10.083244	-6.795409	1.257141	10.285149	18.443921	24.977133	27.013229	24.132308	17.408475	7.46431	-2.543801	-8.647703	8.575959			-18.161918	-16.029462	-9.235048	-2.499146	5.482135	12.10417	14.419054	11.068724	4.947415	-2.563359	-9.676753	-15.949694	-2.17449						-14.1	-11.4	-4.0	3.9	12.0	18.5	20.7	17.6	11.2	2.5	-6.1	-12.3	3.2
302	52.98122	70.237305	353.883392	-10.285789	-7.098965	0.570627	9.682332	17.900565	24.409169	26.520881	23.687178	16.982699	7.073037	-2.866195	-8.856072	8.143289			-17.918008	-15.82557	-9.205343	-2.501486	5.408026	11.957172	14.33876	11.166931	5.126851	-2.401251	-9.479758	-15.786697	-2.093365						-14.1	-11.5	-4.3	3.6	11.7	18.2	20.4	17.4	11.1	2.3	-6.2	-12.3	3.0
303	52.974655	70.59903	330.552216	-10.263412	-7.005586	0.990961	10.02691	18.200885	24.841127	26.945336	24.041947	17.300543	7.301815	-2.721858	-8.8154	8.403606			-18.17909	-16.057326	-9.216271	-2.528524	5.479794	12.108478	14.433892	11.207957	5.050471	-2.516008	-9.590963	-15.937322	-2.145409						-14.2	-11.5	-4.1	3.7	11.8	18.5	20.7	17.6	11.2	2.4	-6.2	-12.4	3.1
304	52.96711	70.960602	256.699707	-9.859193	-6.325046	2.189661	11.125684	19.333551	25.968104	27.994076	24.997886	18.200687	8.063448	-2.028845	-8.38074	9.273273			-18.137996	-15.906251	-8.973679	-2.121023	6.061487	12.780604	15.077551	11.754874	5.396937	-2.424438	-9.548083	-15.828049	-1.822339						-14.0	-11.1	-3.4	4.5	12.7	19.4	21.5	18.4	11.8	2.8	-5.8	-12.1	3.7
305	52.958588	71.321838	265.672791	-10.179892	-6.79558	1.563591	10.564354	18.845615	25.556466	27.608363	24.675657	17.903099	7.766471	-2.409521	-8.688268	8.86753			-18.326414	-16.047252	-9.053901	-2.343966	5.805964	12.512229	14.841505	11.574733	5.232909	-2.450769	-9.54726	-15.97084	-1.981088						-14.3	-11.4	-3.7	4.1	12.3	19.0	21.2	18.1	11.6	2.7	-6.0	-12.3	3.4
306	52.949089	71.683167	250.361633	-10.154029	-6.778551	1.633406	10.612654	18.910952	25.738613	27.793715	24.881262	18.052007	7.847771	-2.378511	-8.668282	8.957584			-18.315653	-16.019111	-9.003799	-2.361047	5.793218	12.582122	14.957407	11.671667	5.262068	-2.436743	-9.456146	-15.934396	-1.938368						-14.2	-11.4	-3.7	4.1	12.4	19.2	21.4	18.3	11.7	2.7	-5.9	-12.3	3.5
307	52.938602	72.04425	196.56958	-9.87435	-6.294032	2.453223	11.398654	19.787806	26.577128	28.532052	25.583319	18.689196	8.374456	-1.924932	-8.371095	9.577619			-18.284583	-15.864771	-8.707156	-2.003804	6.273903	13.099388	15.470615	12.045869	5.482889	-2.380658	-9.378199	-15.829727	-1.673019						-14.1	-11.1	-3.1	4.7	13.0	19.8	22.0	18.8	12.1	3.0	-5.7	-12.1	4.0
308	52.927143	72.405273	205.801849	-10.117531	-6.689418	1.903347	10.951826	19.336068	26.215797	28.239058	25.369606	18.417583	8.110768	-2.243899	-8.603728	9.24079			-18.44872	-16.051046	-8.929733	-2.219946	5.981284	12.845894	15.258458	11.865199	5.29426	-2.47641	-9.434304	-16.003679	-1.859895						-14.3	-11.4	-3.5	4.4	12.7	19.5	21.7	18.6	11.9	2.8	-5.8	-12.3	3.7
309	52.914703	72.766052	185.157745	-10.169705	-6.696127	1.973649	11.079768	19.549517	26.443239	28.476173	25.592764	18.586323	8.219797	-2.215603	-8.628921	9.350906			-18.543713	-16.075053	-8.948807	-2.180343	6.109458	13.009227	15.428197	12.080732	5.351813	-2.468412	-9.453383	-16.03545	-1.810478						-14.4	-11.4	-3.5	4.4	12.8	19.7	22.0	18.8	12.0	2.9	-5.8	-12.3	3.8
310	52.901287	73.126556	131.638321	-10.058392	-6.358204	2.56142	11.715804	20.331084	27.125625	29.13226	26.194128	19.123014	8.678843	-1.853833	-8.467902	9.843654			-18.605222	-16.017475	-8.823606	-1.910062	6.557078	13.467598	15.864587	12.448793	5.515721	-2.431876	-9.447562	-16.012557	-1.616215						-14.3	-11.2	-3.1	4.9	13.4	20.3	22.5	19.3	12.3	3.1	-5.7	-12.2	4.1
311	52.886902	73.486877	122.062477	-10.062373	-6.393832	2.525842	11.673961	20.299481	27.149468	29.218231	26.237859	19.149954	8.666559	-1.906013	-8.481729	9.839784			-18.543917	-15.944473	-8.793656	-1.949536	6.510725	13.437054	15.898094	12.480833	5.502756	-2.444078	-9.392795	-15.939136	-1.598177						-14.3	-11.2	-3.1	4.9	13.4	20.3	22.6	19.4	12.3	3.1	-5.6	-12.2	4.1
312	52.871544	73.846893	112.787285	-10.134015	-6.406407	2.45717	11.699388	20.384127	27.199919	29.289037	26.255813	19.187679	8.701576	-1.894368	-8.51616	9.85198			-18.584702	-16.006951	-8.827372	-1.854163	6.662485	13.534819	15.98993	12.468994	5.446362	-2.43286	-9.409175	-15.949845	-1.580206						-14.4	-11.2	-3.2	4.9	13.5	20.4	22.6	19.4	12.3	3.1	-5.7	-12.2	4.1
313	52.855213	74.206757	130.099426	-10.204812	-6.533058	2.21476	11.415131	20.11375	26.984495	29.117559	26.053171	18.991018	8.511648	-2.065701	-8.608047	9.665826			-18.602083	-16.026313	-8.885326	-1.978246	6.53405	13.438616	15.921294	12.386045	5.3935	-2.439358	-9.452417	-15.982274	-1.641043						-14.4	-11.3	-3.3	4.7	13.3	20.2	22.5	19.2	12.2	3.0	-5.8	-12.3	4.0
314	52.837914	74.566284	152.400009	-10.224756	-6.643873	2.010951	11.124025	19.833906	26.852234	29.038922	25.937341	18.822372	8.331047	-2.225015	-8.672797	9.515363			-18.676713	-16.156194	-9.031719	-2.222352	6.313048	13.315953	15.846049	12.282277	5.221665	-2.582009	-9.601447	-16.062917	-1.77953						-14.5	-11.4	-3.5	4.5	13.1	20.1	22.4	19.1	12.0	2.9	-5.9	-12.4	3.9
315	52.819633	74.92569	163.296082	-10.486909	-6.844421	1.706345	10.856482	19.729998	26.728555	28.913574	25.823541	18.674003	8.20269	-2.373279	-8.892605	9.336498			-19.069891	-16.532571	-9.356313	-2.390175	6.278811	13.250685	15.768229	12.161042	4.994814	-2.805006	-9.885853	-16.372591	-1.996568						-14.8	-11.7	-3.8	4.2	13.0	20.0	22.3	19.0	11.8	2.7	-6.1	-12.6	3.7
316	52.800396	75.284637	146.924866	-10.343898	-6.545648	2.163441	11.183074	20.118479	27.176488	29.314946	26.182573	18.933011	8.41687	-2.156002	-8.766488	9.639737			-19.221432	-16.589778	-9.254574	-2.337611	6.361884	13.439169	16.026534	12.36598	5.010293	-2.936709	-10.040543	-16.496754	-1.972795						-14.8	-11.6	-3.5	4.4	13.2	20.3	22.7	19.3	12.0	2.7	-6.1	-12.6	3.8
317	52.780186	75.643341	135.970428	-10.350525	-6.510741	2.22394	11.247416	20.227472	27.346416	29.450402	26.307198	19.015956	8.493529	-2.09351	-8.757158	9.7167			-19.319191	-16.614603	-9.24126	-2.34692	6.368651	13.491401	16.125864	12.442881	4.973636	-3.033489	-10.097771	-16.596372	-1.987264						-14.8	-11.6	-3.5	4.5	13.3	20.4	22.8	19.4	12.0	2.7	-6.1	-12.7	3.9
318	52.75901	76.00174	121.919998	-10.235747	-6.382742	2.44532	11.451022	20.446722	27.630614	29.732811	26.54463	19.210863	8.645596	-1.958804	-8.649568	9.906726			-19.230773	-16.52063	-9.200159	-2.309943	6.494303	13.658397	16.35566	12.624414	5.06046	-3.033483	-10.047277	-16.503224	-1.887688						-14.7	-11.5	-3.4	4.6	13.5	20.6	23.0	19.6	12.1	2.8	-6.0	-12.6	4.0
319	52.73687	76.359833	121.919998	-10.33486	-6.503424	2.271177	11.357078	20.378741	27.599034	29.750765	26.560145	19.191682	8.620797	-2.012798	-8.723083	9.846271			-19.248935	-16.578117	-9.413275	-2.381068	6.513792	13.659547	16.395804	12.589381	5.048335	-3.067953	-10.061263	-16.506923	-1.92089						-14.8	-11.5	-3.6	4.5	13.4	20.6	23.1	19.6	12.1	2.8	-6.0	-12.6	4.0
320	52.713783	76.717438	121.919998	-10.315023	-6.495394	2.281392	11.328038	20.395396	27.645564	29.854772	26.622319	19.224839	8.632246	-2.01179	-8.713782	9.870715			-19.29327	-16.600928	-9.448042	-2.445739	6.487134	13.645059	16.446987	12.556489	5.009528	-3.147639	-10.126851	-16.563387	-1.956722						-14.8	-11.5	-3.6	4.4	13.4	20.6	23.2	19.6	12.1	2.7	-6.1	-12.6	4.0
321	52.689724	77.074799	121.919998	-10.302961	-6.458046	2.317715	11.289036	20.44556	27.742695	29.995586	26.725082	19.307047	8.673479	-2.003203	-8.717463	9.917877			-19.399753	-16.649596	-9.450712	-2.509113	6.437316	13.63963	16.503645	12.554651	4.949958	-3.225841	-10.242227	-16.69673	-2.007398						-14.9	-11.6	-3.6	4.4	13.4	20.7	23.2	19.6	12.1	2.7	-6.1	-12.7	4.0
322	52.664703	77.431763	121.919998	-10.341472	-6.469355	2.266433	11.19129	20.419326	27.808492	30.058297	26.790057	19.355759	8.698401	-2.026542	-8.768701	9.915166			-19.531247	-16.713735	-9.522084	-2.591199	6.357545	13.606002	16.505376	12.523625	4.872407	-3.303085	-10.370447	-16.863029	-2.085822						-14.9	-11.6	-3.6	4.3	13.4	20.7	23.3	19.7	12.1	2.7	-6.2	-12.8	3.9
323	52.638737	77.788269	119.457924	-10.301188	-6.412262	2.299399	11.211339	20.452709	27.878776	30.146205	26.905796	19.442673	8.761111	-1.99459	-8.74276	9.970601			-19.473325	-16.629191	-9.479259	-2.571089	6.375383	13.643597	16.567089	12.61073	4.893785	-3.296102	-10.368584	-16.846075	-2.047753						-14.9	-11.5	-3.6	4.3	13.4	20.8	23.4	19.8	12.2	2.7	-6.2	-12.8	4.0
324	52.611813	78.14447	121.919998	-10.322326	-6.422209	2.208226	11.159561	20.393596	27.844076	30.14214	26.933768	19.449537	8.760311	-2.017437	-8.766064	9.946932			-19.394769	-16.568201	-9.476621	-2.535541	6.422465	13.700948	16.646147	12.706199	4.933527	-3.238285	-10.349159	-16.797528	-1.995902						-14.9	-11.5	-3.6	4.3	13.4	20.8	23.4	19.8	12.2	2.8	-6.2	-12.8	4.0
325	52.583935	78.500214	121.919998	-10.279682	-6.355516	2.249033	11.234468	20.448822	27.907972	30.225291	26.997815	19.506471	8.815669	-1.972875	-8.734259	10.003601			-19.337984	-16.529087	-9.446515	-2.442485	6.505481	13.801809	16.759586	12.801481	4.964558	-3.216643	-10.347172	-16.753503	-1.936706						-14.8	-11.4	-3.6	4.4	13.5	20.9	23.5	19.9	12.2	2.8	-6.2	-12.7	4.0
326	52.588367	60.878052	251.829788	-9.176505	-5.360208	2.859601	11.975543	20.747405	27.059956	29.017251	26.215177	19.287628	9.187583	-1.002496	-7.757126	10.254484			-17.546086	-14.620192	-8.114285	-1.315841	6.815966	13.006208	15.327216	12.141292	6.048439	-1.612069	-8.900356	-15.366367	-1.178006						-13.4	-10.0	-2.6	5.3	13.8	20.0	22.2	19.2	12.7	3.8	-5.0	-11.6	4.5
327	52.60717	61.235565	218.712067	-9.243092	-5.37908	2.941675	12.131676	20.910282	27.240264	29.211215	26.396431	19.47868	9.324517	-0.913655	-7.751708	10.362267			-17.681359	-14.672752	-8.079628	-1.272405	6.880355	13.140944	15.427418	12.17538	6.038619	-1.60434	-8.84829	-15.404146	-1.15835						-13.5	-10.0	-2.6	5.4	13.9	20.2	22.3	19.3	12.8	3.9	-4.9	-11.6	4.6
328	52.625015	61.593384	212.572006	-9.343533	-5.522429	2.759224	12.011232	20.75743	27.154636	29.16702	26.3422	19.432571	9.223789	-1.016617	-7.831063	10.261205			-17.767831	-14.719542	-8.104459	-1.342382	6.79942	13.112759	15.409399	12.131843	5.969738	-1.644244	-8.842362	-15.44722	-1.20374						-13.6	-10.1	-2.7	5.3	13.8	20.1	22.3	19.2	12.7	3.8	-4.9	-11.6	4.5
329	52.641891	61.951447	205.05748	-9.449426	-5.638771	2.653235	12.011539	20.734324	27.042257	29.065391	26.269874	19.393116	9.165863	-1.063225	-7.900547	10.190303			-17.867859	-14.848356	-8.119375	-1.27676	6.834375	13.100098	15.327858	12.034299	5.925785	-1.643402	-8.86725	-15.543191	-1.245315						-13.7	-10.2	-2.7	5.4	13.8	20.1	22.2	19.2	12.7	3.8	-5.0	-11.7	4.5
330	52.657799	62.309814	213.360001	-9.465428	-5.727649	2.512137	11.888136	20.55444	26.941373	28.972637	26.189805	19.286536	9.013192	-1.193337	-7.943406	10.085703			-17.788805	-14.822134	-8.135773	-1.300319	6.805846	13.113992	15.334746	12.080082	5.986647	-1.583623	-8.876299	-15.528779	-1.226202						-13.6	-10.3	-2.8	5.3	13.7	20.0	22.2	19.1	12.6	3.7	-5.0	-11.7	4.4
331	52.672741	62.668396	213.360001	-9.468869	-5.76121	2.503108	11.867953	20.519236	26.905577	28.907565	26.140138	19.25538	8.949633	-1.24158	-7.94905	10.052323			-17.813817	-14.898256	-8.149825	-1.297113	6.767769	13.08877	15.239257	12.037999	5.954357	-1.606725	-8.918453	-15.56699	-1.263586						-13.6	-10.3	-2.8	5.3	13.6	20.0	22.1	19.1	12.6	3.7	-5.1	-11.8	4.4
332	52.686707	63.02713	213.360001	-9.46733	-5.793718	2.501774	11.851824	20.486379	26.853662	28.851803	26.071312	19.211245	8.885305	-1.294427	-7.943488	10.017862			-17.814219	-14.932844	-8.136643	-1.268138	6.737294	13.076716	15.187275	12.037748	5.943666	-1.611042	-8.932031	-15.566398	-1.273218						-13.6	-10.4	-2.8	5.3	13.6	20.0	22.0	19.1	12.6	3.6	-5.1	-11.8	4.4
333	52.699707	63.386169	213.360001	-9.498612	-5.853929	2.455762	11.795624	20.410819	26.84001	28.834399	26.045392	19.173344	8.816005	-1.360594	-7.967463	9.97423			-17.883465	-15.044296	-8.235225	-1.353627	6.621294	13.046223	15.13743	11.989408	5.885967	-1.707826	-9.00417	-15.606901	-1.346266						-13.7	-10.4	-2.9	5.2	13.5	19.9	22.0	19.0	12.5	3.6	-5.2	-11.8	4.3
334	52.711735	63.745392	212.556152	-9.587101	-5.953892	2.326122	11.740051	20.313976	26.730753	28.696891	25.908364	19.069315	8.716908	-1.466974	-8.05459	9.869985			-17.82323	-14.980909	-8.140798	-1.226401	6.726884	13.140116	15.250571	12.102649	6.018762	-1.631475	-8.904762	-15.530367	-1.249913						-13.7	-10.5	-2.9	5.3	13.5	19.9	22.0	19.0	12.5	3.5	-5.2	-11.8	4.3
335	52.722782	64.104645	188.69635	-9.480836	-5.842725	2.608256	11.994645	20.546136	27.043555	28.973912	26.139532	19.29162	8.871282	-1.357366	-7.956179	10.069319			-17.894144	-15.026575	-8.042976	-1.29809	6.628459	13.124753	15.269591	12.030015	5.881221	-1.758661	-8.938004	-15.535082	-1.296624						-13.7	-10.4	-2.7	5.3	13.6	20.1	22.1	19.1	12.6	3.6	-5.1	-11.7	4.4
336	52.732868	64.464203	168.412308	-10.105331	-6.360387	1.859458	11.715695	20.439105	26.686908	28.54733	25.804248	19.110146	8.828053	-1.497518	-8.350338	9.723114			-18.406679	-15.499464	-8.61066	-1.191794	6.786669	13.068251	15.134427	11.746992	5.693855	-1.756293	-9.012885	-15.885273	-1.494405						-14.3	-10.9	-3.4	5.3	13.6	19.9	21.8	18.8	12.4	3.5	-5.3	-12.1	4.1
337	52.741974	64.823914	157.517487	-9.593068	-5.932927	2.494882	12.141426	20.653757	27.178202	29.056768	26.208431	19.395151	8.988766	-1.329564	-7.996725	10.105425			-17.883289	-15.024382	-8.069873	-1.038605	6.796222	13.224067	15.461832	12.061387	5.922961	-1.607816	-8.813219	-15.491025	-1.205145						-13.7	-10.5	-2.8	5.6	13.7	20.2	22.3	19.1	12.7	3.7	-5.1	-11.7	4.5
338	52.750103	65.183594	181.243301	-9.542	-5.983016	2.275846	11.888748	20.330028	27.013655	28.90929	26.062457	19.186964	8.77468	-1.505131	-8.013796	9.94981			-17.763307	-14.948364	-8.140071	-1.159902	6.606952	13.081715	15.397407	12.028123	5.932667	-1.621301	-8.835361	-15.465212	-1.240555						-13.7	-10.5	-2.9	5.4	13.5	20.0	22.2	19.0	12.6	3.6	-5.2	-11.7	4.4
339	52.757263	65.543854	213.360001	-9.801347	-6.350542	1.535861	11.267468	19.756106	26.451877	28.396732	25.584639	18.740807	8.406836	-1.840802	-8.251357	9.491356			-17.820994	-15.148815	-8.564808	-1.427482	6.409557	12.856188	15.17373	11.805111	5.767794	-1.673789	-8.884687	-15.53897	-1.420597						-13.8	-10.7	-3.5	4.9	13.1	19.7	21.8	18.7	12.3	3.4	-5.4	-11.9	4.0
340	52.763439	65.9039	213.747955	-9.6056	-6.149457	1.909917	11.522611	19.929146	26.64761	28.576908	25.744893	18.849849	8.480032	-1.753044	-8.127396	9.668789			-17.680771	-15.09178	-8.397563	-1.467936	6.375394	12.887733	15.243055	11.845494	5.747153	-1.741572	-8.923354	-15.468546	-1.389391						-13.6	-10.6	-3.2	5.0	13.2	19.8	21.9	18.8	12.3	3.4	-5.3	-11.8	4.1
341	52.768639	66.264038	226.058441	-9.627717	-6.214341	1.740817	11.291776	19.688651	26.418574	28.374403	25.55381	18.662852	8.349945	-1.873591	-8.164716	9.516705			-17.637851	-15.09679	-8.528135	-1.641877	6.174619	12.709246	15.068955	11.667236	5.603781	-1.805918	-8.965338	-15.465676	-1.493146						-13.6	-10.7	-3.4	4.8	12.9	19.6	21.7	18.6	12.1	3.3	-5.4	-11.8	4.0
342	52.772861	66.623993	229.083511	-9.539413	-6.118413	1.913717	11.353418	19.715555	26.415023	28.359155	25.527649	18.654712	8.367389	-1.83979	-8.100305	9.559058			-17.594122	-15.079591	-8.516694	-1.699083	6.133513	12.699633	15.052457	11.63048	5.578004	-1.862837	-9.045376	-15.465906	-1.514127						-13.6	-10.6	-3.3	4.8	12.9	19.6	21.7	18.6	12.1	3.3	-5.4	-11.8	4.0
343	52.776108	66.984131	262.49939	-9.599567	-6.294974	1.423311	10.889989	19.163398	25.847217	27.865126	25.074619	18.236	8.052413	-2.074305	-8.161953	9.201773			-17.514749	-15.061385	-8.699083	-1.81488	5.898606	12.414236	14.795582	11.496622	5.556676	-1.901597	-9.074092	-15.427163	-1.610936						-13.6	-10.7	-3.6	4.5	12.5	19.1	21.3	18.3	11.9	3.1	-5.6	-11.8	3.8
344	52.778378	67.344482	293.385651	-9.647897	-6.394094	1.225677	10.593047	18.849009	25.475079	27.53741	24.739508	17.924788	7.81239	-2.257036	-8.239957	8.96816			-17.520991	-15.175406	-8.788849	-1.938835	5.831515	12.292758	14.719171	11.419216	5.501532	-2.014954	-9.161503	-15.410198	-1.687212						-13.6	-10.8	-3.8	4.3	12.3	18.9	21.1	18.1	11.7	2.9	-5.7	-11.8	3.6
345	52.779667	67.70459	307.833496	-9.638191	-6.381812	1.364818	10.593397	18.817451	25.385487	27.445713	24.611224	17.835028	7.761229	-2.274153	-8.263459	8.938061			-17.593837	-15.300765	-8.83079	-2.075786	5.66757	12.128751	14.524698	11.190311	5.321505	-2.186886	-9.291918	-15.492709	-1.828321						-13.6	-10.8	-3.7	4.3	12.2	18.8	21.0	17.9	11.6	2.8	-5.8	-11.9	3.6
346	52.779976	68.07132	328.58902	-9.773579	-6.516705	1.19573	10.404308	18.675273	25.138629	27.216082	24.370854	17.638601	7.624904	-2.403181	-8.385668	8.765437			-17.667542	-15.42699	-8.978367	-2.158831	5.655361	12.079614	14.460791	11.087286	5.238192	-2.291036	-9.424885	-15.575521	-1.916827						-13.7	-11.0	-3.9	4.1	12.2	18.6	20.8	17.7	11.4	2.7	-5.9	-12.0	3.4
347	52.779308	68.427032	351.490601	-9.759	-6.521835	1.214031	10.345909	18.565498	25.033473	27.120083	24.267476	17.531155	7.525292	-2.461986	-8.407736	8.704363			-17.645198	-15.434506	-8.972444	-2.214821	5.615648	12.103981	14.50661	11.168088	5.204576	-2.379391	-9.491282	-15.571335	-1.925839						-13.7	-11.0	-3.9	4.1	12.1	18.6	20.8	17.7	11.4	2.6	-6.0	-12.0	3.4
348	52.777664	68.786346	377.970367	-9.943241	-6.76608	0.815861	9.955529	18.160319	24.615778	26.717753	23.908016	17.201409	7.255039	-2.692467	-8.595874	8.386003			-17.717256	-15.601274	-9.103849	-2.409194	5.419187	11.907004	14.322721	11.026591	5.040475	-2.438859	-9.481178	-15.605414	-2.053421						-13.8	-11.2	-4.1	3.8	11.8	18.3	20.5	17.5	11.1	2.4	-6.1	-12.1	3.2
349	52.775043	69.146881	332.403412	-9.721426	-6.34229	1.809585	10.797656	19.028229	25.473434	27.495037	24.592021	17.847955	7.804951	-2.204314	-8.357523	9.01861			-17.841032	-15.640782	-8.896227	-2.144685	5.833459	12.399656	14.753495	11.36908	5.222264	-2.40251	-9.549677	-15.657147	-1.879509						-13.8	-11.0	-3.5	4.3	12.4	18.9	21.1	18.0	11.5	2.7	-5.9	-12.0	3.6
350	52.771439	69.507019	323.495392	-9.80111	-6.44382	1.805815	10.769336	18.997726	25.521986	27.55126	24.635775	17.857485	7.82986	-2.235692	-8.413846	9.006231			-18.172119	-15.985816	-9.170503	-2.389175	5.578241	12.265825	14.598616	11.128162	4.908438	-2.636549	-9.752024	-15.903868	-2.127564						-14.0	-11.2	-3.7	4.2	12.3	18.9	21.1	17.9	11.4	2.6	-6.0	-12.2	3.4
351	52.766861	69.867065	322.945313	-9.880206	-6.522487	1.735298	10.70614	18.947605	25.555148	27.559348	24.639965	17.831089	7.804557	-2.301813	-8.494784	8.964988			-18.300308	-16.098074	-9.279004	-2.470807	5.517999	12.274635	14.603253	11.132882	4.848077	-2.739861	-9.85958	-16.043333	-2.201177						-14.1	-11.3	-3.8	4.1	12.2	18.9	21.1	17.9	11.3	2.5	-6.1	-12.3	3.4
352	52.761303	70.227295	349.248505	-10.07485	-6.81369	1.226453	10.238546	18.432888	25.146655	27.21948	24.320609	17.493984	7.486652	-2.603888	-8.688759	8.61534			-18.23719	-16.069763	-9.343726	-2.538138	5.431067	12.198195	14.582236	11.245439	4.976545	-2.670217	-9.779819	-15.981469	-2.182237						-14.2	-11.4	-4.1	3.9	11.9	18.7	20.9	17.8	11.2	2.4	-6.2	-12.3	3.2
353	52.754765	70.587311	345.417145	-10.24299	-6.964449	1.032084	10.073029	18.349833	25.118322	27.22125	24.290033	17.484788	7.439005	-2.693031	-8.818054	8.524152			-18.449805	-16.302119	-9.481797	-2.662419	5.362317	12.120544	14.476487	11.152285	4.832637	-2.761895	-9.810319	-16.096765	-2.301737						-14.3	-11.6	-4.2	3.7	11.9	18.6	20.8	17.7	11.2	2.3	-6.3	-12.5	3.1
354	52.747257	70.947235	275.770325	-9.941481	-6.405978	2.128131	11.111404	19.427472	26.077795	28.062582	25.059006	18.249998	8.114441	-2.06194	-8.467079	9.279529			-18.445397	-16.177994	-9.222355	-2.19568	5.979172	12.723623	15.021207	11.575789	5.097601	-2.670006	-9.77576	-16.019331	-2.009094						-14.2	-11.3	-3.5	4.5	12.7	19.4	21.5	18.3	11.7	2.7	-5.9	-12.2	3.6
355	52.738773	71.306885	287.497955	-10.055005	-6.659419	1.7571	10.675417	19.019653	25.816122	27.849457	24.860514	18.02475	7.87057	-2.342754	-8.621117	9.016274			-18.476821	-16.178624	-9.285259	-2.462277	5.676486	12.497544	14.853838	11.454823	4.973779	-2.746736	-9.761908	-16.071509	-2.127222						-14.3	-11.4	-3.8	4.1	12.3	19.2	21.4	18.2	11.5	2.6	-6.1	-12.3	3.4
356	52.729313	71.666565	286.495056	-10.062756	-6.713972	1.645214	10.580345	18.900577	25.735851	27.784979	24.848542	17.974436	7.803682	-2.419031	-8.651239	8.952219			-18.383268	-16.09579	-9.110378	-2.440645	5.642197	12.47049	14.872269	11.556104	5.025186	-2.663301	-9.613141	-15.968442	-2.05906						-14.2	-11.4	-3.7	4.1	12.3	19.1	21.3	18.2	11.5	2.6	-6.0	-12.3	3.4
357	52.718876	72.026031	223.509995	-9.743708	-6.118042	2.655074	11.500959	19.964169	26.708783	28.639034	25.680706	18.731348	8.444955	-1.857257	-8.30566	9.691697			-18.309396	-15.885039	-8.841777	-2.059827	6.239476	13.09676	15.473179	12.046426	5.345962	-2.568025	-9.552168	-15.862194	-1.739719						-14.0	-11.0	-3.1	4.7	13.1	19.9	22.1	18.9	12.0	2.9	-5.7	-12.1	4.0
358	52.707466	72.385345	219.940567	-9.959788	-6.425996	2.288783	11.225013	19.767214	26.547087	28.516014	25.607397	18.613921	8.316173	-2.055765	-8.494371	9.495474			-18.43887	-16.027056	-8.925913	-2.149949	6.128438	12.984473	15.390809	11.964244	5.244962	-2.597723	-9.543564	-15.986298	-1.829704						-14.2	-11.2	-3.3	4.5	12.9	19.8	22.0	18.8	11.9	2.9	-5.8	-12.2	3.8
359	52.695087	72.744507	182.62796	-9.943785	-6.291722	2.540261	11.553652	20.171394	26.950437	28.903514	25.985337	18.932223	8.576499	-1.878391	-8.431606	9.755651			-18.51484	-16.029213	-8.872065	-1.995651	6.400503	13.26568	15.6604	12.209186	5.361677	-2.539639	-9.506263	-15.967333	-1.71063						-14.2	-11.2	-3.2	4.8	13.3	20.1	22.3	19.1	12.1	3.0	-5.7	-12.2	4.0
360	52.681736	73.103455	129.759964	-9.672393	-5.869589	3.177698	12.161072	20.811641	27.585216	29.547847	26.5524	19.44007	9.012531	-1.485997	-8.138864	10.260136			-18.321003	-15.732441	-8.607654	-1.779153	6.708395	13.642515	16.058734	12.55672	5.565454	-2.445066	-9.3612	-15.781912	-1.458051						-14.0	-10.8	-2.7	5.2	13.8	20.6	22.8	19.6	12.5	3.3	-5.4	-12.0	4.4
361	52.667416	73.462097	131.397415	-9.871785	-6.190951	2.709414	11.765078	20.447355	27.312269	29.351177	26.346829	19.231077	8.814503	-1.727994	-8.315332	9.989303			-18.38598	-15.82424	-8.754138	-1.99709	6.474246	13.416508	15.858971	12.354707	5.375009	-2.516489	-9.280665	-15.820854	-1.591668						-14.1	-11.0	-3.0	4.9	13.5	20.4	22.6	19.4	12.3	3.1	-5.5	-12.1	4.2
362	52.652126	73.820465	129.087997	-9.988394	-6.28723	2.495649	11.652024	20.382395	27.236464	29.287811	26.252821	19.170187	8.762834	-1.785339	-8.395946	9.898606			-18.464993	-15.903336	-8.821127	-1.980315	6.546761	13.416241	15.852783	12.27645	5.313735	-2.49174	-9.307734	-15.855321	-1.618216						-14.2	-11.1	-3.2	4.8	13.5	20.3	22.6	19.3	12.2	3.1	-5.5	-12.1	4.1
363	52.635864	74.178802	140.323395	-9.830564	-6.16535	2.666315	11.65869	20.340991	27.290889	29.39354	26.296563	19.176475	8.715925	-1.79168	-8.304769	9.953919			-18.338329	-15.783401	-8.688188	-1.98651	6.505632	13.498611	15.987474	12.395293	5.403501	-2.449408	-9.33799	-15.768833	-1.546846						-14.1	-11.0	-3.0	4.8	13.4	20.4	22.7	19.3	12.3	3.1	-5.6	-12.0	4.2
364	52.618637	74.536743	152.400009	-9.8395	-6.153927	2.644587	11.58285	20.300315	27.287838	29.378641	26.265419	19.10153	8.63771	-1.832421	-8.335009	9.919836			-18.441406	-15.863548	-8.746923	-2.015396	6.512262	13.536804	16.04894	12.434286	5.373584	-2.540371	-9.4897	-15.856365	-1.587319						-14.1	-11.0	-3.1	4.8	13.4	20.4	22.7	19.3	12.2	3.0	-5.7	-12.1	4.2
365	52.600441	74.894501	166.044098	-10.072127	-6.402405	2.294824	11.228748	20.093271	27.200616	29.289484	26.197255	18.965366	8.490441	-1.994813	-8.529795	9.730072			-18.841693	-16.2777	-9.127629	-2.306029	6.333905	13.42537	15.961501	12.302623	5.07301	-2.823678	-9.790502	-16.177905	-1.85406						-14.5	-11.3	-3.4	4.5	13.2	20.3	22.6	19.2	12.0	2.8	-5.9	-12.4	3.9
366	52.581291	75.251923	148.740265	-10.14879	-6.298931	2.438735	11.412069	20.396832	27.466404	29.47614	26.372813	19.106656	8.638927	-1.860632	-8.560369	9.869988			-19.143713	-16.481072	-9.150474	-2.193513	6.458616	13.55129	16.105504	12.397098	5.035653	-2.949768	-9.97259	-16.420734	-1.896975						-14.6	-11.4	-3.4	4.6	13.4	20.5	22.8	19.4	12.1	2.8	-5.9	-12.5	4.0
367	52.561169	75.60907	125.084389	-10.174783	-6.198387	2.615635	11.634628	20.663518	27.717849	29.673524	26.572676	19.271595	8.806337	-1.695084	-8.537665	10.029154			-19.327804	-16.576539	-9.137521	-2.124358	6.579167	13.66119	16.240492	12.478977	5.026533	-3.052157	-10.073547	-16.571758	-1.906444						-14.8	-11.4	-3.3	4.8	13.6	20.7	23.0	19.5	12.1	2.9	-5.9	-12.6	4.1
368	52.540089	75.965851	121.919998	-10.041566	-6.144182	2.695039	11.643131	20.694191	27.907858	29.918706	26.725046	19.382168	8.86373	-1.661401	-8.449888	10.127736			-19.104813	-16.351384	-9.052676	-2.200289	6.570016	13.744402	16.39084	12.596272	5.074597	-3.052371	-9.938403	-16.378723	-1.808544						-14.6	-11.2	-3.2	4.7	13.6	20.8	23.2	19.7	12.2	2.9	-5.8	-12.4	4.2
369	52.518055	76.322266	121.919998	-10.056287	-6.200212	2.640073	11.610654	20.67786	27.946376	30.03833	26.787614	19.418668	8.870596	-1.692115	-8.467212	10.131195			-19.082993	-16.361597	-9.21202	-2.314374	6.567616	13.757742	16.47486	12.584258	5.038052	-3.110273	-9.932393	-16.349446	-1.828381						-14.6	-11.3	-3.3	4.6	13.6	20.9	23.3	19.7	12.2	2.9	-5.8	-12.4	4.2
370	52.495064	76.678345	121.356789	-10.103265	-6.212994	2.617587	11.633573	20.726455	27.944166	30.087896	26.803743	19.442347	8.859536	-1.705647	-8.508763	10.132053			-18.981077	-16.182404	-9.071371	-2.091	6.840863	13.965118	16.741437	12.864023	5.342623	-2.920322	-9.870839	-16.30278	-1.638811						-14.5	-11.2	-3.2	4.8	13.8	21.0	23.4	19.8	12.4	3.0	-5.8	-12.4	4.2
371	52.471107	77.03418	121.919998	-10.16626	-6.253907	2.535061	11.531182	20.707694	27.967034	30.126548	26.838563	19.483221	8.890577	-1.724235	-8.580166	10.112943			-19.320958	-16.482092	-9.317363	-2.313666	6.624794	13.750612	16.571558	12.591956	4.984395	-3.192635	-10.142385	-16.629476	-1.906272						-14.7	-11.4	-3.4	4.6	13.7	20.9	23.3	19.7	12.2	2.8	-5.9	-12.6	4.1
372	52.446205	77.389557	121.919998	-10.120416	-6.201694	2.564242	11.462614	20.747562	28.124935	30.288241	26.995724	19.599381	8.951954	-1.715209	-8.56406	10.177773			-19.425457	-16.518049	-9.351689	-2.453033	6.502633	13.739377	16.591881	12.597179	4.905913	-3.276615	-10.278689	-16.770375	-1.978077						-14.8	-11.4	-3.4	4.5	13.6	20.9	23.4	19.8	12.3	2.8	-6.0	-12.7	4.1
373	52.420357	77.744476	105.544327	-10.055855	-5.990239	2.820175	11.777314	21.011484	28.274591	30.406912	27.177274	19.780664	9.136008	-1.548141	-8.490835	10.358279			-19.436322	-16.475932	-9.213804	-2.236191	6.702034	13.898329	16.725499	12.732537	4.985354	-3.2276	-10.318601	-16.782803	-1.887292						-14.7	-11.2	-3.2	4.8	13.9	21.1	23.6	20.0	12.4	3.0	-5.9	-12.6	4.2
374	52.393547	78.099121	121.919998	-10.123183	-6.151523	2.489491	11.466989	20.722375	28.144978	30.336328	27.101332	19.66792	9.001876	-1.719852	-8.575396	10.196778			-19.33499	-16.399968	-9.243917	-2.366912	6.549064	13.844919	16.714148	12.706781	4.893948	-3.205344	-10.276727	-16.739323	-1.90486						-14.7	-11.3	-3.4	4.6	13.6	21.0	23.5	19.9	12.3	2.9	-6.0	-12.7	4.1
375	52.365791	78.453339	121.919998	-9.96886	-5.981278	2.661654	11.608564	20.85563	28.34428	30.540355	27.251786	19.789882	9.1037	-1.62562	-8.467451	10.34272			-19.191747	-16.271945	-9.087589	-2.28873	6.653286	14.024438	16.90858	12.85671	4.996063	-3.172107	-10.240286	-16.651014	-1.788695						-14.6	-11.1	-3.2	4.7	13.8	21.2	23.7	20.1	12.4	3.0	-5.9	-12.6	4.3
376	52.337101	78.807068	134.248962	-10.033128	-6.076154	2.463955	11.421863	20.644385	28.282053	30.527423	27.206973	19.701078	9.017021	-1.746992	-8.546666	10.238484			-19.209376	-16.301446	-9.123912	-2.451816	6.503848	13.93965	16.897039	12.840724	4.868381	-3.251001	-10.296063	-16.689147	-1.856093						-14.6	-11.2	-3.3	4.5	13.6	21.1	23.7	20.0	12.3	2.9	-6.0	-12.6	4.2
377	51.371037	50.42804	69.457855	-6.297992	-2.459595	5.368113	13.647021	22.887845	30.088301	32.465133	29.368313	22.07818	11.845864	1.457196	-5.072312	12.948006			-13.620739	-10.326649	-4.830552	1.25859	8.616066	15.114928	17.717302	14.445836	8.156975	0.905573	-5.349187	-11.811271	1.689739						-10.0	-6.4	0.3	7.5	15.8	22.6	25.1	21.9	15.1	6.4	-1.9	-8.4	7.3
378	51.417557	50.769501	74.72596	-6.435171	-2.655533	5.223137	13.551499	22.760923	29.972538	32.345339	29.281884	21.982134	11.728938	1.340338	-5.217278	12.823229			-13.757419	-10.505826	-4.933619	1.208127	8.565886	15.070046	17.6738	14.424452	8.066216	0.811869	-5.442434	-11.907561	1.606128						-10.1	-6.6	0.1	7.4	15.7	22.5	25.0	21.9	15.0	6.3	-2.1	-8.6	7.2
379	51.463192	51.111603	64.333794	-6.468676	-2.627239	5.336409	13.707037	22.932913	30.077496	32.42835	29.392804	22.072012	11.791583	1.362063	-5.246517	12.89652			-13.922477	-10.606482	-4.979764	1.234868	8.656122	15.118615	17.698149	14.453826	8.021154	0.692974	-5.564985	-12.07454	1.560621						-10.2	-6.6	0.2	7.5	15.8	22.6	25.1	21.9	15.0	6.2	-2.1	-8.7	7.2
380	51.551796	51.797791	66.525352	-6.690991	-2.956134	4.991072	13.545479	22.733602	29.878016	32.232969	29.286753	21.925417	11.587748	1.139861	-5.469556	12.683686			-14.17967	-10.918203	-5.201755	0.998159	8.368562	14.795667	17.395889	14.235016	7.79788	0.492355	-5.671	-12.188963	1.326995						-10.4	-6.9	-0.1	7.3	15.6	22.3	24.8	21.8	14.9	6.0	-2.3	-8.8	7.0
381	51.594749	52.141815	70.580406	-6.767241	-3.050306	4.915598	13.542162	22.696035	29.81741	32.153356	29.245875	21.877074	11.511106	1.058987	-5.58301	12.618087			-14.394915	-11.094733	-5.257094	0.902607	8.31203	14.716506	17.339636	14.184077	7.721462	0.372218	-5.83579	-12.39424	1.214314						-10.6	-7.1	-0.2	7.2	15.5	22.3	24.7	21.7	14.8	5.9	-2.4	-9.0	6.9
382	52.387943	61.265869	223.644669	-9.04405	-5.222889	3.185031	12.310128	21.104523	27.449833	29.399089	26.587888	19.638771	9.444966	-0.806621	-7.608497	10.536514			-17.413737	-14.418177	-7.798414	-1.125829	7.029604	13.29712	15.515316	12.285333	6.130837	-1.508499	-8.683602	-15.193098	-0.990262						-13.2	-9.8	-2.3	5.6	14.1	20.4	22.5	19.4	12.9	4.0	-4.7	-11.4	4.8
383	52.405708	61.622131	209.185532	-9.13694	-5.330732	3.121748	12.291154	21.092366	27.480663	29.475013	26.645546	19.697382	9.442003	-0.82074	-7.657775	10.524974			-17.587033	-14.566352	-7.881213	-1.195966	6.964878	13.301689	15.488331	12.210355	6.047463	-1.583361	-8.730605	-15.284666	-1.06804						-13.4	-9.9	-2.4	5.5	14.0	20.4	22.5	19.4	12.9	3.9	-4.8	-11.5	4.7
384	52.422512	61.978607	208.36145	-9.250836	-5.473966	2.903927	12.178567	20.942577	27.324161	29.330255	26.508524	19.597709	9.323605	-0.928525	-7.744904	10.392591			-17.682996	-14.662612	-7.932402	-1.207329	6.906334	13.208601	15.378138	12.096763	5.962078	-1.60213	-8.757573	-15.376317	-1.13912						-13.5	-10.1	-2.5	5.5	13.9	20.3	22.4	19.3	12.8	3.9	-4.8	-11.6	4.6
385	52.438347	62.335358	213.360001	-9.398096	-5.655593	2.607435	12.010544	20.749333	27.091993	29.105173	26.302778	19.420253	9.157058	-1.06385	-7.869631	10.204783			-17.786431	-14.81778	-8.06851	-1.238855	6.851293	13.128883	15.240754	11.977351	5.896475	-1.599186	-8.815668	-15.475272	-1.225579						-13.6	-10.2	-2.7	5.4	13.8	20.1	22.2	19.1	12.7	3.8	-4.9	-11.7	4.5
386	52.453224	62.692383	213.360001	-9.459854	-5.72944	2.546178	11.974539	20.709395	27.009127	29.00905	26.204476	19.353762	9.091565	-1.117993	-7.921486	10.13911			-17.827783	-14.901881	-8.112526	-1.178519	6.899086	13.151594	15.213092	11.975789	5.900503	-1.581086	-8.848094	-15.509819	-1.23497						-13.6	-10.3	-2.8	5.4	13.8	20.1	22.1	19.1	12.6	3.8	-5.0	-11.7	4.5
387	52.467125	63.049561	213.360001	-9.293146	-5.624634	2.743291	12.054886	20.731514	27.138542	29.137097	26.306123	19.411213	9.078599	-1.112896	-7.794331	10.231355			-17.659785	-14.763245	-7.989973	-1.175309	6.853818	13.210245	15.306857	12.132711	6.008944	-1.553666	-8.830076	-15.387136	-1.153884						-13.5	-10.2	-2.6	5.4	13.8	20.2	22.2	19.2	12.7	3.8	-5.0	-11.6	4.5
388	52.480068	63.406952	213.360001	-9.276503	-5.638677	2.778738	12.05446	20.714553	27.170189	29.154835	26.307708	19.398523	9.02424	-1.156807	-7.779485	10.229315			-17.675251	-14.811541	-8.010789	-1.206508	6.785254	13.213142	15.319265	12.160463	6.002653	-1.632	-8.877456	-15.398166	-1.177578						-13.5	-10.2	-2.6	5.4	13.7	20.2	22.2	19.2	12.7	3.7	-5.0	-11.6	4.5
389	52.492039	63.764465	212.325195	-9.387693	-5.758822	2.639528	11.957319	20.607571	27.143696	29.085078	26.249402	19.338866	8.930833	-1.269742	-7.869795	10.138853			-17.749368	-14.898297	-8.089315	-1.266278	6.754977	13.238597	15.360845	12.152799	5.975801	-1.693352	-8.893972	-15.436321	-1.21199						-13.6	-10.3	-2.7	5.3	13.7	20.2	22.2	19.2	12.7	3.6	-5.1	-11.7	4.5
390	52.503048	64.122223	190.419662	-9.362514	-5.714706	2.784908	12.158903	20.765582	27.321807	29.209841	26.366774	19.476799	9.040634	-1.206155	-7.830107	10.25098			-17.737367	-14.825751	-7.953866	-1.176346	6.838475	13.346045	15.489758	12.244285	6.030388	-1.65504	-8.820352	-15.380704	-1.133373						-13.5	-10.3	-2.6	5.5	13.8	20.3	22.3	19.3	12.8	3.7	-5.0	-11.6	4.6
391	52.513081	64.480255	159.641556	-9.300956	-5.61495	2.97649	12.464972	21.034063	27.569604	29.403413	26.55614	19.687361	9.242502	-1.063474	-7.736438	10.434894			-17.754742	-14.809573	-7.850532	-1.005742	6.922061	13.420259	15.594603	12.219427	5.996035	-1.629465	-8.7887	-15.34186	-1.085686						-13.5	-10.2	-2.4	5.7	14.0	20.5	22.5	19.4	12.8	3.8	-4.9	-11.5	4.7
392	52.522144	64.838257	176.204208	-9.321885	-5.749028	2.629559	12.175125	20.691881	27.388964	29.260594	26.399781	19.49886	9.048687	-1.253361	-7.795723	10.247788			-17.504217	-14.670961	-7.892937	-1.033138	6.745631	13.257092	15.521924	12.184948	6.033931	-1.498534	-8.649579	-15.202499	-1.059028						-13.4	-10.2	-2.6	5.6	13.7	20.3	22.4	19.3	12.8	3.8	-5.0	-11.5	4.6
393	52.530239	65.196411	201.924911	-9.411692	-5.924581	2.261039	11.838701	20.330621	27.107905	28.991707	26.130891	19.221455	8.799974	-1.470026	-7.914645	9.996779			-17.632555	-14.899034	-8.184402	-1.193077	6.596571	13.116439	15.414606	12.059995	5.955089	-1.611813	-8.812506	-15.363797	-1.212874						-13.5	-10.4	-3.0	5.3	13.5	20.1	22.2	19.1	12.6	3.6	-5.1	-11.6	4.4
394	52.537361	65.554718	213.360001	-9.430766	-5.952823	2.219904	11.790034	20.265883	27.02451	28.915504	26.057253	19.143063	8.727633	-1.537369	-7.953937	9.939074			-17.627472	-14.94837	-8.204851	-1.251459	6.559266	13.099182	15.393188	12.00884	5.883112	-1.699193	-8.876022	-15.383028	-1.2539						-13.5	-10.5	-3.0	5.3	13.4	20.1	22.2	19.0	12.5	3.5	-5.2	-11.7	4.3
395	52.543514	65.91333	215.387314	-9.352856	-5.889406	2.320074	11.828041	20.279835	26.991278	28.889789	26.050944	19.126627	8.727035	-1.531887	-7.911158	9.960693			-17.557298	-14.941769	-8.200355	-1.336027	6.496545	13.036184	15.362968	11.944521	5.81649	-1.744091	-8.938132	-15.362839	-1.285317						-13.5	-10.4	-2.9	5.2	13.4	20.0	22.1	19.0	12.5	3.5	-5.2	-11.6	4.3
396	52.548691	66.271729	235.798431	-9.413437	-6.033672	1.958529	11.462086	19.848596	26.588298	28.545248	25.73334	18.827941	8.504836	-1.744094	-7.991702	9.690497			-17.521609	-14.955305	-8.407094	-1.54355	6.216842	12.764264	15.129357	11.727605	5.663596	-1.781088	-8.958164	-15.355272	-1.418368						-13.5	-10.5	-3.2	5.0	13.0	19.7	21.8	18.7	12.2	3.4	-5.4	-11.7	4.1
397	52.552895	66.630249	243.110245	-9.402458	-6.039685	1.937484	11.344852	19.744678	26.490715	28.470577	25.632723	18.754296	8.462015	-1.776997	-7.982874	9.636277			-17.568325	-15.049825	-8.569121	-1.704844	6.093286	12.650984	15.016062	11.583806	5.552565	-1.906421	-9.068862	-15.4065	-1.531433						-13.5	-10.5	-3.3	4.8	12.9	19.6	21.7	18.6	12.2	3.3	-5.4	-11.7	4.1
398	52.556126	66.988556	253.061905	-9.334329	-5.962848	2.09116	11.424799	19.791174	26.469474	28.407545	25.570858	18.70776	8.451439	-1.74731	-7.927889	9.661819			-17.48549	-15.020566	-8.506543	-1.636608	6.177437	12.702095	15.027153	11.601356	5.611033	-1.95422	-9.143369	-15.37967	-1.500616						-13.4	-10.5	-3.2	4.9	13.0	19.6	21.7	18.6	12.2	3.2	-5.4	-11.7	4.1
399	52.55838	67.346588	289.599152	-9.490187	-6.204108	1.638367	10.93228	19.280931	25.913472	27.910388	25.087631	18.267012	8.131735	-2.018018	-8.07416	9.281279			-17.556479	-15.205501	-8.774253	-1.866879	5.967043	12.438398	14.794948	11.382639	5.449877	-2.108928	-9.245791	-15.420165	-1.678758						-13.5	-10.7	-3.6	4.5	12.6	19.2	21.4	18.2	11.9	3.0	-5.6	-11.7	3.8
400	52.559662	67.703918	312.996368	-9.48996	-6.215294	1.650796	10.836267	19.132585	25.765391	27.797129	24.942771	18.119559	7.999104	-2.102986	-8.135466	9.191658			-17.726791	-15.393051	-8.836332	-2.047657	5.768547	12.304596	14.691573	11.250879	5.281364	-2.330985	-9.443457	-15.583271	-1.838715						-13.6	-10.8	-3.6	4.4	12.5	19.0	21.2	18.1	11.7	2.8	-5.8	-11.9	3.7
401	52.559978	68.068542	348.844757	-9.688699	-6.51241	0.904128	10.234445	18.533896	25.124078	27.264137	24.443767	17.67595	7.647687	-2.419576	-8.3139	8.741125			-17.692148	-15.494692	-9.200658	-2.352671	5.379749	11.876284	14.346813	10.968553	5.044764	-2.482346	-9.487369	-15.562419	-2.054678						-13.7	-11.0	-4.1	3.9	12.0	18.5	20.8	17.7	11.4	2.6	-6.0	-11.9	3.3
402	52.559315	68.424744	363.885498	-9.771888	-6.58516	0.902769	10.191349	18.470082	25.047986	27.17634	24.372472	17.58715	7.569817	-2.502162	-8.41396	8.670399			-17.842149	-15.620919	-9.247216	-2.410875	5.39642	11.963076	14.423621	11.066675	5.016747	-2.549678	-9.608175	-15.693953	-2.092202						-13.8	-11.1	-4.2	3.9	11.9	18.5	20.8	17.7	11.3	2.5	-6.1	-12.1	3.3
403	52.557682	68.782349	372.775055	-9.8377	-6.642277	1.000386	10.21134	18.482417	25.061383	27.194702	24.370801	17.575065	7.549017	-2.538083	-8.507089	8.659997			-17.997126	-15.831525	-9.27026	-2.50983	5.305885	11.923761	14.350029	10.960691	4.876116	-2.664792	-9.722046	-15.823264	-2.200197						-13.9	-11.2	-4.1	3.9	11.9	18.5	20.8	17.7	11.2	2.4	-6.1	-12.2	3.2
404	52.555069	69.141418	348.566803	-9.767101	-6.466156	1.615215	10.696283	18.976072	25.574359	27.638586	24.747643	17.91821	7.829509	-2.299484	-8.432966	9.002514			-18.091467	-15.904805	-9.10502	-2.383711	5.549158	12.231001	14.593475	11.119701	4.944241	-2.659971	-9.767546	-15.881038	-2.112998						-13.9	-11.2	-3.7	4.2	12.3	18.9	21.1	17.9	11.4	2.6	-6.0	-12.2	3.4
405	52.551479	69.500122	328.9935	-9.721443	-6.36615	1.916483	10.95339	19.247421	25.873699	27.884791	24.967062	18.105336	7.992366	-2.17714	-8.386205	9.190801			-18.050104	-15.794465	-8.928702	-2.223929	5.707423	12.459291	14.794176	11.317648	5.05484	-2.587368	-9.705555	-15.841996	-1.983229						-13.9	-11.1	-3.5	4.4	12.5	19.2	21.3	18.1	11.6	2.7	-5.9	-12.1	3.6
406	52.546921	69.858673	328.979065	-9.801626	-6.482375	1.780347	10.805099	19.106888	25.829252	27.825066	24.898038	18.0437	7.938082	-2.26783	-8.463372	9.100939			-18.150739	-15.871926	-9.028362	-2.334362	5.601344	12.416852	14.754033	11.295752	4.988357	-2.645251	-9.736619	-15.915253	-2.052181						-14.0	-11.2	-3.6	4.2	12.4	19.1	21.3	18.1	11.5	2.6	-6.0	-12.2	3.5
407	52.541389	70.217163	330.71875	-9.88636	-6.562544	1.70741	10.707389	19.032374	25.819862	27.806652	24.865856	18.007708	7.898052	-2.329988	-8.527019	9.044949			-18.216448	-15.941933	-9.155507	-2.353684	5.618041	12.468353	14.826676	11.397025	5.014601	-2.676158	-9.769769	-15.928716	-2.059793						-14.1	-11.3	-3.7	4.2	12.3	19.1	21.3	18.1	11.5	2.6	-6.0	-12.2	3.5
408	52.534878	70.575806	329.904053	-10.13709	-6.798596	1.364349	10.431479	18.844811	25.662147	27.652343	24.721815	17.89699	7.791797	-2.466956	-8.720631	8.853538			-18.549186	-16.326663	-9.450557	-2.55957	5.477562	12.288867	14.627682	11.18257	4.766365	-2.834493	-9.862748	-16.142232	-2.281867						-14.3	-11.6	-4.0	3.9	12.2	19.0	21.1	18.0	11.3	2.5	-6.2	-12.4	3.3
409	52.527405	70.933777	268.609375	-9.819584	-6.220671	2.397174	11.390631	19.796742	26.466399	28.366594	25.367692	18.562866	8.384319	-1.898317	-8.367545	9.535525			-18.379485	-16.038936	-9.067936	-2.027203	6.085559	12.865675	15.148927	11.615762	5.08797	-2.678086	-9.760851	-15.953333	-1.925161						-14.1	-11.1	-3.3	4.7	12.9	19.7	21.8	18.5	11.8	2.9	-5.8	-12.2	3.8
410	52.518959	71.291992	278.795288	-9.751302	-6.275562	2.328251	11.196553	19.615959	26.422727	28.383137	25.355254	18.475181	8.263489	-2.010258	-8.363798	9.469969			-18.268654	-15.944886	-9.051119	-2.205304	5.873895	12.76182	15.127991	11.634146	5.087943	-2.731901	-9.712068	-15.887317	-1.942955						-14.0	-11.1	-3.4	4.5	12.7	19.6	21.8	18.5	11.8	2.8	-5.9	-12.1	3.8
411	52.509544	71.650024	283.857056	-9.824856	-6.397894	2.167872	11.008979	19.447628	26.269155	28.223156	25.248439	18.337629	8.132372	-2.148019	-8.451931	9.334378			-18.19123	-15.863859	-8.879401	-2.204369	5.909851	12.772648	15.156285	11.796577	5.186808	-2.623936	-9.564451	-15.827808	-1.861074						-14.0	-11.1	-3.4	4.4	12.7	19.5	21.7	18.5	11.8	2.8	-5.9	-12.1	3.7
412	52.499153	72.007904	240.552551	-9.666478	-6.04578	2.729332	11.547754	20.109556	26.892849	28.764824	25.801616	18.824679	8.552076	-1.805631	-8.262761	9.786836			-18.279188	-15.895532	-8.861582	-2.098229	6.181697	13.054036	15.421422	11.939303	5.19316	-2.699565	-9.620388	-15.869955	-1.794568						-14.0	-11.0	-3.1	4.7	13.1	20.0	22.1	18.9	12.0	2.9	-5.7	-12.1	4.0
413	52.487793	72.365601	223.62117	-9.729658	-6.116042	2.667678	11.544355	20.189476	26.993375	28.871173	25.928387	18.889131	8.59839	-1.819404	-8.299893	9.809747			-18.319153	-15.935549	-8.81772	-2.067705	6.23181	13.089244	15.476006	11.952665	5.166787	-2.69824	-9.567023	-15.88096	-1.78082						-14.0	-11.0	-3.1	4.7	13.2	20.0	22.2	18.9	12.0	3.0	-5.7	-12.1	4.0
414	52.475471	72.723145	203.354767	-9.792709	-6.197815	2.559274	11.511302	20.212024	27.019141	28.925179	25.998101	18.932019	8.643983	-1.828004	-8.324506	9.804832			-18.202778	-15.780264	-8.725381	-2.006006	6.344524	13.182968	15.584473	12.110895	5.29978	-2.521165	-9.340671	-15.75027	-1.650325						-14.0	-11.0	-3.1	4.8	13.3	20.1	22.3	19.1	12.1	3.1	-5.6	-12.0	4.1
415	52.462177	73.080444	144.966614	-9.441875	-5.621611	3.366154	12.279979	20.992773	27.747212	29.658617	26.638521	19.510505	9.159581	-1.316425	-7.94099	10.41937			-18.023891	-15.475048	-8.467346	-1.702865	6.769487	13.679393	16.069611	12.499889	5.548741	-2.418346	-9.179954	-15.538439	-1.353231						-13.7	-10.5	-2.6	5.3	13.9	20.7	22.9	19.6	12.5	3.4	-5.2	-11.7	4.5
416	52.447922	73.437592	143.191223	-9.499948	-5.762958	3.158204	12.072838	20.778403	27.609375	29.557063	26.530912	19.394346	9.04472	-1.431096	-7.990116	10.288479			-18.031719	-15.486592	-8.446653	-1.829745	6.621597	13.542394	15.943318	12.374381	5.438236	-2.423989	-9.079561	-15.536278	-1.409551						-13.8	-10.6	-2.6	5.1	13.7	20.6	22.8	19.5	12.4	3.3	-5.3	-11.8	4.4
417	52.432697	73.794434	129.905457	-9.434247	-5.599858	3.334225	12.262526	20.978983	27.792865	29.757196	26.667283	19.538146	9.162734	-1.29283	-7.911844	10.437931			-18.105629	-15.516082	-8.400972	-1.731543	6.771395	13.675182	16.058508	12.409307	5.435447	-2.463425	-9.171384	-15.55488	-1.38284						-13.8	-10.6	-2.5	5.3	13.9	20.7	22.9	19.5	12.5	3.3	-5.2	-11.7	4.5
418	52.416508	74.151093	159.738281	-9.587499	-5.940254	2.823955	11.752703	20.422729	27.390856	29.411825	26.31772	19.198494	8.823427	-1.605026	-8.074768	10.077847			-18.096266	-15.582602	-8.563353	-1.968865	6.508461	13.496693	15.973466	12.348967	5.43853	-2.390396	-9.183813	-15.557576	-1.46473						-13.8	-10.8	-2.9	4.9	13.5	20.4	22.7	19.3	12.3	3.2	-5.4	-11.8	4.3
419	52.399361	74.507477	152.400009	-9.587432	-5.788608	3.017919	11.935446	20.706683	27.632327	29.608409	26.499922	19.340172	8.938705	-1.472023	-8.062987	10.230711			-18.30246	-15.746634	-8.649441	-1.89307	6.684259	13.680671	16.160244	12.463989	5.419897	-2.527769	-9.402148	-15.715721	-1.485682						-13.9	-10.8	-2.8	5.0	13.7	20.7	22.9	19.5	12.4	3.2	-5.4	-11.9	4.4
420	52.381252	74.863556	163.780746	-9.75346	-5.993901	2.732067	11.609264	20.525575	27.603805	29.568306	26.462338	19.240876	8.809955	-1.606248	-8.212831	10.082145			-18.610045	-16.050347	-8.942681	-2.180981	6.472434	13.57549	16.09012	12.341859	5.154222	-2.785912	-9.638645	-15.989249	-1.713645						-14.2	-11.0	-3.1	4.7	13.5	20.6	22.8	19.4	12.2	3.0	-5.6	-12.1	4.2
421	52.362183	75.219421	144.065964	-9.749633	-5.852244	2.961238	11.812449	20.857001	27.958861	29.850913	26.728927	19.448136	8.982568	-1.439519	-8.178136	10.281713			-18.874127	-16.227872	-8.956913	-2.127598	6.578381	13.733964	16.255879	12.462363	5.116464	-2.951982	-9.805126	-16.18412	-1.748391						-14.3	-11.0	-3.0	4.8	13.7	20.8	23.1	19.6	12.3	3.0	-5.6	-12.2	4.3
422	52.342152	75.574982	122.22863	-10.034432	-5.991509	2.822415	11.900411	20.971395	27.939624	29.816517	26.705526	19.477328	9.049579	-1.396345	-8.349255	10.242605			-19.178486	-16.452916	-9.108551	-2.015508	6.706343	13.721478	16.232295	12.396365	5.019518	-3.062028	-9.90249	-16.432706	-1.839724						-14.6	-11.2	-3.1	4.9	13.8	20.8	23.0	19.6	12.2	3.0	-5.6	-12.4	4.2
423	52.321167	75.930176	121.919998	-9.789448	-5.859745	2.989852	11.897362	21.036917	28.256072	30.18255	26.963734	19.636085	9.121985	-1.333138	-8.193162	10.409089			-18.923213	-16.177142	-9.012975	-2.166041	6.652065	13.839408	16.432263	12.548411	5.056821	-3.110529	-9.766501	-16.196048	-1.73529						-14.4	-11.0	-3.0	4.9	13.8	21.0	23.3	19.8	12.3	3.0	-5.5	-12.2	4.3
424	52.299229	76.285126	121.919998	-9.738226	-5.838265	3.031469	11.941223	21.045909	28.262507	30.278448	26.992208	19.663674	9.134454	-1.324333	-8.16358	10.440457			-18.7816	-16.008641	-8.926897	-2.122828	6.742852	13.895979	16.562031	12.639547	5.150986	-3.03457	-9.7045	-16.0872	-1.63957						-14.3	-10.9	-2.9	4.9	13.9	21.1	23.4	19.8	12.4	3.0	-5.5	-12.1	4.4
425	52.276337	76.639648	115.571007	-9.862509	-5.870044	2.990388	12.025786	21.136692	28.245967	30.310088	27.01269	19.725094	9.189033	-1.300824	-8.25693	10.445453			-18.987058	-16.178828	-9.092018	-2.030482	6.902234	13.93807	16.642559	12.648243	5.112375	-3.076532	-9.874575	-16.260078	-1.688007						-14.4	-11.0	-3.1	5.0	14.0	21.1	23.5	19.8	12.4	3.1	-5.6	-12.3	4.4
426	52.252491	76.993866	121.882698	-9.823679	-5.853396	2.984156	11.918102	21.124088	28.343462	30.425946	27.121936	19.782993	9.194432	-1.339014	-8.257111	10.468493			-19.040642	-16.162591	-9.113256	-2.15105	6.796547	13.936937	16.705334	12.697954	5.06676	-3.113086	-9.9805	-16.370831	-1.727369						-14.4	-11.0	-3.1	4.9	14.0	21.1	23.6	19.9	12.4	3.0	-5.7	-12.3	4.4
427	52.227699	77.347717	121.919998	-9.837795	-5.849596	2.946658	11.869828	21.13322	28.418778	30.494323	27.204969	19.843683	9.223693	-1.359154	-8.285427	10.483598			-19.160759	-16.22557	-9.150601	-2.229642	6.711146	13.919089	16.692904	12.685732	4.983801	-3.179946	-10.093192	-16.518366	-1.797117						-14.5	-11.0	-3.1	4.8	13.9	21.2	23.6	19.9	12.4	3.0	-5.7	-12.4	4.3
428	52.201958	77.701141	109.395332	-9.646763	-5.556771	3.282081	12.185521	21.438048	28.71457	30.777839	27.483065	20.074216	9.422906	-1.170509	-8.122404	10.74015			-19.10811	-16.128489	-8.947147	-2.089442	6.879604	14.165073	16.929039	12.889651	5.104642	-3.118793	-10.120681	-16.485147	-1.66915						-14.4	-10.8	-2.8	5.0	14.2	21.4	23.9	20.2	12.6	3.2	-5.6	-12.3	4.5
429	52.17527	78.05423	128.73381	-9.820744	-5.797831	2.864858	11.824539	21.076422	28.433801	30.540507	27.231541	19.846627	9.223838	-1.403468	-8.30657	10.476127			-19.104756	-16.127275	-8.930726	-2.17813	6.696908	14.007769	16.800804	12.742018	4.959764	-3.114561	-10.108374	-16.532841	-1.740783						-14.5	-11.0	-3.0	4.8	13.9	21.2	23.7	20.0	12.4	3.1	-5.8	-12.4	4.4
430	52.147636	78.406891	128.205261	-9.702714	-5.620674	3.065248	11.973208	21.244336	28.658159	30.796455	27.431238	19.98923	9.338317	-1.304868	-8.221494	10.637203			-19.07197	-16.056856	-8.798767	-2.136588	6.826665	14.212788	17.04424	12.923062	5.043696	-3.122125	-10.145148	-16.552188	-1.652766						-14.4	-10.8	-2.9	4.9	14.0	21.4	23.9	20.2	12.5	3.1	-5.7	-12.4	4.5
431	52.119072	78.759094	129.100586	-9.712968	-5.574879	3.088873	12.052302	21.30986	28.768717	30.90608	27.532284	20.066077	9.393346	-1.295286	-8.245836	10.690714			-19.017461	-15.991316	-8.702281	-2.078235	6.930496	14.316221	17.210858	13.093555	5.137999	-3.067051	-10.130128	-16.549944	-1.570607						-14.4	-10.8	-2.8	5.0	14.1	21.5	24.1	20.3	12.6	3.2	-5.7	-12.4	4.6
432	51.011917	49.487122	68.317276	-5.812451	-2.012037	5.651504	13.864685	23.14552	30.462666	32.806533	29.698136	22.333774	12.198182	1.835094	-4.651479	13.293344			-13.00658	-9.781602	-4.60125	1.379294	8.93173	15.461714	18.046401	14.810984	8.428373	1.267144	-4.959041	-11.229651	2.062293						-9.4	-5.9	0.5	7.6	16.0	23.0	25.4	22.3	15.4	6.7	-1.6	-7.9	7.7
433	51.060875	49.825256	57.35199	-5.855221	-1.981276	5.765134	13.971879	23.301096	30.561207	32.894226	29.773539	22.42855	12.23928	1.835665	-4.67694	13.354762			-13.174728	-9.879028	-4.563691	1.393295	8.939521	15.476423	18.094246	14.840055	8.443849	1.169014	-5.04507	-11.393477	2.025034						-9.5	-5.9	0.6	7.7	16.1	23.0	25.5	22.3	15.4	6.7	-1.6	-8.0	7.7
434	51.108963	50.164093	60.787884	-6.023795	-2.180176	5.596721	13.83396	23.168016	30.42396	32.796124	29.67141	22.339996	12.107394	1.700828	-4.829465	13.217081			-13.334471	-10.054631	-4.629877	1.315203	8.817611	15.396907	18.028462	14.784916	8.398654	1.097902	-5.124309	-11.514532	1.931819						-9.7	-6.1	0.5	7.6	16.0	22.9	25.4	22.2	15.4	6.6	-1.7	-8.2	7.6
435	51.15617	50.50354	61.988186	-6.149386	-2.322963	5.511927	13.762426	23.114144	30.363604	32.7264	29.622349	22.292819	12.029609	1.613329	-4.948929	13.134611			-13.51853	-10.229474	-4.722383	1.266772	8.740114	15.332363	17.969546	14.723405	8.305388	0.983285	-5.262693	-11.687532	1.825022						-9.8	-6.3	0.4	7.5	15.9	22.8	25.3	22.2	15.3	6.5	-1.8	-8.3	7.5
436	51.202503	50.843689	60.798538	-6.254211	-2.429772	5.463136	13.774154	23.130215	30.353231	32.693184	29.605565	22.285424	11.988906	1.556516	-5.050734	13.092968			-13.660619	-10.381544	-4.823846	1.295206	8.773579	15.318317	17.916835	14.655958	8.197144	0.869276	-5.353542	-11.815498	1.749272						-10.0	-6.4	0.3	7.5	16.0	22.8	25.3	22.1	15.2	6.4	-1.9	-8.4	7.4
437	51.247944	51.184448	61.043621	-6.412061	-2.586617	5.307897	13.79163	23.112314	30.219459	32.529802	29.507954	22.198771	11.914797	1.471296	-5.186052	12.989099			-13.744558	-10.478073	-4.896802	1.468318	9.077242	15.50603	17.986123	14.747777	8.273027	0.891396	-5.35698	-11.875893	1.799801						-10.1	-6.5	0.2	7.6	16.1	22.9	25.3	22.1	15.2	6.4	-1.9	-8.5	7.4
438	51.292503	51.525848	60.959991	-6.468691	-2.669323	5.263593	13.803571	23.116823	30.194773	32.511497	29.536516	22.19907	11.886398	1.398264	-5.246708	12.960482			-13.878765	-10.620673	-5.025171	1.294048	8.819603	15.238448	17.700026	14.506455	8.045374	0.713838	-5.468254	-12.004557	1.610031						-10.2	-6.6	0.1	7.5	16.0	22.7	25.1	22.0	15.1	6.3	-2.0	-8.6	7.3
439	51.336178	51.867889	60.959991	-6.468953	-2.682229	5.339371	13.841138	23.138622	30.199872	32.501809	29.576399	22.204761	11.852471	1.340967	-5.27974	12.963707			-13.923918	-10.645111	-4.989884	1.208506	8.709301	15.16042	17.690293	14.505782	8.043354	0.657194	-5.52749	-12.03504	1.571117						-10.2	-6.7	0.2	7.5	15.9	22.7	25.1	22.0	15.1	6.3	-2.1	-8.7	7.3
440	51.378952	52.210541	60.989777	-6.5349	-2.763923	5.287281	13.843	23.101572	30.141133	32.433595	29.537634	22.160812	11.791835	1.26978	-5.370592	12.908102			-14.07326	-10.794639	-5.057687	1.099893	8.594242	14.987122	17.583361	14.400911	7.913408	0.52328	-5.629636	-12.145067	1.450161						-10.3	-6.8	0.1	7.5	15.8	22.6	25.0	22.0	15.0	6.2	-2.2	-8.8	7.2
441	51.420837	52.553772	61.235153	-6.606335	-2.868046	5.228571	13.820522	23.036724	30.071108	32.360267	29.499282	22.109446	11.737291	1.1917	-5.476144	12.842032			-14.222706	-10.940595	-5.14944	0.982557	8.473284	14.827217	17.462261	14.2848	7.793707	0.399811	-5.70239	-12.259966	1.329045						-10.4	-6.9	0.0	7.4	15.8	22.4	24.9	21.9	15.0	6.1	-2.3	-8.9	7.1
442	51.461815	52.897583	61.389885	-6.652722	-2.940967	5.195406	13.818458	22.957971	29.99698	32.296733	29.446906	22.042421	11.679724	1.137019	-5.555883	12.785171			-14.30189	-11.035035	-5.177377	0.930723	8.420701	14.731661	17.380302	14.232008	7.768926	0.341664	-5.751096	-12.342701	1.26649						-10.5	-7.0	0.0	7.4	15.7	22.4	24.8	21.8	14.9	6.0	-2.3	-8.9	7.0
443	51.501896	53.241974	64.469978	-6.741047	-3.00198	5.135714	13.81098	22.917249	29.96217	32.274274	29.422985	21.986995	11.631393	1.095183	-5.643762	12.737513			-14.540507	-11.20391	-5.321864	0.778768	8.32715	14.613489	17.246744	14.106857	7.607821	0.205343	-5.923022	-12.550646	1.112185						-10.6	-7.1	-0.1	7.3	15.6	22.3	24.8	21.8	14.8	5.9	-2.4	-9.1	6.9
444	52.130489	60.587494	304.893524	-8.968741	-5.367977	2.780024	11.783857	20.553578	27.011483	28.97952	26.216825	19.242336	9.100629	-1.080006	-7.678762	10.214397			-17.364144	-14.525938	-7.9879	-1.425587	6.662863	12.75823	15.0712	11.991709	5.883834	-1.753979	-8.837063	-15.165474	-1.224354						-13.2	-9.9	-2.6	5.2	13.6	19.9	22.0	19.1	12.6	3.7	-5.0	-11.4	4.5
445	52.150082	60.941559	269.346832	-8.938041	-5.232981	3.097081	12.135082	20.946731	27.361622	29.291071	26.499263	19.523732	9.336934	-0.887209	-7.593132	10.461679			-17.305878	-14.429844	-7.854913	-1.232615	6.92454	13.112064	15.335381	12.181873	6.030525	-1.613477	-8.723763	-15.136182	-1.059357						-13.1	-9.8	-2.4	5.5	13.9	20.2	22.3	19.3	12.8	3.9	-4.8	-11.4	4.7
446	52.168716	61.295898	221.09935	-8.815204	-4.966766	3.551932	12.678137	21.487706	27.836552	29.746503	26.925767	19.934585	9.682363	-0.586759	-7.411455	10.838613			-17.240476	-14.282512	-7.662321	-0.93553	7.238722	13.510955	15.642404	12.421257	6.209757	-1.47379	-8.626821	-15.059605	-0.85483						-13.0	-9.6	-2.1	5.9	14.4	20.7	22.7	19.7	13.1	4.1	-4.6	-11.2	5.0
447	52.186401	61.650604	210.771164	-9.00392	-5.191393	3.337596	12.523971	21.357717	27.702078	29.648691	26.824778	19.872037	9.59693	-0.672714	-7.543431	10.704362			-17.424681	-14.445558	-7.739514	-0.994795	7.16709	13.447377	15.529314	12.284265	6.114465	-1.509575	-8.614518	-15.148556	-0.944557						-13.2	-9.8	-2.2	5.8	14.3	20.6	22.6	19.6	13.0	4.0	-4.6	-11.3	4.9
448	52.203125	62.005524	213.419617	-9.141092	-5.388469	3.017313	12.28179	21.077168	27.461517	29.451979	26.621384	19.698937	9.421382	-0.836455	-7.662601	10.500238			-17.582531	-14.586431	-7.852225	-1.143252	6.96313	13.257317	15.329398	12.060341	5.959924	-1.579473	-8.661779	-15.24184	-1.089785						-13.4	-10.0	-2.4	5.6	14.0	20.4	22.4	19.3	12.8	3.9	-4.7	-11.5	4.7
449	52.218887	62.360565	213.956131	-9.101385	-5.382633	3.045184	12.303461	21.045542	27.469742	29.498263	26.629926	19.690013	9.369202	-0.884974	-7.650667	10.502639			-17.535704	-14.546393	-7.7823	-1.115123	6.97212	13.332336	15.414662	12.178579	6.034875	-1.53465	-8.666644	-15.20035	-1.037383						-13.3	-10.0	-2.4	5.6	14.0	20.4	22.5	19.4	12.9	3.9	-4.8	-11.4	4.7
450	52.2337	62.716095	214.491211	-9.161682	-5.463706	2.949102	12.247572	20.988302	27.397737	29.393198	26.536243	19.625962	9.302899	-0.947974	-7.691747	10.431325			-17.578126	-14.615639	-7.830792	-1.099143	6.968971	13.325933	15.371947	12.163278	6.021981	-1.537632	-8.710687	-15.242195	-1.063509						-13.4	-10.0	-2.4	5.6	14.0	20.4	22.4	19.3	12.8	3.9	-4.8	-11.5	4.7
451	52.247543	63.071655	213.477676	-9.142513	-5.473542	2.971212	12.261387	20.97422	27.393123	29.35614	26.510519	19.591202	9.261635	-0.964918	-7.659418	10.423254			-17.582564	-14.637645	-7.830994	-1.080765	6.921278	13.287419	15.349308	12.154021	6.033099	-1.5554	-8.739706	-15.226574	-1.07571						-13.4	-10.1	-2.4	5.6	13.9	20.3	22.4	19.3	12.8	3.9	-4.9	-11.4	4.7
452	52.260426	63.427429	213.359985	-9.177335	-5.531813	2.929773	12.229998	20.909529	27.355188	29.300554	26.446582	19.536632	9.181938	-1.034132	-7.67679	10.37251			-17.630576	-14.712375	-7.856987	-1.078669	6.900211	13.274547	15.351561	12.145435	6.00952	-1.625942	-8.784923	-15.265033	-1.106103						-13.4	-10.1	-2.5	5.6	13.9	20.3	22.3	19.3	12.8	3.8	-4.9	-11.5	4.6
453	52.272343	63.783417	213.333939	-9.210432	-5.599287	2.848821	12.153362	20.786016	27.390742	29.321791	26.457168	19.521403	9.097982	-1.138397	-7.715631	10.326128			-17.698423	-14.816075	-7.974263	-1.250262	6.728582	13.208304	15.352717	12.101498	5.889543	-1.762518	-8.854836	-15.32941	-1.200429						-13.5	-10.2	-2.6	5.5	13.8	20.3	22.3	19.3	12.7	3.7	-5.0	-11.5	4.6
454	52.283302	64.139648	191.05481	-9.204402	-5.561064	2.936156	12.301711	20.926927	27.572114	29.470632	26.596884	19.665784	9.209149	-1.098295	-7.688022	10.427298			-17.731479	-14.794506	-7.956575	-1.241641	6.747554	13.302832	15.493442	12.18658	5.905845	-1.765684	-8.832673	-15.3223	-1.167384						-13.5	-10.2	-2.5	5.5	13.8	20.4	22.5	19.4	12.8	3.7	-5.0	-11.5	4.6
455	52.293293	64.495911	160.633377	-9.052171	-5.357822	3.320651	12.671959	21.2917	27.943149	29.782039	26.889775	19.948622	9.451221	-0.916046	-7.527113	10.70383			-17.762198	-14.75629	-7.781366	-1.109949	6.799856	13.407609	15.604203	12.211903	5.893085	-1.79036	-8.881917	-15.310358	-1.122982						-13.4	-10.1	-2.2	5.8	14.0	20.7	22.7	19.6	12.9	3.8	-4.9	-11.4	4.8
456	52.302315	64.852417	204.868256	-9.227232	-5.819999	2.167169	11.849063	20.386793	27.206085	29.113706	26.287684	19.348228	8.930137	-1.364076	-7.721185	10.096364			-17.235567	-14.488447	-7.980361	-1.061807	6.636375	13.14855	15.413192	12.192611	6.084158	-1.396758	-8.483854	-15.001562	-1.014456						-13.2	-10.2	-2.9	5.4	13.5	20.2	22.3	19.2	12.7	3.8	-4.9	-11.4	4.5
457	52.310375	65.209015	230.83757	-9.443223	-6.03726	1.869729	11.504443	20.116127	26.975492	28.904288	26.069414	19.123163	8.713046	-1.604711	-7.960525	9.852499			-17.676658	-14.96987	-8.387684	-1.317494	6.513599	13.028954	15.304109	11.990388	5.866296	-1.66499	-8.844448	-15.395862	-1.296138						-13.6	-10.5	-3.3	5.1	13.3	20.0	22.1	19.0	12.5	3.5	-5.2	-11.7	4.3
458	52.317467	65.565796	213.359985	-9.232595	-5.731118	2.5964	12.082539	20.651693	27.414958	29.250925	26.374003	19.422848	8.989445	-1.344213	-7.78923	10.223805			-17.615373	-14.947125	-8.056733	-1.181836	6.692539	13.23453	15.487012	12.049067	5.877468	-1.764692	-8.933781	-15.368537	-1.210622						-13.4	-10.3	-2.7	5.5	13.7	20.3	22.4	19.2	12.7	3.6	-5.1	-11.6	4.5
459	52.323586	65.922546	216.076431	-9.189155	-5.71005	2.593807	12.024044	20.560175	27.311051	29.19527	26.313507	19.374712	8.959702	-1.371473	-7.761847	10.191645			-17.507372	-14.874431	-8.081807	-1.27882	6.588647	13.120332	15.438147	11.952192	5.804633	-1.785161	-8.934569	-15.304706	-1.238576						-13.3	-10.3	-2.7	5.4	13.6	20.2	22.3	19.1	12.6	3.6	-5.2	-11.5	4.5
460	52.328743	66.279541	235.480545	-9.279136	-5.893486	2.153979	11.612273	20.101282	26.899562	28.867334	26.00392	19.090712	8.726415	-1.595752	-7.866582	9.90171			-17.546566	-14.960724	-8.400753	-1.522477	6.265898	12.808522	15.183715	11.717605	5.63193	-1.882233	-8.990959	-15.34785	-1.420324						-13.4	-10.4	-3.1	5.0	13.2	19.9	22.0	18.9	12.4	3.4	-5.3	-11.6	4.2
461	52.332932	66.636719	250.141693	-9.293997	-5.950103	2.017708	11.442637	19.910403	26.697002	28.690907	25.833297	18.933157	8.609285	-1.688416	-7.895004	9.775573			-17.5467	-15.008643	-8.499852	-1.61703	6.170894	12.690229	15.075388	11.61968	5.57782	-1.937368	-9.058339	-15.363806	-1.491477						-13.4	-10.5	-3.2	4.9	13.0	19.7	21.9	18.7	12.3	3.3	-5.4	-11.6	4.1
462	52.336143	66.993042	273.465118	-9.284142	-5.999677	1.908401	11.247036	19.676146	26.425242	28.414373	25.570581	18.698612	8.434263	-1.798988	-7.895112	9.616395			-17.351785	-14.909256	-8.517008	-1.658854	6.12751	12.627595	14.977438	11.56598	5.613059	-1.914962	-9.043793	-15.223429	-1.475625						-13.3	-10.5	-3.3	4.8	12.9	19.5	21.7	18.6	12.2	3.3	-5.4	-11.6	4.1
463	52.338394	67.3508	297.792297	-9.275142	-6.020665	1.896249	11.141432	19.512616	26.210374	28.2134	25.364735	18.506866	8.296055	-1.881892	-7.931056	9.502748			-17.430212	-15.044317	-8.511847	-1.747083	6.020026	12.537863	14.872996	11.459994	5.520013	-2.099806	-9.156771	-15.298327	-1.573123						-13.4	-10.5	-3.3	4.7	12.8	19.4	21.5	18.4	12.0	3.1	-5.5	-11.6	4.0
464	52.339668	67.705902	318.774078	-9.437659	-6.17338	1.720426	10.923608	19.305526	26.007821	28.033939	25.164194	18.321312	8.151167	-2.033437	-8.099435	9.323674			-17.770059	-15.425416	-8.823738	-2.053892	5.764272	12.335435	14.694144	11.229078	5.217941	-2.422009	-9.44558	-15.588087	-1.857326						-13.6	-10.8	-3.6	4.4	12.5	19.2	21.4	18.2	11.8	2.9	-5.7	-11.8	3.7
465	52.339977	68.07132	315.905518	-9.429417	-6.099755	1.97233	11.121061	19.503269	26.171152	28.172283	25.287831	18.451805	8.274846	-1.962018	-8.102406	9.446749			-18.083271	-15.684721	-8.805271	-2.117572	5.748304	12.369241	14.715682	11.176273	5.061173	-2.682618	-9.666091	-15.824791	-1.982805						-13.8	-10.9	-3.4	4.5	12.6	19.3	21.4	18.2	11.8	2.8	-5.8	-12.0	3.7
466	52.339317	68.422913	317.424255	-9.501241	-6.1416	1.963026	11.137318	19.524075	26.199434	28.233223	25.347231	18.484661	8.3023	-1.978848	-8.167666	9.450159			-18.248134	-15.819473	-8.87661	-2.163439	5.745952	12.397255	14.766821	11.229663	5.030137	-2.757484	-9.814954	-15.95593	-2.03885						-13.9	-11.0	-3.5	4.5	12.6	19.3	21.5	18.3	11.8	2.8	-5.9	-12.1	3.7
467	52.337692	68.779327	350.448303	-9.711005	-6.488269	1.208993	10.554025	18.9108	25.618022	27.749767	24.922584	18.048372	7.918173	-2.324857	-8.381324	9.002107			-18.016457	-15.757149	-9.147286	-2.330026	5.48401	12.183582	14.61199	11.207637	5.0224	-2.622772	-9.713053	-15.827724	-2.075404						-13.9	-11.1	-4.0	4.1	12.2	18.9	21.2	18.1	11.5	2.6	-6.0	-12.1	3.5
468	52.335087	69.136597	351.302704	-9.729921	-6.497947	1.392422	10.628662	18.962183	25.707096	27.770184	24.920847	18.046659	7.890038	-2.333733	-8.416315	9.028348			-18.003206	-15.744975	-8.999884	-2.279351	5.529258	12.260853	14.650898	11.240929	5.022343	-2.584814	-9.667777	-15.808975	-2.032058						-13.9	-11.1	-3.8	4.2	12.2	19.0	21.2	18.1	11.5	2.7	-6.0	-12.1	3.5
469	52.33152	69.493317	336.715729	-9.739382	-6.465103	1.639332	10.798533	19.180033	25.976797	27.970684	25.102372	18.191938	8.008794	-2.24875	-8.412968	9.166857			-18.106396	-15.832081	-8.989233	-2.301207	5.593806	12.391151	14.735033	11.269646	4.983118	-2.627732	-9.701885	-15.865584	-2.037614						-13.9	-11.1	-3.7	4.2	12.4	19.2	21.4	18.2	11.6	2.7	-6.0	-12.1	3.6
470	52.326977	69.850433	329.793945	-9.767886	-6.48915	1.644926	10.77361	19.175793	26.029771	28.013077	25.107555	18.208214	8.028143	-2.26431	-8.431277	9.169039			-18.126539	-15.84383	-9.007705	-2.314752	5.543975	12.397878	14.738512	11.282953	4.947954	-2.65058	-9.663837	-15.860899	-2.046406						-13.9	-11.2	-3.7	4.2	12.4	19.2	21.4	18.2	11.6	2.7	-6.0	-12.1	3.6
471	52.321472	70.207184	309.631134	-9.713176	-6.317424	2.08376	11.142664	19.591353	26.414487	28.322568	25.369924	18.471578	8.248507	-2.101075	-8.362736	9.429202			-18.127465	-15.780421	-8.865288	-2.087815	5.881093	12.747966	15.067506	11.548685	5.110151	-2.626729	-9.694817	-15.844173	-1.889275						-13.9	-11.0	-3.4	4.5	12.7	19.6	21.7	18.5	11.8	2.8	-5.9	-12.1	3.8
472	52.314995	70.563995	309.532745	-9.823072	-6.427542	1.972566	10.973423	19.462435	26.326102	28.242037	25.279479	18.406211	8.180745	-2.173251	-8.464385	9.329562			-18.233876	-15.932719	-9.046959	-2.256979	5.796332	12.669333	14.998098	11.499908	5.010691	-2.728083	-9.724561	-15.913022	-1.988486						-14.0	-11.2	-3.5	4.4	12.6	19.5	21.6	18.4	11.7	2.7	-5.9	-12.2	3.7
473	52.307552	70.920807	269.914886	-9.552604	-5.960844	2.722289	11.64829	20.142527	26.933505	28.77885	25.774312	18.895559	8.619354	-1.742699	-8.195458	9.83859			-18.092722	-15.717658	-8.805006	-1.903312	6.21324	13.056714	15.343734	11.773077	5.222102	-2.647854	-9.67325	-15.763173	-1.749509						-13.8	-10.8	-3.0	4.9	13.2	20.0	22.1	18.8	12.1	3.0	-5.7	-12.0	4.0
474	52.299149	71.277222	307.74231	-9.714776	-6.41233	1.963584	10.88924	19.352753	26.257377	28.2045	25.23974	18.350618	8.142134	-2.172406	-8.375428	9.310417			-17.885111	-15.681116	-8.879817	-2.201936	5.757159	12.608253	14.992531	11.546984	5.088582	-2.650339	-9.490907	-15.619094	-1.867901						-13.8	-11.0	-3.5	4.3	12.6	19.4	21.6	18.4	11.7	2.7	-5.8	-12.0	3.7
475	52.289772	71.633606	277.4104	-9.609564	-6.090243	2.559565	11.41981	19.991981	26.806322	28.652549	25.681284	18.741777	8.492791	-1.863197	-8.260269	9.710234			-18.150759	-15.844642	-8.900725	-2.096252	6.061185	12.907749	15.245558	11.730671	5.093848	-2.767001	-9.653387	-15.79287	-1.847219						-13.9	-11.0	-3.2	4.7	13.0	19.9	21.9	18.7	11.9	2.9	-5.8	-12.0	3.9
476	52.279427	71.990021	267.704193	-9.58168	-6.091848	2.588287	11.379104	19.999623	26.831871	28.662222	25.732572	18.729122	8.501937	-1.882201	-8.248088	9.71841			-18.033921	-15.705561	-8.714778	-2.14791	6.025048	12.881188	15.254358	11.781827	5.105165	-2.717244	-9.505558	-15.711214	-1.790717						-13.8	-10.9	-3.1	4.6	13.0	19.9	22.0	18.8	11.9	2.9	-5.7	-12.0	4.0
477	52.26812	72.3461	239.788818	-9.608749	-5.998893	2.707152	11.585085	20.312494	27.085143	28.922522	25.982247	18.929161	8.697281	-1.74495	-8.217494	9.887583			-18.11264	-15.782351	-8.799445	-2.077054	6.241266	13.070313	15.417639	11.85749	5.103789	-2.732031	-9.491105	-15.731333	-1.752955						-13.9	-10.9	-3.0	4.8	13.3	20.1	22.2	18.9	12.0	3.0	-5.6	-12.0	4.1
478	52.255852	72.701996	211.962097	-9.41079	-5.725801	3.062623	11.891208	20.621896	27.38256	29.224087	26.2412	19.157188	8.906227	-1.528124	-8.006849	10.151285			-17.83215	-15.427802	-8.482637	-1.849222	6.509932	13.365426	15.705304	12.161901	5.374153	-2.483192	-9.210823	-15.44876	-1.468156						-13.6	-10.6	-2.7	5.0	13.6	20.4	22.5	19.2	12.3	3.2	-5.4	-11.7	4.3
479	52.242615	73.05777	176.674484	-9.167245	-5.345416	3.487228	12.319573	21.048374	27.760963	29.605168	26.566116	19.46718	9.205284	-1.201143	-7.720328	10.502146			-17.561689	-15.104484	-8.26344	-1.588256	6.897472	13.750529	16.042085	12.463801	5.659642	-2.249879	-8.961365	-15.164808	-1.173366						-13.4	-10.2	-2.4	5.4	14.0	20.8	22.8	19.5	12.6	3.5	-5.1	-11.4	4.7
480	52.22842	73.413269	162.119141	-9.040605	-5.177261	3.65304	12.477346	21.196631	27.904543	29.752932	26.683202	19.572073	9.296277	-1.066324	-7.578204	10.639471			-17.464346	-14.990421	-8.169996	-1.468262	7.065929	13.92323	16.214854	12.607335	5.77757	-2.141112	-8.881989	-15.035012	-1.046852						-13.3	-10.1	-2.3	5.5	14.1	20.9	23.0	19.6	12.7	3.6	-5.0	-11.3	4.8
481	52.213268	73.768494	164.643753	-9.114535	-5.263046	3.512893	12.349667	21.073994	27.852843	29.72691	26.610631	19.511001	9.221274	-1.111584	-7.632681	10.561447			-17.595856	-15.087656	-8.240073	-1.597567	6.938484	13.831763	16.170487	12.527308	5.677572	-2.209946	-8.90564	-15.139689	-1.135901						-13.4	-10.2	-2.4	5.4	14.0	20.8	22.9	19.6	12.6	3.5	-5.0	-11.4	4.7
482	52.197155	74.123596	177.287369	-9.246523	-5.463629	3.2758	12.092394	20.833566	27.707819	29.595984	26.470979	19.366407	9.061434	-1.263135	-7.765958	10.388761			-17.82819	-15.341676	-8.388727	-1.804158	6.726412	13.682244	16.080706	12.429547	5.535397	-2.346273	-9.082709	-15.327595	-1.305418						-13.5	-10.4	-2.6	5.1	13.8	20.7	22.8	19.5	12.5	3.4	-5.2	-11.5	4.5
483	52.18008	74.478394	158.030762	-9.183607	-5.244635	3.540464	12.381866	21.169775	28.038562	29.898411	26.770266	19.619795	9.273818	-1.023732	-7.671799	10.630765			-18.006289	-15.517083	-8.573481	-1.780476	6.916217	13.900549	16.313019	12.570424	5.519436	-2.466558	-9.263953	-15.440466	-1.319055						-13.6	-10.4	-2.5	5.3	14.0	21.0	23.1	19.7	12.6	3.4	-5.1	-11.6	4.7
484	52.162048	74.833008	165.088455	-9.260884	-5.378667	3.378827	12.160477	21.044072	28.001949	29.862068	26.722994	19.542108	9.162535	-1.111763	-7.756241	10.530623			-18.120293	-15.584366	-8.54851	-1.889568	6.769231	13.824877	16.277195	12.520034	5.388679	-2.589951	-9.332495	-15.571413	-1.404715						-13.7	-10.5	-2.6	5.1	13.9	20.9	23.1	19.6	12.5	3.3	-5.2	-11.7	4.6
485	52.143066	75.187225	153.727249	-9.329307	-5.398503	3.382452	12.197261	21.182483	28.19379	30.037194	26.883533	19.663969	9.226339	-1.056488	-7.803405	10.598276			-18.31074	-15.697112	-8.537225	-1.889038	6.8073	13.905145	16.378746	12.591633	5.34832	-2.722001	-9.423109	-15.714453	-1.438544						-13.8	-10.5	-2.6	5.2	14.0	21.0	23.2	19.7	12.5	3.3	-5.2	-11.8	4.6
486	52.123123	75.541229	120.089417	-9.33364	-5.246436	3.658986	12.526813	21.516799	28.434253	30.271628	27.106814	19.90525	9.452351	-0.814625	-7.73771	10.811707			-18.498746	-15.792689	-8.577424	-1.758728	7.013429	14.040122	16.518242	12.662375	5.335381	-2.839573	-9.511437	-15.854216	-1.438605						-13.9	-10.5	-2.5	5.4	14.3	21.2	23.4	19.9	12.6	3.3	-5.2	-11.8	4.7
487	52.10223	75.894897	133.485062	-9.426887	-5.513795	3.288679	12.144167	21.265897	28.397546	30.304664	27.048462	19.804891	9.302181	-1.020928	-7.873246	10.643469			-18.478767	-15.740937	-8.714216	-2.037869	6.791462	13.906825	16.452557	12.550819	5.194395	-2.944062	-9.46261	-15.837457	-1.526655						-14.0	-10.6	-2.7	5.1	14.0	21.2	23.4	19.8	12.5	3.2	-5.2	-11.9	4.6
488	52.080387	76.248322	123.62999	-9.394355	-5.418334	3.458601	12.337418	21.466771	28.567111	30.535576	27.221478	19.9566	9.424915	-0.914945	-7.83276	10.784006			-18.548091	-15.758419	-8.768969	-1.950424	6.969731	14.066489	16.657401	12.67215	5.237106	-2.940175	-9.551089	-15.875527	-1.482485						-14.0	-10.6	-2.7	5.2	14.2	21.3	23.6	19.9	12.6	3.2	-5.2	-11.9	4.7
489	52.057598	76.601257	130.03537	-9.480248	-5.520073	3.327679	12.215015	21.364174	28.506187	30.542708	27.202177	19.917621	9.375574	-1.00375	-7.920015	10.710587			-18.657985	-15.859007	-8.9455	-2.045201	6.920349	14.025618	16.676149	12.648336	5.15434	-3.014813	-9.678213	-15.995003	-1.564244						-14.1	-10.7	-2.8	5.1	14.1	21.3	23.6	19.9	12.5	3.2	-5.3	-12.0	4.6
490	52.033855	76.954041	133.764008	-9.656395	-5.643884	3.135303	12.121617	21.301636	28.430009	30.478757	27.164979	19.874434	9.341279	-1.100789	-8.077902	10.614087			-18.857545	-15.995511	-9.027078	-2.037583	6.911139	13.991866	16.677119	12.665426	5.118267	-3.081881	-9.851622	-16.214396	-1.641817						-14.3	-10.8	-2.9	5.0	14.1	21.2	23.6	19.9	12.5	3.1	-5.5	-12.1	4.5
491	52.009171	77.306335	127.208305	-9.631493	-5.527354	3.271505	12.250157	21.456671	28.602081	30.630898	27.319861	19.998588	9.44701	-1.023915	-8.060503	10.727792			-19.036891	-16.110277	-9.024254	-2.036228	6.924437	14.055634	16.75451	12.706672	5.057092	-3.164656	-10.016599	-16.385256	-1.689651						-14.3	-10.8	-2.9	5.1	14.2	21.3	23.7	20.0	12.5	3.1	-5.5	-12.2	4.5
492	51.983547	77.658203	139.224121	-9.567729	-5.535601	3.185302	12.090017	21.293981	28.535432	30.604227	27.278812	19.913999	9.360748	-1.130775	-8.053145	10.664606			-18.888311	-15.880213	-8.741306	-2.070745	6.814731	14.048608	16.774409	12.737853	5.104387	-3.072054	-9.927107	-16.314915	-1.617888						-14.2	-10.7	-2.8	5.0	14.1	21.3	23.7	20.0	12.5	3.1	-5.5	-12.2	4.5
493	51.956978	78.009735	146.491074	-9.583516	-5.519348	3.174237	12.059042	21.289795	28.585836	30.664341	27.312843	19.926859	9.348695	-1.168536	-8.089358	10.666741			-18.984804	-15.940952	-8.7074	-2.121249	6.791617	14.100042	16.853644	12.769005	5.040852	-3.135575	-10.037207	-16.44855	-1.651715						-14.3	-10.7	-2.8	5.0	14.0	21.3	23.8	20.0	12.5	3.1	-5.6	-12.3	4.5
494	51.929466	78.360931	149.971359	-9.517047	-5.425774	3.256661	12.109415	21.340564	28.708762	30.807267	27.402961	19.983008	9.382938	-1.154243	-8.059692	10.736235			-19.000035	-15.870612	-8.558065	-2.12312	6.829362	14.199015	17.005693	12.876519	5.054385	-3.137943	-10.092181	-16.508381	-1.610447						-14.3	-10.6	-2.7	5.0	14.1	21.5	23.9	20.1	12.5	3.1	-5.6	-12.3	4.6
495	51.901016	78.71167	150.068115	-9.586291	-5.412823	3.224591	12.222454	21.435881	28.809238	30.914996	27.519817	20.081864	9.445701	-1.158677	-8.128002	10.780729			-18.765044	-15.606639	-8.292446	-1.829224	7.121675	14.440038	17.322063	13.25793	5.414304	-2.84889	-9.929532	-16.365251	-1.340085						-14.2	-10.5	-2.5	5.2	14.3	21.6	24.1	20.4	12.7	3.3	-5.5	-12.2	4.7
496	51.871635	79.061951	135.086685	-9.300306	-5.04377	3.6887	12.666006	21.806289	29.170005	31.306173	27.903844	20.405652	9.698718	-0.909851	-7.88924	11.125185			-18.219181	-15.003932	-7.768514	-1.404451	7.526779	14.850507	17.801371	13.809934	5.989437	-2.419104	-9.549438	-15.914898	-0.858458						-13.8	-10.0	-2.0	5.6	14.7	22.0	24.6	20.9	13.2	3.6	-5.2	-11.9	5.1
497	50.646141	48.559448	46.129566	-5.124507	-1.16579	6.238983	14.431294	23.886587	31.151847	33.473477	30.289922	22.895614	12.869315	2.50426	-4.004106	13.953908			-12.477645	-9.162203	-4.327886	1.567838	9.369097	15.845306	18.409355	15.0964	8.487892	1.550179	-4.653124	-10.693157	2.417671						-8.8	-5.2	1.0	8.0	16.6	23.5	25.9	22.7	15.7	7.2	-1.1	-7.3	8.2
498	50.747974	49.229736	32.046001	-5.297742	-1.301158	6.326729	14.56592	23.992531	31.195526	33.472548	30.337126	22.938462	12.836494	2.395553	-4.20001	13.938498			-12.797606	-9.42631	-4.405739	1.522417	9.268062	15.80243	18.404214	15.074178	8.398105	1.266494	-4.850227	-11.02233	2.269474						-9.0	-5.4	1.0	8.0	16.6	23.5	25.9	22.7	15.7	7.1	-1.2	-7.6	8.1
499	50.797596	49.565887	22.651331	-5.383536	-1.353163	6.37364	14.615436	24.050658	31.234878	33.489304	30.369783	22.981801	12.834781	2.361249	-4.279957	13.941239			-12.953713	-9.567456	-4.46652	1.492646	9.206912	15.753806	18.397349	15.039758	8.29314	1.157189	-4.926077	-11.182385	2.187054						-9.2	-5.5	1.0	8.1	16.6	23.5	25.9	22.7	15.6	7.0	-1.3	-7.7	8.1
500	50.846359	49.90274	13.2777	-5.444417	-1.371128	6.439537	14.654089	24.142885	31.323168	33.58073	30.445634	23.051827	12.832883	2.325771	-4.341143	13.969986			-13.063738	-9.620553	-4.453853	1.439449	9.133358	15.777949	18.475713	15.1121	8.329192	1.101145	-5.005234	-11.300405	2.160427						-9.3	-5.5	1.0	8.0	16.6	23.6	26.0	22.8	15.7	7.0	-1.3	-7.8	8.1
501	50.894245	50.240234	15.621752	-5.613401	-1.55187	6.31546	14.518617	24.031218	31.228667	33.48188	30.348931	22.968639	12.708019	2.192708	-4.48403	13.845403			-13.228857	-9.763748	-4.482811	1.343821	8.98969	15.711005	18.392345	15.048589	8.295586	1.020331	-5.097004	-11.419857	2.067424						-9.4	-5.7	0.9	7.9	16.5	23.5	25.9	22.7	15.6	6.9	-1.5	-8.0	8.0
502	50.941257	50.578369	25.324358	-5.806051	-1.836588	6.085151	14.298347	23.810378	31.026206	33.279899	30.173674	22.808291	12.509031	2.012826	-4.65316	13.642334			-13.361165	-9.955885	-4.522155	1.325928	8.902671	15.624117	18.278491	14.943729	8.283864	0.993438	-5.152207	-11.501541	1.988274						-9.6	-5.9	0.8	7.8	16.4	23.3	25.8	22.6	15.5	6.8	-1.6	-8.1	7.8
503	50.9874	50.917206	32.618877	-6.04157	-2.130962	5.763646	14.16583	23.61906	30.760684	32.996539	29.933909	22.628329	12.355725	1.871094	-4.830045	13.424353			-13.497675	-10.178109	-4.624484	1.471354	8.997747	15.474994	18.021311	14.73782	8.244491	0.964834	-5.170485	-11.602362	1.903286						-9.8	-6.2	0.6	7.8	16.3	23.1	25.5	22.3	15.4	6.7	-1.6	-8.2	7.7
504	51.03265	51.256592	44.96706	-6.132213	-2.309191	5.641794	14.037356	23.482616	30.684779	32.953704	29.91809	22.566849	12.220471	1.723143	-4.924037	13.321947			-13.543006	-10.295394	-4.760793	1.3684	8.944388	15.478073	18.016075	14.796138	8.263354	0.927759	-5.253215	-11.670856	1.85591						-9.8	-6.3	0.4	7.7	16.2	23.1	25.5	22.4	15.4	6.6	-1.8	-8.3	7.6
505	51.077023	51.596619	55.737171	-6.219653	-2.427856	5.575527	14.00724	23.412383	30.521066	32.79963	29.825938	22.458722	12.119446	1.61088	-5.016368	13.222246			-13.636147	-10.393276	-4.825353	1.355894	8.968988	15.422188	17.926028	14.75507	8.202883	0.868395	-5.350338	-11.783455	1.792573						-9.9	-6.4	0.4	7.7	16.2	23.0	25.4	22.3	15.3	6.5	-1.9	-8.4	7.5
506	51.120514	51.937317	60.389057	-6.25915	-2.473448	5.602469	14.044558	23.397985	30.450024	32.701766	29.770681	22.404484	12.058435	1.532642	-5.087275	13.178598			-13.732061	-10.470601	-4.83532	1.323468	8.942921	15.35808	17.871544	14.713002	8.182216	0.793411	-5.43941	-11.887888	1.734947						-10.0	-6.5	0.4	7.7	16.2	22.9	25.3	22.2	15.3	6.4	-2.0	-8.5	7.5
507	51.163109	52.278534	60.959999	-6.30915	-2.516266	5.620667	14.092281	23.40925	30.403977	32.641927	29.744464	22.374585	12.027596	1.462212	-5.166935	13.148717			-13.885206	-10.596757	-4.894296	1.236437	8.823052	15.181046	17.745834	14.562427	8.039402	0.63299	-5.544532	-12.016438	1.606997						-10.1	-6.6	0.4	7.7	16.1	22.8	25.2	22.2	15.2	6.3	-2.0	-8.6	7.4
508	51.204819	52.620453	60.959999	-6.379618	-2.608059	5.563806	14.063018	23.330128	30.310873	32.555367	29.694644	22.300603	11.965808	1.381278	-5.273501	13.075362			-13.964558	-10.685304	-4.94141	1.146852	8.706055	15.06446	17.63968	14.458492	7.950801	0.529408	-5.568262	-12.07874	1.521456						-10.2	-6.6	0.3	7.6	16.0	22.7	25.1	22.1	15.1	6.2	-2.1	-8.7	7.3
509	51.245625	52.96286	62.429947	-6.436875	-2.678984	5.509503	14.043519	23.249213	30.245378	32.500055	29.642112	22.232094	11.899679	1.322827	-5.360081	13.014037			-14.07343	-10.77528	-4.997336	1.08496	8.627657	14.965856	17.50775	14.356454	7.875992	0.473579	-5.63426	-12.171007	1.436745						-10.3	-6.7	0.3	7.6	15.9	22.6	25.0	22.0	15.1	6.2	-2.2	-8.8	7.2
510	51.285534	53.305878	76.283844	-6.589127	-2.925647	5.211061	13.850876	22.986608	30.018585	32.302061	29.454176	22.031702	11.719138	1.173773	-5.52978	12.808619			-14.18923	-10.975814	-5.161141	0.956561	8.467656	14.754307	17.297247	14.20017	7.761207	0.369069	-5.709404	-12.311109	1.288293						-10.4	-7.0	0.0	7.4	15.7	22.4	24.8	21.8	14.9	6.0	-2.3	-8.9	7.0
511	51.890957	60.268036	305.759583	-8.740967	-5.18136	2.96889	11.972004	20.770048	27.271017	29.276433	26.56186	19.539568	9.349569	-0.884404	-7.50856	10.449508			-17.289708	-14.426727	-7.909512	-1.347571	6.706462	12.776753	15.14063	12.083977	5.897904	-1.749911	-8.791044	-15.041505	-1.162521						-13.0	-9.8	-2.5	5.3	13.7	20.0	22.2	19.3	12.7	3.8	-4.8	-11.3	4.6
512	51.911411	60.620209	305.841919	-8.839429	-5.280498	2.923502	11.931078	20.749829	27.231224	29.209163	26.468103	19.457081	9.267798	-0.944354	-7.573456	10.383337			-17.307521	-14.491143	-7.94688	-1.351172	6.741528	12.863181	15.135055	12.051998	5.881418	-1.754843	-8.782129	-15.073476	-1.169498						-13.1	-9.9	-2.5	5.3	13.7	20.0	22.2	19.3	12.7	3.8	-4.9	-11.3	4.6
513	51.93092	60.972778	289.600555	-8.899537	-5.300542	2.961329	12.002737	20.850255	27.317621	29.266927	26.505205	19.506995	9.296672	-0.925936	-7.598351	10.415281			-17.235014	-14.421177	-7.836469	-1.262362	6.889366	13.071509	15.278622	12.156898	5.975343	-1.632062	-8.678843	-15.04506	-1.061604						-13.1	-9.9	-2.4	5.4	13.9	20.2	22.3	19.3	12.7	3.8	-4.8	-11.3	4.7
514	51.949474	61.325592	248.255829	-8.788906	-5.052671	3.441411	12.498549	21.343491	27.742013	29.656595	26.860807	19.85347	9.582715	-0.671365	-7.446136	10.751664			-17.148266	-14.2364	-7.582532	-0.981235	7.182931	13.442478	15.560844	12.390894	6.17689	-1.477162	-8.575676	-14.970094	-0.851444						-13.0	-9.6	-2.1	5.8	14.3	20.6	22.6	19.6	13.0	4.1	-4.6	-11.2	5.0
515	51.967079	61.678711	231.596069	-8.958095	-5.220527	3.264381	12.441006	21.284237	27.665375	29.597667	26.801678	19.830847	9.556249	-0.717422	-7.543589	10.666817			-17.319698	-14.3846	-7.653483	-0.9885	7.1654	13.413971	15.466302	12.266865	6.09314	-1.502551	-8.571486	-15.049715	-0.922029						-13.1	-9.8	-2.2	5.7	14.2	20.5	22.5	19.5	13.0	4.0	-4.6	-11.3	4.9
516	51.983734	62.032074	215.93956	-8.892999	-5.145155	3.42967	12.59407	21.382893	27.773307	29.744507	26.90351	19.928112	9.623317	-0.665914	-7.476198	10.766593			-17.369697	-14.381035	-7.592832	-0.995298	7.138334	13.459742	15.487354	12.250029	6.099274	-1.52818	-8.582194	-15.039322	-0.921152						-13.1	-9.8	-2.1	5.8	14.3	20.6	22.6	19.6	13.0	4.0	-4.6	-11.3	4.9
517	51.999428	62.38562	214.930252	-8.895895	-5.179451	3.356931	12.560408	21.33172	27.753413	29.745376	26.879805	19.90615	9.563407	-0.736321	-7.49348	10.732672			-17.322601	-14.305481	-7.52571	-0.947262	7.145441	13.526101	15.578239	12.363572	6.215984	-1.446205	-8.540427	-14.972596	-0.852579						-13.1	-9.7	-2.1	5.8	14.2	20.6	22.7	19.6	13.1	4.1	-4.6	-11.2	4.9
518	52.014168	62.739502	216.321686	-8.924101	-5.236567	3.278215	12.516272	21.264807	27.695275	29.677362	26.795765	19.84144	9.489094	-0.80317	-7.513201	10.673433			-17.315413	-14.296471	-7.499766	-0.891444	7.150923	13.534562	15.603418	12.414308	6.255654	-1.403287	-8.528036	-14.953506	-0.827422						-13.1	-9.8	-2.1	5.8	14.2	20.6	22.6	19.6	13.0	4.0	-4.7	-11.2	4.9
519	52.027954	63.093506	213.664337	-8.913949	-5.252408	3.303002	12.496797	21.253185	27.733607	29.686919	26.811667	19.831326	9.454753	-0.82212	-7.47656	10.675518			-17.435289	-14.433611	-7.611975	-0.989385	7.002034	13.438755	15.498564	12.300278	6.125652	-1.553993	-8.641287	-15.027744	-0.944						-13.2	-9.8	-2.2	5.8	14.1	20.6	22.6	19.6	13.0	4.0	-4.7	-11.3	4.9
520	52.040775	63.447784	213.360001	-9.006696	-5.355142	3.190367	12.450474	21.179402	27.689512	29.615374	26.740422	19.771437	9.378304	-0.904565	-7.530796	10.601508			-17.463656	-14.495187	-7.644598	-0.92754	7.070385	13.488671	15.57828	12.353313	6.168812	-1.564532	-8.663632	-15.061513	-0.9301						-13.2	-9.9	-2.2	5.8	14.1	20.6	22.6	19.5	13.0	3.9	-4.8	-11.3	4.8
521	52.052643	63.802185	209.035049	-9.045119	-5.420043	3.089583	12.375023	21.028312	27.682241	29.596516	26.71688	19.735636	9.301693	-1.010992	-7.559681	10.540837			-17.581603	-14.646081	-7.798145	-1.142572	6.818562	13.339733	15.5092	12.211818	5.955303	-1.740696	-8.751276	-15.176317	-1.083506						-13.3	-10.0	-2.4	5.6	13.9	20.5	22.6	19.5	12.8	3.8	-4.9	-11.4	4.7
522	52.063553	64.156708	180.173782	-9.023798	-5.352693	3.225818	12.58012	21.240757	27.936362	29.802577	26.925161	19.94251	9.477899	-0.922537	-7.49973	10.694371			-17.664766	-14.671197	-7.821128	-1.155133	6.836249	13.422433	15.619657	12.232584	5.913707	-1.799857	-8.766379	-15.211231	-1.088755						-13.3	-10.0	-2.3	5.7	14.0	20.7	22.7	19.6	12.9	3.8	-4.8	-11.4	4.8
523	52.073498	64.511475	150.421707	-8.869244	-5.149108	3.583969	12.931759	21.623346	28.319509	30.172394	27.260914	20.244435	9.735272	-0.73623	-7.348527	10.980707			-17.644666	-14.561227	-7.605697	-0.994028	6.941954	13.539716	15.761733	12.322059	5.994363	-1.757922	-8.778435	-15.157943	-0.995008						-13.3	-9.9	-2.0	6.0	14.3	20.9	23.0	19.8	13.1	4.0	-4.8	-11.3	5.0
524	52.082478	64.866241	196.001678	-8.961014	-5.540081	2.621217	12.215039	20.81666	27.645	29.558046	26.705845	19.699551	9.247681	-1.112819	-7.474846	10.45169			-17.000771	-14.227508	-7.653458	-0.830504	6.936052	13.443512	15.678883	12.467856	6.34261	-1.248834	-8.328088	-14.769894	-0.765845						-13.0	-9.9	-2.5	5.7	13.9	20.5	22.6	19.6	13.0	4.0	-4.7	-11.1	4.8
525	52.090504	65.221466	226.164154	-9.281854	-5.83825	2.181088	11.813539	20.509868	27.380905	29.29283	26.434143	19.428937	8.995583	-1.412574	-7.813768	10.14087			-17.618303	-14.887366	-8.197635	-1.190156	6.720679	13.216375	15.473083	12.088793	5.914524	-1.695264	-8.806569	-15.332332	-1.192848						-13.5	-10.4	-3.0	5.3	13.6	20.3	22.4	19.3	12.7	3.7	-5.1	-11.6	4.5
526	52.097561	65.576569	213.359985	-9.001791	-5.486129	2.938071	12.28739	20.905349	27.685681	29.515546	26.62657	19.622811	9.190021	-1.177192	-7.594635	10.459308			-17.494491	-14.774737	-7.865898	-1.164744	6.734189	13.30806	15.590195	12.110729	5.905884	-1.790649	-8.898588	-15.253155	-1.132767						-13.2	-10.1	-2.5	5.6	13.8	20.5	22.6	19.4	12.8	3.7	-5.0	-11.4	4.7
527	52.103661	65.931793	220.636719	-9.06045	-5.583645	2.694784	12.069338	20.670736	27.483439	29.360825	26.478186	19.501415	9.091049	-1.29656	-7.652767	10.313029			-17.5024	-14.810919	-8.047346	-1.33354	6.488658	13.057072	15.397316	11.861115	5.700774	-1.923972	-8.906517	-15.263418	-1.273598						-13.3	-10.2	-2.7	5.4	13.6	20.3	22.4	19.2	12.6	3.6	-5.1	-11.5	4.5
528	52.108791	66.287201	231.088837	-9.088914	-5.693347	2.393423	11.837528	20.387128	27.236545	29.157048	26.295658	19.3523	8.962637	-1.417084	-7.691251	10.144306			-17.498558	-14.873294	-8.265226	-1.450557	6.316753	12.862251	15.269219	11.746224	5.628134	-1.958568	-8.936968	-15.268195	-1.369065						-13.3	-10.3	-2.9	5.2	13.4	20.0	22.2	19.0	12.5	3.5	-5.2	-11.5	4.4
529	52.112957	66.642456	245.543884	-9.080747	-5.723218	2.333473	11.73665	20.232584	27.075734	29.016658	26.156743	19.227144	8.860934	-1.481019	-7.710573	10.053697			-17.426797	-14.828992	-8.272278	-1.488497	6.294518	12.810225	15.224233	11.732301	5.664882	-1.932858	-9.001913	-15.241579	-1.37223						-13.3	-10.3	-3.0	5.1	13.3	19.9	22.1	18.9	12.4	3.5	-5.2	-11.5	4.3
530	52.116154	66.997498	286.347717	-9.160148	-5.942104	1.794246	11.250618	19.727009	26.524821	28.526541	25.690555	18.793546	8.504373	-1.750504	-7.793447	9.680459			-17.198391	-14.758353	-8.379294	-1.499731	6.258239	12.759835	15.105135	11.693383	5.751847	-1.837191	-8.889321	-15.057516	-1.337613						-13.2	-10.4	-3.3	4.9	13.0	19.6	21.8	18.7	12.3	3.3	-5.3	-11.4	4.2
531	52.118397	67.353516	304.487	-9.203132	-5.969894	1.944012	11.235148	19.667522	26.434329	28.427992	25.564609	18.68326	8.417367	-1.814829	-7.869873	9.626376			-17.446534	-15.032806	-8.437771	-1.669723	6.080072	12.644974	14.980055	11.503794	5.531394	-2.113882	-9.129436	-15.297358	-1.532268						-13.3	-10.5	-3.2	4.8	12.9	19.5	21.7	18.5	12.1	3.2	-5.5	-11.6	4.0
532	52.119671	67.708588	325.696411	-9.373989	-6.148141	1.611155	10.949006	19.409626	26.171716	28.206425	25.357413	18.463895	8.252079	-2.003774	-8.044276	9.404261			-17.602495	-15.256838	-8.690663	-1.899927	5.852645	12.447262	14.81552	11.350062	5.340959	-2.302156	-9.291663	-15.442398	-1.723307						-13.5	-10.7	-3.5	4.5	12.6	19.3	21.5	18.4	11.9	3.0	-5.6	-11.7	3.8
533	52.119976	68.07132	309.228882	-9.317947	-6.021775	2.060459	11.257537	19.716942	26.475684	28.478932	25.596642	18.698892	8.457141	-1.863286	-7.985559	9.629472			-17.814923	-15.47045	-8.625748	-1.954933	5.869475	12.545826	14.890656	11.380707	5.242158	-2.4913	-9.436343	-15.586688	-1.78763						-13.6	-10.7	-3.3	4.7	12.8	19.5	21.7	18.5	12.0	3.0	-5.6	-11.8	3.9
534	52.11932	68.420105	296.514038	-9.308796	-5.975049	2.213331	11.434294	19.929828	26.683019	28.70447	25.801272	18.863154	8.600104	-1.79073	-7.959716	9.766265			-17.790635	-15.389594	-8.492325	-1.837361	6.081653	12.722577	15.072563	11.57726	5.348553	-2.433625	-9.455496	-15.538615	-1.67792						-13.5	-10.7	-3.1	4.8	13.0	19.7	21.9	18.7	12.1	3.1	-5.6	-11.7	4.0
535	52.117695	68.776062	314.405457	-9.426409	-6.176273	1.795875	11.108005	19.582329	26.379723	28.4653	25.581952	18.636436	8.386899	-1.980155	-8.072156	9.523461			-17.732517	-15.368733	-8.598287	-1.87933	5.96092	12.605452	14.975908	11.583542	5.318467	-2.376262	-9.453247	-15.529171	-1.707772						-13.6	-10.8	-3.4	4.6	12.8	19.5	21.7	18.6	12.0	3.0	-5.7	-11.8	3.9
536	52.115108	69.131256	323.606873	-9.543995	-6.308553	1.557275	10.938842	19.423843	26.27877	28.342997	25.467092	18.514592	8.256498	-2.111857	-8.181173	9.386194			-17.725135	-15.394073	-8.686921	-1.906508	5.921555	12.649117	15.045365	11.682202	5.369973	-2.314025	-9.435889	-15.558904	-1.696103						-13.6	-10.9	-3.6	4.5	12.7	19.5	21.7	18.6	11.9	3.0	-5.8	-11.9	3.8
537	52.111557	69.486603	308.780304	-9.569041	-6.287322	1.781978	11.081903	19.640319	26.539718	28.534724	25.632118	18.662249	8.373557	-2.036945	-8.181536	9.51431			-17.850805	-15.472231	-8.615894	-1.834001	6.042491	12.830183	15.217357	11.752454	5.374406	-2.300405	-9.434576	-15.60955	-1.658381						-13.7	-10.9	-3.4	4.6	12.8	19.7	21.9	18.7	12.0	3.0	-5.7	-11.9	3.9
538	52.107037	69.842072	300.752716	-9.53236	-6.229351	1.984988	11.204718	19.737637	26.648589	28.61884	25.690377	18.708911	8.423153	-1.986013	-8.154528	9.592914			-17.854988	-15.47755	-8.593423	-1.865181	6.031611	12.858334	15.2455	11.727284	5.32792	-2.391383	-9.436542	-15.59775	-1.668847						-13.7	-10.9	-3.3	4.7	12.9	19.8	21.9	18.7	12.0	3.0	-5.7	-11.9	4.0
539	52.101555	70.197388	304.758026	-9.59999	-6.276267	1.991344	11.110427	19.67717	26.637004	28.589977	25.636707	18.667375	8.371188	-2.039009	-8.239435	9.543874			-17.949953	-15.634488	-8.845621	-2.106289	5.859701	12.765807	15.147024	11.597489	5.133873	-2.622324	-9.571458	-15.705389	-1.827636						-13.8	-11.0	-3.4	4.5	12.8	19.7	21.9	18.6	11.9	2.9	-5.8	-12.0	3.9
540	52.095104	70.552673	314.41452	-9.698512	-6.369473	1.840758	10.91052	19.477402	26.464603	28.423834	25.479258	18.538525	8.257222	-2.147336	-8.353138	9.401972			-17.969501	-15.699746	-8.997321	-2.246792	5.745881	12.640999	15.024231	11.534502	5.055839	-2.675902	-9.574819	-15.728555	-1.907599						-13.8	-11.0	-3.6	4.3	12.6	19.6	21.7	18.5	11.8	2.8	-5.9	-12.0	3.7
541	52.087696	70.907776	287.895355	-9.553446	-6.062083	2.50745	11.478203	20.069866	26.922804	28.766282	25.802017	18.870297	8.580614	-1.83313	-8.220309	9.77738			-18.165038	-15.842471	-8.936407	-2.078501	6.016451	12.883374	15.181633	11.540576	4.981007	-2.874185	-9.778677	-15.855991	-1.910686						-13.9	-11.0	-3.2	4.7	13.0	19.9	22.0	18.7	11.9	2.9	-5.8	-12.0	3.9
542	52.079327	71.262726	331.507355	-9.695308	-6.457094	1.585142	10.631656	19.227461	26.164315	28.133606	25.232539	18.298828	8.094047	-2.262123	-8.364973	9.215675			-17.739177	-15.583258	-8.951469	-2.212087	5.726038	12.528967	14.936906	11.468972	5.015095	-2.682491	-9.454697	-15.52152	-1.872393						-13.7	-11.0	-3.7	4.2	12.5	19.3	21.5	18.4	11.7	2.7	-5.9	-11.9	3.7
543	52.069992	71.617523	280.728546	-9.349944	-5.782058	2.875073	11.714648	20.343887	27.15934	28.949534	25.985073	18.985082	8.720734	-1.650704	-8.033802	9.993072			-17.929487	-15.571483	-8.630532	-1.943605	6.195067	13.029558	15.364242	11.734351	5.073904	-2.823192	-9.65032	-15.615591	-1.730591						-13.6	-10.7	-2.9	4.9	13.3	20.1	22.2	18.9	12.0	2.9	-5.7	-11.8	4.1
544	52.059692	71.972321	279.03772	-9.411677	-5.905496	2.730543	11.524015	20.23031	27.053527	28.868643	25.911078	18.872676	8.653763	-1.754054	-8.096416	9.889743			-17.90508	-15.599518	-8.697917	-2.130288	6.043859	12.905665	15.274517	11.689537	4.980585	-2.816376	-9.533032	-15.58579	-1.781153						-13.7	-10.8	-3.0	4.7	13.1	20.0	22.1	18.8	11.9	2.9	-5.6	-11.8	4.1
545	52.048435	72.326843	262.016693	-9.324141	-5.757535	2.903749	11.679541	20.418754	27.211454	29.039227	26.068566	18.983381	8.784025	-1.63334	-7.996605	10.031423			-17.764444	-15.440419	-8.571925	-2.040706	6.197014	13.060924	15.401614	11.788405	5.083783	-2.719865	-9.374465	-15.410051	-1.649178						-13.5	-10.6	-2.8	4.8	13.3	20.1	22.2	18.9	12.0	3.0	-5.5	-11.7	4.2
546	52.036221	72.681152	260.5242	-9.280514	-5.733435	2.869059	11.604854	20.333696	27.144934	28.993386	26.015778	18.908728	8.742034	-1.651558	-7.938699	10.000689			-17.575391	-15.273069	-8.45407	-1.988169	6.269399	13.11201	15.450426	11.840607	5.19592	-2.56614	-9.167412	-15.22344	-1.531611						-13.4	-10.5	-2.8	4.8	13.3	20.1	22.2	18.9	12.1	3.1	-5.4	-11.6	4.2
547	52.023048	73.035278	251.117447	-9.153847	-5.522596	3.039309	11.799325	20.514099	27.269373	29.110801	26.091537	18.98621	8.827512	-1.489615	-7.770729	10.141781			-17.259285	-14.910765	-8.229207	-1.650292	6.670726	13.451602	15.758928	12.182863	5.573508	-2.235327	-8.920332	-14.938696	-1.208856						-13.2	-10.2	-2.6	5.1	13.6	20.4	22.4	19.1	12.3	3.3	-5.2	-11.4	4.5
548	52.008915	73.389282	275.663239	-9.316285	-5.853719	2.524753	11.272686	19.952729	26.777012	28.671429	25.637692	18.584624	8.494095	-1.754908	-7.918781	9.755944			-17.304788	-15.065115	-8.343918	-1.92062	6.387623	13.158918	15.474053	11.979509	5.399661	-2.248063	-8.867424	-14.994145	-1.362026						-13.3	-10.5	-2.9	4.7	13.2	20.0	22.1	18.8	12.0	3.1	-5.3	-11.5	4.2
549	51.993832	73.74292	222.476578	-8.894667	-5.087467	3.494386	12.223497	20.928224	27.662942	29.462979	26.367753	19.28734	9.103158	-1.090085	-7.48235	10.497976			-17.380062	-15.01282	-8.308413	-1.619199	6.939014	13.76125	16.059911	12.4475	5.66244	-2.274971	-8.991136	-14.977636	-1.141177						-13.1	-10.1	-2.4	5.3	13.9	20.7	22.8	19.4	12.5	3.4	-5.0	-11.2	4.7
550	51.977783	74.096436	243.495483	-9.135376	-5.471296	3.021106	11.733857	20.432162	27.310248	29.136787	26.057554	18.993191	8.804169	-1.373604	-7.715183	10.149468			-17.533746	-15.180617	-8.369072	-1.910286	6.535238	13.419373	15.779369	12.19348	5.401476	-2.406831	-9.029622	-15.157075	-1.354859						-13.3	-10.3	-2.7	4.9	13.5	20.4	22.5	19.1	12.2	3.2	-5.2	-11.4	4.4
551	51.960789	74.449707	207.377426	-8.956242	-5.062196	3.529081	12.26764	21.046608	27.88219	29.676952	26.557581	19.454719	9.202405	-0.943257	-7.50589	10.595799			-17.698173	-15.338206	-8.525999	-1.823298	6.832916	13.766566	16.131481	12.415649	5.41764	-2.491755	-9.186173	-15.232822	-1.311014						-13.3	-10.2	-2.5	5.2	13.9	20.8	22.9	19.5	12.4	3.4	-5.1	-11.4	4.6
552	51.942833	74.802734	203.262268	-8.904943	-5.022516	3.594015	12.261046	21.088627	27.964476	29.770814	26.61714	19.505848	9.206865	-0.873267	-7.466185	10.64516			-17.668901	-15.242274	-8.38481	-1.798588	6.847202	13.813594	16.205345	12.492494	5.436141	-2.505441	-9.155648	-15.227451	-1.265695						-13.3	-10.1	-2.4	5.2	14.0	20.9	23.0	19.6	12.5	3.4	-5.0	-11.3	4.7
553	51.923935	75.155426	198.123398	-9.117045	-5.254935	3.347887	12.109124	21.041814	27.949402	29.770044	26.604724	19.48978	9.143293	-0.957793	-7.642412	10.540324			-17.859717	-15.380715	-8.348191	-1.787839	6.88228	13.840719	16.272205	12.564486	5.432023	-2.549401	-9.178289	-15.387625	-1.291672						-13.5	-10.3	-2.5	5.2	14.0	20.9	23.0	19.6	12.5	3.3	-5.1	-11.5	4.6
554	51.904076	75.507965	154.676376	-8.813356	-4.811552	3.945681	12.631292	21.601705	28.505231	30.336746	27.115505	19.973516	9.536686	-0.536543	-7.32287	11.013503			-17.92964	-15.317976	-8.361447	-1.787598	7.01894	14.054305	16.518849	12.701936	5.449392	-2.655297	-9.22031	-15.410775	-1.244968						-13.4	-10.1	-2.2	5.4	14.3	21.3	23.4	19.9	12.7	3.4	-4.9	-11.4	4.9
555	51.883282	75.859985	150.233932	-8.90142	-4.97528	3.799785	12.51349	21.544386	28.518594	30.414222	27.134443	19.983176	9.508774	-0.614871	-7.416516	10.959065			-17.978339	-15.282169	-8.344634	-1.826125	6.980986	14.022726	16.52077	12.648065	5.40788	-2.696663	-9.207268	-15.416616	-1.264282						-13.4	-10.1	-2.3	5.3	14.3	21.3	23.5	19.9	12.7	3.4	-4.9	-11.4	4.8
556	51.86153	76.211884	136.002045	-8.884294	-4.850884	3.988552	12.71845	21.789751	28.750438	30.69684	27.36868	20.171144	9.664214	-0.484351	-7.357002	11.130962			-18.133331	-15.374273	-8.484373	-1.768906	7.174463	14.22573	16.752787	12.782583	5.439861	-2.750022	-9.355474	-15.528307	-1.251605						-13.5	-10.1	-2.2	5.5	14.5	21.5	23.7	20.1	12.8	3.5	-4.9	-11.4	4.9
557	51.83884	76.563354	151.812515	-9.20435	-5.257657	3.498077	12.320621	21.461632	28.534113	30.549045	27.20668	19.973397	9.473416	-0.773163	-7.661556	10.843355			-18.410477	-15.630772	-8.824624	-2.043849	6.963278	14.018147	16.618994	12.600132	5.18811	-2.965233	-9.54655	-15.806546	-1.486616						-13.8	-10.4	-2.7	5.1	14.2	21.3	23.6	19.9	12.6	3.3	-5.2	-11.7	4.7
558	51.815201	76.914551	152.399994	-9.236147	-5.261808	3.52123	12.331526	21.479042	28.578242	30.60259	27.24886	19.990376	9.479847	-0.811429	-7.707793	10.851211			-18.535472	-15.654175	-8.749446	-2.045105	6.937421	14.029073	16.690991	12.674241	5.21047	-3.026493	-9.684298	-15.96093	-1.509477						-13.9	-10.5	-2.6	5.1	14.2	21.3	23.6	20.0	12.6	3.2	-5.2	-11.8	4.7
559	51.790627	77.26532	137.41507	-9.333722	-5.178346	3.642627	12.567178	21.723943	28.773883	30.7887	27.42394	20.152247	9.644594	-0.691395	-7.759318	10.979528			-18.823085	-15.890651	-8.805155	-1.911991	7.082267	14.16202	16.826455	12.760759	5.212917	-3.106416	-9.896276	-16.220743	-1.550825						-14.1	-10.5	-2.6	5.3	14.4	21.5	23.8	20.1	12.7	3.3	-5.3	-12.0	4.7
560	51.765118	77.615692	150.35997	-9.294348	-5.196855	3.565835	12.39572	21.576436	28.749868	30.812452	27.43046	20.078199	9.548246	-0.807335	-7.776764	10.923493			-18.78816	-15.728918	-8.620854	-2.039137	6.926703	14.141854	16.847224	12.749087	5.17816	-3.106628	-9.893292	-16.234222	-1.547349						-14.0	-10.5	-2.5	5.2	14.3	21.4	23.8	20.1	12.6	3.2	-5.4	-12.0	4.7
561	51.738659	77.965759	152.400009	-9.291909	-5.119287	3.639266	12.453413	21.638965	28.822559	30.899911	27.48901	20.108555	9.568669	-0.799843	-7.799724	10.967465			-18.898466	-15.722394	-8.437756	-1.966791	6.96811	14.231455	16.973773	12.841125	5.172758	-3.132264	-9.979434	-16.382573	-1.527705						-14.1	-10.4	-2.4	5.2	14.3	21.5	23.9	20.2	12.6	3.2	-5.4	-12.1	4.7
562	51.711266	78.31543	152.399979	-9.298036	-5.054163	3.71394	12.504777	21.726412	28.940859	31.016708	27.587518	20.181987	9.616383	-0.788292	-7.827187	11.026742			-19.057736	-15.776935	-8.391337	-1.966909	7.00803	14.309784	17.100206	12.933568	5.09999	-3.192954	-10.117898	-16.557754	-1.550829						-14.2	-10.4	-2.3	5.3	14.4	21.6	24.1	20.3	12.6	3.2	-5.5	-12.2	4.7
563	51.682949	78.664612	152.400009	-9.283542	-4.996356	3.761028	12.610873	21.833259	29.105536	31.185288	27.749879	20.299761	9.674451	-0.7811	-7.831979	11.110591			-18.789611	-15.477236	-8.113892	-1.745249	7.259349	14.563398	17.430491	13.320111	5.473187	-2.900446	-9.945316	-16.381242	-1.275538						-14.0	-10.2	-2.2	5.4	14.5	21.8	24.3	20.5	12.9	3.4	-5.4	-12.1	4.9
564	51.65369	79.013428	148.434113	-9.163207	-4.853662	3.909133	12.7341	21.918282	29.229667	31.353483	27.930364	20.439675	9.753712	-0.700739	-7.729619	11.235099			-18.613417	-15.301423	-7.9401	-1.692026	7.321467	14.636154	17.560751	13.426672	5.504773	-2.844777	-9.826272	-16.2253	-1.166125						-13.9	-10.1	-2.0	5.5	14.6	21.9	24.5	20.7	13.0	3.5	-5.3	-12.0	5.0
565	51.623508	79.361816	150.67366	-9.146415	-4.828782	3.907028	12.805668	21.948522	29.299238	31.445286	28.067805	20.548169	9.799469	-0.685071	-7.708049	11.287739			-18.227064	-14.983669	-7.766609	-1.496064	7.508105	14.835179	17.791362	13.71853	5.826012	-2.570717	-9.553997	-15.899885	-0.901568						-13.7	-9.9	-1.9	5.7	14.7	22.1	24.6	20.9	13.2	3.6	-5.1	-11.8	5.2
566	50.219334	47.31424	30.48	-4.366942	-0.254828	6.821346	14.841555	24.439143	31.648052	34.020898	30.790667	23.446348	13.5025	3.234771	-3.208134	14.576281			-11.671658	-8.408419	-3.916425	1.881876	9.754408	16.062076	18.553269	15.203088	8.690333	2.063823	-4.175706	-9.76531	2.855946						-8.0	-4.3	1.5	8.4	17.1	23.9	26.3	23.0	16.1	7.8	-0.5	-6.5	8.7
567	50.273865	47.644958	30.48	-4.484852	-0.399263	6.763046	14.825074	24.408204	31.609816	33.983318	30.749072	23.396965	13.430134	3.133032	-3.33585	14.506558			-11.786669	-8.519362	-3.992534	1.854033	9.717307	16.072345	18.564517	15.229583	8.673654	1.962203	-4.25988	-9.929868	2.798777						-8.1	-4.5	1.4	8.3	17.1	23.8	26.3	23.0	16.0	7.7	-0.6	-6.6	8.7
568	50.483532	48.974884	19.958826	-4.900297	-0.838644	6.67453	14.923845	24.465768	31.627595	33.873558	30.717687	23.307318	13.248087	2.794082	-3.813392	14.340011			-12.344348	-9.014452	-4.156077	1.708716	9.52043	15.990598	18.573914	15.210438	8.447091	1.441079	-4.584143	-10.62158	2.514306						-8.6	-4.9	1.3	8.3	17.0	23.8	26.2	23.0	15.9	7.3	-0.9	-7.2	8.4
569	50.53381	49.309082	4.471836	-4.939917	-0.825809	6.794731	15.065806	24.61601	31.75478	33.97531	30.830204	23.417731	13.312094	2.803652	-3.845667	14.413244			-12.459972	-9.085642	-4.168386	1.708578	9.478986	15.96511	18.578267	15.178318	8.371638	1.313771	-4.642247	-10.734749	2.458639						-8.7	-5.0	1.3	8.4	17.0	23.9	26.3	23.0	15.9	7.3	-0.9	-7.3	8.4
570	50.583229	49.643951	0.527567	-5.075552	-0.980387	6.752534	14.997396	24.554017	31.733073	33.943699	30.801404	23.384939	13.218046	2.679426	-3.991896	14.334725			-12.578494	-9.216576	-4.221364	1.671082	9.43283	15.975416	18.642954	15.228928	8.41353	1.31069	-4.699584	-10.869596	2.424151						-8.8	-5.1	1.3	8.3	17.0	23.9	26.3	23.0	15.9	7.3	-1.0	-7.4	8.4
571	50.63179	49.979492	0.109055	-5.229458	-1.141847	6.662814	14.878969	24.466201	31.670664	33.869915	30.736261	23.307917	13.106503	2.539501	-4.136069	14.227614			-12.723078	-9.34478	-4.284626	1.547056	9.262618	15.90799	18.62192	15.208029	8.379171	1.213602	-4.798606	-11.023278	2.330501						-9.0	-5.2	1.2	8.2	16.9	23.8	26.2	23.0	15.8	7.2	-1.1	-7.6	8.3
572	50.679485	50.315704	0.00946	-5.382444	-1.286163	6.564724	14.771724	24.411935	31.603856	33.783932	30.658813	23.239847	12.989946	2.413694	-4.271075	14.124899			-12.926594	-9.50619	-4.359684	1.423661	9.122544	15.85512	18.539806	15.153658	8.338544	1.070059	-4.91575	-11.194008	2.216764						-9.2	-5.4	1.1	8.1	16.8	23.7	26.2	22.9	15.8	7.0	-1.3	-7.7	8.2
573	50.726299	50.652496	0	-5.490656	-1.399055	6.524731	14.7498	24.398684	31.544839	33.702352	30.617131	23.212603	12.917861	2.341796	-4.358951	14.063428			-13.062615	-9.606954	-4.393437	1.463199	9.200054	15.917196	18.560974	15.168588	8.413677	1.045952	-4.977983	-11.29501	2.202803						-9.3	-5.5	1.1	8.1	16.8	23.7	26.1	22.9	15.8	7.0	-1.3	-7.8	8.1
574	50.772251	50.990021	1.282762	-5.635421	-1.570836	6.423468	14.729653	24.341489	31.431399	33.573628	30.511256	23.15621	12.853688	2.275085	-4.441129	13.970707			-13.234708	-9.824556	-4.506812	1.533125	9.257034	15.792815	18.34651	14.956436	8.317024	0.981168	-5.051377	-11.397241	2.097451						-9.4	-5.7	1.0	8.1	16.8	23.6	26.0	22.7	15.7	6.9	-1.4	-7.9	8.0
575	50.817318	51.328094	11.463565	-5.702946	-1.677847	6.37979	14.716035	24.236605	31.267108	33.406582	30.395616	23.061602	12.75516	2.191382	-4.509702	13.876615			-13.290941	-9.863973	-4.49822	1.657556	9.3903	15.824867	18.294622	14.983002	8.365685	1.071652	-5.10934	-11.449836	2.114614						-9.5	-5.8	0.9	8.2	16.8	23.5	25.9	22.7	15.7	6.9	-1.5	-8.0	8.0
576	50.861507	51.666779	41.766102	-5.931541	-2.100216	5.978134	14.361243	23.819161	30.916582	33.11193	30.130543	22.772894	12.446599	1.889388	-4.7446	13.554177			-13.362384	-10.121417	-4.612457	1.538988	9.265686	15.656681	18.151261	14.965962	8.413572	1.089763	-5.18426	-11.52822	2.022764						-9.6	-6.1	0.7	8.0	16.5	23.3	25.6	22.5	15.6	6.8	-1.6	-8.1	7.8
577	50.904816	52.006104	57.95974	-6.063774	-2.274215	5.817847	14.223417	23.645571	30.706058	32.910885	29.96582	22.613616	12.274525	1.71403	-4.906674	13.385592			-13.60796	-10.368444	-4.756549	1.35063	9.043037	15.406121	17.891772	14.738022	8.188785	0.841138	-5.388828	-11.75986	1.798155						-9.8	-6.3	0.5	7.8	16.3	23.1	25.4	22.4	15.4	6.6	-1.8	-8.3	7.6
578	50.947227	52.345978	76.967506	-6.256602	-2.595448	5.464174	13.978683	23.321426	30.393275	32.623846	29.716719	22.352596	12.025575	1.473093	-5.132429	13.113742			-13.772219	-10.62389	-4.960884	1.148096	8.776154	15.137853	17.633947	14.498386	7.985193	0.59913	-5.490887	-11.90492	1.585496						-10.0	-6.6	0.3	7.6	16.0	22.8	25.1	22.1	15.2	6.3	-2.0	-8.5	7.3
579	50.988766	52.686493	64.890495	-6.207396	-2.431017	5.733837	14.221343	23.535378	30.534058	32.740944	29.855918	22.464497	12.1413	1.552821	-5.116416	13.252106			-13.859891	-10.602179	-4.916899	1.179999	8.835354	15.234797	17.721794	14.542114	8.010518	0.546478	-5.566965	-12.01798	1.592262						-10.0	-6.5	0.4	7.7	16.2	22.9	25.2	22.2	15.2	6.3	-2.0	-8.6	7.4
580	51.0294	53.027527	71.120155	-6.273468	-2.518816	5.658195	14.158812	23.400433	30.410508	32.623287	29.762876	22.344785	12.052434	1.478027	-5.213795	13.15694			-14.036704	-10.746875	-5.001842	1.074336	8.666871	15.061085	17.508695	14.363394	7.8573	0.4858	-5.699774	-12.162177	1.447509						-10.2	-6.6	0.3	7.6	16.0	22.7	25.1	22.1	15.1	6.3	-2.1	-8.7	7.3
581	51.069145	53.369171	107.403389	-6.55005	-3.037964	4.891824	13.662493	22.791852	29.876025	32.149087	29.290067	21.88174	11.645245	1.139581	-5.499869	12.686669			-13.992842	-10.933311	-5.184619	1.040585	8.545455	14.802898	17.246981	14.226765	7.856029	0.558927	-5.581995	-12.165239	1.368303						-10.3	-7.0	-0.1	7.4	15.7	22.3	24.7	21.8	14.9	6.1	-2.2	-8.8	7.0
582	51.107983	53.711304	64.437645	-6.22361	-2.365638	5.844027	14.483661	23.662728	30.503025	32.678652	29.821058	22.411697	12.166479	1.569597	-5.179382	13.281025			-14.012372	-10.651908	-4.96481	1.3524	8.972103	15.170707	17.598862	14.481591	8.007484	0.562684	-5.745948	-12.273032	1.54148						-10.1	-6.5	0.4	7.9	16.3	22.8	25.1	22.2	15.2	6.4	-2.1	-8.7	7.4
583	51.692333	60.65274	303.063446	-8.624192	-5.071569	3.225347	12.228746	21.049175	27.54168	29.488693	26.750696	19.702668	9.490599	-0.75443	-7.394487	10.636077			-17.143422	-14.324183	-7.743594	-1.186223	6.901694	13.048094	15.261777	12.175823	5.964966	-1.671403	-8.68041	-14.90358	-1.025038						-12.9	-9.7	-2.3	5.5	14.0	20.3	22.4	19.5	12.8	3.9	-4.7	-11.1	4.8
584	51.711754	61.003723	288.877777	-8.681285	-5.074377	3.313827	12.335013	21.182822	27.635817	29.554146	26.790991	19.758668	9.526459	-0.728651	-7.413	10.683369			-17.143369	-14.334378	-7.695085	-1.119508	7.017927	13.21219	15.368936	12.230449	6.023776	-1.631842	-8.655815	-14.934677	-0.971783						-12.9	-9.7	-2.2	5.6	14.1	20.4	22.5	19.5	12.9	3.9	-4.7	-11.2	4.9
585	51.730221	61.35498	256.253265	-8.657272	-4.929146	3.592052	12.67637	21.548656	27.947682	29.841816	27.041545	20.001394	9.719257	-0.567904	-7.338745	10.906309			-17.068193	-14.158065	-7.498959	-0.841738	7.32261	13.586415	15.680474	12.507712	6.261	-1.459032	-8.557091	-14.863111	-0.757332						-12.9	-9.5	-2.0	5.9	14.4	20.8	22.8	19.8	13.1	4.1	-4.6	-11.1	5.1
586	51.747753	61.706573	243.839996	-8.835986	-5.132104	3.36636	12.54142	21.453599	27.899906	29.842294	27.007552	19.988486	9.68079	-0.652229	-7.454003	10.80884			-17.249707	-14.318303	-7.614249	-0.972855	7.209893	13.502672	15.553297	12.352494	6.133512	-1.523378	-8.557111	-14.947138	-0.869239						-13.0	-9.7	-2.1	5.8	14.3	20.7	22.7	19.7	13.1	4.1	-4.6	-11.2	5.0
587	51.764332	62.058411	217.974075	-8.741653	-4.98785	3.675533	12.835415	21.715598	28.138173	30.093168	27.213876	20.191481	9.847638	-0.52342	-7.34334	11.009551			-17.25561	-14.227994	-7.452507	-0.849276	7.341349	13.695455	15.728174	12.499568	6.251818	-1.455874	-8.52726	-14.884252	-0.761367						-13.0	-9.6	-1.9	6.0	14.5	20.9	22.9	19.9	13.2	4.2	-4.5	-11.1	5.1
588	51.779961	62.410431	213.384872	-8.769531	-5.025615	3.595521	12.833812	21.685366	28.112605	30.088347	27.175038	20.163419	9.813645	-0.578152	-7.359747	10.977892			-17.139766	-14.077791	-7.317755	-0.6937	7.466809	13.853176	15.903491	12.691296	6.471045	-1.282649	-8.407034	-14.764006	-0.608074						-13.0	-9.6	-1.9	6.1	14.6	21.0	23.0	19.9	13.3	4.3	-4.5	-11.1	5.2
589	51.794636	62.762726	213.395203	-8.753347	-5.029866	3.588085	12.843043	21.6533	28.093461	30.046932	27.130083	20.125986	9.757074	-0.627084	-7.348539	10.956594			-16.973776	-13.906309	-7.119668	-0.47579	7.621583	14.019872	16.092339	12.93624	6.722207	-1.108204	-8.280353	-14.629456	-0.42511						-12.9	-9.5	-1.8	6.2	14.6	21.1	23.1	20.0	13.4	4.3	-4.5	-11.0	5.3
590	51.808357	63.115234	213.361145	-8.787969	-5.10171	3.507106	12.727886	21.519708	28.048926	29.98998	27.063004	20.049065	9.663851	-0.687311	-7.350334	10.88685			-17.316965	-14.274683	-7.454188	-0.822343	7.177795	13.658213	15.706191	12.496272	6.28363	-1.494943	-8.550652	-14.880621	-0.789358						-13.1	-9.7	-2.0	6.0	14.3	20.9	22.8	19.8	13.2	4.1	-4.6	-11.1	5.0
591	51.821129	63.467896	213.360001	-8.834364	-5.180007	3.406841	12.630507	21.385916	27.999012	29.904858	26.996062	19.970807	9.560833	-0.780918	-7.378892	10.806721			-17.323093	-14.317559	-7.499377	-0.877501	7.098372	13.611194	15.711604	12.47924	6.24074	-1.545293	-8.571267	-14.901877	-0.824568						-13.1	-9.7	-2.0	5.9	14.2	20.8	22.8	19.7	13.1	4.0	-4.7	-11.1	5.0
592	51.832947	63.820831	195.009415	-8.844517	-5.16451	3.504724	12.725609	21.478682	28.157063	30.033634	27.132317	20.088193	9.632191	-0.765168	-7.355099	10.88526			-17.484838	-14.491458	-7.597249	-0.998706	6.987693	13.586173	15.729063	12.371989	6.049464	-1.719584	-8.683317	-15.045091	-0.941322						-13.2	-9.8	-2.0	5.9	14.2	20.9	22.9	19.8	13.1	4.0	-4.7	-11.2	5.0
593	51.8438	64.173706	158.226166	-8.756783	-5.0178	3.768331	13.040646	21.816731	28.511218	30.360964	27.443597	20.392327	9.896302	-0.61423	-7.243221	11.133174			-17.563351	-14.473571	-7.519316	-0.973302	7.042953	13.678171	15.857595	12.373964	6.007753	-1.801885	-8.696232	-15.063511	-0.927561						-13.2	-9.7	-1.9	6.0	14.4	21.1	23.1	19.9	13.2	4.0	-4.7	-11.2	5.1
594	51.853699	64.526886	139.540771	-8.659032	-4.906849	3.911078	13.202341	21.975903	28.693186	30.557838	27.608574	20.541234	10.034565	-0.518064	-7.145011	11.274647			-17.465078	-14.308561	-7.407871	-0.870547	7.055314	13.658275	15.86153	12.405765	6.101295	-1.698568	-8.656792	-14.934379	-0.854968						-13.1	-9.6	-1.7	6.2	14.5	21.2	23.2	20.0	13.3	4.2	-4.6	-11.0	5.2
595	51.862648	64.880341	185.219711	-8.710032	-5.250769	3.083644	12.561492	21.259828	28.080654	29.990447	27.074629	20.016934	9.566998	-0.865449	-7.261906	10.795539			-16.846727	-14.017821	-7.373767	-0.716548	7.06476	13.624733	15.863892	12.599386	6.433585	-1.209355	-8.280648	-14.607235	-0.622146						-12.8	-9.6	-2.1	5.9	14.2	20.9	22.9	19.8	13.2	4.2	-4.6	-10.9	5.1
596	51.870636	65.233887	210.411453	-8.919274	-5.423822	2.892424	12.367943	21.132383	27.93917	29.826729	26.907974	19.848829	9.407744	-1.043842	-7.496648	10.619968			-17.342991	-14.549626	-7.727045	-0.926561	7.002869	13.535193	15.783573	12.38145	6.164628	-1.553312	-8.684163	-15.081611	-0.916466						-13.1	-10.0	-2.4	5.7	14.1	20.7	22.8	19.6	13.0	3.9	-4.9	-11.3	4.9
597	51.877663	65.58728	213.360001	-8.832131	-5.30791	3.176151	12.454437	21.187275	27.944359	29.786937	26.870565	19.827919	9.412085	-1.02849	-7.436467	10.671228			-17.342192	-14.572477	-7.679316	-1.081239	6.851537	13.409218	15.676067	12.190173	5.970463	-1.745787	-8.798499	-15.078845	-1.016741						-13.1	-9.9	-2.3	5.7	14.0	20.7	22.7	19.5	12.9	3.8	-4.9	-11.3	4.8
598	51.883736	65.94101	214.65506	-8.84719	-5.328458	3.129722	12.37344	21.094159	27.879822	29.720232	26.806299	19.81126	9.399041	-1.075212	-7.455322	10.625649			-17.388862	-14.655568	-7.774687	-1.245198	6.667854	13.220703	15.535011	11.965072	5.754327	-1.929758	-8.85943	-15.097297	-1.150653						-13.1	-10.0	-2.3	5.6	13.9	20.6	22.6	19.4	12.8	3.7	-5.0	-11.3	4.7
599	51.888844	66.294861	201.158478	-8.729468	-5.176036	3.411625	12.606577	21.328427	28.087576	29.888989	26.979026	20.011185	9.584384	-0.921482	-7.332506	10.811525			-17.413191	-14.619971	-7.727318	-1.200286	6.776337	13.312932	15.658041	12.031327	5.78194	-1.964083	-8.945852	-15.048569	-1.113224						-13.1	-9.9	-2.2	5.7	14.1	20.7	22.8	19.5	12.9	3.8	-4.9	-11.2	4.8
600	51.89299	66.648529	225.866257	-8.776099	-5.352214	3.001038	12.254833	20.889644	27.717216	29.571865	26.675732	19.72657	9.327533	-1.117522	-7.409113	10.542457			-17.311294	-14.63476	-7.9567	-1.383129	6.453563	13.001379	15.373447	11.77774	5.68217	-1.98894	-8.975542	-15.050628	-1.251058						-13.0	-10.0	-2.5	5.4	13.7	20.4	22.5	19.2	12.7	3.7	-5.0	-11.2	4.6
601	51.896175	67.002197	275.123474	-8.986273	-5.737756	2.195333	11.609452	20.205802	27.033384	28.98207	26.117969	19.185913	8.84941	-1.494648	-7.613766	10.028907			-17.072288	-14.558549	-8.125352	-1.281863	6.493461	13.035021	15.387869	11.900081	5.922385	-1.776685	-8.791743	-14.909933	-1.148133						-13.0	-10.1	-3.0	5.2	13.3	20.0	22.2	19.0	12.6	3.5	-5.1	-11.3	4.4
602	51.898403	67.355927	290.339325	-9.031239	-5.768633	2.276841	11.565219	20.119768	26.929695	28.900643	26.010463	19.070107	8.747395	-1.567438	-7.682164	9.964221			-17.423627	-14.902285	-8.254089	-1.515663	6.241852	12.863376	15.244327	11.693982	5.64254	-2.088322	-9.07698	-15.236594	-1.400957						-13.2	-10.3	-3.0	5.0	13.2	19.9	22.1	18.9	12.4	3.3	-5.3	-11.5	4.3
603	51.89967	67.709259	305.465729	-9.185475	-5.941993	1.922209	11.29703	19.852084	26.674688	28.695006	25.828188	18.878107	8.589923	-1.744172	-7.831154	9.75287			-17.592438	-15.140023	-8.534408	-1.68442	6.022029	12.687312	15.104359	11.579695	5.485098	-2.242002	-9.236292	-15.388533	-1.578302						-13.4	-10.5	-3.3	4.8	12.9	19.7	21.9	18.7	12.2	3.2	-5.5	-11.6	4.1
604	51.899975	68.07132	283.529083	-9.140896	-5.813057	2.418019	11.636482	20.226371	27.025073	29.022454	26.130907	19.147339	8.83885	-1.583557	-7.766105	10.011823			-17.607927	-15.111692	-8.299137	-1.569031	6.303049	13.003538	15.373855	11.854712	5.670294	-2.13679	-9.244553	-15.374964	-1.42822						-13.4	-10.5	-2.9	5.0	13.3	20.0	22.2	19.0	12.4	3.4	-5.4	-11.6	4.3
605	51.899323	68.419189	260.74408	-8.999532	-5.587854	2.920032	12.041945	20.672753	27.427188	29.395653	26.459777	19.439862	9.091589	-1.381472	-7.62278	10.32143			-17.625447	-15.039374	-8.069323	-1.458842	6.474333	13.178247	15.509944	11.992998	5.669569	-2.16319	-9.278778	-15.327026	-1.344741						-13.3	-10.3	-2.6	5.3	13.6	20.3	22.5	19.2	12.6	3.5	-5.3	-11.5	4.5
606	51.897709	68.772522	278.287109	-9.231602	-5.897394	2.346738	11.589199	20.202554	27.098789	29.114095	26.197295	19.162888	8.823265	-1.63722	-7.835811	9.9944			-17.781791	-15.292729	-8.509069	-1.843953	6.025382	12.777441	15.161389	11.692532	5.332836	-2.392677	-9.422526	-15.49152	-1.64539						-13.5	-10.6	-3.1	4.9	13.1	19.9	22.1	18.9	12.2	3.2	-5.5	-11.7	4.2
607	51.895134	69.126221	274.733856	-9.316409	-5.931101	2.354777	11.599042	20.237471	27.177126	29.14952	26.226619	19.174822	8.813755	-1.670631	-7.927511	9.990623			-17.830718	-15.350024	-8.531143	-1.841786	6.059185	12.866849	15.281842	11.781764	5.333169	-2.421411	-9.450828	-15.541381	-1.63704						-13.6	-10.6	-3.1	4.9	13.1	20.0	22.2	19.0	12.3	3.2	-5.6	-11.7	4.2
608	51.89159	69.480164	246.66951	-9.19017	-5.655549	2.989036	12.132595	20.821312	27.699063	29.584183	26.613616	19.550369	9.130277	-1.41715	-7.812552	10.370419			-17.85451	-15.29743	-8.315132	-1.633668	6.380892	13.20835	15.602115	11.977306	5.427208	-2.432458	-9.466196	-15.519719	-1.493604						-13.5	-10.5	-2.7	5.2	13.6	20.5	22.6	19.3	12.5	3.3	-5.4	-11.7	4.4
609	51.887093	69.833862	253.013931	-9.210844	-5.71564	2.876782	11.972654	20.648762	27.534551	29.413516	26.452822	19.401483	9.018811	-1.478141	-7.864656	10.254175			-17.994633	-15.458142	-8.433075	-1.852996	6.103309	12.925695	15.309224	11.574924	5.041704	-2.758654	-9.564104	-15.628455	-1.727934						-13.6	-10.6	-2.8	5.1	13.4	20.2	22.4	19.0	12.2	3.1	-5.5	-11.7	4.3
610	51.881634	70.187744	286.607758	-9.280359	-5.977947	2.328586	11.44814	20.090896	27.080728	29.023013	26.060116	19.027964	8.683571	-1.747745	-7.931423	9.900461			-17.611249	-15.274949	-8.579972	-1.935223	5.968771	12.874761	15.275709	11.668597	5.19496	-2.577517	-9.330237	-15.38813	-1.642873						-13.4	-10.6	-3.1	4.8	13.0	20.0	22.1	18.9	12.1	3.1	-5.5	-11.7	4.1
611	51.875217	70.541443	286.105194	-9.280104	-5.878763	2.615275	11.63738	20.353167	27.243892	29.125688	26.144327	19.131526	8.793628	-1.669073	-7.965804	10.020928			-17.754927	-15.443174	-8.521648	-1.865234	6.124285	13.008817	15.353058	11.685961	5.145934	-2.732593	-9.475737	-15.531296	-1.667213						-13.5	-10.7	-3.0	4.9	13.2	20.1	22.2	18.9	12.1	3.0	-5.6	-11.7	4.2
612	51.867844	70.894745	286.625641	-9.206094	-5.737662	2.882865	11.793286	20.464902	27.292573	29.159822	26.160302	19.15453	8.841672	-1.582805	-7.92739	10.108			-17.832005	-15.434002	-8.459983	-1.852141	6.168108	13.055439	15.376909	11.68438	5.124871	-2.822212	-9.608846	-15.568688	-1.680681						-13.5	-10.6	-2.8	5.0	13.3	20.2	22.3	18.9	12.1	3.0	-5.6	-11.7	4.2
613	51.859509	71.248169	326.489166	-9.474869	-6.184563	2.005251	11.054622	19.74814	26.66524	28.61348	25.662852	18.663647	8.425288	-1.994026	-8.159452	9.585468			-17.744523	-15.558248	-8.784769	-2.113203	5.869819	12.705568	15.089744	11.467531	4.947377	-2.792632	-9.512328	-15.50761	-1.827773						-13.6	-10.9	-3.4	4.5	12.8	19.7	21.9	18.6	11.8	2.8	-5.8	-11.8	3.9
614	51.850212	71.601563	289.777954	-9.150953	-5.608615	3.049647	11.863521	20.561733	27.348777	29.15618	26.165338	19.121013	8.878406	-1.499408	-7.861089	10.168713			-17.716937	-15.371334	-8.48641	-1.908186	6.209875	13.060881	15.407439	11.692207	5.029978	-2.83024	-9.566959	-15.421653	-1.658445						-13.4	-10.5	-2.7	5.0	13.4	20.2	22.3	18.9	12.1	3.0	-5.5	-11.6	4.3
615	51.839958	71.954742	287.726196	-9.20365	-5.674456	2.934156	11.722745	20.481879	27.283308	29.095188	26.099189	19.035823	8.841708	-1.575664	-7.902753	10.09479			-17.695723	-15.402468	-8.578916	-2.057468	6.087266	12.94566	15.320413	11.618979	4.926586	-2.840514	-9.479498	-15.376552	-1.71102						-13.4	-10.5	-2.8	4.8	13.3	20.1	22.2	18.9	12.0	3.0	-5.5	-11.6	4.2
616	51.828751	72.3078	284.926788	-9.13755	-5.606938	2.988136	11.711968	20.457146	27.261649	29.087628	26.080978	19.008834	8.853519	-1.544946	-7.827908	10.111043			-17.597523	-15.318518	-8.567959	-2.108484	6.079249	12.96413	15.336885	11.622032	4.959039	-2.802571	-9.386792	-15.239921	-1.671703						-13.4	-10.5	-2.8	4.8	13.3	20.1	22.2	18.9	12.0	3.0	-5.5	-11.5	4.2
617	51.816589	72.660492	293.166351	-9.211938	-5.709397	2.779191	11.518352	20.268191	27.094561	28.944335	25.928577	18.852913	8.745118	-1.628535	-7.883048	9.97486			-17.711276	-15.475031	-8.723204	-2.206144	6.039177	12.88603	15.230844	11.457173	4.839348	-2.86427	-9.464701	-15.312216	-1.775356						-13.5	-10.6	-3.0	4.7	13.2	20.0	22.1	18.7	11.8	2.9	-5.5	-11.6	4.1
618	51.803478	73.013031	338.521118	-9.323437	-6.072339	1.868363	10.76078	19.417562	26.255607	28.241008	25.25598	18.220577	8.231979	-2.020593	-7.964591	9.405908			-17.351921	-15.304197	-8.744149	-2.232743	5.834891	12.605538	15.015223	11.458319	4.997301	-2.537988	-9.160514	-15.067935	-1.707348						-13.3	-10.7	-3.4	4.3	12.6	19.4	21.6	18.4	11.6	2.8	-5.6	-11.5	3.8
619	51.78941	73.365448	320.260925	-9.284536	-5.777874	2.461566	11.265365	19.989521	26.714679	28.563658	25.508645	18.517806	8.498496	-1.703019	-7.892909	9.73845			-17.658769	-15.513028	-8.793319	-2.12193	6.268376	12.985518	15.284938	11.641099	5.004409	-2.675066	-9.355425	-15.272346	-1.683795						-13.5	-10.6	-3.2	4.6	13.1	19.9	21.9	18.6	11.8	2.9	-5.5	-11.6	4.0
620	51.774387	73.71756	274.319946	-8.690585	-4.901226	3.51264	12.123456	20.812473	27.535311	29.295784	26.195612	19.166566	9.065522	-1.000127	-7.315625	10.483317			-17.431207	-15.166879	-8.549877	-1.920331	6.654678	13.496891	15.790745	12.156456	5.291925	-2.654243	-9.281823	-15.056156	-1.389152						-13.1	-10.0	-2.5	5.1	13.7	20.5	22.5	19.2	12.2	3.2	-5.1	-11.2	4.5
621	51.758411	74.069611	289.461365	-8.927199	-5.252405	3.098213	11.697576	20.386445	27.207283	29.005613	25.921255	18.898794	8.804215	-1.244187	-7.548745	10.170571			-17.563871	-15.280747	-8.542067	-2.145354	6.305402	13.175782	15.532098	11.906123	5.069507	-2.750479	-9.243829	-15.21163	-1.562422						-13.2	-10.3	-2.7	4.8	13.3	20.2	22.3	18.9	12.0	3.0	-5.2	-11.4	4.3
622	51.741493	74.421265	266.882416	-8.768439	-4.963478	3.436057	12.053331	20.796765	27.588843	29.379164	26.25286	19.226595	9.070664	-0.915612	-7.373987	10.481897			-17.50463	-15.225853	-8.531149	-1.981637	6.600247	13.476031	15.828912	12.113871	5.216548	-2.661862	-9.256927	-15.135997	-1.42187						-13.1	-10.1	-2.5	5.0	13.7	20.5	22.6	19.2	12.2	3.2	-5.1	-11.3	4.5
623	51.723618	74.772766	275.522919	-8.831354	-5.084824	3.279994	11.853174	20.642097	27.474736	29.273477	26.141089	19.117639	8.940885	-0.990868	-7.447373	10.364056			-17.46738	-15.169711	-8.425472	-2.019849	6.534325	13.411354	15.785468	12.113794	5.20103	-2.62895	-9.177466	-15.125992	-1.414071						-13.1	-10.1	-2.6	4.9	13.6	20.4	22.5	19.1	12.2	3.2	-5.1	-11.3	4.5
624	51.7048	75.123932	256.324402	-8.886467	-5.074283	3.31443	11.975884	20.873146	27.715095	29.531519	26.362804	19.322474	9.07174	-0.87697	-7.455774	10.489466			-17.65316	-15.323442	-8.484801	-2.013146	6.665448	13.542699	15.954534	12.23283	5.198099	-2.692615	-9.22752	-15.256806	-1.42149						-13.3	-10.2	-2.6	5.0	13.8	20.6	22.7	19.3	12.3	3.2	-5.1	-11.4	4.5
625	51.685028	75.474945	192.120102	-8.37704	-4.371377	4.211774	12.765165	21.662625	28.439226	30.269771	27.041993	19.968889	9.639004	-0.237023	-6.910216	11.175233			-17.552061	-15.149434	-8.423815	-1.815177	7.069269	14.014458	16.442534	12.641498	5.478591	-2.601666	-9.16016	-15.132972	-1.182411						-13.0	-9.8	-2.1	5.5	14.4	21.2	23.4	19.8	12.7	3.5	-4.7	-11.0	5.0
626	51.664322	75.82547	179.502762	-8.420769	-4.433593	4.19439	12.759786	21.729402	28.570466	30.445979	27.161659	20.072295	9.679624	-0.225623	-6.934609	11.216584			-17.531052	-15.02165	-8.308246	-1.779569	7.127111	14.085161	16.532775	12.680496	5.519869	-2.57725	-9.055552	-15.065342	-1.116104						-13.0	-9.7	-2.1	5.5	14.4	21.3	23.5	19.9	12.8	3.6	-4.6	-11.0	5.1
627	51.64267	76.175781	168.072571	-8.471757	-4.45454	4.246979	12.838892	21.854011	28.70642	30.631997	27.308	20.187568	9.753824	-0.195989	-6.974001	11.28595			-17.751309	-15.138289	-8.392179	-1.760447	7.226774	14.202098	16.692271	12.75488	5.499589	-2.664769	-9.205907	-15.236888	-1.147848						-13.1	-9.8	-2.1	5.5	14.5	21.5	23.7	20.0	12.8	3.5	-4.7	-11.1	5.1
628	51.620079	76.525757	165.291458	-8.65519	-4.6367	4.111605	12.764291	21.819128	28.731847	30.693983	27.342384	20.182777	9.734248	-0.29004	-7.14042	11.221493			-18.012274	-15.273887	-8.425587	-1.814706	7.179286	14.169464	16.725581	12.755176	5.404227	-2.808236	-9.365155	-15.48031	-1.245535						-13.3	-10.0	-2.2	5.5	14.5	21.5	23.7	20.0	12.8	3.5	-4.8	-11.3	5.0
629	51.596546	76.875397	152.399994	-8.828171	-4.708601	4.094634	12.837507	21.955709	28.914775	30.900981	27.524237	20.317675	9.827836	-0.278871	-7.270151	11.273963			-18.427479	-15.595214	-8.648564	-1.924077	7.155808	14.17735	16.811056	12.737473	5.275745	-3.042494	-9.671219	-15.883997	-1.419634						-13.6	-10.2	-2.3	5.5	14.6	21.5	23.9	20.1	12.8	3.4	-5.0	-11.6	4.9
630	51.572075	77.224701	142.163589	-8.819675	-4.626122	4.243918	12.973568	22.097397	29.080868	31.094274	27.6948	20.418136	9.916472	-0.216333	-7.274972	11.381861			-18.479261	-15.518843	-8.505833	-1.845244	7.222943	14.297902	16.956884	12.851313	5.346545	-3.038927	-9.725896	-15.955014	-1.366119						-13.6	-10.1	-2.1	5.6	14.7	21.7	24.0	20.3	12.9	3.4	-5.0	-11.6	5.0
631	51.546673	77.573608	151.006424	-9.144827	-4.908965	3.90432	12.765161	21.910347	28.917609	30.961556	27.565062	20.268051	9.781191	-0.438505	-7.571669	11.167444			-18.725786	-15.672504	-8.573314	-1.871233	7.142931	14.216548	16.891735	12.761785	5.228829	-3.094492	-9.833267	-16.191456	-1.476685						-13.9	-10.3	-2.3	5.4	14.5	21.6	23.9	20.2	12.7	3.3	-5.1	-11.9	4.8
632	51.520332	77.92215	152.399994	-9.071624	-4.78059	4.053931	12.822863	21.995422	29.039971	31.106017	27.670712	20.316121	9.799042	-0.419619	-7.551306	11.248412			-18.819033	-15.598604	-8.348412	-1.852595	7.139332	14.294452	17.021246	12.879662	5.208489	-3.120212	-9.913033	-16.30898	-1.451474						-13.9	-10.2	-2.1	5.5	14.6	21.7	24.1	20.3	12.8	3.3	-5.2	-11.9	4.9
633	51.493057	78.270355	152.399994	-9.033322	-4.678669	4.168038	12.874125	22.089476	29.213837	31.283198	27.826332	20.411417	9.836462	-0.417861	-7.542739	11.335858			-18.920234	-15.554474	-8.20161	-1.854952	7.171877	14.416925	17.189749	13.007534	5.219446	-3.135575	-10.002261	-16.431425	-1.424583						-14.0	-10.1	-2.0	5.5	14.6	21.8	24.2	20.4	12.8	3.4	-5.2	-12.0	5.0
634	51.464863	78.618073	152.399994	-9.136014	-4.706187	4.138716	12.866305	22.124801	29.299519	31.37666	27.925581	20.48418	9.851337	-0.450529	-7.637466	11.344742			-19.074	-15.674277	-8.25825	-1.888274	7.196154	14.446046	17.278429	13.048555	5.14884	-3.18316	-10.08663	-16.582357	-1.469077						-14.1	-10.2	-2.1	5.5	14.7	21.9	24.3	20.5	12.8	3.3	-5.3	-12.1	4.9
635	51.43573	78.965393	153.453842	-8.92832	-4.534236	4.308931	12.975052	22.198109	29.436956	31.54748	28.101992	20.611522	9.897664	-0.385023	-7.474382	11.479645			-18.729525	-15.316592	-7.971356	-1.782417	7.304976	14.604965	17.500316	13.265469	5.35252	-3.029181	-9.876013	-16.285725	-1.24688						-13.8	-9.9	-1.8	5.6	14.8	22.0	24.5	20.7	13.0	3.4	-5.1	-11.9	5.1
636	51.405674	79.312347	167.683182	-9.03159	-4.700505	4.083929	12.823881	22.016282	29.344955	31.499371	28.101078	20.592357	9.821487	-0.507531	-7.550953	11.374397			-18.520914	-15.24053	-8.012681	-1.808226	7.269196	14.598116	17.518135	13.321774	5.380305	-2.980051	-9.733948	-16.112001	-1.193402						-13.8	-10.0	-2.0	5.5	14.6	22.0	24.5	20.7	13.0	3.4	-5.1	-11.8	5.1
637	51.276264	80.695404	153.578323	-8.273881	-4.028457	4.78246	13.292783	22.203358	29.659525	32.04655	28.753873	21.188047	10.496492	0.161593	-6.816554	11.955482			-17.100285	-14.339907	-7.892888	-1.780724	7.28068	14.396583	17.5917	13.415491	5.610811	-2.70593	-8.934867	-14.888672	-0.779001						-12.7	-9.2	-1.6	5.8	14.7	22.0	24.8	21.1	13.4	3.9	-4.4	-10.9	5.6
638	51.014725	83.096558	1094.095703	-10.238175	-7.211354	-2.581346	2.73626	12.118141	20.691692	23.958868	21.147173	14.501621	5.541938	-3.621083	-8.532295	5.709287			-17.224436	-15.547953	-10.997786	-5.176523	3.115581	10.745435	14.048295	10.669116	4.308077	-3.24993	-10.241189	-14.825444	-2.86473						-13.7	-11.4	-6.8	-1.2	7.6	15.7	19.0	15.9	9.4	1.1	-6.9	-11.7	1.4
639	50.973763	83.437408	1308.981323	-11.111285	-8.450184	-3.587789	1.094331	9.62801	18.529564	22.278762	19.567053	13.144723	4.187162	-4.469592	-9.230811	4.298329			-18.388297	-16.964135	-12.629255	-7.275175	0.810444	8.283048	11.941935	8.664352	2.316775	-4.694608	-11.292892	-15.900713	-4.594043						-14.7	-12.7	-8.1	-3.1	5.2	13.4	17.1	14.1	7.7	-0.3	-7.9	-12.6	-0.1
640	50.006378	47.40036	30.48	-4.142292	-0.008578	6.999985	15.063916	24.697616	31.870814	34.204337	30.972053	23.661592	13.755291	3.475634	-2.983856	14.797209			-11.478423	-8.239032	-3.814139	1.997388	9.804156	16.101866	18.583809	15.22119	8.683597	2.143136	-4.073881	-9.615052	2.942885						-7.8	-4.1	1.6	8.5	17.3	24.0	26.4	23.1	16.2	7.9	-0.3	-6.3	8.9
641	50.060696	47.729858	30.48	-4.264908	-0.145909	6.948173	15.044114	24.673928	31.841904	34.167417	30.925326	23.615079	13.682981	3.371733	-3.117034	14.728567			-11.595109	-8.336022	-3.891974	1.967676	9.767185	16.094854	18.578799	15.213016	8.645142	2.031128	-4.150591	-9.777323	2.878898						-7.9	-4.2	1.5	8.5	17.2	24.0	26.4	23.1	16.1	7.9	-0.4	-6.4	8.8
642	50.269512	49.05481	7.925462	-4.653694	-0.503008	6.982517	15.275057	24.856875	31.990422	34.173481	31.029019	23.635404	13.584512	3.088348	-3.544166	14.659564			-12.120681	-8.74512	-3.976299	1.886221	9.671648	16.106581	18.665875	15.249628	8.449772	1.531517	-4.444423	-10.409412	2.655442						-8.4	-4.6	1.5	8.6	17.3	24.0	26.4	23.1	16.0	7.6	-0.7	-7.0	8.7
643	50.319592	49.387756	0.015627	-4.751562	-0.611257	6.990142	15.272795	24.867097	32.009432	34.173525	31.050859	23.646283	13.553551	3.015797	-3.659696	14.629747			-12.204399	-8.854768	-3.99847	1.857307	9.618878	16.045563	18.619891	15.21598	8.394984	1.441532	-4.481445	-10.503252	2.595983						-8.5	-4.7	1.5	8.6	17.2	24.0	26.4	23.1	16.0	7.5	-0.7	-7.1	8.6
644	50.368809	49.721313	0	-4.904005	-0.790643	6.89666	15.137965	24.7672	31.947991	34.090643	30.974208	23.569625	13.43447	2.863645	-3.817744	14.514168			-12.359161	-9.015358	-4.072135	1.708143	9.447084	15.93007	18.552767	15.148171	8.326151	1.340874	-4.57821	-10.685747	2.478554						-8.6	-4.9	1.4	8.4	17.1	23.9	26.3	23.1	15.9	7.4	-0.9	-7.3	8.5
645	50.417175	50.055603	0	-5.058206	-0.954718	6.795199	15.010359	24.697101	31.886221	34.010065	30.901234	23.477615	13.310553	2.715724	-3.95783	14.402776			-12.565145	-9.175073	-4.161357	1.52381	9.254397	15.863762	18.522743	15.10642	8.274063	1.205685	-4.722343	-10.898271	2.352391						-8.8	-5.1	1.3	8.3	17.0	23.9	26.3	23.0	15.9	7.3	-1.0	-7.4	8.4
646	50.464668	50.390472	0	-5.194896	-1.092954	6.721912	14.937454	24.659854	31.83089	33.938748	30.844037	23.415219	13.188341	2.596304	-4.081982	14.313577			-12.759867	-9.319407	-4.254124	1.487007	9.288236	16.017596	18.688898	15.270057	8.432052	1.180244	-4.806715	-11.065809	2.346514						-9.0	-5.2	1.2	8.2	17.0	23.9	26.3	23.1	15.9	7.2	-1.1	-7.6	8.3
647	50.511299	50.726013	0	-5.352382	-1.270161	6.626788	14.886715	24.572006	31.68869	33.768765	30.716736	23.315205	13.075599	2.490991	-4.208796	14.192513			-12.929976	-9.488698	-4.314249	1.471757	9.215841	15.867401	18.475764	15.073195	8.350553	1.072072	-4.867072	-11.178175	2.229034						-9.1	-5.4	1.2	8.2	16.9	23.8	26.1	22.9	15.8	7.1	-1.2	-7.7	8.2
648	50.55706	51.062164	0.032541	-5.42062	-1.351648	6.643832	14.92682	24.578564	31.662463	33.733684	30.698629	23.328552	13.047264	2.445167	-4.250321	14.170199			-12.94153	-9.539086	-4.329147	1.652109	9.420107	15.940326	18.470244	15.09847	8.468223	1.182168	-4.859861	-11.157832	2.283683						-9.2	-5.4	1.2	8.3	17.0	23.8	26.1	22.9	15.9	7.1	-1.2	-7.7	8.2
649	50.60194	51.398926	11.017602	-5.835522	-1.821548	6.149938	14.818931	24.120149	30.858163	32.868054	29.955996	22.816354	12.763981	2.265302	-4.539823	13.701664			-13.388334	-10.03292	-4.467635	1.844763	9.391692	15.296365	17.527129	14.285037	7.945344	0.936904	-5.027881	-11.452426	1.904836						-9.6	-5.9	0.8	8.3	16.8	23.1	25.2	22.1	15.4	6.9	-1.4	-8.0	7.8
650	50.645947	51.736267	32.826851	-5.681086	-1.788156	6.298193	14.640396	24.173641	31.239208	33.348705	30.365117	23.018745	12.717477	2.118792	-4.51353	13.828125			-13.221887	-9.912076	-4.479446	1.559934	9.246907	15.570205	18.006956	14.819352	8.277992	1.046704	-5.110642	-11.385004	2.034916						-9.5	-5.9	0.9	8.1	16.7	23.4	25.7	22.6	15.6	6.9	-1.5	-7.9	7.9
651	50.689072	52.074249	46.759911	-5.800295	-1.953372	6.152889	14.534917	24.034486	31.070317	33.195518	30.252941	22.892826	12.564298	1.96907	-4.659285	13.687859			-13.397674	-10.131371	-4.602751	1.448623	9.17326	15.537117	17.951376	14.786199	8.238499	0.911969	-5.282408	-11.567737	1.922092						-9.6	-6.0	0.8	8.0	16.6	23.3	25.6	22.5	15.6	6.7	-1.7	-8.1	7.8
652	50.731308	52.412781	59.187901	-5.947799	-2.161433	5.970663	14.401396	23.838138	30.872032	33.019808	30.10452	22.736946	12.404983	1.802194	-4.845253	13.51635			-13.577042	-10.351367	-4.752866	1.271797	9.002385	15.413582	17.819974	14.644972	8.102158	0.692755	-5.426377	-11.74466	1.757943						-9.8	-6.3	0.6	7.8	16.4	23.1	25.4	22.4	15.4	6.5	-1.8	-8.3	7.6
653	50.772675	52.751953	43.448612	-5.858044	-1.92928	6.254463	14.716548	24.127815	31.053011	33.191008	30.283685	22.895222	12.571174	1.929937	-4.788245	13.703941			-13.68033	-10.315428	-4.73863	1.341355	9.113232	15.551555	17.935858	14.717043	8.148356	0.643743	-5.543898	-11.886118	1.773895						-9.8	-6.1	0.8	8.0	16.6	23.3	25.6	22.5	15.5	6.6	-1.8	-8.3	7.7
654	50.813137	53.091614	62.552376	-6.016392	-2.204559	5.987917	14.45532	23.772737	30.771125	32.935856	30.053718	22.646835	12.366477	1.751261	-4.961555	13.463228			-13.876131	-10.547006	-4.891986	1.155369	8.837542	15.294081	17.665304	14.503961	7.967419	0.583392	-5.676257	-12.024044	1.582637						-9.9	-6.4	0.5	7.8	16.3	23.0	25.3	22.3	15.3	6.5	-2.0	-8.5	7.5
655	50.852715	53.431885	128.75824	-6.483702	-3.066959	4.460963	13.537888	22.713843	29.82662	32.08531	29.239867	21.831366	11.639164	1.15032	-5.439113	12.624631			-13.728235	-10.774797	-5.2716	1.169458	8.749482	14.991987	17.376904	14.437505	8.092643	0.836953	-5.43074	-11.928095	1.543455						-10.1	-6.9	-0.4	7.4	15.7	22.4	24.7	21.8	15.0	6.2	-2.1	-8.7	7.1
656	50.891399	53.772644	96.996857	-6.166473	-2.439751	5.707914	14.277208	23.492365	30.380747	32.569865	29.711907	22.290044	12.09266	1.531041	-5.139153	13.192364			-13.85249	-10.648317	-4.94682	1.283213	8.983605	15.192395	17.593646	14.514598	8.033044	0.674469	-5.68556	-12.124395	1.584782						-10.0	-6.5	0.4	7.8	16.2	22.8	25.1	22.1	15.2	6.4	-2.1	-8.6	7.4
657	50.92918	54.113983	104.180618	-6.256335	-2.524171	5.651874	14.215156	23.413887	30.267979	32.460916	29.624691	22.180361	11.99702	1.451252	-5.23504	13.103966			-14.040778	-10.844352	-5.111379	1.039398	8.710549	14.886943	17.316506	14.225295	7.727225	0.41498	-5.870593	-12.278247	1.347962						-10.1	-6.7	0.3	7.6	16.1	22.6	24.9	21.9	15.0	6.2	-2.2	-8.8	7.2
658	51.49258	61.034424	288.4646	-8.446244	-4.834989	3.640045	12.637043	21.49798	27.932351	29.82863	27.046154	19.967239	9.730719	-0.55298	-7.215194	10.935896			-16.971204	-14.115623	-7.406316	-0.919176	7.171403	13.351697	15.468431	12.343298	6.112062	-1.570637	-8.566113	-14.747398	-0.820798						-12.7	-9.5	-1.9	5.9	14.3	20.6	22.6	19.7	13.0	4.1	-4.6	-11.0	5.1
659	51.510967	61.384125	256.127777	-8.468397	-4.714182	3.859441	12.98483	21.878499	28.260458	30.140952	27.317292	20.23608	9.947004	-0.38934	-7.165692	11.157245			-16.999469	-14.032996	-7.314884	-0.692144	7.439329	13.663729	15.72514	12.538306	6.28069	-1.456829	-8.543757	-14.741299	-0.677849						-12.7	-9.4	-1.7	6.1	14.7	21.0	22.9	19.9	13.3	4.2	-4.5	-11.0	5.2
660	51.528423	61.734222	243.839996	-8.719821	-4.984406	3.571215	12.787816	21.656477	28.020492	29.909686	27.098685	20.101952	9.838274	-0.512306	-7.329594	10.953206			-17.245276	-14.232191	-7.458759	-0.802229	7.314014	13.517257	15.541438	12.338817	6.138311	-1.516589	-8.525598	-14.853928	-0.815394						-13.0	-9.6	-1.9	6.0	14.5	20.8	22.7	19.7	13.1	4.2	-4.5	-11.1	5.1
661	51.544933	62.084564	217.971817	-8.500609	-4.730459	4.018938	13.079985	21.954509	28.360524	30.290657	27.405214	20.367894	10.025559	-0.370541	-7.127892	11.231148			-17.131583	-14.000169	-7.182262	-0.75739	7.372645	13.714608	15.749722	12.550463	6.281888	-1.439685	-8.474326	-14.701312	-0.668117						-12.8	-9.4	-1.6	6.2	14.7	21.0	23.0	20.0	13.3	4.3	-4.4	-10.9	5.3
662	51.560486	62.434967	213.343414	-8.558282	-4.82781	3.866414	12.976772	21.8287	28.327057	30.290026	27.360658	20.316254	9.969341	-0.444379	-7.158595	11.16218			-17.252712	-14.104153	-7.281907	-0.870403	7.18917	13.625327	15.681863	12.448231	6.204325	-1.519373	-8.514535	-14.756885	-0.762588						-12.9	-9.5	-1.7	6.1	14.5	21.0	23.0	19.9	13.3	4.2	-4.5	-11.0	5.2
663	51.5751	62.785767	222.521957	-8.702305	-5.016219	3.452043	12.731008	21.535149	28.095006	30.061335	27.144872	20.116423	9.785087	-0.608622	-7.275376	10.9432			-17.214758	-14.088992	-7.367472	-0.839343	7.126025	13.586438	15.658755	12.465403	6.262985	-1.470862	-8.443596	-14.740114	-0.755461						-13.0	-9.6	-2.0	5.9	14.3	20.8	22.9	19.8	13.2	4.2	-4.5	-11.0	5.1
664	51.588764	63.136719	215.42334	-8.722299	-5.035988	3.542914	12.77817	21.622848	28.161482	30.073035	27.15953	20.127648	9.784457	-0.59548	-7.261927	10.969532			-17.299469	-14.228894	-7.416213	-0.821761	7.159847	13.658407	15.677684	12.458843	6.234027	-1.538011	-8.536392	-14.826331	-0.789855						-13.0	-9.6	-1.9	6.0	14.4	20.9	22.9	19.8	13.2	4.1	-4.6	-11.0	5.1
665	51.601475	63.487885	206.364792	-8.700624	-5.014872	3.644117	12.855109	21.711398	28.301826	30.159449	27.255978	20.197039	9.810747	-0.590383	-7.225386	11.0337			-17.227196	-14.174369	-7.394591	-0.762737	7.258154	13.799982	15.86433	12.589121	6.305956	-1.501238	-8.520093	-14.792856	-0.712961						-13.0	-9.6	-1.9	6.0	14.5	21.1	23.0	19.9	13.3	4.2	-4.6	-11.0	5.2
666	51.613239	63.839233	186.888657	-8.677929	-4.977437	3.740625	12.946715	21.819271	28.510226	30.351241	27.429766	20.342799	9.89561	-0.579012	-7.189396	11.134373			-17.235985	-14.163265	-7.383531	-0.811083	7.218667	13.843788	16.006029	12.633544	6.26494	-1.56704	-8.53369	-14.808078	-0.711309						-13.0	-9.6	-1.8	6.1	14.5	21.2	23.2	20.0	13.3	4.2	-4.6	-11.0	5.2
667	51.62405	64.190643	149.473679	-8.770142	-4.974094	3.787299	13.202614	22.136777	28.776993	30.606316	27.66744	20.60746	10.158224	-0.455758	-7.189841	11.296107			-17.528494	-14.390952	-7.506353	-0.799357	7.24642	13.816599	15.952648	12.424498	6.064536	-1.750538	-8.614281	-14.972292	-0.83813						-13.1	-9.7	-1.9	6.2	14.7	21.3	23.3	20.0	13.3	4.2	-4.5	-11.1	5.2
668	51.633907	64.542267	141.441772	-8.536891	-4.780812	4.04333	13.296093	22.1666	28.901471	30.787058	27.784241	20.697577	10.204572	-0.418528	-7.037598	11.425593			-17.342974	-14.145212	-7.263298	-0.808405	7.108447	13.699976	15.916892	12.469283	6.170492	-1.644424	-8.581343	-14.791008	-0.767631						-12.9	-9.5	-1.6	6.2	14.6	21.3	23.4	20.1	13.4	4.3	-4.5	-10.9	5.3
669	51.642811	64.893921	204.808578	-8.718127	-5.323038	2.642479	12.317223	21.143756	28.006926	29.964297	27.021342	19.971567	9.553257	-0.929938	-7.288468	10.696773			-16.725456	-13.92739	-7.497573	-0.662094	7.111094	13.639214	15.887542	12.696583	6.576454	-1.074663	-8.17087	-14.50395	-0.554259						-12.7	-9.6	-2.4	5.8	14.1	20.8	22.9	19.9	13.3	4.2	-4.6	-10.9	5.1
670	51.650764	65.245941	212.934326	-8.669661	-5.209152	3.175992	12.527377	21.333009	28.136582	30.039845	27.065206	20.014008	9.589294	-0.896118	-7.306106	10.81669			-17.092582	-14.285345	-7.483934	-0.878496	7.032174	13.581438	15.851359	12.454519	6.219951	-1.509062	-8.548484	-14.853427	-0.792658						-12.9	-9.7	-2.2	5.8	14.2	20.9	22.9	19.8	13.1	4.0	-4.7	-11.1	5.0
671	51.657761	65.597839	216.986206	-8.640994	-5.141305	3.41463	12.610118	21.450651	28.216101	30.040135	27.073351	20.041543	9.61674	-0.873964	-7.286349	10.876721			-17.233676	-14.45764	-7.512372	-1.02155	6.915848	13.459045	15.714136	12.204161	5.970778	-1.775763	-8.733418	-14.935075	-0.95046						-12.9	-9.8	-2.0	5.8	14.2	20.8	22.9	19.6	13.0	3.9	-4.8	-11.1	5.0
672	51.663807	65.950165	215.197937	-8.664	-5.140625	3.443428	12.628263	21.484785	28.248062	30.03028	27.079525	20.08918	9.658549	-0.882554	-7.294484	10.890034			-17.236805	-14.500353	-7.557268	-1.097964	6.876025	13.398397	15.663796	12.101167	5.84932	-1.865135	-8.758328	-14.912169	-1.003276						-13.0	-9.8	-2.1	5.8	14.2	20.8	22.8	19.6	13.0	3.9	-4.8	-11.1	4.9
673	51.668892	66.302338	194.135239	-8.473743	-4.873064	3.88946	13.005743	21.845848	28.546293	30.297576	27.335039	20.361519	9.912067	-0.641675	-7.077439	11.177302			-17.170869	-14.326899	-7.464894	-0.991636	7.030541	13.569784	15.85198	12.225344	5.951268	-1.84179	-8.78746	-14.80797	-0.896883						-12.8	-9.6	-1.8	6.0	14.4	21.1	23.1	19.8	13.2	4.0	-4.7	-10.9	5.1
674	51.673023	66.654633	226.073013	-8.679767	-5.248718	3.158843	12.413823	21.184098	28.025341	29.84631	26.921262	19.967858	9.553607	-0.97892	-7.290597	10.739428			-17.220212	-14.522933	-7.831697	-1.273914	6.590518	13.111327	15.45176	11.83397	5.71777	-1.942568	-8.865144	-14.893478	-1.153717						-12.9	-9.9	-2.3	5.6	13.9	20.6	22.6	19.4	12.8	3.8	-4.9	-11.1	4.8
675	51.676193	67.006531	277.286987	-8.94817	-5.684094	2.051349	11.612489	20.354867	27.232256	29.163782	26.29676	19.356394	8.990118	-1.418901	-7.569626	10.119769			-17.091526	-14.578167	-8.26531	-1.318982	6.481571	13.006005	15.388215	11.899449	5.849154	-1.838336	-8.765247	-14.892512	-1.17714						-13.0	-10.1	-3.1	5.1	13.4	20.1	22.3	19.1	12.6	3.6	-5.1	-11.2	4.5
676	51.678413	67.358978	258.260803	-8.826011	-5.424875	2.986605	12.16687	20.863143	27.700839	29.553641	26.645408	19.661254	9.275797	-1.176687	-7.477551	10.495703			-17.482826	-14.77816	-7.960175	-1.309692	6.548083	13.214136	15.571396	11.970956	5.786602	-2.063273	-9.095604	-15.209709	-1.234022						-13.2	-10.1	-2.5	5.4	13.7	20.5	22.6	19.3	12.7	3.6	-5.1	-11.3	4.6
677	51.679672	67.710602	258.803009	-8.985275	-5.561119	2.823615	12.029352	20.744916	27.60011	29.517433	26.598833	19.593054	9.230031	-1.258124	-7.614264	10.393213			-17.900094	-15.22972	-8.408258	-1.678965	6.196028	12.912589	15.280732	11.5978	5.375325	-2.430917	-9.407883	-15.543475	-1.60307						-13.4	-10.4	-2.8	5.2	13.5	20.3	22.4	19.1	12.5	3.4	-5.3	-11.6	4.4
678	51.679977	68.065613	235.027786	-8.753522	-5.275393	3.406874	12.476302	21.22392	28.002373	29.913182	26.947157	19.883408	9.494832	-1.020681	-7.384266	10.742849			-17.749464	-15.048006	-8.056274	-1.470979	6.465732	13.200035	15.525193	11.821417	5.529612	-2.331934	-9.305183	-15.359602	-1.398288						-13.3	-10.2	-2.3	5.5	13.8	20.6	22.7	19.4	12.7	3.6	-5.2	-11.4	4.7
679	51.679329	68.415894	249.357025	-8.774143	-5.41408	3.15454	12.231851	20.940582	27.751163	29.702484	26.736842	19.676715	9.288519	-1.177338	-7.421113	10.558002			-17.460968	-14.895169	-7.960732	-1.451295	6.374727	13.101979	15.401984	11.811265	5.517715	-2.206121	-9.076451	-15.147256	-1.332527						-13.1	-10.2	-2.4	5.4	13.7	20.4	22.6	19.3	12.6	3.5	-5.1	-11.3	4.6
680	51.677719	68.768463	240.428253	-8.721243	-5.287485	3.455287	12.470107	21.250793	27.993777	29.870646	26.898059	19.810365	9.397336	-1.068358	-7.367943	10.725112			-17.605394	-15.046118	-7.904612	-1.399113	6.517201	13.271987	15.510801	11.874369	5.426796	-2.357938	-9.17478	-15.252508	-1.344942						-13.2	-10.2	-2.2	5.5	13.9	20.6	22.7	19.4	12.6	3.5	-5.1	-11.3	4.7
681	51.675156	69.121002	231.32872	-8.702244	-5.210509	3.632314	12.615807	21.416628	28.152063	29.967616	26.999445	19.903224	9.472726	-0.994039	-7.345219	10.825651			-17.664372	-15.131682	-7.966985	-1.441353	6.549141	13.357825	15.605127	11.890098	5.334305	-2.496497	-9.224203	-15.281134	-1.372477						-13.2	-10.2	-2.2	5.6	14.0	20.8	22.8	19.4	12.6	3.5	-5.1	-11.3	4.7
682	51.671631	69.473663	219.811417	-8.652615	-5.10823	3.785596	12.766362	21.568684	28.306195	30.088743	27.102627	20.017166	9.56351	-0.914253	-7.307585	10.934683			-17.53561	-14.997499	-7.85274	-1.357268	6.662825	13.500521	15.759465	11.988778	5.392284	-2.493353	-9.138381	-15.144662	-1.26797						-13.1	-10.1	-2.0	5.7	14.1	20.9	22.9	19.5	12.7	3.5	-5.0	-11.2	4.8
683	51.667156	69.825623	242.78389	-8.785516	-5.31847	3.441711	12.365647	21.140717	27.969001	29.796095	26.807955	19.732806	9.304076	-1.143728	-7.493284	10.651418			-17.591623	-15.07199	-8.057552	-1.624449	6.315812	13.122834	15.424188	11.67756	5.177406	-2.671714	-9.241356	-15.222092	-1.480248						-13.2	-10.2	-2.3	5.4	13.7	20.5	22.6	19.2	12.5	3.3	-5.2	-11.4	4.6
684	51.66172	70.177795	292.65802	-9.031857	-5.803291	2.360917	11.546205	20.271021	27.212936	29.145438	26.182294	19.140017	8.801532	-1.607186	-7.72254	10.04129			-17.173529	-14.87477	-8.284183	-1.619309	6.18335	12.966653	15.345562	11.784294	5.405461	-2.363892	-9.010952	-14.999446	-1.38673						-13.1	-10.3	-3.0	5.0	13.2	20.1	22.2	19.0	12.3	3.2	-5.3	-11.4	4.3
685	51.655327	70.530029	277.880707	-8.937461	-5.514139	3.098114	12.086036	20.855255	27.67046	29.514	26.510298	19.455864	9.107703	-1.340024	-7.650378	10.404644			-17.482454	-15.12847	-8.181603	-1.588568	6.387015	13.215514	15.531149	11.817341	5.284509	-2.646992	-9.306505	-15.23209	-1.444263						-13.2	-10.3	-2.5	5.2	13.6	20.4	22.5	19.2	12.4	3.2	-5.3	-11.4	4.5
686	51.647987	70.882019	294.731934	-9.065038	-5.653236	2.86416	11.847964	20.64099	27.475303	29.324702	26.324883	19.267473	8.983158	-1.476991	-7.787474	10.228824			-17.612913	-15.244032	-8.357273	-1.762758	6.257142	13.089878	15.417518	11.684089	5.146022	-2.769756	-9.435768	-15.348159	-1.578001						-13.3	-10.4	-2.7	5.0	13.4	20.3	22.4	19.0	12.2	3.1	-5.5	-11.6	4.3
687	51.639687	71.233856	331.459198	-9.285621	-6.00306	2.123551	11.200145	20.01311	26.909073	28.843033	25.863645	18.824171	8.615557	-1.835232	-7.991011	9.773114			-17.573074	-15.386761	-8.71104	-2.043904	5.950483	12.773611	15.161125	11.468524	4.935315	-2.792255	-9.409476	-15.325035	-1.746041						-13.4	-10.7	-3.3	4.6	13.0	19.8	22.0	18.7	11.9	2.9	-5.6	-11.7	4.0
688	51.630432	71.585724	311.240448	-9.030287	-5.600229	2.936005	11.712852	20.45983	27.28051	29.112251	26.105449	19.048202	8.862524	-1.519684	-7.763573	10.133654			-17.639374	-15.402495	-8.510861	-2.078738	5.956151	12.838215	15.204393	11.431635	4.78302	-2.94923	-9.473766	-15.317776	-1.763235						-13.3	-10.5	-2.8	4.8	13.2	20.1	22.2	18.8	11.9	3.0	-5.5	-11.5	4.2
689	51.620228	71.937225	290.514923	-8.879043	-5.309111	3.33077	12.040903	20.821644	27.587765	29.370199	26.332582	19.269712	9.09806	-1.279553	-7.591748	10.399348			-17.470297	-15.164598	-8.40623	-1.991366	6.151572	13.035104	15.378278	11.599471	4.919506	-2.863406	-9.373578	-15.124426	-1.609164						-13.2	-10.2	-2.5	5.0	13.5	20.3	22.4	19.0	12.1	3.1	-5.3	-11.4	4.4
690	51.609066	72.288666	295.083038	-8.927675	-5.389297	3.146213	11.85738	20.660951	27.483302	29.278389	26.235361	19.174496	9.044575	-1.329495	-7.599296	10.302909			-17.448909	-15.227792	-8.589467	-2.125861	6.102745	12.973961	15.311182	11.517659	4.874014	-2.857124	-9.339292	-15.076108	-1.657083						-13.2	-10.3	-2.7	4.9	13.4	20.2	22.3	18.9	12.0	3.1	-5.3	-11.3	4.3
691	51.596962	72.639893	312.409058	-8.95442	-5.501947	2.906479	11.595261	20.337153	27.225411	29.060953	26.007858	18.95403	8.898572	-1.418925	-7.625856	10.123714			-17.591207	-15.432302	-8.777839	-2.317581	5.934557	12.813785	15.16124	11.365521	4.736854	-2.956497	-9.429561	-15.188506	-1.806794						-13.3	-10.5	-2.9	4.6	13.1	20.0	22.1	18.7	11.8	3.0	-5.4	-11.4	4.2
692	51.583897	72.991028	311.469482	-8.794912	-5.149432	3.234581	11.91655	20.669016	27.426034	29.222964	26.129767	19.109413	9.060581	-1.142015	-7.472545	10.350833			-17.856285	-15.543249	-8.95335	-2.248376	6.118182	12.956202	15.305382	11.405394	4.737023	-3.183805	-9.783431	-15.384397	-1.869226						-13.3	-10.3	-2.9	4.8	13.4	20.2	22.3	18.8	11.9	2.9	-5.5	-11.4	4.2
693	51.569901	73.341766	365.187683	-8.884689	-5.538805	2.60316	11.192511	19.866973	26.666237	28.51278	25.452375	18.482592	8.505743	-1.535889	-7.535981	9.815584			-17.046644	-15.011381	-8.545149	-2.191687	6.102057	12.84894	15.187773	11.576085	5.028911	-2.676168	-9.163129	-14.776618	-1.555584						-13.0	-10.3	-3.0	4.5	13.0	19.8	21.9	18.5	11.8	2.9	-5.3	-11.2	4.1
694	51.554939	73.692505	293.77475	-8.321771	-4.472205	3.811462	12.385442	21.07046	27.720706	29.478203	26.365177	19.379564	9.331376	-0.625076	-6.924294	10.766587			-17.346628	-15.2254	-8.73121	-2.047179	6.661893	13.457063	15.739071	11.999973	5.099993	-2.932039	-9.428584	-15.002625	-1.479639						-12.8	-9.8	-2.5	5.2	13.9	20.6	22.6	19.2	12.2	3.2	-5.0	-11.0	4.6
695	51.539032	74.042938	285.131897	-8.376938	-4.432399	3.870208	12.405084	21.10191	27.752615	29.497305	26.386647	19.412471	9.368657	-0.537521	-6.962969	10.790422			-17.6098	-15.366208	-8.812582	-2.168157	6.488568	13.312764	15.62262	11.851461	4.91844	-3.114982	-9.574408	-15.227635	-1.639993						-13.0	-9.9	-2.5	5.1	13.8	20.5	22.6	19.1	12.2	3.1	-5.1	-11.1	4.6
696	51.522186	74.393127	329.066193	-8.689762	-5.075916	3.116465	11.629191	20.319095	27.110569	28.918119	25.812173	18.86766	8.843295	-1.027633	-7.321489	10.208481			-17.332491	-15.095185	-8.508672	-2.25686	6.195013	12.99506	15.375588	11.702358	4.941129	-2.791576	-9.206125	-15.01251	-1.582856						-13.0	-10.1	-2.7	4.7	13.3	20.1	22.1	18.8	11.9	3.0	-5.1	-11.2	4.3
697	51.504391	74.743103	333.869019	-8.735064	-5.094601	3.076046	11.593759	20.339601	27.127917	28.94183	25.812338	18.869039	8.806525	-1.01979	-7.365781	10.195985			-17.484746	-15.250547	-8.632434	-2.297267	6.208158	13.028375	15.417728	11.716316	4.882623	-2.89254	-9.324944	-15.149458	-1.648228						-13.1	-10.2	-2.8	4.6	13.3	20.1	22.2	18.8	11.9	3.0	-5.2	-11.3	4.3
698	51.485661	75.092743	326.046295	-8.705275	-5.078517	3.100613	11.568235	20.357622	27.207002	29.028241	25.872662	18.913016	8.811477	-0.993031	-7.33595	10.228841			-17.479028	-15.238033	-8.60196	-2.38489	6.196486	13.04876	15.483381	11.797882	4.899341	-2.862721	-9.248489	-15.161324	-1.629216						-13.1	-10.2	-2.8	4.6	13.3	20.1	22.3	18.8	11.9	3.0	-5.1	-11.2	4.3
699	51.465973	75.442139	262.296539	-8.273619	-4.394281	3.931937	12.395525	21.26119	28.019766	29.837245	26.617867	19.622926	9.417756	-0.321058	-6.828242	10.940584			-17.341991	-15.067685	-8.466284	-2.058881	6.754526	13.633901	16.054344	12.272314	5.245164	-2.728605	-9.11656	-14.951082	-1.314236						-12.8	-9.7	-2.3	5.2	14.0	20.8	22.9	19.4	12.4	3.3	-4.7	-10.9	4.8
700	51.445358	75.791229	239.387436	-8.168211	-4.284115	4.115137	12.576213	21.474105	28.248435	30.109326	26.846495	19.838101	9.566942	-0.15691	-6.709218	11.121358			-17.235021	-14.927142	-8.336847	-1.894414	6.992161	13.881884	16.305176	12.476758	5.41896	-2.586533	-8.985327	-14.829984	-1.143361						-12.7	-9.6	-2.1	5.3	14.2	21.1	23.2	19.7	12.6	3.5	-4.6	-10.8	5.0
701	51.423801	76.139984	259.836304	-8.540391	-4.895557	3.467549	11.996017	20.889969	27.824399	29.763163	26.514771	19.484005	9.211877	-0.60295	-7.098055	10.6679			-17.361096	-14.997796	-8.377769	-2.136309	6.677668	13.581259	16.080601	12.296346	5.224269	-2.637477	-8.998972	-14.994521	-1.30365						-13.0	-9.9	-2.5	4.9	13.8	20.7	22.9	19.4	12.4	3.3	-4.8	-11.0	4.7
702	51.401306	76.488464	183.344971	-8.084044	-3.994644	4.611459	13.109012	22.106577	28.891714	30.819316	27.472871	20.364768	9.990925	0.215511	-6.561556	11.578493			-17.630713	-15.082954	-8.378873	-1.767891	7.353004	14.304374	16.823425	12.862919	5.548384	-2.693176	-9.252406	-15.216734	-1.09422						-12.9	-9.5	-1.9	5.7	14.7	21.6	23.8	20.2	13.0	3.6	-4.5	-10.9	5.2
703	51.377872	76.83667	166.403397	-8.254763	-4.090881	4.61137	13.187172	22.2252	29.084548	31.034933	27.645986	20.490798	10.063617	0.204464	-6.715924	11.623877			-17.901163	-15.146051	-8.332479	-1.779647	7.324639	14.302181	16.889042	12.883939	5.476654	-2.829609	-9.369817	-15.441657	-1.160331						-13.1	-9.6	-1.9	5.7	14.8	21.7	24.0	20.3	13.0	3.6	-4.6	-11.1	5.2
704	51.353508	77.184479	153.767609	-8.396451	-4.154208	4.643816	13.281282	22.349835	29.250383	31.23141	27.82224	20.582678	10.123881	0.199084	-6.849	11.673746			-18.109561	-15.218061	-8.307184	-1.763746	7.35962	14.36433	16.989006	12.904069	5.414022	-2.921199	-9.490701	-15.640886	-1.201691						-13.3	-9.7	-1.8	5.8	14.9	21.8	24.1	20.4	13.0	3.6	-4.6	-11.2	5.2
705	51.328213	77.531891	150.340698	-8.546679	-4.222227	4.632184	13.31642	22.411418	29.339036	31.36423	27.930967	20.621858	10.129695	0.145353	-6.998706	11.676962			-18.319768	-15.31934	-8.313855	-1.750237	7.402802	14.437413	17.095952	12.935741	5.363915	-2.964215	-9.631531	-15.849129	-1.242688						-13.4	-9.8	-1.8	5.8	14.9	21.9	24.2	20.4	13.0	3.6	-4.7	-11.4	5.2
706	51.301987	77.878937	150.784958	-8.856304	-4.410543	4.482998	13.255803	22.354738	29.246919	31.283412	27.870737	20.555867	10.058099	-0.005227	-7.288735	11.545647			-18.651437	-15.501879	-8.258059	-1.697056	7.389938	14.40869	17.08462	12.904178	5.277527	-3.019485	-9.785769	-16.178748	-1.335623						-13.8	-10.0	-1.9	5.8	14.9	21.8	24.2	20.4	12.9	3.5	-4.9	-11.7	5.1
707	51.27483	78.225647	152.399994	-8.673089	-4.232325	4.675496	13.302073	22.457334	29.480824	31.537101	28.090024	20.675465	10.079471	-0.006387	-7.191182	11.6829			-18.642258	-15.298915	-8.038927	-1.735281	7.356359	14.519147	17.267252	13.057025	5.303566	-3.060498	-9.824923	-16.195862	-1.274443						-13.7	-9.8	-1.7	5.8	14.9	22.0	24.4	20.6	13.0	3.5	-4.9	-11.7	5.2
708	51.246754	78.57193	152.572968	-8.700495	-4.192909	4.720352	13.327079	22.504923	29.591849	31.662552	28.212792	20.75439	10.091547	-0.03345	-7.221302	11.726444			-18.70323	-15.259252	-7.965372	-1.727249	7.394927	14.588473	17.393496	13.140286	5.318788	-3.058431	-9.838458	-16.236333	-1.24603						-13.7	-9.7	-1.6	5.8	14.9	22.1	24.5	20.7	13.0	3.5	-4.9	-11.7	5.2
709	51.217747	78.917786	156.256149	-8.706647	-4.16407	4.744729	13.389916	22.561061	29.676804	31.785492	28.338406	20.848779	10.12433	-0.029214	-7.217643	11.779329			-18.573437	-15.154282	-7.905701	-1.624347	7.535831	14.751559	17.606536	13.331111	5.472209	-2.966797	-9.73439	-16.105682	-1.113949						-13.6	-9.7	-1.6	5.9	15.0	22.2	24.7	20.8	13.2	3.6	-4.9	-11.7	5.3
710	51.187824	79.263275	164.191513	-8.625239	-4.09167	4.779475	13.430638	22.546511	29.686908	31.822454	28.413917	20.910021	10.142599	-0.009773	-7.143688	11.821846			-18.30585	-14.970892	-7.818812	-1.559308	7.616317	14.840792	17.71006	13.469822	5.562081	-2.90156	-9.598331	-15.897156	-0.987736						-13.5	-9.5	-1.5	5.9	15.1	22.3	24.8	20.9	13.2	3.6	-4.8	-11.5	5.4
711	51.156986	79.608246	184.479218	-8.575652	-4.129694	4.691206	13.413184	22.448796	29.626749	31.798611	28.440271	20.900874	10.119767	-0.086133	-7.105487	11.795208			-17.455452	-14.240674	-7.323774	-1.108002	7.926072	15.161273	18.065299	14.034517	6.26616	-2.28235	-9.018926	-15.219205	-0.432922						-13.0	-9.2	-1.3	6.2	15.2	22.4	24.9	21.2	13.6	3.9	-4.6	-11.2	5.7
712	51.058964	80.640594	182.141327	-8.100309	-3.803231	4.967528	13.452008	22.373098	29.705419	32.067386	28.766281	21.212235	10.551627	0.311362	-6.601493	12.075159			-16.797759	-14.254636	-7.794904	-1.57009	7.530376	14.630574	17.70067	13.514198	5.744534	-2.57671	-8.760667	-14.623567	-0.604832						-12.4	-9.0	-1.4	5.9	15.0	22.2	24.9	21.1	13.5	4.0	-4.2	-10.6	5.7
713	51.024464	80.983765	221.627716	-7.96606	-3.979325	4.666827	13.035358	21.883873	29.29783	31.751658	28.508947	20.996193	10.461816	0.254473	-6.524503	11.865591			-16.472552	-14.109776	-7.809332	-1.811586	7.003184	14.07106	17.18281	13.051383	5.530438	-2.473688	-8.517751	-14.310471	-0.72219						-12.2	-9.0	-1.6	5.6	14.4	21.7	24.5	20.8	13.3	4.0	-4.1	-10.4	5.6
714	50.989067	81.326355	294.99469	-7.806385	-4.189521	4.183367	12.505864	21.236221	28.711653	31.269637	28.075586	20.615065	10.219312	0.106462	-6.391863	11.544616			-15.761933	-13.570221	-7.37959	-1.236724	7.474591	14.611343	17.575045	13.529807	6.210917	-1.743926	-8.109047	-13.69285	-0.174382						-11.8	-8.9	-1.6	5.6	14.4	21.7	24.4	20.8	13.4	4.2	-4.0	-10.0	5.7
715	50.798523	83.032013	834.654785	-9.390029	-6.132732	-1.247926	6.746045	16.80578	24.246411	27.440874	24.474283	17.51002	7.671765	-2.428102	-7.792992	8.158616			-16.466042	-14.685599	-9.926537	-3.517963	4.668538	11.570957	14.858997	11.446188	4.85131	-2.542235	-9.203479	-14.384647	-1.944209						-12.9	-10.4	-5.6	1.6	10.7	17.9	21.1	18.0	11.2	2.6	-5.8	-11.1	3.1
716	50.757736	83.37146	1047.343262	-9.482798	-6.241909	-1.509652	6.163269	15.410916	22.597991	25.896682	22.99891	16.273195	7.102277	-2.536528	-7.896088	7.398022			-17.841324	-16.228745	-11.256547	-4.683855	3.157728	9.849288	13.135568	9.692952	2.895874	-4.168735	-10.389137	-15.580891	-3.451485						-13.7	-11.2	-6.4	0.7	9.3	16.2	19.5	16.3	9.6	1.5	-6.5	-11.7	2.0
717	50.716053	83.710388	1244.207397	-10.480067	-7.419111	-2.166052	5.261002	14.05731	20.970701	24.332822	21.563734	14.971896	5.944629	-3.599182	-8.88379	6.212824			-18.989626	-17.548083	-12.624186	-5.907192	1.767502	8.217666	11.497595	7.820574	1.198081	-5.48802	-11.695752	-16.661572	-4.867751						-14.7	-12.5	-7.4	-0.3	7.9	14.6	17.9	14.7	8.1	0.2	-7.6	-12.8	0.7
718	49.73843	47.158112	30.48	-3.799592	0.367678	7.230282	15.331532	24.9929	32.117668	34.44005	31.203263	23.921692	14.099871	3.813508	-2.620117	15.091561			-11.161021	-7.99837	-3.675194	2.125532	9.934229	16.271357	18.681075	15.344127	8.777325	2.401333	-3.876715	-9.295519	3.127347						-7.5	-3.8	1.8	8.7	17.5	24.2	26.6	23.3	16.3	8.3	0.0	-6.0	9.1
719	49.793365	47.485718	30.48	-3.925983	0.224525	7.177451	15.303829	24.950552	32.109845	34.41981	31.168538	23.868925	14.00749	3.712325	-2.758899	15.021534			-11.290919	-8.099912	-3.727683	2.133433	9.902722	16.249225	18.683354	15.308678	8.756897	2.282826	-3.946548	-9.438909	3.067764						-7.6	-3.9	1.7	8.7	17.4	24.2	26.6	23.2	16.3	8.1	-0.1	-6.1	9.0
720	49.847466	47.813995	30.48	-4.040144	0.097106	7.133612	15.265763	24.916207	32.072109	34.352959	31.106417	23.808375	13.932413	3.605021	-2.899945	14.945824			-11.412184	-8.17767	-3.781575	2.108776	9.878638	16.214363	18.669514	15.272305	8.717953	2.154347	-4.030973	-9.604172	3.000777						-7.7	-4.0	1.7	8.7	17.4	24.1	26.5	23.2	16.3	8.0	-0.2	-6.3	9.0
721	49.900723	48.142975	30.48	-4.168613	-0.050737	7.071053	15.241827	24.908973	32.061139	34.311495	31.083805	23.754227	13.863436	3.492092	-3.030468	14.878186			-11.567963	-8.315679	-3.862629	2.075398	9.864321	16.231298	18.694447	15.298689	8.66103	2.026564	-4.112969	-9.799211	2.932775						-7.9	-4.2	1.6	8.7	17.4	24.1	26.5	23.2	16.2	7.9	-0.3	-6.4	8.9
722	50.055447	49.134003	3.820301	-4.41257	-0.240602	7.205297	15.512915	25.135109	32.263334	34.394956	31.252424	23.870132	13.859203	3.346886	-3.311731	14.906279			-11.898028	-8.574935	-3.848424	2.024966	9.822227	16.282137	18.761868	15.316598	8.495295	1.639233	-4.319137	-10.222133	2.789972						-8.2	-4.4	1.7	8.8	17.5	24.3	26.6	23.3	16.2	7.7	-0.5	-6.8	8.8
723	50.105328	49.465698	0	-4.548214	-0.38391	7.181599	15.464099	25.100991	32.236802	34.358534	31.245417	23.839836	13.800613	3.243732	-3.43276	14.842228			-11.997701	-8.672778	-3.892863	1.977423	9.753848	16.2073	18.688058	15.24525	8.441998	1.562349	-4.373463	-10.323937	2.717957						-8.3	-4.5	1.6	8.7	17.4	24.2	26.5	23.2	16.1	7.7	-0.6	-6.9	8.8
724	50.154346	49.798004	0	-4.699606	-0.561547	7.097288	15.342611	25.005212	32.144634	34.238364	31.162913	23.74767	13.689608	3.101426	-3.588948	14.723302			-12.181305	-8.825464	-3.966844	1.848561	9.639139	16.098262	18.619919	15.202745	8.397738	1.459418	-4.474783	-10.515197	2.608516						-8.4	-4.7	1.6	8.6	17.3	24.1	26.4	23.2	16.1	7.6	-0.7	-7.1	8.7
725	50.202511	50.130981	0	-4.83962	-0.697845	7.019401	15.253918	24.967312	32.109945	34.185095	31.119263	23.675157	13.575338	2.97356	-3.713387	14.635678			-12.384684	-8.9746	-4.06463	1.704384	9.526783	16.078682	18.640358	15.233318	8.412308	1.356451	-4.59264	-10.703973	2.519313						-8.6	-4.8	1.5	8.5	17.2	24.1	26.4	23.2	16.0	7.5	-0.8	-7.2	8.6
726	50.249813	50.464569	0	-5.007573	-0.867629	6.908612	15.169493	24.872373	31.984939	34.022432	30.985151	23.557026	13.424557	2.832649	-3.849607	14.502702			-12.619822	-9.158937	-4.147761	1.598574	9.425607	16.017809	18.593943	15.185648	8.409115	1.240226	-4.680698	-10.893351	2.414196						-8.8	-5.0	1.4	8.4	17.1	24.0	26.3	23.1	16.0	7.3	-0.9	-7.4	8.5
727	50.296253	50.798798	0	-5.126074	-0.995305	6.870864	15.15443	24.844921	31.932582	33.958165	30.93215	23.521989	13.339977	2.733303	-3.95554	14.434288			-12.725311	-9.27519	-4.200846	1.645698	9.459167	15.997344	18.529056	15.154165	8.45085	1.220731	-4.744307	-10.957539	2.379485						-8.9	-5.1	1.3	8.4	17.2	24.0	26.2	23.0	16.0	7.3	-1.0	-7.5	8.4
728	50.34182	51.133636	0	-5.204629	-1.087452	6.857081	15.176869	24.840819	31.900623	33.924672	30.900602	23.504226	13.294491	2.666403	-4.027323	14.395532			-12.780696	-9.35382	-4.241736	1.739869	9.542332	15.985309	18.458097	15.127522	8.492992	1.262925	-4.801658	-11.013754	2.368115						-9.0	-5.2	1.3	8.5	17.2	23.9	26.2	23.0	16.0	7.3	-1.1	-7.5	8.4
729	50.386517	51.469086	14.728118	-5.333192	-1.327397	6.719071	15.030255	24.649095	31.715537	33.755898	30.746656	23.376493	13.134482	2.496586	-4.163682	14.233317			-12.848521	-9.505696	-4.26885	1.747538	9.504298	15.875599	18.276742	15.033589	8.4452	1.264933	-4.891847	-11.066227	2.29723						-9.1	-5.4	1.2	8.4	17.1	23.8	26.0	22.9	15.9	7.2	-1.2	-7.6	8.3
730	50.430347	51.805145	30.48	-5.476766	-1.540726	6.529503	14.875801	24.455313	31.518383	33.580327	30.595176	23.229117	12.958994	2.323705	-4.312993	14.061319			-13.055933	-9.743171	-4.400182	1.625586	9.37291	15.731694	18.095885	14.914583	8.351133	1.126516	-5.075026	-11.255081	2.140743						-9.3	-5.6	1.1	8.3	16.9	23.6	25.8	22.8	15.8	7.0	-1.4	-7.8	8.1
731	50.473293	52.141785	30.48	-5.491788	-1.486659	6.595022	14.997096	24.546083	31.536526	33.582567	30.638435	23.259758	12.947345	2.307134	-4.351746	14.089981			-13.166421	-9.787113	-4.46537	1.641013	9.458503	15.853282	18.210665	15.006744	8.425808	1.071479	-5.201426	-11.389666	2.138125						-9.3	-5.6	1.1	8.3	17.0	23.7	25.9	22.8	15.8	7.0	-1.4	-7.9	8.1
732	50.515358	52.478973	42.79493	-5.651539	-1.735557	6.398665	14.808591	24.312584	31.310427	33.390566	30.477644	23.083352	12.765087	2.120547	-4.548361	13.894334			-13.302233	-10.005944	-4.589922	1.432677	9.237271	15.687662	18.027023	14.818533	8.283829	0.870977	-5.307175	-11.505591	1.970592						-9.5	-5.9	0.9	8.1	16.8	23.5	25.7	22.6	15.7	6.8	-1.6	-8.0	7.9
733	50.556549	52.816772	43.489906	-5.70061	-1.80277	6.378361	14.82495	24.269583	31.247219	33.367599	30.45417	23.050099	12.747327	2.079563	-4.633312	13.856848			-13.360458	-10.076526	-4.634956	1.401864	9.235159	15.714976	18.048049	14.829886	8.285181	0.831965	-5.367991	-11.576426	1.944227						-9.5	-5.9	0.9	8.1	16.8	23.5	25.7	22.6	15.7	6.8	-1.6	-8.1	7.9
734	50.596851	53.15509	43.036526	-5.678474	-1.753474	6.439132	14.898582	24.301517	31.245474	33.363177	30.466879	23.046812	12.771862	2.108191	-4.630746	13.881578			-13.538431	-10.171177	-4.678358	1.373024	9.152166	15.607708	17.921113	14.735045	8.164033	0.789824	-5.526287	-11.726024	1.841886						-9.6	-6.0	0.9	8.1	16.7	23.4	25.6	22.6	15.6	6.8	-1.7	-8.2	7.9
735	50.636257	53.493958	77.156906	-5.788057	-2.015604	6.136025	14.613339	23.938988	30.878898	33.021737	30.145841	22.712487	12.513335	1.933027	-4.714945	13.614589			-13.476537	-10.191213	-4.547919	1.669526	9.459395	15.735575	18.063817	15.002119	8.576536	1.17829	-5.525179	-11.681782	2.021886						-9.6	-6.1	0.8	8.1	16.7	23.3	25.5	22.6	15.6	6.8	-1.8	-8.2	7.8
736	50.674778	53.833405	130.017212	-6.186099	-2.660447	5.403503	13.975608	23.162201	30.158938	32.374288	29.525972	22.086096	11.955669	1.445358	-5.14075	13.008362			-13.746898	-10.721528	-5.004324	1.108081	8.828544	15.045774	17.422532	14.400439	7.957062	0.690229	-5.676349	-11.963696	1.528322						-10.0	-6.7	0.2	7.5	16.0	22.6	24.9	22.0	15.0	6.3	-2.1	-8.6	7.3
737	50.712402	54.17334	152.615967	-6.359149	-2.856378	5.175282	13.769215	22.936241	29.912343	32.145344	29.297894	21.855282	11.732643	1.243618	-5.337588	12.792896			-13.963253	-11.012084	-5.239075	0.825586	8.503079	14.64881	17.078779	14.036835	7.599545	0.370825	-5.890742	-12.199029	1.22994						-10.2	-6.9	0.0	7.3	15.7	22.3	24.6	21.7	14.7	6.1	-2.3	-8.8	7.0
738	50.784966	54.854797	139.089752	-6.310992	-2.640973	5.52574	14.128929	23.26949	30.074415	32.321476	29.48052	22.005637	11.86889	1.358313	-5.330446	12.97925			-14.255485	-11.13712	-5.363591	0.706704	8.417684	14.574097	17.025029	13.940286	7.476396	0.070889	-6.20363	-12.446904	1.067029						-10.3	-6.9	0.1	7.4	15.8	22.3	24.7	21.7	14.7	6.0	-2.4	-8.9	7.0
739	50.919228	56.223328	213.988998	-6.909792	-3.509592	4.459462	13.308867	22.169276	29.002759	31.30328	28.609064	21.156697	11.005281	0.640417	-5.972535	12.105265			-14.803782	-11.908167	-5.973867	0.048456	7.653347	13.857524	16.299904	13.305817	7.048472	-0.515171	-6.7173	-12.964716	0.44421						-10.9	-7.7	-0.8	6.7	14.9	21.4	23.8	21.0	14.1	5.2	-3.0	-9.5	6.3
740	50.950523	56.56665	219.760406	-6.95319	-3.524482	4.513921	13.310952	22.137554	28.956315	31.234189	28.546094	21.098213	10.956997	0.603369	-6.00934	12.072549			-15.052902	-12.066854	-6.064261	-0.08702	7.407767	13.636227	16.066597	13.022649	6.825475	-0.655918	-6.959607	-13.17085	0.241775						-11.0	-7.8	-0.8	6.6	14.8	21.3	23.7	20.8	14.0	5.2	-3.2	-9.6	6.2
741	50.9809	56.9104	275.193878	-7.224492	-4.045593	3.562823	12.635548	21.419021	28.239756	30.588121	27.898691	20.515206	10.431212	0.160647	-6.282417	11.491544			-14.6256	-11.997083	-6.054237	0.176851	7.69053	13.830979	16.263778	13.393733	7.425884	-0.155665	-6.643848	-12.8764	0.535743						-10.9	-8.0	-1.2	6.4	14.6	21.0	23.4	20.6	14.0	5.1	-3.2	-9.6	6.0
742	51.010365	57.254547	280.393921	-7.25667	-3.933997	4.035873	12.85729	21.651249	28.365481	30.642163	27.927971	20.569331	10.45954	0.185815	-6.28177	11.601856			-15.157399	-12.359093	-6.269807	-0.173268	7.4704	13.624563	15.994269	13.024121	6.953789	-0.739396	-7.14896	-13.300566	0.159888						-11.2	-8.1	-1.1	6.3	14.6	21.0	23.3	20.5	13.8	4.9	-3.5	-9.8	5.9
743	51.066528	57.944092	288.045868	-7.45646	-3.89827	4.186998	13.025682	21.907167	28.464181	30.585707	27.872201	20.574871	10.411105	0.121771	-6.444677	11.612523			-15.763299	-12.840657	-6.65634	-0.485315	7.441049	13.494996	15.844475	12.774474	6.586581	-1.279374	-7.710951	-13.804811	-0.199931						-11.6	-8.4	-1.2	6.3	14.7	21.0	23.2	20.3	13.6	4.6	-3.8	-10.1	5.7
744	51.093235	58.28949	260.475189	-7.481693	-3.75127	4.4991	13.373331	22.306624	28.779092	30.838745	28.115889	20.843363	10.610298	0.256006	-6.425175	11.830359			-15.894599	-12.913087	-6.59292	-0.376245	7.653146	13.692833	16.010703	12.920164	6.64255	-1.301904	-7.757336	-13.845338	-0.146836						-11.7	-8.3	-1.0	6.5	15.0	21.2	23.4	20.5	13.7	4.7	-3.8	-10.1	5.8
745	51.30909	61.761536	243.348236	-8.386544	-4.652291	4.057482	13.093273	22.029108	28.437849	30.357765	27.482384	20.40778	10.083656	-0.315927	-7.051953	11.295215			-17.010473	-13.927355	-7.127936	-0.704993	7.412456	13.67067	15.770615	12.557604	6.286445	-1.446104	-8.452601	-14.590596	-0.630189						-12.7	-9.3	-1.5	6.2	14.7	21.1	23.1	20.0	13.3	4.3	-4.4	-10.8	5.3
746	51.325527	62.110382	217.58992	-8.521443	-4.709213	3.988199	13.205627	22.111091	28.442894	30.322166	27.464456	20.451282	10.16694	-0.26068	-7.084177	11.298095			-17.154739	-13.975996	-7.221254	-0.571115	7.492484	13.728036	15.747552	12.520284	6.291703	-1.412195	-8.427216	-14.643565	-0.635502						-12.8	-9.3	-1.6	6.3	14.8	21.1	23.0	20.0	13.4	4.4	-4.3	-10.9	5.3
747	51.341015	62.45932	207.260956	-8.389476	-4.618832	4.162877	13.268829	22.210627	28.667661	30.583909	27.651052	20.573839	10.231554	-0.234053	-6.967424	11.42838			-17.048546	-13.837071	-7.091388	-0.630299	7.444521	13.850031	15.914735	12.679706	6.40236	-1.380715	-8.385437	-14.544754	-0.552238						-12.7	-9.2	-1.5	6.3	14.8	21.3	23.2	20.2	13.5	4.4	-4.3	-10.8	5.4
748	51.355564	62.808563	198.976532	-8.342196	-4.576289	4.254391	13.339274	22.291277	28.775552	30.671869	27.724584	20.614808	10.260529	-0.196924	-6.905804	11.492589			-17.058971	-13.848087	-7.051202	-0.561697	7.476606	13.956278	16.00554	12.765231	6.458569	-1.369315	-8.430664	-14.565146	-0.518572						-12.7	-9.2	-1.4	6.4	14.9	21.4	23.3	20.2	13.5	4.4	-4.3	-10.7	5.5
749	51.369167	63.157959	207.345856	-8.515315	-4.818943	3.874141	13.051691	22.005385	28.535363	30.403447	27.469526	20.385858	10.060769	-0.371637	-7.044573	11.252976			-17.190114	-14.048931	-7.181864	-0.663446	7.286594	13.762682	15.78225	12.512446	6.231937	-1.507648	-8.45115	-14.658956	-0.677183						-12.9	-9.4	-1.7	6.2	14.6	21.1	23.1	20.0	13.3	4.3	-4.4	-10.9	5.3
750	51.381824	63.507599	185.868713	-8.419364	-4.66093	4.193468	13.366943	22.376296	28.945768	30.739567	27.772122	20.651702	10.244673	-0.239012	-6.932953	11.50319			-17.194359	-14.014163	-7.080771	-0.533468	7.438461	13.972626	16.006277	12.628975	6.262805	-1.544469	-8.512084	-14.687659	-0.604819						-12.8	-9.3	-1.4	6.4	14.9	21.5	23.4	20.2	13.5	4.4	-4.4	-10.8	5.4
751	51.393532	63.857361	168.042618	-8.396034	-4.634321	4.303422	13.398376	22.438936	29.075087	30.861659	27.882496	20.743625	10.294851	-0.246523	-6.911853	11.567477			-17.19562	-14.00332	-7.097452	-0.643634	7.375638	13.983365	16.090891	12.645106	6.220547	-1.618695	-8.493837	-14.686625	-0.618636						-12.8	-9.3	-1.4	6.4	14.9	21.5	23.5	20.3	13.5	4.3	-4.4	-10.8	5.5
752	51.404301	64.207336	133.519714	-8.404746	-4.555238	4.423997	13.665626	22.695583	29.304606	31.100735	28.103484	20.985203	10.53026	-0.127621	-6.860157	11.738478			-17.266607	-14.017188	-7.185844	-0.590085	7.479603	14.087223	16.229869	12.689919	6.245741	-1.655374	-8.486995	-14.701251	-0.597582						-12.8	-9.3	-1.4	6.5	15.1	21.7	23.7	20.4	13.6	4.4	-4.3	-10.8	5.6
753	51.414112	64.557404	145.345581	-8.428688	-4.687589	4.066356	13.343379	22.304912	29.097452	30.980768	27.951893	20.83116	10.351327	-0.321758	-6.938115	11.545925			-17.263848	-14.064724	-7.285216	-0.802379	7.127488	13.74325	15.979938	12.521755	6.195186	-1.662927	-8.51028	-14.701347	-0.726925						-12.8	-9.4	-1.6	6.3	14.7	21.4	23.5	20.2	13.5	4.3	-4.4	-10.8	5.4
754	51.422977	64.907623	198.904312	-8.533319	-5.125531	2.870148	12.524216	21.416083	28.322609	30.28792	27.297434	20.227186	9.802765	-0.756842	-7.1288	10.933656			-16.711443	-13.871738	-7.440333	-0.591404	7.201196	13.751843	16.012921	12.798652	6.65113	-1.092137	-8.154557	-14.440745	-0.490551						-12.6	-9.5	-2.3	6.0	14.3	21.0	23.2	20.0	13.4	4.4	-4.5	-10.8	5.2
755	51.430897	65.257965	211.912552	-8.500458	-5.060259	3.28619	12.641782	21.508192	28.383264	30.284672	27.290157	20.232874	9.789839	-0.758269	-7.15597	10.995168			-17.015848	-14.153317	-7.445203	-0.824917	7.057449	13.608844	15.890626	12.513868	6.248644	-1.486072	-8.497812	-14.761104	-0.738737						-12.8	-9.6	-2.1	5.9	14.3	21.0	23.1	19.9	13.2	4.2	-4.6	-11.0	5.1
756	51.437866	65.608459	236.861542	-8.598969	-5.195968	3.089667	12.402347	21.289283	28.173223	30.027412	27.056736	20.028148	9.611357	-0.922314	-7.273279	10.807304			-16.905566	-14.20587	-7.613062	-0.96928	6.960193	13.479535	15.754819	12.351327	6.119652	-1.582867	-8.518846	-14.683276	-0.81777						-12.8	-9.7	-2.3	5.7	14.1	20.8	22.9	19.7	13.1	4.0	-4.7	-11.0	5.0
757	51.443882	65.959137	222.308121	-8.497936	-4.996041	3.64598	12.799591	21.744952	28.521378	30.286968	27.311725	20.294636	9.844343	-0.728185	-7.149148	11.089855			-17.073535	-14.326813	-7.439669	-0.947947	7.084583	13.610555	15.82843	12.290327	6.003225	-1.771406	-8.665055	-14.768804	-0.848009						-12.8	-9.7	-1.9	5.9	14.4	21.1	23.1	19.8	13.1	4.0	-4.7	-11.0	5.1
758	51.448948	66.309845	208.367889	-8.364476	-4.812471	3.951768	13.012802	21.929303	28.677378	30.395282	27.432815	20.454318	9.992256	-0.586497	-7.001853	11.256719			-17.025689	-14.208232	-7.391815	-0.9389	7.094293	13.658929	15.892672	12.30519	6.018206	-1.790328	-8.666339	-14.681462	-0.811123						-12.7	-9.5	-1.7	6.0	14.5	21.2	23.1	19.9	13.2	4.1	-4.6	-10.8	5.2
759	51.453056	66.660461	230.862091	-8.542909	-5.113021	3.367943	12.548927	21.387507	28.27468	30.048096	27.121464	20.145609	9.716738	-0.85275	-7.178456	10.910319			-17.125139	-14.390121	-7.736448	-1.181589	6.731278	13.314537	15.609928	12.007562	5.800159	-1.927915	-8.767756	-14.78873	-1.037853						-12.8	-9.8	-2.2	5.7	14.1	20.8	22.8	19.6	13.0	3.9	-4.8	-11.0	4.9
760	51.456211	67.010468	253.19841	-8.721179	-5.37226	2.823949	12.151486	20.99736	27.925503	29.752678	26.861154	19.861346	9.454279	-1.058822	-7.343907	10.610965			-17.141602	-14.49583	-8.019443	-1.227941	6.653199	13.282478	15.599528	12.064629	5.873263	-1.91496	-8.799214	-14.847108	-1.081083						-12.9	-9.9	-2.6	5.5	13.8	20.6	22.7	19.5	12.9	3.8	-4.9	-11.1	4.8
761	51.458427	67.36203	221.643143	-8.480376	-4.972992	3.775786	12.828894	21.692045	28.492018	30.259102	27.304989	20.278151	9.848875	-0.691045	-7.097906	11.103128			-17.457662	-14.633995	-7.722211	-1.189479	6.780789	13.476096	15.724437	12.022891	5.70504	-2.181694	-9.025775	-15.039562	-1.128427						-13.0	-9.8	-2.0	5.8	14.2	21.0	23.0	19.7	13.0	3.8	-4.9	-11.1	5.0
762	51.459679	67.711273	229.828491	-8.53655	-5.107227	3.569873	12.60973	21.430836	28.274705	30.121199	27.158644	20.095313	9.697002	-0.822288	-7.182393	10.942404			-17.403637	-14.691414	-7.871469	-1.413074	6.515814	13.230441	15.502249	11.822719	5.539462	-2.287744	-8.988225	-15.034582	-1.256622						-13.0	-9.9	-2.2	5.6	14.0	20.8	22.8	19.5	12.8	3.7	-4.9	-11.1	4.8
763	51.459984	68.062561	230.553131	-8.520149	-5.096096	3.605419	12.634021	21.451725	28.273694	30.152212	27.172637	20.078453	9.677805	-0.828782	-7.176843	10.952008			-17.374777	-14.676373	-7.826433	-1.357748	6.536263	13.195776	15.496704	11.80479	5.560465	-2.199178	-8.979711	-15.012889	-1.236093						-12.9	-9.9	-2.1	5.6	14.0	20.7	22.8	19.5	12.8	3.7	-4.9	-11.1	4.9
764	51.459335	68.414948	270.76886	-8.635442	-5.467919	2.779244	11.991189	20.754827	27.647083	29.606411	26.651188	19.568715	9.201986	-1.1837	-7.314796	10.466565			-16.956386	-14.560085	-7.985125	-1.25506	6.43182	13.097417	15.363296	11.819546	5.661893	-1.922875	-8.65865	-14.747195	-1.142617						-12.8	-10.0	-2.6	5.4	13.6	20.4	22.5	19.2	12.6	3.6	-4.9	-11.0	4.7
765	51.457729	68.76593	261.520905	-8.523475	-5.199669	3.514441	12.452235	21.279172	28.02457	29.860111	26.876956	19.789932	9.395211	-0.999589	-7.223831	10.770505			-17.236293	-14.784641	-7.745905	-1.281952	6.610043	13.318595	15.499885	11.858931	5.532894	-2.184203	-8.898966	-14.955692	-1.188942						-12.9	-10.0	-2.1	5.6	13.9	20.7	22.7	19.4	12.7	3.6	-4.9	-11.1	4.8
766	51.455177	69.116638	251.173676	-8.499709	-5.067738	3.720835	12.710525	21.572407	28.254419	30.023413	27.039771	19.93942	9.520663	-0.879934	-7.20295	10.927593			-17.258304	-14.756295	-7.723083	-1.168859	6.75036	13.476682	15.640892	11.942709	5.529783	-2.289749	-8.940654	-14.956666	-1.146099						-12.9	-9.9	-2.0	5.8	14.2	20.9	22.8	19.5	12.7	3.6	-4.9	-11.1	4.9
767	51.451675	69.466858	249.894104	-8.539519	-5.095203	3.690535	12.696547	21.576364	28.297386	30.051143	27.049047	19.95985	9.524652	-0.894692	-7.247167	10.922412			-17.270062	-14.798233	-7.771151	-1.222982	6.718444	13.462411	15.644232	11.889935	5.439894	-2.385674	-8.949154	-14.947084	-1.182452						-12.9	-9.9	-2.0	5.7	14.1	20.9	22.8	19.5	12.7	3.6	-4.9	-11.1	4.9
768	51.447216	69.81778	263.824158	-8.621433	-5.211556	3.505758	12.427231	21.3088	28.096171	29.878835	26.864891	19.788486	9.375551	-1.033279	-7.357661	10.751816			-17.379197	-14.916777	-8.001434	-1.478739	6.515143	13.28611	15.522231	11.793348	5.339205	-2.555615	-9.09588	-15.057751	-1.33578						-13.0	-10.1	-2.2	5.5	13.9	20.7	22.7	19.3	12.6	3.4	-5.1	-11.2	4.7
769	51.441799	70.168518	302.7659	-8.878584	-5.667898	2.532578	11.63251	20.49078	27.439651	29.32542	26.335967	19.286261	8.9598	-1.44785	-7.597578	10.200921			-17.230594	-14.963016	-8.394996	-1.742942	6.125029	12.959552	15.309414	11.669064	5.244852	-2.540695	-9.058564	-15.023588	-1.47054						-13.1	-10.3	-2.9	4.9	13.3	20.2	22.3	19.0	12.3	3.2	-5.3	-11.3	4.4
770	51.435432	70.519104	288.70343	-8.751412	-5.392002	3.162156	12.083602	20.946167	27.785139	29.60259	26.598514	19.524779	9.225205	-1.20475	-7.484789	10.507933			-17.321014	-14.995372	-8.202786	-1.668285	6.335387	13.19613	15.504354	11.78142	5.243435	-2.661559	-9.200074	-15.062336	-1.420892						-13.0	-10.2	-2.5	5.2	13.6	20.5	22.6	19.2	12.4	3.3	-5.2	-11.3	4.5
771	51.428127	70.869415	300.039063	-8.806356	-5.44676	3.046486	11.943177	20.775907	27.631357	29.472601	26.475015	19.392473	9.156113	-1.284011	-7.549299	10.400559			-17.458218	-15.140769	-8.374001	-1.88236	6.136157	13.016978	15.355795	11.583121	5.016819	-2.852585	-9.334717	-15.157199	-1.590915						-13.1	-10.3	-2.7	5.0	13.5	20.3	22.4	19.0	12.2	3.2	-5.3	-11.4	4.4
772	51.419868	71.219727	311.695831	-8.810898	-5.427357	3.077311	11.916229	20.724951	27.562485	29.398965	26.368949	19.289569	9.087394	-1.329541	-7.559227	10.358236			-17.423784	-15.141694	-8.362659	-1.869193	6.183632	13.064966	15.429661	11.629003	5.021104	-2.835969	-9.33993	-15.113137	-1.563167						-13.1	-10.3	-2.6	5.0	13.5	20.3	22.4	19.0	12.2	3.1	-5.3	-11.3	4.4
773	51.410652	71.569946	310.693878	-8.797388	-5.367603	3.13584	11.940311	20.779843	27.606624	29.406499	26.359612	19.300669	9.133801	-1.283505	-7.529977	10.390394			-17.487542	-15.267916	-8.511125	-2.054194	6.04934	12.925514	15.256268	11.411458	4.76157	-2.975712	-9.37229	-15.137073	-1.700142						-13.1	-10.3	-2.7	4.9	13.4	20.3	22.3	18.9	12.0	3.1	-5.3	-11.3	4.3
774	51.40049	71.920074	298.230377	-8.722306	-5.17196	3.32619	12.128094	20.976719	27.712565	29.446139	26.406327	19.374369	9.26553	-1.106185	-7.400448	10.519586			-17.360953	-15.107072	-8.437428	-1.960547	6.219589	13.014823	15.291462	11.438123	4.820576	-2.877246	-9.25965	-14.977474	-1.59965						-13.0	-10.1	-2.6	5.1	13.6	20.4	22.4	18.9	12.1	3.2	-5.2	-11.2	4.5
775	51.389381	72.269989	311.983856	-8.654414	-5.177491	3.228673	11.927395	20.733156	27.593673	29.337026	26.287681	19.255481	9.178636	-1.146713	-7.334879	10.435685			-17.230333	-15.039925	-8.480485	-2.123221	6.085731	12.909171	15.205189	11.388549	4.831217	-2.828984	-9.168108	-14.854673	-1.608823						-12.9	-10.1	-2.6	4.9	13.4	20.3	22.3	18.8	12.0	3.2	-5.2	-11.1	4.4
776	51.377327	72.619659	326.696014	-8.607756	-5.139052	3.175547	11.830614	20.609254	27.435565	29.185927	26.140192	19.125399	9.112483	-1.107974	-7.286567	10.372803			-17.300458	-15.16815	-8.628036	-2.20327	6.095243	12.86999	15.138821	11.350663	4.790055	-2.881442	-9.239393	-14.912084	-1.674005						-13.0	-10.2	-2.7	4.8	13.4	20.2	22.2	18.7	12.0	3.1	-5.2	-11.1	4.3
777	51.364323	72.969208	335.202759	-8.504673	-4.887726	3.377064	12.059132	20.833203	27.55749	29.313696	26.219584	19.218038	9.214941	-0.917753	-7.194415	10.524049			-17.525485	-15.268937	-8.861172	-2.179371	6.227852	12.949712	15.232421	11.350419	4.768838	-3.108086	-9.612911	-15.105233	-1.760996						-13.0	-10.1	-2.7	4.9	13.5	20.3	22.3	18.8	12.0	3.1	-5.3	-11.1	4.4
778	51.35038	73.318512	445.539032	-9.071528	-5.93838	1.188347	10.12795	18.894272	25.655476	27.638333	24.670748	17.774752	7.970629	-1.996393	-7.700955	9.101104			-16.854069	-14.988963	-9.005308	-2.599519	5.589377	12.115808	14.534277	11.07543	4.731636	-2.770697	-9.127756	-14.66151	-1.830108						-13.0	-10.5	-3.9	3.8	12.2	18.9	21.1	17.9	11.3	2.6	-5.6	-11.2	3.6
779	51.335491	73.667603	352.860199	-8.362809	-4.609919	3.498461	12.018064	20.736836	27.383578	29.127848	26.009523	19.091021	9.137997	-0.742408	-7.001793	10.523866			-17.286218	-15.192984	-8.687573	-2.265946	6.325481	13.039929	15.325159	11.641628	4.828311	-3.049595	-9.389808	-14.97992	-1.640961						-12.8	-9.9	-2.6	4.9	13.5	20.2	22.2	18.8	12.0	3.0	-5.1	-11.0	4.4
780	51.319656	74.016571	306.344879	-7.956547	-3.981575	4.185443	12.63918	21.349014	27.944871	29.669658	26.518552	19.601621	9.623459	-0.194346	-6.58355	11.067982			-17.335516	-15.14972	-8.74785	-2.191077	6.518181	13.28481	15.574877	11.798682	4.893978	-3.148571	-9.481146	-15.017608	-1.583413						-12.6	-9.6	-2.3	5.2	13.9	20.6	22.6	19.2	12.2	3.2	-4.8	-10.8	4.7
781	51.302879	74.365204	345.695343	-8.253451	-4.531707	3.555518	11.992325	20.721083	27.403929	29.171965	26.019883	19.141089	9.174911	-0.595111	-6.874263	10.577181			-17.008947	-14.815837	-8.402589	-2.160361	6.353705	13.105106	15.452223	11.705336	4.974729	-2.795129	-9.124659	-14.690018	-1.450537						-12.6	-9.7	-2.4	4.9	13.5	20.3	22.3	18.9	12.1	3.2	-4.9	-10.8	4.6
782	51.285164	74.713684	354.726074	-8.314821	-4.588405	3.476014	11.892312	20.652355	27.351747	29.11738	25.957957	19.076094	9.085931	-0.625813	-6.93765	10.511925			-17.22758	-15.060021	-8.600908	-2.312834	6.273002	13.051428	15.418524	11.642977	4.818486	-2.95826	-9.259476	-14.910477	-1.593762						-12.8	-9.8	-2.6	4.8	13.5	20.2	22.3	18.8	11.9	3.1	-4.9	-10.9	4.5
783	51.26651	75.061829	324.947357	-8.047677	-4.198285	3.908929	12.283192	21.046185	27.694734	29.473278	26.285276	19.383086	9.360037	-0.274727	-6.634874	10.856596			-17.207578	-15.073625	-8.625984	-2.204458	6.54595	13.337761	15.698192	11.885973	4.963707	-2.9223	-9.233706	-14.887463	-1.476961						-12.6	-9.6	-2.4	5.0	13.8	20.5	22.6	19.1	12.2	3.2	-4.8	-10.8	4.7
784	51.246914	75.40979	308.658783	-8.045466	-4.196859	3.910183	12.320223	21.1279	27.815704	29.607571	26.410663	19.498575	9.440454	-0.18422	-6.600654	10.92534			-17.172724	-15.053799	-8.555806	-2.179526	6.593042	13.391813	15.758148	11.94558	4.988236	-2.840087	-9.067748	-14.806835	-1.416642						-12.6	-9.6	-2.3	5.1	13.9	20.6	22.7	19.2	12.2	3.3	-4.6	-10.7	4.8
785	51.226383	75.757324	286.515167	-7.631248	-3.836703	4.327695	12.638879	21.458131	28.138076	29.975205	26.732905	19.789819	9.65866	0.151555	-6.215076	11.265658			-16.721423	-14.634307	-8.252642	-1.820382	7.058949	13.873879	16.254082	12.429766	5.449554	-2.472184	-8.762231	-14.405039	-1.000165						-12.2	-9.2	-2.0	5.4	14.3	21.0	23.1	19.6	12.6	3.6	-4.3	-10.3	5.1
786	51.204918	76.104645	284.42691	-7.867621	-4.093036	4.085565	12.498721	21.361049	28.082412	29.943063	26.680962	19.711016	9.565453	0.030486	-6.407189	11.132573			-16.935345	-14.797305	-8.23266	-1.835167	7.052896	13.858029	16.297601	12.492699	5.397079	-2.477627	-8.818276	-14.60431	-1.050199						-12.4	-9.4	-2.1	5.3	14.2	21.0	23.1	19.6	12.6	3.5	-4.4	-10.5	5.0
787	51.182518	76.451691	217.289658	-7.492783	-3.515696	4.870272	13.277446	22.16873	28.887527	30.778442	27.440464	20.386691	10.143	0.602697	-6.000477	11.795526			-17.085774	-14.826075	-8.210824	-1.601913	7.504539	14.354521	16.842394	12.910758	5.633418	-2.479635	-8.953157	-14.789042	-0.891732						-12.3	-9.2	-1.7	5.8	14.8	21.6	23.8	20.2	13.0	3.8	-4.2	-10.4	5.5
788	51.159191	76.798309	208.8508	-7.875205	-3.826429	4.674308	13.171069	22.123549	28.927468	30.858477	27.484928	20.371317	10.063486	0.394128	-6.360586	11.667209			-17.417343	-14.882096	-8.125431	-1.733099	7.314458	14.216698	16.758123	12.813496	5.487682	-2.655385	-9.06303	-15.047062	-1.027749						-12.6	-9.4	-1.7	5.7	14.7	21.6	23.8	20.1	12.9	3.7	-4.3	-10.7	5.3
789	51.13493	77.144653	193.980835	-8.002422	-3.823553	4.81217	13.339779	22.31349	29.140204	31.102554	27.703887	20.50193	10.130901	0.408411	-6.490621	11.761394			-17.616072	-14.926047	-8.059321	-1.677159	7.41995	14.340616	16.91665	12.894761	5.488618	-2.692087	-9.163448	-15.214619	-1.024013						-12.8	-9.4	-1.6	5.8	14.9	21.7	24.0	20.3	13.0	3.7	-4.4	-10.9	5.4
790	51.109745	77.49057	178.908279	-8.061573	-3.733661	5.017845	13.567574	22.54901	29.375482	31.375154	27.960946	20.666138	10.235977	0.465032	-6.546101	11.905985			-17.738366	-14.950805	-8.035613	-1.569913	7.601952	14.54774	17.129863	13.054601	5.565929	-2.678053	-9.269532	-15.360373	-0.975214						-12.9	-9.3	-1.5	6.0	15.1	22.0	24.3	20.5	13.1	3.8	-4.4	-11.0	5.5
791	51.083626	77.836212	167.51265	-8.233867	-3.760863	5.100374	13.677528	22.688762	29.536815	31.56275	28.127465	20.77511	10.285209	0.457622	-6.701995	11.959576			-18.172084	-15.258051	-8.160903	-1.618047	7.61579	14.609015	17.222751	13.058123	5.444496	-2.862238	-9.557943	-15.758331	-1.119785						-13.2	-9.5	-1.5	6.0	15.2	22.1	24.4	20.6	13.1	3.7	-4.6	-11.2	5.4
792	51.056591	78.181458	167.707321	-8.458907	-3.924663	4.985969	13.591191	22.628503	29.517051	31.537072	28.126764	20.745476	10.209214	0.296259	-6.945488	11.859037			-18.46668	-15.27386	-8.046514	-1.617271	7.513861	14.508497	17.201364	13.02923	5.346677	-2.986841	-9.697697	-16.015891	-1.20876						-13.5	-9.6	-1.5	6.0	15.1	22.0	24.4	20.6	13.0	3.6	-4.7	-11.5	5.3
793	51.028633	78.526215	168.233078	-8.389389	-3.836466	5.079564	13.624065	22.700918	29.690613	31.751787	28.300156	20.858719	10.228167	0.270319	-6.920042	11.946534			-18.469868	-15.079909	-7.875941	-1.629341	7.524722	14.610906	17.385908	13.164546	5.396101	-3.019727	-9.706202	-16.011411	-1.142518						-13.4	-9.5	-1.4	6.0	15.1	22.2	24.6	20.7	13.1	3.6	-4.7	-11.5	5.4
794	50.999756	78.870667	184.711197	-8.490979	-3.968068	4.935242	13.552136	22.600592	29.641079	31.753362	28.316404	20.851709	10.158175	0.111005	-7.025037	11.869635			-18.065551	-14.603983	-7.544886	-1.299899	7.796204	14.867905	17.69704	13.600203	5.891774	-2.646147	-9.363275	-15.6527	-0.776943						-13.3	-9.3	-1.3	6.1	15.2	22.3	24.7	21.0	13.4	3.8	-4.6	-11.3	5.5
795	50.969955	79.214691	188.174255	-8.471565	-3.889447	4.997074	13.582562	22.622639	29.687025	31.815118	28.410361	20.913209	10.204182	0.171294	-6.989176	11.921106			-18.390598	-15.013322	-7.899552	-1.640214	7.5671	14.680049	17.506609	13.292529	5.41373	-3.091124	-9.663505	-15.933245	-1.097629						-13.4	-9.5	-1.5	6.0	15.1	22.2	24.7	20.9	13.2	3.6	-4.7	-11.5	5.4
796	50.939243	79.558258	221.753525	-8.502656	-4.097523	4.709011	13.393105	22.377874	29.486863	31.671749	28.313962	20.79173	10.074232	-0.044987	-7.02991	11.761954			-17.350117	-14.154009	-7.318993	-1.092969	7.90563	15.095719	17.960563	13.976753	6.322513	-2.275482	-8.976278	-15.121118	-0.418982						-12.9	-9.1	-1.3	6.2	15.1	22.3	24.8	21.1	13.6	3.9	-4.5	-11.1	5.7
797	50.907619	79.901398	225.771698	-8.55897	-4.049923	4.748152	13.424686	22.400035	29.5329	31.754827	28.427426	20.874652	10.161217	-0.009535	-7.072837	11.802719			-17.732772	-14.623066	-7.748828	-1.354293	7.753884	14.93377	17.833419	13.758011	6.004396	-2.681049	-9.346025	-15.461697	-0.722021						-13.1	-9.3	-1.5	6.0	15.1	22.2	24.8	21.1	13.4	3.7	-4.7	-11.3	5.5
798	50.875084	80.24408	286.002747	-8.873565	-5.0288	3.352382	12.113337	21.030182	28.525508	30.936487	27.680082	20.156877	9.524698	-0.695061	-7.299493	10.951886			-17.379578	-14.780388	-8.314091	-2.041323	6.795217	13.963081	17.043126	13.017102	5.452937	-2.711394	-9.074574	-15.130302	-1.096682						-13.1	-9.9	-2.5	5.0	13.9	21.2	24.0	20.3	12.8	3.4	-4.9	-11.2	4.9
799	50.841644	80.586304	230.249603	-8.154517	-3.914113	4.848081	13.341062	22.277535	29.528875	31.884531	28.583241	21.04807	10.409379	0.205654	-6.638302	11.951625			-16.819128	-14.034821	-7.637512	-1.360618	7.658882	14.784415	17.830676	13.693352	6.075431	-2.341691	-8.799908	-14.623678	-0.46455						-12.5	-9.0	-1.4	6.0	15.0	22.2	24.9	21.1	13.6	4.0	-4.3	-10.6	5.7
800	50.807285	80.92807	271.010162	-8.199056	-4.382601	4.298856	12.758281	21.624468	29.015957	31.492925	28.253376	20.773949	10.260439	0.061107	-6.708352	11.604112			-16.661379	-14.401833	-7.96226	-1.885238	6.894604	13.943207	17.002036	12.829829	5.319119	-2.588494	-8.642313	-14.45124	-0.883663						-12.4	-9.4	-1.8	5.4	14.3	21.5	24.2	20.5	13.0	3.8	-4.3	-10.6	5.4
801	50.772038	81.269318	378.162811	-8.400037	-5.059689	2.684048	11.408726	20.292982	27.885375	30.585876	27.392443	19.971475	9.607909	-0.561257	-6.922187	10.740472			-16.09572	-14.077968	-7.967539	-1.580879	7.043909	14.159286	17.129156	13.131683	5.981719	-1.748539	-8.239293	-13.904651	-0.51407						-12.2	-9.6	-2.6	4.9	13.7	21.0	23.9	20.3	13.0	3.9	-4.4	-10.4	5.1
802	50.735882	81.610077	439.151764	-8.644562	-5.269579	2.055087	10.830635	19.785234	27.363038	30.158059	26.996206	19.672617	9.463658	-0.745117	-7.162939	10.375195			-16.869341	-14.864773	-8.884951	-2.33531	6.367023	13.392068	16.526116	12.527365	5.040852	-2.672333	-8.816687	-14.510317	-1.258357						-12.8	-10.1	-3.4	4.2	13.1	20.4	23.3	19.8	12.4	3.4	-4.8	-10.8	4.6
803	50.698826	81.950378	469.913483	-8.468428	-5.072023	2.170127	10.914167	19.783282	27.323579	30.198866	27.049586	19.792416	9.71984	-0.512572	-6.978739	10.493342			-16.907335	-15.10093	-8.928669	-2.564799	5.867576	12.835631	16.132245	12.079141	4.540247	-3.032051	-8.896886	-14.483174	-1.53825						-12.7	-10.1	-3.4	4.2	12.8	20.1	23.2	19.6	12.2	3.3	-4.7	-10.7	4.5
804	50.660877	82.2901	530.351074	-8.092101	-4.902712	1.649014	10.696334	19.589697	26.948149	29.935339	26.817841	19.633302	9.694436	-0.524208	-6.591177	10.404493			-15.915054	-14.287585	-8.502214	-2.000262	6.344968	13.187164	16.432977	12.641877	5.383256	-2.219199	-8.235671	-13.597809	-0.897296						-12.0	-9.6	-3.4	4.3	13.0	20.1	23.2	19.7	12.5	3.7	-4.4	-10.1	4.8
805	50.622028	82.629333	588.883362	-8.252273	-4.81368	1.703049	10.741484	19.540342	26.739247	29.814945	26.710334	19.570417	9.676958	-0.564952	-6.693446	10.347702			-16.605608	-14.8614	-8.785109	-2.359299	5.58948	12.455193	15.759418	12.038398	4.830022	-2.827166	-8.589696	-14.192679	-1.46237						-12.4	-9.8	-3.5	4.2	12.6	19.6	22.8	19.4	12.2	3.4	-4.6	-10.4	4.4
806	50.582294	82.968018	731.378174	-8.223787	-5.396611	0.219121	9.201852	18.41184	25.580879	28.766273	25.702581	18.625277	8.724004	-1.304657	-6.605171	9.475133			-14.90209	-13.504478	-8.553929	-2.078685	5.790433	12.46193	15.642092	12.286166	5.67876	-1.562247	-7.890162	-12.913458	-0.795472						-11.6	-9.5	-4.2	3.6	12.1	19.0	22.2	19.0	12.2	3.6	-4.6	-9.8	4.3
807	50.541672	83.306183	1059.344238	-9.288724	-6.304523	-1.619619	5.571259	15.088735	22.501396	25.773052	22.885736	16.146837	6.996945	-2.451501	-7.568712	7.310907			-16.513295	-15.240473	-10.502482	-4.302731	3.691573	10.495581	13.672917	10.282378	3.725809	-3.191836	-9.486263	-14.266044	-2.636239						-12.9	-10.8	-6.1	0.6	9.4	16.5	19.7	16.6	9.9	1.9	-6.0	-10.9	2.3
808	50.50016	83.643738	1252.516479	-10.264525	-7.410276	-2.192334	4.982845	13.927606	21.079308	24.50272	21.703558	15.00964	5.946433	-3.486901	-8.577235	6.268403			-17.481639	-16.286421	-11.613667	-5.247406	2.432964	8.962001	12.255955	8.637965	2.140492	-4.353839	-10.591969	-15.199331	-3.862075						-13.9	-11.8	-6.9	-0.1	8.2	15.0	18.4	15.2	8.6	0.8	-7.0	-11.9	1.2
809	50.457779	83.980713	1647.888306	-11.838805	-9.21848	-3.972449	2.589822	10.936311	18.174775	21.480367	18.657137	12.103092	3.480947	-5.278052	-10.058638	3.921336			-19.241413	-18.077728	-13.391754	-7.180524	0.461283	6.966987	10.227238	6.714445	0.336653	-6.066598	-12.446298	-16.717656	-5.70128						-15.5	-13.6	-8.7	-2.3	5.7	12.6	15.9	12.7	6.2	-1.3	-8.9	-13.4	-0.9
810	49.470024	46.918243	30.479996	-3.447869	0.722477	7.465293	15.599513	25.25899	32.348804	34.651902	31.430438	24.1525	14.45016	4.151744	-2.248539	15.377951			-10.824801	-7.770814	-3.563605	2.273721	10.095311	16.429551	18.781902	15.532108	8.919712	2.658135	-3.707987	-8.995731	3.318958						-7.1	-3.5	2.0	8.9	17.7	24.4	26.7	23.5	16.5	8.6	0.2	-5.6	9.3
811	49.525566	47.243958	30.48	-3.566675	0.597312	7.414089	15.579009	25.220685	32.338312	34.629093	31.394753	24.107433	14.349385	4.060559	-2.370443	15.312793			-10.959636	-7.869783	-3.603512	2.225961	10.029503	16.399707	18.767502	15.467822	8.865099	2.519432	-3.774122	-9.121387	3.245549						-7.3	-3.6	1.9	8.9	17.6	24.4	26.7	23.4	16.5	8.4	0.1	-5.7	9.3
812	49.58028	47.570343	30.48	-3.69443	0.459081	7.354419	15.529117	25.178782	32.31257	34.585759	31.345217	24.045331	14.250818	3.960387	-2.512335	15.23456			-11.089557	-7.951376	-3.62757	2.216527	9.984901	16.367804	18.745966	15.410117	8.83375	2.389584	-3.840209	-9.261117	3.181568						-7.4	-3.7	1.9	8.9	17.6	24.3	26.7	23.4	16.4	8.3	0.1	-5.9	9.2
813	49.634167	47.8974	30.48	-3.823674	0.315002	7.299307	15.496749	25.164844	32.296429	34.544336	31.30897	23.990051	14.177012	3.853218	-2.658317	15.163661			-11.233101	-8.051085	-3.657808	2.228638	9.971877	16.348302	18.738092	15.390746	8.815265	2.261921	-3.913726	-9.438303	3.121735						-7.5	-3.9	1.8	8.9	17.6	24.3	26.6	23.3	16.4	8.2	0.0	-6.0	9.1
814	49.687218	48.225189	30.479996	-3.970039	0.146044	7.221624	15.44947	25.085299	32.182338	34.372003	31.165752	23.86777	14.071692	3.729858	-2.8076	15.042851			-11.406494	-8.194701	-3.715197	2.197024	9.938673	16.242809	18.62957	15.260477	8.680377	2.093994	-4.004775	-9.644617	3.006428						-7.7	-4.0	1.8	8.8	17.5	24.2	26.5	23.2	16.3	8.1	-0.1	-6.2	9.0
815	49.739426	48.553619	30.48	-4.086489	0.011088	7.172155	15.419255	25.103406	32.257444	34.427112	31.234365	23.882908	14.017715	3.614146	-2.945775	15.008944			-11.543594	-8.32848	-3.807019	2.090957	9.926738	16.32321	18.751899	15.353807	8.635212	1.961259	-4.089099	-9.818062	2.954736						-7.8	-4.2	1.7	8.8	17.5	24.3	26.6	23.3	16.3	8.0	-0.2	-6.4	9.0
816	49.790798	48.882751	16.946871	-4.145647	-0.023724	7.267936	15.592773	25.253262	32.382783	34.530426	31.350596	23.98373	14.068749	3.602229	-3.028141	15.069581			-11.641584	-8.390608	-3.751729	2.109125	9.945863	16.360784	18.785686	15.354307	8.538539	1.809341	-4.164093	-9.953665	2.91683						-7.9	-4.2	1.8	8.9	17.6	24.4	26.7	23.4	16.3	7.9	-0.3	-6.5	9.0
817	49.841324	49.212494	0.702158	-4.165369	0.005548	7.413092	15.759376	25.392661	32.488569	34.591796	31.449244	24.068773	14.131666	3.629932	-3.056069	15.142435			-11.707671	-8.410481	-3.708805	2.166276	10.016256	16.471786	18.870414	15.434033	8.60145	1.778296	-4.191782	-10.031178	2.940716						-7.9	-4.2	1.9	9.0	17.7	24.5	26.7	23.4	16.3	8.0	-0.3	-6.5	9.0
818	49.890999	49.542908	0	-4.324302	-0.164854	7.35405	15.650688	25.317783	32.440598	34.528265	31.427155	24.012814	14.047416	3.493495	-3.188971	15.049512			-11.841069	-8.526782	-3.801923	2.041134	9.868503	16.337118	18.744741	15.291094	8.511683	1.674072	-4.281609	-10.152192	2.822064						-8.1	-4.3	1.8	8.8	17.6	24.4	26.6	23.4	16.3	7.9	-0.4	-6.7	8.9
819	49.939816	49.873962	0	-4.475266	-0.318308	7.293184	15.560039	25.244183	32.369797	34.41864	31.351653	23.931318	13.94397	3.356539	-3.330114	14.94547			-12.029764	-8.652336	-3.871565	1.944962	9.772738	16.248574	18.677505	15.254956	8.476345	1.569735	-4.378726	-10.332479	2.723329						-8.3	-4.5	1.7	8.8	17.5	24.3	26.5	23.3	16.2	7.8	-0.5	-6.8	8.8
820	49.987797	50.205719	0	-4.622971	-0.446095	7.225356	15.481545	25.203558	32.335488	34.362518	31.309739	23.864856	13.834866	3.223767	-3.471274	14.858446			-12.221741	-8.78255	-3.979236	1.824792	9.678091	16.206122	18.683909	15.29514	8.492449	1.465752	-4.493126	-10.516071	2.637794						-8.4	-4.6	1.6	8.7	17.4	24.3	26.5	23.3	16.2	7.7	-0.6	-7.0	8.7
821	50.034904	50.538025	0	-4.795212	-0.615397	7.110592	15.40749	25.110272	32.174211	34.167582	31.155721	23.736841	13.688358	3.0904	-3.614828	14.718003			-12.443868	-8.976349	-4.051263	1.715313	9.541815	16.043561	18.507076	15.145972	8.401028	1.317865	-4.612318	-10.707343	2.490124						-8.6	-4.8	1.5	8.6	17.3	24.1	26.3	23.2	16.1	7.5	-0.8	-7.2	8.6
822	50.08115	50.870941	0	-4.872764	-0.691223	7.11759	15.413693	25.147546	32.229645	34.22161	31.201372	23.756543	13.635612	3.000254	-3.69141	14.705706			-12.481249	-9.02968	-4.087955	1.762059	9.635708	16.159484	18.61186	15.27818	8.522852	1.349082	-4.688716	-10.746237	2.523782						-8.7	-4.9	1.5	8.6	17.4	24.2	26.4	23.2	16.1	7.5	-0.8	-7.2	8.6
823	50.126537	51.204498	0	-5.013752	-0.849398	7.025145	15.420677	25.054092	32.053468	34.01676	31.025012	23.640072	13.540231	2.909401	-3.82557	14.583011			-12.652702	-9.223333	-4.15528	1.849596	9.597611	15.926843	18.291372	15.036204	8.376753	1.273807	-4.803318	-10.89299	2.38538						-8.8	-5.0	1.4	8.6	17.3	24.0	26.2	23.0	16.0	7.4	-0.9	-7.4	8.5
824	50.171051	51.538635	9.522366	-5.067527	-0.963315	6.995137	15.35955	25.014652	32.072809	34.052029	31.044199	23.627747	13.442627	2.781915	-3.917194	14.536886			-12.677767	-9.286079	-4.190125	1.829927	9.625999	16.015065	18.357163	15.155334	8.472853	1.323622	-4.897639	-10.94731	2.39842						-8.9	-5.1	1.4	8.6	17.3	24.0	26.2	23.1	16.1	7.4	-1.1	-7.4	8.5
825	50.214703	51.873383	30.48	-5.269443	-1.290406	6.745693	15.104399	24.707959	31.793557	33.788358	30.828074	23.40979	13.184741	2.537906	-4.124622	14.284667			-12.843163	-9.524412	-4.3226	1.704574	9.530709	15.927498	18.258779	15.093917	8.453835	1.233236	-5.024603	-11.099465	2.282359						-9.1	-5.4	1.2	8.4	17.1	23.9	26.0	23.0	15.9	7.2	-1.2	-7.6	8.3
826	50.257473	52.208679	30.48	-5.305278	-1.282574	6.770275	15.177922	24.754198	31.781825	33.78001	30.845243	23.423002	13.147119	2.496814	-4.188169	14.283365			-12.968561	-9.598459	-4.405522	1.660079	9.530964	15.966555	18.271512	15.084095	8.46752	1.135504	-5.149515	-11.238223	2.229662						-9.1	-5.4	1.2	8.4	17.1	23.9	26.0	23.0	15.9	7.1	-1.3	-7.7	8.3
827	50.299366	52.544556	32.48415	-5.370996	-1.353871	6.749174	15.182516	24.719279	31.698727	33.738235	30.803204	23.377126	13.089833	2.421547	-4.282654	14.23101			-13.083739	-9.685745	-4.450422	1.546434	9.41951	15.874506	18.192936	14.968584	8.368373	0.975294	-5.255021	-11.342762	2.127329						-9.2	-5.5	1.1	8.4	17.1	23.8	26.0	22.9	15.9	7.0	-1.4	-7.8	8.2
828	50.340382	52.881042	44.99902	-5.537421	-1.64392	6.504095	14.960579	24.462578	31.484989	33.562115	30.642119	23.202188	12.924473	2.242616	-4.467615	14.028066			-13.151714	-9.887981	-4.558118	1.422045	9.325409	15.82724	18.150793	14.92254	8.33259	0.911011	-5.305835	-11.406908	2.048423						-9.3	-5.8	1.0	8.2	16.9	23.7	25.9	22.8	15.8	6.9	-1.5	-7.9	8.0
829	50.380516	53.218018	44.947857	-5.51798	-1.577799	6.574755	15.025339	24.500646	31.480508	33.569462	30.649968	23.198782	12.937435	2.269955	-4.466611	14.053705			-13.301587	-9.95562	-4.568373	1.402372	9.24611	15.707952	18.020916	14.811576	8.220156	0.857599	-5.434127	-11.552779	1.954516						-9.4	-5.8	1.0	8.2	16.9	23.6	25.8	22.7	15.7	6.9	-1.6	-8.0	8.0
830	50.419762	53.555511	84.99942	-5.730062	-2.03129	6.099165	14.55698	23.943431	30.98332	33.113162	30.22928	22.758566	12.568279	1.982399	-4.66834	13.650407			-13.29245	-10.129821	-4.536315	1.48421	9.283862	15.616913	17.941653	14.858905	8.429467	1.1204	-5.427462	-11.515487	1.986156						-9.5	-6.1	0.8	8.0	16.6	23.3	25.5	22.5	15.6	6.8	-1.7	-8.1	7.8
831	50.458118	53.893555	141.05188	-6.068862	-2.638043	5.342914	13.953647	23.207037	30.303438	32.503711	29.629365	22.160022	12.032688	1.533472	-5.013306	13.07884			-13.529721	-10.635809	-4.919155	1.149978	8.892004	15.157859	17.524369	14.520701	8.146428	0.834297	-5.592625	-11.728467	1.651655						-9.8	-6.6	0.2	7.6	16.0	22.7	25.0	22.1	15.2	6.4	-2.0	-8.4	7.4
832	50.495594	54.232147	158.583588	-6.186658	-2.63868	5.393127	13.960204	23.180779	30.146266	32.333015	29.475076	22.028827	11.912693	1.4308	-5.15373	12.990143			-13.902271	-10.874568	-5.170857	0.854259	8.632965	14.814227	17.189756	14.138633	7.696439	0.373877	-5.959691	-12.123989	1.305732						-10.0	-6.8	0.1	7.4	15.9	22.5	24.8	21.8	14.9	6.1	-2.3	-8.6	7.1
833	50.532169	54.571259	158.547958	-6.178853	-2.556685	5.554131	14.094143	23.297928	30.18403	32.379388	29.514935	22.057443	11.924243	1.429275	-5.187593	13.042699			-14.031056	-10.977769	-5.247117	0.725167	8.470438	14.623002	17.013239	13.962543	7.468562	0.135004	-6.105912	-12.251937	1.14868						-10.1	-6.8	0.2	7.4	15.9	22.4	24.7	21.7	14.8	6.0	-2.3	-8.7	7.1
834	50.567848	54.910828	147.686508	-6.125729	-2.409957	5.733666	14.320521	23.500513	30.299065	32.49554	29.640376	22.166921	12.030924	1.527546	-5.152251	13.168928			-14.107776	-10.991125	-5.29917	0.734568	8.501034	14.673451	17.067886	13.993785	7.496052	0.06901	-6.226519	-12.315607	1.132966						-10.1	-6.7	0.2	7.5	16.0	22.5	24.8	21.8	14.8	6.0	-2.3	-8.7	7.2
835	50.602623	55.250793	171.66301	-6.302328	-2.751272	5.378518	14.015062	23.095726	29.956442	32.194214	29.374121	21.889305	11.775844	1.311611	-5.335664	12.883465			-14.225609	-11.169495	-5.434929	0.577222	8.283621	14.494926	16.91881	13.89327	7.459799	0.014481	-6.332489	-12.408781	1.005902						-10.3	-7.0	0.0	7.3	15.7	22.2	24.6	21.6	14.7	5.9	-2.5	-8.9	6.9
836	50.669476	55.932373	224.646515	-6.675629	-3.305787	4.697703	13.472391	22.398629	29.266348	31.540067	28.80382	21.322972	11.216342	0.828837	-5.739757	12.318828			-14.534081	-11.63643	-5.77766	0.234277	7.900386	14.092197	16.494619	13.535829	7.222112	-0.326674	-6.57056	-12.716892	0.65976						-10.6	-7.5	-0.5	6.9	15.1	21.7	24.0	21.2	14.3	5.4	-2.9	-9.2	6.5
837	50.701546	56.273773	208.806808	-6.554612	-2.986526	5.145696	13.86504	22.792533	29.555287	31.746526	29.009043	21.541376	11.406123	1.015176	-5.614266	12.576783			-14.678189	-11.650043	-5.801799	0.250466	7.988197	14.204114	16.550509	13.520636	7.152322	-0.524031	-6.79765	-12.878101	0.611369						-10.6	-7.3	-0.3	7.1	15.4	21.9	24.1	21.3	14.3	5.4	-2.9	-9.2	6.6
838	50.732708	56.615692	210.85907	-6.560228	-2.928654	5.207148	13.915629	22.823018	29.541359	31.711129	28.979716	21.534364	11.396699	1.032551	-5.615295	12.586453			-14.888079	-11.724907	-5.874772	0.175149	7.826508	14.053929	16.368647	13.317277	6.98658	-0.571854	-6.990212	-13.013156	0.472093						-10.7	-7.3	-0.3	7.0	15.3	21.8	24.0	21.1	14.3	5.4	-3.0	-9.3	6.5
839	50.762959	56.958008	293.920807	-7.102562	-3.985802	3.528076	12.646216	21.458558	28.327893	30.633604	27.942019	20.549146	10.499763	0.243088	-6.166733	11.547772			-14.484737	-11.921016	-6.134653	0.074012	7.661682	13.806079	16.170518	13.320869	7.333052	-0.170222	-6.565947	-12.742214	0.528952						-10.8	-8.0	-1.3	6.4	14.6	21.1	23.4	20.6	13.9	5.2	-3.2	-9.5	6.0
840	50.792294	57.30072	320.374512	-7.295038	-4.14405	3.534392	12.507551	21.281852	28.116	30.420503	27.703999	20.337646	10.281674	0.06575	-6.37462	11.369638			-15.308986	-12.636999	-6.615432	-0.485414	7.17056	13.33452	15.699781	12.743345	6.650713	-0.957885	-7.214821	-13.456374	-0.089749						-11.3	-8.4	-1.5	6.0	14.2	20.7	23.1	20.2	13.5	4.7	-3.6	-9.9	5.6
841	50.820717	57.643829	320.463013	-7.324293	-4.009703	3.923708	12.802922	21.626907	28.263442	30.417474	27.702692	20.401409	10.343053	0.140238	-6.358856	11.494083			-15.438078	-12.62764	-6.529196	-0.344313	7.482303	13.566865	15.823112	12.852783	6.733265	-0.96099	-7.409393	-13.571478	-0.03523						-11.4	-8.3	-1.3	6.2	14.6	20.9	23.1	20.3	13.6	4.7	-3.6	-10.0	5.7
842	50.848225	57.987366	337.993134	-7.465585	-4.144937	3.84135	12.638136	21.50962	28.165557	30.279507	27.561082	20.268794	10.156729	-0.042241	-6.499231	11.355732			-15.60672	-12.822034	-6.668374	-0.608356	7.235513	13.334193	15.589109	12.637266	6.494526	-1.225322	-7.560347	-13.697955	-0.241542						-11.5	-8.5	-1.4	6.0	14.4	20.7	22.9	20.1	13.4	4.5	-3.8	-10.1	5.6
843	50.874813	58.331299	332.638916	-7.65476	-4.268467	3.745105	12.598862	21.534063	28.160792	30.239221	27.523806	20.262902	10.110204	-0.137526	-6.656664	11.288128			-15.67299	-12.955562	-6.71587	-0.57243	7.353617	13.415396	15.672338	12.729067	6.565815	-1.227926	-7.557972	-13.754144	-0.226722						-11.7	-8.6	-1.5	6.0	14.4	20.8	23.0	20.1	13.4	4.4	-3.8	-10.2	5.5
844	51.089741	61.788635	241.620377	-8.239094	-4.485291	4.255656	13.290088	22.30381	28.682695	30.602939	27.696259	20.586842	10.276693	-0.155251	-6.887711	11.49397			-16.970327	-13.812025	-7.053478	-0.645518	7.462996	13.695685	15.828187	12.586119	6.279956	-1.485964	-8.455931	-14.496675	-0.588915						-12.6	-9.1	-1.4	6.3	14.9	21.2	23.2	20.1	13.4	4.4	-4.3	-10.7	5.5
845	51.106102	62.135895	218.867004	-8.147228	-4.340123	4.49839	13.516759	22.548859	28.941465	30.858319	27.921613	20.782197	10.429407	-0.048291	-6.768993	11.682698			-16.919579	-13.666368	-6.948612	-0.539493	7.557531	13.872319	15.989344	12.734412	6.408325	-1.400485	-8.414281	-14.440764	-0.480638						-12.5	-9.0	-1.2	6.5	15.1	21.4	23.4	20.3	13.6	4.5	-4.2	-10.6	5.6
846	51.121525	62.483398	208.859558	-8.170323	-4.391105	4.46801	13.51787	22.571554	28.983516	30.869834	27.915804	20.778662	10.438103	-0.058087	-6.766316	11.679793			-16.966573	-13.698882	-6.924402	-0.505348	7.531719	13.884819	15.962606	12.706707	6.387894	-1.410913	-8.402101	-14.459975	-0.491204						-12.6	-9.0	-1.2	6.5	15.1	21.4	23.4	20.3	13.6	4.5	-4.2	-10.6	5.6
847	51.136017	62.831146	202.290039	-8.13978	-4.386576	4.495925	13.551846	22.623663	29.080709	30.94652	27.970636	20.802015	10.445624	-0.0495	-6.725845	11.717937			-17.035239	-13.76083	-6.86322	-0.498607	7.482223	13.89776	15.928652	12.650031	6.31114	-1.466173	-8.473171	-14.495626	-0.526922						-12.6	-9.1	-1.2	6.5	15.1	21.5	23.4	20.3	13.6	4.5	-4.3	-10.6	5.6
848	51.149559	63.179016	210.850586	-8.246234	-4.576691	4.251427	13.319418	22.410242	28.937792	30.766071	27.800975	20.637789	10.274232	-0.200739	-6.819824	11.546205			-17.053017	-13.860509	-6.912008	-0.548173	7.40635	13.858488	15.875519	12.60452	6.277963	-1.509036	-8.433796	-14.514453	-0.567346						-12.6	-9.2	-1.3	6.4	14.9	21.4	23.3	20.2	13.5	4.4	-4.3	-10.7	5.5
849	51.162163	63.52713	206.794067	-8.31655	-4.656757	4.178036	13.28252	22.395203	28.980615	30.782366	27.793524	20.631305	10.231759	-0.268463	-6.874541	11.513251			-17.066503	-13.907163	-6.972179	-0.548035	7.435005	13.918875	15.954613	12.639318	6.289795	-1.53691	-8.427863	-14.556064	-0.564759						-12.7	-9.3	-1.4	6.4	14.9	21.4	23.4	20.2	13.5	4.3	-4.3	-10.7	5.5
850	51.17382	63.875366	175.419189	-8.226339	-4.477758	4.510771	13.577375	22.70076	29.285721	31.072661	28.065214	20.879783	10.443137	-0.124949	-6.769489	11.744741			-17.058597	-13.853614	-6.909293	-0.486969	7.550601	14.095892	16.174863	12.749635	6.348966	-1.567764	-8.438708	-14.553056	-0.49567						-12.6	-9.2	-1.2	6.5	15.1	21.7	23.6	20.4	13.6	4.4	-4.3	-10.7	5.6
851	51.18454	64.223938	135.598114	-8.113322	-4.246069	4.847355	13.952657	23.070895	29.665365	31.466276	28.424418	21.237085	10.759307	0.082366	-6.628108	12.043185			-17.057781	-13.778507	-6.883789	-0.461497	7.646023	14.243495	16.387754	12.844744	6.405459	-1.63001	-8.458126	-14.527802	-0.43917						-12.6	-9.0	-1.0	6.7	15.4	22.0	23.9	20.6	13.8	4.6	-4.2	-10.6	5.8
852	51.194309	64.572388	140.641327	-8.216636	-4.455492	4.45876	13.637391	22.722704	29.465575	31.315265	28.270563	21.115763	10.630874	-0.096875	-6.749834	11.841505			-17.053595	-13.852987	-7.003387	-0.594677	7.457546	14.052941	16.289753	12.787354	6.409518	-1.567675	-8.377246	-14.522789	-0.497937						-12.6	-9.2	-1.3	6.5	15.1	21.8	23.8	20.5	13.8	4.5	-4.2	-10.6	5.7
853	51.203136	64.921082	164.164413	-8.200065	-4.582844	4.118733	13.351561	22.353193	29.182523	31.058232	28.032234	20.905977	10.443204	-0.250969	-6.800719	11.634255			-17.028676	-13.97577	-7.237977	-0.70901	7.298726	13.900619	16.152489	12.704912	6.368268	-1.566313	-8.498512	-14.602674	-0.599493						-12.6	-9.3	-1.6	6.3	14.8	21.5	23.6	20.4	13.6	4.4	-4.4	-10.7	5.5
854	51.211021	65.269928	185.947174	-8.205731	-4.649121	4.01579	13.193602	22.165775	29.016711	30.86903	27.840128	20.73936	10.287336	-0.349517	-6.867383	11.504665			-17.225649	-14.168937	-7.323865	-0.819664	7.170143	13.743633	15.985502	12.543041	6.223868	-1.68244	-8.69699	-14.820222	-0.755965						-12.7	-9.4	-1.7	6.2	14.7	21.4	23.4	20.2	13.5	4.3	-4.5	-10.8	5.4
855	51.217957	65.618774	227.085297	-8.296334	-4.884235	3.550951	12.753639	21.722302	28.602573	30.445403	27.438605	20.378448	9.945359	-0.600778	-6.98218	11.172813			-16.650466	-13.876514	-7.293859	-0.763306	7.214957	13.757865	15.961943	12.545798	6.301339	-1.442444	-8.333359	-14.399351	-0.58145						-12.5	-9.4	-1.9	6.0	14.5	21.2	23.2	20.0	13.3	4.3	-4.5	-10.7	5.3
856	51.223942	65.967896	235.017563	-8.324623	-4.891244	3.699889	12.785122	21.751326	28.588896	30.375146	27.388853	20.347959	9.916672	-0.628345	-7.025028	11.165385			-16.893992	-14.147208	-7.360323	-0.923632	7.097042	13.655957	15.860895	12.333557	6.049559	-1.724865	-8.532661	-14.633992	-0.768305						-12.6	-9.5	-1.8	5.9	14.4	21.1	23.1	19.9	13.2	4.1	-4.6	-10.8	5.2
857	51.228989	66.317047	218.086517	-8.1983	-4.662656	4.122642	13.141375	22.122744	28.878716	30.593298	27.614496	20.584098	10.143594	-0.416542	-6.867235	11.421352			-16.870104	-14.043185	-7.33496	-0.820729	7.257538	13.832655	16.038318	12.470259	6.135117	-1.717954	-8.556981	-14.586258	-0.683024						-12.5	-9.4	-1.6	6.2	14.7	21.4	23.3	20.0	13.4	4.2	-4.5	-10.7	5.4
858	51.233078	66.666016	214.535095	-8.185448	-4.639817	4.183207	13.178104	22.146244	28.900116	30.601356	27.627881	20.599657	10.170242	-0.3876	-6.824113	11.447486			-16.976614	-14.122753	-7.385437	-0.87325	7.167589	13.77549	15.978229	12.346495	6.025511	-1.861128	-8.654008	-14.642089	-0.768497						-12.6	-9.4	-1.6	6.2	14.7	21.3	23.3	20.0	13.3	4.2	-4.5	-10.7	5.3
859	51.236225	67.015045	214.317184	-8.193621	-4.66205	4.179264	13.165084	22.13604	28.893308	30.591692	27.629548	20.579294	10.162906	-0.379678	-6.817869	11.440327			-17.131162	-14.27181	-7.475736	-0.984177	7.036161	13.675745	15.86913	12.204404	5.82683	-2.069484	-8.773395	-14.766917	-0.905034						-12.7	-9.5	-1.6	6.1	14.6	21.3	23.2	19.9	13.2	4.0	-4.6	-10.8	5.3
860	51.23843	67.364502	215.054626	-8.219001	-4.735199	4.113101	13.059144	21.998638	28.802018	30.521958	27.567054	20.493341	10.084159	-0.447361	-6.854963	11.365241			-17.066076	-14.280584	-7.542131	-1.09939	6.907903	13.594164	15.801354	12.168063	5.806099	-2.053938	-8.726895	-14.712334	-0.933647						-12.6	-9.5	-1.7	6.0	14.5	21.2	23.2	19.9	13.1	4.0	-4.6	-10.8	5.2
861	51.239674	67.711975	232.551025	-8.350829	-4.987778	3.574067	12.685001	21.536191	28.444667	30.254785	27.30535	20.216119	9.834336	-0.677524	-7.010762	11.068635			-17.071949	-14.441365	-7.868109	-1.327712	6.559655	13.24569	15.506064	11.888102	5.595105	-2.181777	-8.746134	-14.76445	-1.133907						-12.7	-9.7	-2.1	5.7	14.0	20.8	22.9	19.6	12.9	3.8	-4.7	-10.9	5.0
862	51.239979	68.065613	223.379684	-8.213917	-4.794166	4.009607	12.965361	21.845332	28.65615	30.47557	27.481056	20.371068	9.982666	-0.511848	-6.865311	11.283464			-17.15504	-14.429161	-7.643761	-1.180847	6.728604	13.359143	15.596648	11.904257	5.62249	-2.124563	-8.823025	-14.802407	-1.078972						-12.7	-9.6	-1.8	5.9	14.3	21.0	23.0	19.7	13.0	3.9	-4.7	-10.8	5.1
863	51.239334	68.413055	271.239716	-8.253052	-5.145165	3.305808	12.360497	21.159562	28.036683	29.91745	26.936748	19.846978	9.493225	-0.835786	-6.93075	10.82435			-16.586933	-14.122794	-7.540352	-0.952742	6.778527	13.422223	15.62933	12.120221	5.94203	-1.672714	-8.411698	-14.388153	-0.815255						-12.4	-9.6	-2.1	5.7	14.0	20.7	22.8	19.5	12.9	3.9	-4.6	-10.7	5.0
864	51.237736	68.762329	300.977997	-8.517257	-5.359254	3.028452	12.104194	20.93725	27.783031	29.650547	26.670847	19.570554	9.24026	-1.090883	-7.262031	10.562976			-17.117794	-14.735092	-7.989014	-1.311642	6.512634	13.193955	15.40828	11.873326	5.556429	-2.18604	-8.850103	-14.914223	-1.213273						-12.8	-10.0	-2.5	5.4	13.7	20.5	22.5	19.3	12.6	3.5	-5.0	-11.1	4.7
865	51.235195	69.111694	299.700836	-8.520533	-5.265078	3.279908	12.285781	21.199924	27.968688	29.764731	26.766237	19.657064	9.312493	-1.037345	-7.265365	10.678875			-17.193032	-14.795288	-7.913713	-1.306871	6.585374	13.287301	15.466805	11.841475	5.459397	-2.340258	-8.941571	-14.950035	-1.233368						-12.9	-10.0	-2.3	5.5	13.9	20.6	22.6	19.3	12.6	3.5	-5.0	-11.1	4.7
866	51.231701	69.460999	298.05249	-8.531572	-5.238528	3.338099	12.303475	21.235613	28.009142	29.76778	26.771085	19.670009	9.326416	-1.041176	-7.285436	10.693742			-17.184981	-14.802015	-7.935465	-1.362632	6.569608	13.300338	15.50182	11.817561	5.404767	-2.440837	-8.95421	-14.933832	-1.251657						-12.9	-10.0	-2.3	5.5	13.9	20.7	22.6	19.3	12.5	3.4	-5.0	-11.1	4.7
867	51.227268	69.809814	293.68161	-8.585746	-5.244546	3.312682	12.337755	21.308392	28.082516	29.841912	26.83537	19.748007	9.400059	-1.020339	-7.326824	10.724103			-17.312803	-14.944687	-8.052206	-1.459708	6.50144	13.233796	15.462009	11.701594	5.240156	-2.626569	-9.080315	-15.032151	-1.36412						-12.9	-10.1	-2.4	5.4	13.9	20.7	22.7	19.3	12.5	3.4	-5.1	-11.2	4.7
868	51.221878	70.159119	281.168823	-8.386262	-4.985989	3.731572	12.617676	21.527537	28.253922	30.002562	26.976598	19.885004	9.574956	-0.813354	-7.127231	10.938082			-17.201787	-14.796354	-7.916838	-1.409685	6.578898	13.396768	15.638549	11.888065	5.347831	-2.619443	-9.083522	-14.906853	-1.257031						-12.8	-9.9	-2.1	5.6	14.1	20.8	22.8	19.4	12.6	3.5	-4.9	-11.0	4.8
869	51.215542	70.508026	280.476379	-8.383315	-4.959371	3.74343	12.627556	21.532225	28.258397	30.031791	26.988999	19.901744	9.633433	-0.792229	-7.127302	10.954613			-17.094342	-14.673022	-7.892164	-1.393632	6.628549	13.451637	15.710344	11.950353	5.395601	-2.584197	-9.026862	-14.799166	-1.193908						-12.7	-9.8	-2.1	5.6	14.1	20.9	22.9	19.5	12.6	3.5	-4.9	-11.0	4.9
870	51.208263	70.856964	299.03009	-8.586809	-5.201816	3.293633	12.264102	21.159984	27.943921	29.745673	26.725466	19.654586	9.458152	-1.004285	-7.32144	10.677597			-17.169918	-14.832007	-8.170782	-1.605292	6.441327	13.239373	15.531573	11.723826	5.210581	-2.669783	-9.081996	-14.872358	-1.354621						-12.9	-10.0	-2.4	5.3	13.8	20.6	22.6	19.2	12.4	3.4	-5.0	-11.1	4.7
871	51.200039	71.205719	305.953949	-8.569907	-5.120212	3.399506	12.318077	21.166747	27.878329	29.626274	26.60277	19.560323	9.423243	-0.986116	-7.292915	10.667177			-17.186879	-14.871222	-8.237649	-1.612449	6.513138	13.269396	15.538158	11.699701	5.138342	-2.706215	-9.130085	-14.863419	-1.370765						-12.9	-10.0	-2.4	5.4	13.8	20.6	22.6	19.2	12.3	3.4	-5.1	-11.1	4.6
872	51.190868	71.554352	310.774811	-8.431621	-4.962662	3.562244	12.333713	21.208568	27.970278	29.688976	26.625077	19.592722	9.465591	-0.903262	-7.164827	10.748733			-17.097958	-14.826942	-8.294106	-1.829641	6.323412	13.113514	15.389725	11.522051	4.963062	-2.801434	-9.096942	-14.765375	-1.450053						-12.8	-9.9	-2.4	5.3	13.8	20.5	22.5	19.1	12.3	3.3	-5.0	-11.0	4.6
873	51.180748	71.902893	305.463196	-8.377791	-4.778092	3.635818	12.53033	21.342383	27.970348	29.625112	26.590458	19.598887	9.562919	-0.7154	-7.050155	10.827901			-16.948062	-14.715858	-8.279087	-1.633829	6.565421	13.199204	15.418193	11.525302	5.036895	-2.659016	-8.979679	-14.601307	-1.339319						-12.7	-9.7	-2.3	5.4	14.0	20.6	22.5	19.1	12.3	3.5	-4.8	-10.8	4.7
874	51.169685	72.251404	311.675049	-8.087131	-4.440138	3.926616	12.676925	21.436315	28.07423	29.725291	26.669902	19.656118	9.645819	-0.519141	-6.776624	10.999015			-16.67192	-14.448951	-8.145605	-1.564687	6.741132	13.382554	15.563075	11.740876	5.286097	-2.507338	-8.867327	-14.381046	-1.156095						-12.4	-9.4	-2.1	5.6	14.1	20.7	22.6	19.2	12.5	3.6	-4.7	-10.6	4.9
875	51.157684	72.599548	336.00174	-7.920122	-4.311035	3.912163	12.546799	21.265249	27.917991	29.584908	26.518174	19.521388	9.559429	-0.478937	-6.637168	10.95657			-16.499591	-14.374728	-8.223115	-1.682351	6.721721	13.33085	15.514208	11.743915	5.289973	-2.489933	-8.855936	-14.294663	-1.151638						-12.2	-9.3	-2.2	5.4	14.0	20.6	22.5	19.1	12.4	3.5	-4.7	-10.5	4.9
876	51.144737	72.947601	373.872375	-8.039292	-4.45119	3.621157	12.20265	20.881796	27.521609	29.21245	26.148824	19.193733	9.297637	-0.618362	-6.768828	10.683515			-16.861793	-14.706329	-8.548802	-2.046005	6.391869	12.983278	15.200399	11.39907	4.915491	-2.877542	-9.236189	-14.595394	-1.498496						-12.5	-9.6	-2.5	5.1	13.6	20.3	22.2	18.8	12.1	3.2	-4.9	-10.7	4.6
877	51.130852	73.29538	421.544525	-8.30316	-4.816903	3.109336	11.661027	20.342257	26.993843	28.728263	25.646467	18.74939	8.891455	-0.933007	-7.008955	10.255001			-16.875267	-14.824683	-8.741229	-2.299923	6.190182	12.807075	15.055671	11.306327	4.736144	-3.050856	-9.314244	-14.647942	-1.638229						-12.6	-9.8	-2.8	4.7	13.3	19.9	21.9	18.5	11.7	2.9	-5.1	-10.8	4.3
878	51.116032	73.642975	371.108765	-7.788346	-4.020549	3.978036	12.416208	21.089865	27.658342	29.369525	26.217432	19.352174	9.459634	-0.284379	-6.518395	10.910796			-16.964654	-15.010933	-8.770363	-2.281143	6.452968	13.110337	15.350116	11.583771	4.76953	-3.174677	-9.383035	-14.761869	-1.589996						-12.4	-9.5	-2.4	5.1	13.8	20.4	22.4	18.9	12.1	3.1	-4.8	-10.6	4.7
879	51.100262	73.990417	340.313141	-7.544773	-3.63938	4.411185	12.787637	21.447518	27.989182	29.703497	26.510576	19.682412	9.77118	0.071201	-6.269537	11.243392			-17.009556	-14.932915	-8.720697	-2.213774	6.56002	13.25041	15.490776	11.667545	4.84422	-3.178456	-9.371976	-14.765244	-1.531637						-12.3	-9.3	-2.2	5.3	14.0	20.6	22.6	19.1	12.3	3.3	-4.7	-10.5	4.9
880	51.083561	74.337585	391.913422	-7.97787	-4.290315	3.669877	12.011434	20.666471	27.294427	29.041298	25.852616	19.080591	9.197191	-0.461504	-6.630154	10.621172			-16.564455	-14.46831	-8.272153	-2.138829	6.366504	13.024995	15.305653	11.562228	4.929063	-2.745515	-8.935066	-14.319557	-1.35462						-12.3	-9.4	-2.3	4.9	13.5	20.2	22.2	18.7	12.0	3.2	-4.7	-10.5	4.6
881	51.065914	74.684601	409.421967	-8.132527	-4.473885	3.430736	11.755132	20.422372	27.090114	28.846642	25.671406	18.891367	9.013202	-0.605945	-6.783673	10.427078			-16.910983	-14.831344	-8.495779	-2.392979	6.136465	12.823325	15.118745	11.368762	4.631367	-2.988206	-9.122423	-14.636909	-1.60833						-12.5	-9.7	-2.5	4.7	13.3	20.0	22.0	18.5	11.8	3.0	-4.9	-10.7	4.4
882	51.04734	75.03125	378.861084	-7.809702	-4.007871	3.930339	12.211984	20.888218	27.508368	29.280214	26.080859	19.255756	9.343547	-0.195366	-6.455588	10.835896			-16.944061	-14.910105	-8.646515	-2.351035	6.358489	13.118091	15.406488	11.605909	4.765598	-3.003263	-9.153357	-14.693111	-1.537239						-12.4	-9.5	-2.4	4.9	13.6	20.3	22.3	18.8	12.0	3.2	-4.7	-10.6	4.6
883	51.027828	75.377686	378.219299	-7.853943	-4.071982	3.851064	12.154216	20.846239	27.501658	29.292864	26.08278	19.253628	9.324458	-0.184603	-6.484194	10.809349			-17.06147	-15.005878	-8.72292	-2.370671	6.293503	13.025699	15.314504	11.496311	4.684424	-3.09413	-9.176656	-14.7537	-1.614249						-12.5	-9.5	-2.4	4.9	13.6	20.3	22.3	18.8	12.0	3.1	-4.7	-10.6	4.6
884	51.007393	75.723785	413.214478	-7.861025	-4.434125	3.363491	11.64441	20.321591	27.032104	28.898424	25.676875	18.843707	8.947985	-0.425502	-6.453795	10.462845			-16.072804	-14.228779	-8.09498	-1.919049	6.609402	13.26746	15.633688	11.954662	5.286445	-2.236597	-8.405955	-13.907373	-1.00949						-12.0	-9.3	-2.4	4.9	13.5	20.1	22.3	18.8	12.1	3.4	-4.4	-10.2	4.7
885	50.986015	76.06958	366.702423	-7.407587	-3.856694	4.048984	12.309503	21.043657	27.691222	29.555696	26.287064	19.374755	9.412638	0.104308	-6.039639	11.043659			-16.39828	-14.598514	-8.313496	-1.888423	6.9192	13.662936	16.034468	12.309597	5.294076	-2.414377	-8.630474	-14.194058	-1.018112						-11.9	-9.2	-2.1	5.2	14.0	20.7	22.8	19.3	12.3	3.5	-4.3	-10.1	5.0
886	50.963718	76.41507	293.7229	-7.097991	-3.334838	4.74085	13.025939	21.804861	28.457618	30.34106	27.003022	20.017001	9.964243	0.645966	-5.704207	11.655294			-16.667906	-14.675704	-8.213102	-1.728043	7.265934	14.069745	16.513798	12.697778	5.476387	-2.429318	-8.765155	-14.435911	-0.907625						-11.9	-9.0	-1.7	5.6	14.5	21.3	23.4	19.9	12.7	3.8	-4.1	-10.1	5.4
887	50.940483	76.760315	270.177002	-7.520276	-3.563873	4.698198	13.079467	21.911984	28.633285	30.554727	27.205596	20.13385	9.977384	0.516594	-6.075074	11.629322			-17.284081	-14.923953	-8.212698	-1.824584	7.172817	14.019302	16.532616	12.60651	5.31255	-2.681365	-9.092122	-14.969211	-1.112018						-12.4	-9.2	-1.8	5.6	14.5	21.3	23.5	19.9	12.7	3.6	-4.3	-10.5	5.3
888	50.916332	77.105164	281.408813	-8.031328	-4.081727	4.313306	12.732153	21.586667	28.43396	30.404672	27.051727	19.90452	9.67822	0.109258	-6.578153	11.293606			-17.626478	-15.003547	-8.147174	-1.975372	6.966421	13.832175	16.392251	12.444135	5.178794	-2.744911	-9.121982	-15.238344	-1.253669						-12.8	-9.5	-1.9	5.4	14.3	21.1	23.4	19.7	12.5	3.5	-4.5	-10.9	5.0
889	50.891251	77.449646	267.945374	-8.118241	-4.021581	4.51031	12.947151	21.831138	28.671639	30.687167	27.309248	20.061602	9.756923	0.151913	-6.65025	11.428085			-17.739382	-14.990895	-8.083907	-1.848386	7.174388	14.066261	16.631095	12.653458	5.328892	-2.697542	-9.189048	-15.350832	-1.170491						-12.9	-9.5	-1.8	5.5	14.5	21.4	23.7	20.0	12.7	3.5	-4.5	-11.0	5.1
890	50.86525	77.793793	246.068253	-8.148394	-3.912551	4.743966	13.193733	22.119159	28.989283	31.001687	27.601317	20.286826	9.895095	0.239971	-6.681429	11.610722			-17.886265	-14.995355	-8.02833	-1.778899	7.305728	14.227874	16.827374	12.810751	5.387219	-2.79856	-9.347924	-15.523681	-1.150006						-13.0	-9.5	-1.6	5.7	14.7	21.6	23.9	20.2	12.8	3.5	-4.6	-11.1	5.2
891	50.838329	78.137573	210.936478	-8.07554	-3.612365	5.188693	13.646094	22.581083	29.447723	31.469447	28.05567	20.678459	10.191263	0.4874	-6.60033	11.9548			-18.190109	-15.125327	-8.076315	-1.710713	7.480525	14.433638	17.118556	13.013296	5.418414	-2.981598	-9.62515	-15.774159	-1.168245						-13.1	-9.4	-1.4	6.0	15.0	21.9	24.3	20.5	13.0	3.6	-4.6	-11.2	5.4
892	50.810486	78.480988	189.516663	-8.15576	-3.513319	5.382	13.89168	22.806727	29.679471	31.732108	28.304227	20.904445	10.367325	0.582316	-6.64749	12.111144			-18.457615	-15.221469	-8.112405	-1.648993	7.612446	14.550574	17.270396	13.115493	5.363767	-3.131302	-9.789005	-15.950737	-1.199904						-13.3	-9.4	-1.4	6.1	15.2	22.1	24.5	20.7	13.1	3.6	-4.6	-11.3	5.5
893	50.781734	78.823975	208.551437	-8.386261	-3.793182	5.090466	13.690344	22.634448	29.560614	31.670759	28.250853	20.82875	10.223798	0.320962	-6.886964	11.933716			-18.210862	-14.840738	-7.813461	-1.423792	7.742612	14.677139	17.447179	13.377504	5.637819	-2.916074	-9.54205	-15.738054	-0.966898						-13.3	-9.3	-1.4	6.1	15.2	22.1	24.6	20.8	13.2	3.7	-4.6	-11.3	5.5
894	50.75206	79.166565	206.082443	-8.398929	-3.728912	5.173959	13.776213	22.684442	29.594465	31.713582	28.346544	20.918634	10.311088	0.399425	-6.878518	11.992666			-18.44358	-15.110734	-8.009944	-1.55869	7.654653	14.555439	17.334479	13.189958	5.371257	-3.209062	-9.734867	-15.949178	-1.159189						-13.4	-9.4	-1.4	6.1	15.2	22.1	24.5	20.8	13.1	3.6	-4.7	-11.4	5.4
895	50.721481	79.508728	238.494781	-8.551337	-4.062747	4.749395	13.38816	22.345181	29.348445	31.527939	28.189946	20.733721	10.116993	0.124235	-6.977772	11.744347			-18.1568	-15.070038	-8.124847	-1.723401	7.443889	14.476417	17.323875	13.161372	5.348307	-3.198546	-9.609995	-15.762356	-1.157677						-13.4	-9.6	-1.7	5.8	14.9	21.9	24.4	20.7	13.0	3.5	-4.7	-11.4	5.3
896	50.689983	79.850494	222.356186	-8.430594	-3.697566	5.190125	13.878835	22.748724	29.688313	31.870988	28.551042	21.089351	10.473912	0.41929	-6.85184	12.077548			-17.872279	-14.677784	-7.788813	-1.150864	7.959277	14.988881	17.882455	13.80489	6.007207	-2.83399	-9.507932	-15.547599	-0.728046						-13.2	-9.2	-1.3	6.4	15.4	22.3	24.9	21.2	13.5	3.8	-4.5	-11.2	5.7
897	50.657589	80.191742	229.708206	-8.412046	-3.651357	5.190918	13.811864	22.752933	29.796667	32.058555	28.718064	21.203372	10.544595	0.323151	-6.932897	12.116985			-17.79618	-14.426589	-7.733232	-1.19823	7.837439	14.979133	18.017375	13.960933	6.111729	-2.825145	-9.515757	-15.532261	-0.676732						-13.1	-9.0	-1.3	6.3	15.3	22.4	25.0	21.3	13.7	3.9	-4.6	-11.2	5.7
898	50.624283	80.532562	179.679443	-7.672523	-2.68479	6.193649	14.689526	23.575898	30.567698	32.854174	29.509386	21.985919	11.323481	1.12405	-6.160383	12.942174			-17.011149	-13.672812	-7.290148	-0.605748	8.365715	15.552759	18.604873	14.561702	6.616066	-2.434919	-9.067029	-14.813741	-0.099536						-12.3	-8.2	-0.5	7.0	16.0	23.1	25.7	22.0	14.3	4.4	-4.0	-10.5	6.4
899	50.590076	80.872925	254.768219	-7.885793	-3.771355	4.994631	13.529207	22.457877	29.571011	31.997056	28.714066	21.284269	10.763009	0.571138	-6.320126	12.158749			-16.027981	-13.474987	-7.187645	-1.140286	7.569901	14.561605	17.612397	13.560991	6.037689	-2.033589	-8.118839	-13.843657	-0.207033						-12.0	-8.6	-1.1	6.2	15.0	22.1	24.8	21.1	13.7	4.4	-3.8	-10.1	6.0
900	50.554974	81.212769	355.105499	-8.282686	-4.747361	3.200896	12.026653	20.992533	28.402144	31.020227	27.793726	20.439529	10.091144	-0.118182	-6.704559	11.176172			-16.145897	-13.827209	-7.582594	-0.970049	7.752635	14.752878	17.659758	13.694127	6.43382	-1.574995	-8.108292	-13.820398	-0.144685						-12.2	-9.3	-2.2	5.5	14.4	21.6	24.3	20.7	13.4	4.3	-4.1	-10.3	5.5
901	50.51897	81.552155	397.875763	-8.290796	-4.833721	2.833673	11.640061	20.642897	28.110085	30.834486	27.620609	20.327605	10.141193	-0.062397	-6.675817	11.02399			-16.925657	-14.62446	-8.452521	-1.726283	6.995458	13.941965	17.063845	13.061273	5.490498	-2.391746	-8.567834	-14.337177	-0.87272						-12.6	-9.7	-2.8	5.0	13.8	21.0	23.9	20.3	12.9	3.9	-4.3	-10.5	5.1
902	50.482067	81.891052	411.970215	-7.920618	-4.541467	3.1912	11.935662	20.820911	28.320298	31.141753	27.920601	20.616904	10.485482	0.250431	-6.362113	11.321587			-16.529232	-14.5358	-8.219082	-1.778066	6.838868	13.843887	17.065406	12.975046	5.368654	-2.444001	-8.461455	-14.007689	-0.823622						-12.2	-9.5	-2.5	5.1	13.8	21.1	24.1	20.4	13.0	4.0	-4.1	-10.2	5.2
903	50.444279	82.229401	487.867645	-7.991118	-4.684972	1.925283	11.168853	20.211853	27.615671	30.581565	27.406583	20.161362	10.190325	-0.066965	-6.360548	10.846491			-15.825813	-14.088474	-8.271556	-1.488458	7.052535	13.889768	17.151676	13.259381	5.90526	-1.870359	-7.84499	-13.398342	-0.460781						-11.9	-9.4	-3.2	4.8	13.6	20.8	23.9	20.3	13.0	4.2	-4.0	-9.9	5.2
904	50.40559	82.567291	544.511353	-7.920264	-4.615409	1.8946	11.192572	20.090875	27.370946	30.441018	27.269142	20.036407	10.095095	-0.135851	-6.373391	10.778812			-16.281639	-14.547225	-8.659998	-2.069093	5.968026	12.787577	16.112411	12.353927	5.010577	-2.549923	-8.146007	-13.859724	-1.156758						-12.1	-9.6	-3.4	4.6	13.0	20.1	23.3	19.8	12.5	3.8	-4.1	-10.1	4.8
905	50.36602	82.904633	636.053284	-7.840012	-4.925989	1.199169	10.367981	19.569109	26.842375	30.023507	26.850574	19.592529	9.575297	-0.520728	-6.230297	10.375293			-15.03722	-13.486376	-8.145753	-1.645487	6.246921	12.942141	16.120547	12.631974	5.777344	-1.533773	-7.501891	-12.884332	-0.542992						-11.4	-9.2	-3.5	4.4	12.9	19.9	23.1	19.7	12.7	4.0	-4.0	-9.6	4.9
906	50.325569	83.241394	1039.678589	-9.016086	-6.236897	-1.34296	5.946827	15.460535	22.919027	26.268362	23.392103	16.583643	7.358845	-2.159846	-7.21082	7.663561			-16.028425	-14.940333	-10.161278	-3.697792	4.295247	11.127314	14.2235	10.657737	4.260143	-2.684453	-8.991228	-13.750457	-2.140835						-12.5	-10.6	-5.8	1.1	9.9	17.0	20.2	17.0	10.4	2.3	-5.6	-10.5	2.8
907	50.284229	83.577667	1386.056396	-11.604218	-8.594471	-3.545592	1.322195	9.752213	18.841686	22.931719	20.215261	13.561506	4.543248	-4.577581	-9.729706	4.426355			-19.304308	-17.819474	-13.423085	-7.878411	0.305811	7.699323	11.363641	7.721733	1.26119	-5.298136	-11.851211	-16.760795	-5.331977						-15.5	-13.2	-8.5	-3.3	5.0	13.3	17.1	14.0	7.4	-0.4	-8.2	-13.2	-0.5
908	50.242016	83.91333	1736.542603	-13.119611	-10.256277	-5.167539	-0.370516	6.988738	15.533073	20.135797	17.493951	10.911304	2.277792	-6.207955	-11.184027	2.252894			-21.319985	-19.780719	-15.105492	-9.698831	-1.757057	5.078718	9.133978	5.777534	-0.752845	-7.058606	-13.888781	-18.635165	-7.333938						-17.2	-15.0	-10.1	-5.0	2.6	10.3	14.6	11.6	5.1	-2.4	-10.0	-14.9	-2.5
909	50.198921	84.248474	1803.075317	-14.344975	-10.922147	-5.521469	-0.724214	7.233563	15.792747	19.985867	17.299662	10.630764	1.882238	-6.911779	-12.488553	1.825975			-23.658003	-21.47144	-16.333587	-10.187311	-1.871915	5.06421	9.026813	5.774786	-1.339235	-7.863005	-15.432385	-20.94238	-8.269454						-19.0	-16.2	-10.9	-5.5	2.7	10.4	14.5	11.5	4.6	-3.0	-11.2	-16.7	-3.2
910	50.154961	84.582977	1568.141846	-12.353899	-8.84574	-3.443165	3.282072	12.26328	19.577305	22.892545	20.00689	13.262845	4.466718	-5.043904	-10.713701	4.612604			-23.118794	-20.868113	-15.616126	-8.071481	0.181106	6.911759	10.409479	6.72105	-0.677388	-7.200375	-14.869958	-20.584131	-7.231914						-17.7	-14.9	-9.5	-2.4	6.2	13.2	16.7	13.4	6.3	-1.4	-10.0	-15.6	-1.3
911	49.257309	47.004486	30.48	-3.211351	0.95127	7.646829	15.842588	25.46204	32.535707	34.817933	31.614998	24.325574	14.702451	4.389005	-1.979025	15.591501			-10.590461	-7.616689	-3.462324	2.428601	10.222756	16.543251	18.874703	15.628447	9.031912	2.826986	-3.559197	-8.808519	3.459955						-6.9	-3.3	2.1	9.1	17.8	24.5	26.8	23.6	16.7	8.8	0.4	-5.4	9.5
912	49.312637	47.32901	30.48	-3.33004	0.822944	7.584773	15.808777	25.42705	32.518894	34.790812	31.580988	24.280211	14.597284	4.294751	-2.099886	15.523046			-10.734998	-7.732968	-3.502833	2.344185	10.133422	16.526521	18.851097	15.580491	8.972347	2.646147	-3.647249	-8.936393	3.374981						-7.0	-3.5	2.0	9.1	17.8	24.5	26.8	23.6	16.6	8.6	0.3	-5.5	9.4
913	49.367138	47.654205	30.48	-3.458766	0.68011	7.524689	15.760446	25.410226	32.513002	34.743743	31.536761	24.216206	14.498051	4.195632	-2.241711	15.448199			-10.884609	-7.82743	-3.530986	2.315979	10.074773	16.521814	18.845673	15.566379	8.945309	2.508613	-3.734833	-9.086582	3.309508						-7.2	-3.6	2.0	9.0	17.7	24.5	26.8	23.6	16.6	8.5	0.2	-5.7	9.4
914	49.420815	47.980103	30.48	-3.620721	0.491971	7.43064	15.686731	25.307676	32.391826	34.575206	31.385432	24.083759	14.373998	4.080012	-2.407194	15.314945			-11.063914	-7.957227	-3.552129	2.323246	10.017146	16.401727	18.700278	15.415326	8.83764	2.335581	-3.820403	-9.285834	3.195953						-7.3	-3.7	1.9	9.0	17.7	24.4	26.6	23.4	16.5	8.4	0.1	-5.8	9.3
915	49.473652	48.306671	30.48	-3.723873	0.374252	7.399672	15.659609	25.339764	32.452034	34.611775	31.407511	24.07618	14.3246	3.980513	-2.539789	15.280187			-11.207607	-8.058895	-3.607999	2.262705	10.020419	16.448976	18.786199	15.460334	8.83212	2.227258	-3.913005	-9.464877	3.148802						-7.5	-3.8	1.9	9.0	17.7	24.5	26.7	23.4	16.5	8.3	0.0	-6.0	9.2
916	49.525658	48.633881	30.121593	-3.869237	0.206775	7.335228	15.616859	25.290265	32.422898	34.545549	31.371329	24.021862	14.243883	3.857551	-2.705419	15.194795			-11.363048	-8.197021	-3.662035	2.163723	9.987671	16.388689	18.744387	15.384956	8.683593	2.043094	-4.024844	-9.659098	3.040839						-7.6	-4.0	1.8	8.9	17.6	24.4	26.6	23.4	16.4	8.1	-0.1	-6.2	9.1
917	49.576828	48.961761	14.936631	-3.893687	0.218984	7.459604	15.79756	25.475879	32.594697	34.697318	31.539817	24.162366	14.326223	3.880182	-2.751132	15.292318			-11.463703	-8.262925	-3.659846	2.168961	10.070245	16.496453	18.878339	15.466195	8.648854	1.954061	-4.081227	-9.788873	3.035544						-7.7	-4.0	1.9	9.0	17.8	24.5	26.8	23.5	16.4	8.1	-0.1	-6.3	9.2
918	49.627148	49.290314	0	-3.965076	0.190178	7.552107	15.936772	25.590804	32.679983	34.753676	31.622629	24.244561	14.380959	3.877463	-2.806466	15.338133			-11.594412	-8.358307	-3.660431	2.199316	10.100432	16.521022	18.875656	15.425156	8.624313	1.891743	-4.138075	-9.899078	2.998945						-7.8	-4.1	1.9	9.1	17.8	24.6	26.8	23.5	16.4	8.1	-0.1	-6.4	9.2
919	49.676624	49.619476	0	-4.091537	0.071954	7.51766	15.849592	25.529647	32.657913	34.713192	31.614994	24.196146	14.290154	3.729172	-2.939069	15.261652			-11.680297	-8.374948	-3.718364	2.105917	9.97506	16.414084	18.803162	15.380239	8.572498	1.815612	-4.189419	-9.981003	2.926878						-7.9	-4.2	1.9	9.0	17.8	24.5	26.8	23.5	16.4	8.1	-0.2	-6.5	9.1
920	49.725254	49.94928	0	-4.249875	-0.070306	7.470652	15.77856	25.483297	32.613171	34.640192	31.560012	24.129248	14.198038	3.597806	-3.076049	15.172896			-11.862198	-8.480587	-3.803685	2.022603	9.896786	16.342344	18.737299	15.350687	8.555012	1.712256	-4.292942	-10.146696	2.835907						-8.1	-4.3	1.8	8.9	17.7	24.5	26.7	23.5	16.3	8.0	-0.3	-6.6	9.0
921	49.773029	50.279755	0	-4.402455	-0.196371	7.419752	15.727134	25.449064	32.562694	34.563311	31.513286	24.06608	14.100045	3.47757	-3.220402	15.088309			-12.048182	-8.625046	-3.895411	1.932369	9.825129	16.27609	18.697578	15.362988	8.541295	1.608502	-4.436798	-10.333892	2.742052						-8.2	-4.4	1.8	8.8	17.6	24.4	26.6	23.4	16.3	7.9	-0.5	-6.8	8.9
922	49.819954	50.610809	0	-4.538665	-0.323431	7.354325	15.677983	25.420637	32.525658	34.504956	31.481832	24.015001	14.000369	3.366696	-3.355933	15.010786			-12.191732	-8.772919	-3.989692	1.893545	9.849308	16.317701	18.753671	15.435188	8.610024	1.564736	-4.554982	-10.479843	2.702917						-8.4	-4.5	1.7	8.8	17.6	24.4	26.6	23.5	16.3	7.8	-0.6	-6.9	8.9
923	49.866009	50.942444	0	-4.644537	-0.415068	7.32204	15.66713	25.407352	32.475499	34.432676	31.431262	23.961071	13.914144	3.264755	-3.468447	14.945656			-12.295279	-8.842703	-4.001827	1.872806	9.747042	16.190564	18.599124	15.306064	8.512133	1.440858	-4.668842	-10.588581	2.605947						-8.5	-4.6	1.7	8.8	17.6	24.3	26.5	23.4	16.2	7.7	-0.7	-7.0	8.8
924	49.911217	51.274719	0	-4.759495	-0.548184	7.258861	15.664312	25.354692	32.376537	34.297109	31.321741	23.884159	13.821044	3.162322	-3.599167	14.852828			-12.411898	-8.992872	-4.062925	1.939332	9.753959	16.126505	18.447867	15.219816	8.464783	1.403107	-4.757368	-10.706785	2.535293						-8.6	-4.8	1.6	8.8	17.6	24.3	26.4	23.3	16.2	7.6	-0.8	-7.2	8.7
925	49.955547	51.607574	6.163372	-4.820961	-0.642527	7.237848	15.633254	25.314535	32.364884	34.28403	31.316794	23.857604	13.719406	3.044802	-3.697192	14.80104			-12.481024	-9.058423	-4.09032	1.912762	9.752589	16.153307	18.452225	15.277534	8.524111	1.415436	-4.851685	-10.793589	2.517744						-8.7	-4.9	1.6	8.8	17.5	24.3	26.4	23.3	16.2	7.6	-0.9	-7.2	8.7
926	49.999016	51.940979	22.515102	-5.000485	-0.90728	7.04286	15.424907	25.068583	32.151045	34.076279	31.133748	23.672068	13.482137	2.827585	-3.889069	14.590198			-12.642983	-9.268943	-4.215903	1.76303	9.617194	16.03266	18.328844	15.173569	8.44998	1.268723	-5.012906	-10.964031	2.377436						-8.8	-5.1	1.4	8.6	17.3	24.1	26.2	23.2	16.1	7.4	-1.1	-7.4	8.5
927	50.041615	52.274963	30.48	-5.105917	-1.048679	6.959063	15.364417	24.974973	32.021868	33.977252	31.041866	23.583553	13.353733	2.700306	-4.014211	14.484019			-12.763956	-9.386545	-4.29714	1.677795	9.591034	16.045038	18.326694	15.153547	8.456311	1.174031	-5.112227	-11.099228	2.31378						-8.9	-5.2	1.3	8.5	17.3	24.0	26.2	23.1	16.0	7.3	-1.2	-7.6	8.4
928	50.083332	52.609528	30.629719	-5.152271	-1.087784	6.959424	15.40535	24.996482	31.980027	33.973143	31.02975	23.567131	13.317358	2.649625	-4.080304	14.463161			-12.838506	-9.448694	-4.324471	1.657063	9.621569	16.114354	18.398995	15.196919	8.523749	1.118416	-5.185305	-11.172834	2.305104						-9.0	-5.3	1.3	8.5	17.3	24.0	26.2	23.1	16.0	7.2	-1.3	-7.6	8.4
929	50.124187	52.944672	34.528023	-5.234633	-1.17958	6.887736	15.354192	24.947271	31.918447	33.931127	30.976431	23.516427	13.253318	2.575836	-4.176901	14.397473			-12.973203	-9.593469	-4.410486	1.559537	9.530319	16.055956	18.359612	15.139934	8.469424	1.00847	-5.284045	-11.299675	2.213531						-9.1	-5.4	1.2	8.5	17.2	24.0	26.1	23.1	16.0	7.1	-1.4	-7.7	8.3
930	50.16415	53.280304	46.415119	-5.337766	-1.359011	6.719543	15.162747	24.740352	31.733313	33.774255	30.831422	23.358118	13.111622	2.447886	-4.292157	14.24086			-13.077849	-9.744611	-4.467297	1.418689	9.343409	15.872837	18.184948	14.9791	8.345311	0.92323	-5.376405	-11.412272	2.082424						-9.2	-5.6	1.1	8.3	17.0	23.8	26.0	22.9	15.9	7.0	-1.5	-7.9	8.2
931	50.203236	53.616516	71.245346	-5.460881	-1.61608	6.457906	14.902943	24.421061	31.443846	33.516617	30.582629	23.086195	12.886979	2.281422	-4.416021	14.007218			-13.210797	-9.967288	-4.533975	1.312645	9.236609	15.716696	18.062786	14.879131	8.306774	0.933615	-5.495128	-11.515028	1.97717						-9.3	-5.8	1.0	8.1	16.8	23.6	25.8	22.7	15.7	6.9	-1.6	-8.0	8.0
932	50.241436	53.953217	106.163002	-5.627029	-1.866582	6.152498	14.615399	24.047255	31.051461	33.135555	30.225714	22.737462	12.596871	2.070161	-4.584285	13.712873			-13.532845	-10.297202	-4.73399	1.170792	9.019609	15.369337	17.67577	14.551805	8.018684	0.699573	-5.807002	-11.79375	1.695065						-9.6	-6.1	0.7	7.9	16.5	23.2	25.4	22.4	15.4	6.6	-1.9	-8.2	7.7
933	50.278751	54.290405	145.794235	-5.857991	-2.222899	5.811219	14.2928	23.632643	30.635399	32.759767	29.855436	22.375536	12.251565	1.752421	-4.832836	13.371088			-13.671346	-10.60921	-4.945746	0.916357	8.742581	15.063281	17.417145	14.365581	7.858636	0.457197	-5.947832	-11.928359	1.476524						-9.8	-6.4	0.4	7.6	16.2	22.8	25.1	22.1	15.1	6.4	-2.1	-8.4	7.4
934	50.315178	54.628174	168.123016	-6.0564	-2.499313	5.537032	14.085452	23.336125	30.329268	32.491715	29.601774	22.12981	12.02121	1.519872	-5.067362	13.119099			-13.892305	-10.896565	-5.192255	0.613705	8.406195	14.659324	17.039905	14.004139	7.477202	0.110815	-6.104899	-12.131816	1.174454						-10.0	-6.7	0.2	7.3	15.9	22.5	24.8	21.8	14.8	6.1	-2.3	-8.6	7.1
935	50.350712	54.96637	155.299957	-5.962994	-2.250435	5.857234	14.434191	23.661992	30.52436	32.654753	29.783678	22.310114	12.189597	1.668839	-4.98603	13.323775			-13.965317	-10.850198	-5.236779	0.704951	8.511234	14.715068	17.085476	14.016113	7.470332	0.009379	-6.247455	-12.207904	1.167075						-10.0	-6.6	0.3	7.6	16.1	22.6	24.9	21.9	14.9	6.1	-2.3	-8.6	7.2
936	50.385338	55.304962	157.936981	-5.988689	-2.272249	5.854197	14.459237	23.633618	30.463792	32.596843	29.759508	22.276772	12.166183	1.646302	-5.020614	13.297908			-14.111541	-10.913783	-5.296031	0.641317	8.36592	14.530979	16.909355	13.844894	7.333672	-0.132422	-6.43729	-12.3185	1.034714						-10.1	-6.6	0.3	7.6	16.0	22.5	24.8	21.8	14.8	6.0	-2.4	-8.7	7.2
937	50.419075	55.644135	201.270828	-6.302113	-2.906307	5.166877	13.868069	22.886473	29.832904	32.043422	29.261372	21.775194	11.700259	1.238785	-5.328411	12.76971			-14.01156	-11.101194	-5.329186	0.600819	8.27777	14.467966	16.869907	13.951478	7.639131	0.133032	-6.233386	-12.199476	1.088775						-10.2	-7.0	-0.1	7.2	15.6	22.2	24.5	21.6	14.7	5.9	-2.5	-8.8	6.9
938	50.451912	55.983734	231.837952	-6.541672	-3.223566	4.759906	13.548448	22.504968	29.466486	31.69054	28.934324	21.457773	11.375712	0.960314	-5.600916	12.44436			-14.484401	-11.612729	-5.800496	0.167805	7.904152	14.144102	16.529889	13.561855	7.211805	-0.357991	-6.577977	-12.650948	0.669589						-10.5	-7.4	-0.5	6.9	15.2	21.8	24.1	21.2	14.3	5.5	-2.8	-9.1	6.6
939	50.483849	56.323792	241.31871	-6.582921	-3.208142	4.856963	13.585225	22.497211	29.411648	31.584106	28.855114	21.392606	11.295671	0.912767	-5.648373	12.412656			-14.529789	-11.688046	-5.871375	0.079666	7.839641	14.092141	16.434072	13.449988	7.094409	-0.496783	-6.688129	-12.743193	0.58105						-10.6	-7.4	-0.5	6.8	15.2	21.8	24.0	21.2	14.2	5.4	-2.9	-9.2	6.5
940	50.514881	56.664276	218.947983	-6.377272	-2.728417	5.42325	14.118199	23.064207	29.791401	31.893706	29.144657	21.701638	11.582357	1.202971	-5.428132	12.78238			-14.632221	-11.51845	-5.747172	0.295275	8.032644	14.226356	16.511757	13.474358	7.090719	-0.489246	-6.894349	-12.809855	0.628318						-10.5	-7.1	-0.2	7.2	15.5	22.0	24.2	21.3	14.4	5.5	-2.8	-9.1	6.7
941	50.545002	57.005157	279.55481	-6.778983	-3.550159	4.397833	13.2036	22.043802	28.918962	31.099132	28.394957	20.983057	10.920941	0.617522	-5.817869	12.036066			-14.387497	-11.7453	-5.858185	0.089961	7.744258	13.939954	16.268241	13.388325	7.284088	-0.23167	-6.571854	-12.622478	0.608154						-10.6	-7.6	-0.7	6.6	14.9	21.4	23.7	20.9	14.1	5.3	-3.0	-9.2	6.3
942	50.574215	57.346466	306.119476	-6.974814	-3.752444	4.233442	13.016617	21.845946	28.687263	30.867517	28.154353	20.751396	10.692942	0.434108	-6.049918	11.825534			-15.37291	-12.538814	-6.456277	-0.534496	7.218773	13.443999	15.746042	12.758564	6.525432	-1.083505	-7.321688	-13.480632	-0.091292						-11.2	-8.1	-1.1	6.2	14.5	21.1	23.3	20.5	13.6	4.8	-3.4	-9.8	5.9
943	50.602516	57.688141	336.161713	-7.156171	-3.953866	3.968073	12.850275	21.707937	28.37053	30.486873	27.785955	20.445472	10.441387	0.254144	-6.204928	11.582973			-15.264453	-12.504257	-6.357185	-0.241954	7.596974	13.674193	15.854115	12.972322	6.824624	-0.820306	-7.263057	-13.413914	0.088092						-11.2	-8.2	-1.2	6.3	14.7	21.0	23.2	20.4	13.6	4.8	-3.5	-9.8	5.8
944	50.629906	58.030273	368.578949	-7.388937	-4.233295	3.682328	12.483406	21.34266	28.078879	30.176201	27.463251	20.146593	10.089366	-0.060782	-6.442222	11.278121			-15.655623	-12.953141	-6.73343	-0.805552	7.007581	13.148245	15.384199	12.465963	6.279521	-1.362098	-7.560875	-13.738722	-0.376994						-11.5	-8.6	-1.5	5.8	14.2	20.6	22.8	20.0	13.2	4.4	-3.8	-10.1	5.5
945	50.656387	58.372772	350.867767	-7.465753	-4.133296	3.944371	12.738773	21.683082	28.3324	30.356835	27.629843	20.337777	10.221871	0.004714	-6.478148	11.431039			-15.726643	-12.959625	-6.739617	-0.663678	7.267791	13.423586	15.628225	12.671727	6.419125	-1.351711	-7.610031	-13.769108	-0.284163						-11.6	-8.5	-1.4	6.0	14.5	20.9	23.0	20.2	13.4	4.4	-3.8	-10.1	5.6
946	50.681942	58.715576	284.085754	-7.229215	-3.536522	4.809993	13.630715	22.62792	29.110417	31.054508	28.292867	21.005316	10.829482	0.489365	-6.171202	12.076137			-15.844443	-12.917202	-6.655847	-0.408069	7.695115	13.849305	16.043549	12.983759	6.636686	-1.287542	-7.740746	-13.795636	-0.120089						-11.5	-8.2	-0.9	6.6	15.2	21.5	23.5	20.6	13.8	4.8	-3.6	-10.0	6.0
947	50.774956	60.090332	303.20871	-7.835962	-4.312682	4.106115	13.061133	22.08636	28.676984	30.593119	27.788563	20.499812	10.312999	-0.020062	-6.686067	11.522526			-16.507491	-13.543478	-7.141492	-0.781058	7.370112	13.561414	15.745271	12.645361	6.284452	-1.446998	-8.158026	-14.219925	-0.515988						-12.2	-8.9	-1.5	6.1	14.7	21.1	23.2	20.2	13.4	4.4	-4.1	-10.5	5.5
948	50.870392	61.815491	243.393631	-8.091527	-4.343752	4.433746	13.443544	22.571072	28.945421	30.871411	27.926138	20.751228	10.444906	-0.019015	-6.725544	11.683969			-16.872542	-13.669517	-6.981525	-0.627261	7.557251	13.813353	15.956581	12.712014	6.379564	-1.475033	-8.405132	-14.378749	-0.49925						-12.5	-9.0	-1.3	6.4	15.1	21.4	23.4	20.3	13.6	4.5	-4.2	-10.6	5.6
949	50.886681	62.161224	240.994995	-8.140627	-4.451259	4.305292	13.331318	22.471228	28.926537	30.839276	27.874159	20.693861	10.376539	-0.118339	-6.769834	11.611513			-16.957486	-13.769067	-6.994392	-0.701241	7.387874	13.718315	15.848834	12.609846	6.283738	-1.546353	-8.448558	-14.430508	-0.58325						-12.5	-9.1	-1.3	6.3	14.9	21.3	23.3	20.2	13.5	4.4	-4.3	-10.6	5.5
950	50.902042	62.507263	238.74884	-8.179266	-4.545349	4.162772	13.244059	22.38809	28.906086	30.8023	27.817108	20.639702	10.326931	-0.186835	-6.805094	11.547542			-17.061089	-13.870491	-7.023269	-0.723461	7.26538	13.630253	15.729839	12.477968	6.165048	-1.627281	-8.490951	-14.494406	-0.668539						-12.6	-9.2	-1.4	6.3	14.8	21.3	23.3	20.1	13.4	4.3	-4.3	-10.6	5.4
951	50.916466	62.853455	236.677536	-8.173192	-4.579774	4.138768	13.214557	22.350739	28.900665	30.767607	27.783516	20.607347	10.28521	-0.215884	-6.78868	11.52424			-17.04071	-13.854152	-6.997947	-0.686924	7.290347	13.693846	15.746012	12.515482	6.204319	-1.593943	-8.481477	-14.4716	-0.639729						-12.6	-9.2	-1.4	6.3	14.8	21.3	23.3	20.1	13.4	4.3	-4.3	-10.6	5.4
952	50.929951	63.199951	223.775223	-8.089241	-4.456951	4.420724	13.460226	22.628871	29.133209	30.934313	27.948221	20.754225	10.390262	-0.110049	-6.685464	11.694029			-17.046088	-13.825089	-6.865032	-0.51006	7.497211	13.926104	15.935939	12.661356	6.311947	-1.591448	-8.55557	-14.509157	-0.547491						-12.6	-9.1	-1.2	6.5	15.1	21.5	23.4	20.3	13.5	4.4	-4.3	-10.6	5.6
953	50.942493	63.546448	230.019836	-8.216992	-4.654974	4.139102	13.188029	22.363984	28.966383	30.758264	27.775708	20.584282	10.209603	-0.295885	-6.81739	11.500009			-17.039244	-13.925654	-6.968234	-0.623346	7.376433	13.847924	15.890598	12.612196	6.272568	-1.634106	-8.515347	-14.531922	-0.603178						-12.6	-9.3	-1.4	6.3	14.9	21.4	23.3	20.2	13.4	4.3	-4.4	-10.7	5.4
954	50.954105	63.893188	198.509216	-8.179823	-4.509558	4.433225	13.514291	22.724441	29.305846	31.084774	28.079796	20.859762	10.443942	-0.147251	-6.748801	11.738387			-17.042651	-13.879232	-6.901981	-0.503239	7.554447	14.063971	16.133138	12.74934	6.362926	-1.623989	-8.519381	-14.550914	-0.51313						-12.6	-9.2	-1.2	6.5	15.1	21.7	23.6	20.4	13.6	4.4	-4.3	-10.6	5.6
955	50.964783	64.240265	161.342346	-8.075697	-4.322866	4.757756	13.809594	23.027623	29.645554	31.413027	28.376971	21.169668	10.716406	0.028246	-6.62485	11.993453			-16.963145	-13.775884	-6.863575	-0.481176	7.648635	14.205829	16.340387	12.841348	6.43631	-1.643989	-8.445631	-14.481904	-0.4319						-12.5	-9.0	-1.1	6.7	15.3	21.9	23.9	20.6	13.8	4.5	-4.2	-10.6	5.8
956	50.97451	64.58728	141.430038	-7.98663	-4.213033	4.879578	13.968138	23.159092	29.814114	31.614702	28.562095	21.36488	10.89127	0.131115	-6.54007	12.137104			-16.841277	-13.651583	-6.813762	-0.41202	7.742396	14.300615	16.502906	13.001472	6.603379	-1.523138	-8.35511	-14.39235	-0.319873						-12.4	-8.9	-1.0	6.8	15.5	22.1	24.1	20.8	14.0	4.7	-4.1	-10.5	5.9
957	50.983299	64.934448	161.777191	-8.025095	-4.397736	4.400903	13.568088	22.686404	29.484128	31.333295	28.294048	21.122101	10.669156	-0.057336	-6.633182	11.870398			-16.802338	-13.75207	-7.033066	-0.587775	7.455313	14.002728	16.207397	12.763624	6.444587	-1.533849	-8.337941	-14.41705	-0.46587						-12.4	-9.1	-1.3	6.5	15.1	21.7	23.8	20.5	13.8	4.6	-4.2	-10.5	5.7
958	50.99115	65.281921	183.96051	-7.995676	-4.444417	4.280762	13.413225	22.47718	29.312494	31.157031	28.120438	20.974163	10.52212	-0.135052	-6.656608	11.752138			-16.877275	-13.826335	-7.036708	-0.607048	7.33354	13.825693	16.001028	12.586555	6.344647	-1.513086	-8.44304	-14.521107	-0.561095						-12.4	-9.1	-1.4	6.4	14.9	21.6	23.6	20.4	13.7	4.5	-4.3	-10.6	5.6
959	50.998055	65.629333	231.917297	-8.096292	-4.723204	3.679043	12.892963	21.88165	28.795527	30.640796	27.636439	20.527609	10.116356	-0.427625	-6.808171	11.342924			-16.386284	-13.563334	-7.134637	-0.571649	7.404744	13.909126	16.07799	12.710591	6.498442	-1.269666	-8.149838	-14.185975	-0.388374						-12.2	-9.1	-1.7	6.2	14.6	21.4	23.4	20.2	13.5	4.4	-4.3	-10.5	5.5
960	51.004013	65.976685	248.109329	-8.16708	-4.791964	3.674415	12.813988	21.786195	28.685873	30.487422	27.495472	20.414229	10.012776	-0.507365	-6.903716	11.25002			-16.70196	-13.912283	-7.346133	-0.838254	7.199653	13.733022	15.928038	12.460973	6.179075	-1.638403	-8.421757	-14.495132	-0.65443						-12.4	-9.4	-1.8	6.0	14.5	21.2	23.2	20.0	13.3	4.2	-4.5	-10.7	5.3
961	51.009033	66.324402	232.589905	-8.042917	-4.554893	4.19625	13.209713	22.229945	29.002911	30.714125	27.728243	20.647356	10.240514	-0.273591	-6.742047	11.529634			-16.768187	-13.891534	-7.200321	-0.722836	7.318711	13.854241	16.017556	12.442568	6.130332	-1.713584	-8.490305	-14.520681	-0.62867						-12.4	-9.2	-1.5	6.2	14.8	21.4	23.4	20.1	13.4	4.3	-4.4	-10.6	5.5
962	51.013111	66.672058	227.072754	-8.002378	-4.474572	4.33522	13.328514	22.349845	29.074419	30.736433	27.769054	20.69635	10.300896	-0.196045	-6.67308	11.603721			-16.863084	-13.948964	-7.230798	-0.760051	7.208047	13.754678	15.88179	12.21866	5.923433	-1.922959	-8.584407	-14.578086	-0.741812						-12.4	-9.2	-1.4	6.3	14.8	21.4	23.3	20.0	13.3	4.2	-4.4	-10.6	5.4
963	51.016243	67.019409	215.058701	-7.900045	-4.302554	4.568864	13.506625	22.495681	29.152438	30.780602	27.814908	20.757175	10.389233	-0.0545	-6.543901	11.722044			-16.86385	-13.944503	-7.255172	-0.767441	7.221903	13.776503	15.878363	12.196731	5.84984	-2.005967	-8.621991	-14.577994	-0.759465						-12.4	-9.1	-1.3	6.4	14.9	21.5	23.3	20.0	13.3	4.2	-4.3	-10.6	5.5
964	51.018436	67.367584	214.997238	-7.888624	-4.339039	4.576189	13.454803	22.448419	29.147115	30.789388	27.810444	20.733743	10.364812	-0.091782	-6.53745	11.705668			-16.803445	-13.95081	-7.28141	-0.888354	7.169797	13.755988	15.882247	12.242048	5.849597	-2.032161	-8.567068	-14.526973	-0.762545						-12.3	-9.1	-1.4	6.3	14.8	21.5	23.3	20.0	13.3	4.2	-4.3	-10.5	5.5
965	51.019676	67.714691	217.245117	-7.898879	-4.436014	4.491477	13.362808	22.332695	29.078306	30.770028	27.770507	20.686573	10.313981	-0.148663	-6.549539	11.647773			-16.862836	-14.1149	-7.433528	-1.053879	7.027529	13.627798	15.777781	12.133435	5.736774	-2.148038	-8.604541	-14.569105	-0.873626						-12.4	-9.3	-1.5	6.2	14.7	21.4	23.3	20.0	13.2	4.1	-4.4	-10.6	5.4
966	51.019981	68.065613	221.28244	-7.898105	-4.465315	4.412427	13.318596	22.266803	29.002452	30.726111	27.720779	20.626488	10.290432	-0.150781	-6.535312	11.609548			-16.887582	-14.182585	-7.428484	-1.023442	6.941836	13.495957	15.649789	11.935054	5.598481	-2.158975	-8.657098	-14.582793	-0.941653						-12.4	-9.3	-1.5	6.1	14.6	21.2	23.2	19.8	13.1	4.1	-4.4	-10.6	5.3
967	51.019337	68.411163	264.368835	-7.903986	-4.755474	3.892179	12.835345	21.722603	28.527188	30.300331	27.303618	20.194254	9.896853	-0.41312	-6.564053	11.252978			-16.301059	-13.774384	-7.214557	-0.771018	7.103522	13.716125	15.854683	12.343112	6.093811	-1.583994	-8.249197	-14.099133	-0.573507						-12.1	-9.3	-1.7	6.0	14.4	21.1	23.1	19.8	13.1	4.2	-4.3	-10.3	5.3
968	51.017746	68.759003	303.420807	-8.203754	-5.042155	3.46604	12.43922	21.309819	28.129788	29.909198	26.927783	19.812825	9.53749	-0.744254	-6.941935	10.883339			-16.933721	-14.499721	-7.783586	-1.216927	6.666719	13.359058	15.569247	12.020773	5.638875	-2.188147	-8.768954	-14.697663	-1.069504						-12.6	-9.8	-2.2	5.6	14.0	20.7	22.7	19.5	12.7	3.7	-4.8	-10.8	4.9
969	51.015217	69.106781	305.299957	-8.365623	-5.092418	3.441957	12.505256	21.451958	28.156322	29.850505	26.881572	19.790806	9.551798	-0.764343	-7.074117	10.861139			-17.22775	-14.813226	-7.95903	-1.255286	6.679556	13.327081	15.473093	11.792919	5.364734	-2.479116	-9.004929	-14.93071	-1.252722						-12.8	-10.0	-2.3	5.6	14.1	20.7	22.7	19.3	12.6	3.5	-4.9	-11.0	4.8
970	51.011742	69.454285	305.136322	-8.317285	-5.004874	3.618794	12.598829	21.584329	28.321869	30.003354	27.021202	19.896166	9.615917	-0.743593	-7.054558	10.961679			-17.128013	-14.739509	-7.924708	-1.274156	6.703917	13.427594	15.611813	11.90845	5.417235	-2.519414	-9.004506	-14.869921	-1.199268						-12.7	-9.9	-2.2	5.7	14.1	20.9	22.8	19.5	12.7	3.5	-4.9	-11.0	4.9
971	51.00732	69.802124	302.428009	-8.267915	-4.943259	3.709866	12.575319	21.53483	28.285859	29.993594	26.988965	19.88455	9.618718	-0.737614	-7.028918	10.967833			-17.104747	-14.746284	-7.953705	-1.463931	6.523997	13.314318	15.530366	11.810073	5.272025	-2.659524	-9.029119	-14.870235	-1.281397						-12.7	-9.8	-2.1	5.6	14.0	20.8	22.8	19.4	12.6	3.5	-4.9	-10.9	4.8
972	51.001961	70.149689	289.368591	-8.214691	-4.815409	3.891582	12.798145	21.749004	28.460459	30.174149	27.147291	20.046149	9.789778	-0.612103	-6.955609	11.121562			-16.995867	-14.601827	-7.848713	-1.335037	6.695972	13.467728	15.697391	11.951986	5.39825	-2.57828	-8.944298	-14.748983	-1.153473						-12.6	-9.7	-2.0	5.7	14.2	21.0	22.9	19.5	12.7	3.6	-4.8	-10.9	5.0
973	50.995647	70.497253	298.510986	-8.247023	-4.900677	3.709689	12.595502	21.505774	28.274747	30.04205	27.004408	19.917229	9.713412	-0.700793	-6.995428	10.993241			-16.906108	-14.542823	-7.893121	-1.461453	6.53931	13.325785	15.61191	11.817968	5.321364	-2.600565	-8.875348	-14.648378	-1.192622						-12.6	-9.7	-2.1	5.6	14.0	20.8	22.8	19.4	12.6	3.6	-4.8	-10.8	4.9
974	50.988396	70.844696	307.367004	-8.309453	-4.917942	3.639054	12.570947	21.458705	28.169634	29.918041	26.891852	19.833511	9.689514	-0.721421	-7.042463	10.931665			-16.986428	-14.627402	-8.050632	-1.506722	6.535477	13.257043	15.507908	11.654719	5.188336	-2.693608	-8.990448	-14.711531	-1.285274						-12.6	-9.8	-2.2	5.5	14.0	20.7	22.7	19.3	12.5	3.5	-4.9	-10.9	4.8
975	50.980213	71.191864	332.770477	-8.316901	-5.003217	3.416212	12.270493	21.141628	27.909832	29.650148	26.614275	19.591182	9.509257	-0.869631	-7.063514	10.73748			-16.946383	-14.708492	-8.237483	-1.755016	6.312938	13.043123	15.313356	11.470483	4.988647	-2.787889	-9.024646	-14.660549	-1.415993						-12.6	-9.9	-2.4	5.3	13.7	20.5	22.5	19.0	12.3	3.4	-4.9	-10.9	4.7
976	50.971081	71.538879	340.505096	-8.176785	-4.803204	3.641503	12.380598	21.209775	27.935492	29.632191	26.593143	19.577686	9.53795	-0.764159	-6.935	10.819099			-16.841932	-14.539409	-8.11219	-1.755396	6.336082	13.026008	15.2864	11.437498	5.005516	-2.732408	-8.960411	-14.542155	-1.366033						-12.5	-9.7	-2.2	5.3	13.8	20.5	22.5	19.0	12.3	3.4	-4.9	-10.7	4.7
977	50.961002	71.886139	362.550812	-8.233646	-4.86637	3.363292	12.225601	21.045514	27.76286	29.408759	26.39962	19.403749	9.425104	-0.826069	-6.971929	10.67804			-16.512822	-14.296856	-8.074629	-1.60481	6.519896	13.066011	15.290988	11.464307	5.17698	-2.487377	-8.799115	-14.264885	-1.210193						-12.4	-9.6	-2.4	5.3	13.8	20.4	22.3	18.9	12.3	3.5	-4.8	-10.6	4.7
978	50.949993	72.232941	424.616272	-8.353008	-5.222827	2.698251	11.413933	20.087295	26.945905	28.672437	25.69332	18.747271	8.881218	-1.216539	-7.130681	10.101381			-16.603887	-14.501421	-8.385753	-2.072494	5.992789	12.561816	14.851022	11.196405	4.937986	-2.645519	-8.986747	-14.435756	-1.50763						-12.5	-9.9	-2.8	4.7	13.0	19.8	21.8	18.4	11.8	3.1	-5.1	-10.8	4.3
979	50.938042	72.57962	464.865692	-8.425397	-5.344183	2.442371	11.067676	19.690509	26.560814	28.304636	25.33021	18.424692	8.617423	-1.361923	-7.191046	9.842982			-16.616153	-14.619129	-8.565793	-2.325941	5.812865	12.349651	14.629596	10.999937	4.72549	-2.777493	-9.099578	-14.465499	-1.662671						-12.5	-10.0	-3.1	4.4	12.8	19.5	21.5	18.2	11.6	2.9	-5.2	-10.8	4.1
980	50.925152	72.926208	500.087708	-8.546454	-5.450903	2.254773	10.805454	19.367715	26.205165	27.966898	24.995282	18.135697	8.389211	-1.491863	-7.318655	9.60936			-16.893308	-14.901131	-8.813359	-2.603275	5.55658	12.103008	14.355244	10.759568	4.446235	-3.105228	-9.316937	-14.676473	-1.92409						-12.7	-10.2	-3.3	4.1	12.5	19.2	21.2	17.9	11.3	2.6	-5.4	-11.0	3.8
981	50.911327	73.272522	508.291321	-8.637791	-5.405479	2.375298	10.870741	19.500889	26.259607	27.989795	24.959078	18.15095	8.404248	-1.435784	-7.410524	9.635086			-17.263928	-15.295842	-9.098876	-2.833701	5.515891	12.072828	14.291365	10.601056	4.128916	-3.460078	-9.600829	-14.984017	-2.160601						-13.0	-10.4	-3.4	4.0	12.5	19.2	21.1	17.8	11.1	2.5	-5.5	-11.2	3.7
982	50.896561	73.618622	486.200165	-8.402456	-4.948492	2.923191	11.313575	19.940387	26.628815	28.356017	25.244492	18.461274	8.694696	-1.066294	-7.171965	9.99777			-17.301163	-15.251315	-8.922659	-2.796287	5.610168	12.208456	14.420573	10.72316	4.116876	-3.550947	-9.597466	-14.998575	-2.111598						-12.9	-10.1	-3.0	4.3	12.8	19.4	21.4	18.0	11.3	2.6	-5.3	-11.1	3.9
983	50.880863	73.9646	461.427582	-8.228514	-4.571476	3.300852	11.676625	20.308079	26.941814	28.656926	25.496727	18.76486	8.964913	-0.744801	-6.968566	10.299787			-17.323389	-15.195214	-8.956276	-2.750411	5.734362	12.36395	14.583795	10.849175	4.179707	-3.575156	-9.632236	-15.022518	-2.062018						-12.8	-9.9	-2.8	4.5	13.0	19.7	21.6	18.2	11.5	2.7	-5.2	-11.0	4.1
984	50.864231	74.310272	493.049866	-8.368704	-4.952123	2.824994	11.163054	19.725989	26.431503	28.205786	25.04275	18.373477	8.614628	-1.066263	-7.077478	9.909801			-16.853602	-14.831918	-8.681392	-2.660355	5.689666	12.306969	14.567046	10.880204	4.308849	-3.198004	-9.217915	-14.60994	-1.858366						-12.6	-9.9	-2.9	4.3	12.7	19.4	21.4	18.0	11.3	2.7	-5.1	-10.8	4.0
985	50.846668	74.655731	481.241608	-8.196879	-4.631147	3.146604	11.43933	20.032169	26.712859	28.474618	25.28662	18.576768	8.788451	-0.796406	-6.888538	10.162037			-16.974509	-14.931847	-8.745259	-2.623938	5.845323	12.500599	14.746527	10.959534	4.271527	-3.307936	-9.300162	-14.699733	-1.854989						-12.6	-9.8	-2.8	4.4	12.9	19.6	21.6	18.1	11.4	2.7	-5.0	-10.8	4.2
986	50.828171	75.000946	478.348633	-8.221129	-4.632562	3.148905	11.429771	20.01256	26.70787	28.496881	25.304113	18.580426	8.810947	-0.74207	-6.888475	10.16727			-17.227261	-15.20634	-8.985359	-2.812924	5.704448	12.378224	14.664089	10.861158	4.122203	-3.472208	-9.433297	-14.951283	-2.029879						-12.7	-9.9	-2.9	4.3	12.9	19.5	21.6	18.1	11.4	2.7	-5.1	-10.9	4.1
987	50.808746	75.345886	491.345947	-8.34244	-4.836648	2.909021	11.21922	19.790366	26.537299	28.386036	25.18694	18.444857	8.682837	-0.842418	-7.016914	10.009846			-17.549384	-15.465137	-9.28955	-3.033224	5.448164	12.078398	14.405735	10.588661	3.908777	-3.685752	-9.701207	-15.209161	-2.291973						-12.9	-10.2	-3.2	4.1	12.6	19.3	21.4	17.9	11.2	2.5	-5.3	-11.1	3.9
988	50.788391	75.690521	569.300842	-8.4749	-5.58731	1.799344	10.0641	18.608853	25.309327	27.37288	24.212838	17.50233	7.851091	-1.453267	-7.116212	9.17409			-16.448734	-14.796814	-8.862699	-2.821011	5.39235	11.895936	14.40385	10.770551	4.37175	-2.835111	-8.932131	-14.309139	-1.8476						-12.5	-10.2	-3.5	3.6	12.0	18.6	20.9	17.5	10.9	2.5	-5.2	-10.7	3.7
989	50.767113	76.034851	520.894165	-8.039965	-4.814426	2.782395	11.022751	19.62826	26.330033	28.265054	25.021368	18.190532	8.432874	-0.771014	-6.651921	9.949662			-16.517117	-14.799284	-8.669706	-2.492629	6.014442	12.653536	15.012279	11.332909	4.491992	-2.853683	-8.847666	-14.318967	-1.582825						-12.3	-9.8	-2.9	4.3	12.8	19.5	21.6	18.2	11.3	2.8	-4.8	-10.5	4.2
990	50.744907	76.378937	384.54068	-6.957297	-3.342993	4.500891	12.673806	21.327057	27.924894	29.829662	26.528127	19.570576	9.690148	0.580542	-5.604078	11.393445			-16.676885	-14.918116	-8.619789	-2.144208	6.912118	13.686688	16.08775	12.28965	5.063105	-2.744364	-8.916459	-14.476646	-1.204763						-11.8	-9.1	-2.1	5.3	14.1	20.8	23.0	19.4	12.3	3.5	-4.2	-10.0	5.1
991	50.721779	76.722656	340.26358	-7.387092	-3.538226	4.510344	12.791074	21.516907	28.209724	30.108606	26.815751	19.786185	9.786803	0.498054	-5.960973	11.428096			-17.35735	-15.050225	-8.343054	-2.082035	6.867772	13.632875	16.140605	12.252242	4.964043	-2.911185	-9.235524	-15.068359	-1.349183						-12.4	-9.3	-1.9	5.4	14.2	20.9	23.1	19.5	12.4	3.4	-4.4	-10.5	5.0
992	50.69772	77.066101	308.696472	-7.654141	-3.618896	4.645037	12.962872	21.712428	28.478436	30.417693	27.091244	19.976544	9.855237	0.43054	-6.233959	11.505253			-17.939095	-15.256661	-8.389532	-2.198735	6.837485	13.675448	16.22574	12.208654	4.904761	-3.122891	-9.563429	-15.560237	-1.514874						-12.8	-9.4	-1.9	5.4	14.3	21.1	23.3	19.6	12.4	3.4	-4.6	-10.9	5.0
993	50.672752	77.409149	302.786499	-7.769929	-3.663701	4.724408	13.053744	21.836257	28.616862	30.617773	27.249839	20.047079	9.85517	0.433422	-6.298198	11.55856			-17.992808	-15.17628	-8.280139	-2.051862	7.038727	13.922047	16.472848	12.398572	5.097233	-3.014032	-9.540238	-15.570886	-1.391402						-12.9	-9.4	-1.8	5.5	14.4	21.3	23.5	19.8	12.6	3.4	-4.6	-10.9	5.1
994	50.646862	77.751862	277.338135	-7.744021	-3.470803	5.052711	13.393206	22.200233	28.98593	30.984448	27.596403	20.316184	10.04088	0.605348	-6.257119	11.808617			-17.980696	-15.08668	-8.186964	-1.879299	7.270885	14.156466	16.746709	12.720997	5.314835	-2.935403	-9.554543	-15.593998	-1.250641						-12.9	-9.3	-1.6	5.8	14.7	21.6	23.9	20.2	12.8	3.6	-4.5	-10.9	5.3
995	50.620049	78.094208	244.589157	-7.75619	-3.330251	5.337416	13.726659	22.552837	29.372723	31.387729	27.98083	20.63907	10.268385	0.750404	-6.283071	12.053878			-18.231843	-15.183433	-8.222745	-1.836538	7.371963	14.278079	16.925172	12.872693	5.298231	-3.103599	-9.747573	-15.795775	-1.281281						-13.0	-9.3	-1.4	5.9	15.0	21.8	24.2	20.4	13.0	3.6	-4.5	-11.0	5.4
996	50.592331	78.436096	220.023972	-7.746487	-3.186685	5.589052	14.003787	22.84887	29.672921	31.726515	28.312289	20.915519	10.458342	0.859808	-6.284246	12.26414			-18.352007	-15.197688	-8.229822	-1.792096	7.497819	14.41694	17.106188	12.996886	5.245193	-3.287744	-9.867852	-15.85986	-1.277004						-13.0	-9.2	-1.3	6.1	15.2	22.0	24.4	20.7	13.1	3.6	-4.5	-11.1	5.5
997	50.563694	78.77771	239.962204	-8.080351	-3.593198	5.197966	13.646631	22.53387	29.450912	31.562183	28.168434	20.754064	10.231971	0.502278	-6.580867	11.982824			-18.285024	-15.045494	-8.15141	-1.862668	7.362731	14.298776	17.011205	12.93766	5.152731	-3.330173	-9.733456	-15.771871	-1.28475						-13.2	-9.3	-1.5	5.9	14.9	21.9	24.3	20.6	13.0	3.5	-4.6	-11.2	5.3
998	50.534149	79.118866	203.330872	-7.73545	-3.007521	5.869512	14.307241	23.156086	29.993444	32.10605	28.720361	21.282748	10.713674	1.013035	-6.213151	12.517169			-18.39038	-15.215494	-8.314027	-1.667782	7.737626	14.654235	17.393269	13.189125	5.279507	-3.493184	-9.961211	-15.858906	-1.220602						-13.1	-9.1	-1.2	6.3	15.4	22.3	24.7	21.0	13.3	3.6	-4.5	-11.0	5.6
999	50.503696	79.459625	256.415161	-8.043414	-3.619518	5.164105	13.600951	22.523818	29.489049	31.664218	28.313441	20.851707	10.27933	0.455154	-6.487581	12.015938			-17.82877	-14.792374	-8.048878	-1.814573	7.35026	14.36615	17.195939	13.043254	5.235544	-3.304613	-9.500071	-15.418137	-1.126356						-12.9	-9.2	-1.4	5.9	14.9	21.9	24.4	20.7	13.0	3.5	-4.5	-11.0	5.4
1000	50.472336	79.799957	226.873016	-7.676462	-3.005289	5.774352	14.20448	23.079946	29.989524	32.171163	28.797629	21.325229	10.738367	0.92889	-6.089705	12.519844			-17.702518	-14.728186	-8.087601	-1.597245	7.647352	14.680566	17.568381	13.353352	5.337725	-3.363578	-9.684182	-15.384412	-0.996695						-12.7	-8.9	-1.2	6.3	15.4	22.3	24.9	21.1	13.3	3.7	-4.4	-10.7	5.8
1001	50.440075	80.139832	190.378082	-7.350477	-2.50226	6.329441	14.700472	23.533933	30.374769	32.583619	29.217896	21.776875	11.223406	1.390641	-5.698384	12.964994			-17.506353	-14.675278	-8.121735	-1.400853	7.913912	14.937529	17.845355	13.606322	5.462106	-3.269786	-9.649039	-15.243077	-0.841741						-12.4	-8.6	-0.9	6.6	15.7	22.7	25.2	21.4	13.6	4.0	-4.1	-10.5	6.1
1002	50.40691	80.479248	195.702805	-7.426172	-2.569956	6.231354	14.640085	23.525675	30.411628	32.671221	29.312435	21.874425	11.311052	1.325465	-5.791121	12.959674			-17.091967	-14.212397	-7.85568	-1.417118	7.712559	14.81027	17.773817	13.506547	5.386273	-3.198124	-9.30538	-14.868654	-0.729988						-12.3	-8.4	-0.8	6.6	15.6	22.6	25.2	21.4	13.6	4.1	-4.0	-10.3	6.1
1003	50.372849	80.818237	230.314346	-7.378345	-2.821123	5.948999	14.262299	23.231519	30.247251	32.595808	29.243318	21.816329	11.278553	1.240151	-5.804551	12.821684			-17.429532	-14.549548	-8.092368	-1.811021	7.195927	14.306394	17.395847	13.103477	5.08233	-3.420123	-9.458883	-15.035034	-1.059378						-12.4	-8.7	-1.1	6.2	15.2	22.3	25.0	21.2	13.4	3.9	-4.1	-10.4	5.9
1004	50.337887	81.156738	276.208099	-7.388597	-3.090135	5.676758	13.883777	22.838229	29.932142	32.354053	29.041438	21.650819	11.235756	1.166028	-5.818094	12.623514			-16.991266	-14.312297	-8.03797	-1.953856	6.812625	13.851675	17.08415	12.705409	4.650922	-3.583896	-9.074962	-14.549258	-1.11656						-12.2	-8.7	-1.2	6.0	14.8	21.9	24.7	20.9	13.2	3.8	-4.0	-10.2	5.8
1005	50.302032	81.49472	298.76709	-7.490847	-3.266556	5.435951	13.766022	22.683217	29.778439	32.276567	28.970673	21.654329	11.403131	1.285757	-5.849165	12.55396			-17.362775	-14.839103	-8.392355	-2.097172	6.605233	13.489578	16.752368	12.384912	4.237151	-3.835964	-9.164648	-14.690276	-1.409421						-12.4	-9.1	-1.5	5.8	14.6	21.6	24.5	20.7	12.9	3.8	-3.9	-10.3	5.6
1006	50.265282	81.832306	320.660675	-7.370916	-3.282419	5.346093	13.701979	22.593802	29.71514	32.30734	29.011294	21.723533	11.594209	1.444617	-5.694689	12.590832			-17.072578	-14.87308	-8.462914	-2.169319	6.521469	13.318199	16.575804	12.171658	4.023134	-3.924143	-8.921266	-14.377803	-1.43257						-12.2	-9.1	-1.6	5.8	14.6	21.5	24.4	20.6	12.9	3.8	-3.7	-10.0	5.6
1007	50.227646	82.169312	396.797638	-7.408137	-3.876063	4.562869	12.919584	21.811439	29.108835	31.861703	28.58401	21.300632	11.282637	1.120317	-5.750178	12.126471			-16.428337	-14.484359	-8.0991	-1.916281	6.706989	13.501475	16.715083	12.443009	4.499434	-3.222642	-8.382737	-13.901223	-1.047391						-11.9	-9.2	-1.8	5.5	14.3	21.3	24.3	20.5	12.9	4.0	-3.6	-9.8	5.5
1008	50.189121	82.505829	489.345123	-7.486975	-4.230885	3.623574	12.153784	20.989558	28.340308	31.29104	28.023458	20.727961	10.738853	0.663282	-5.879709	11.579521			-16.038111	-14.290745	-7.929153	-1.725912	6.806368	13.6246	16.840098	12.793311	5.006753	-2.513694	-7.927338	-13.616837	-0.747555						-11.8	-9.3	-2.2	5.2	13.9	21.0	24.1	20.4	12.9	4.1	-3.6	-9.7	5.4
1009	50.149715	82.841827	581.88739	-7.672583	-4.622461	2.523954	11.41329	20.491212	27.777097	30.876671	27.631984	20.28475	10.14457	-0.023143	-6.12468	11.058388			-15.478401	-13.84696	-7.933035	-1.895334	6.019895	12.827347	16.056715	12.3985	5.196411	-2.197963	-7.713937	-13.19667	-0.813619						-11.6	-9.2	-2.7	4.8	13.3	20.3	23.5	20.0	12.7	4.0	-3.9	-9.7	5.1
1010	50.109432	83.177277	967.685974	-8.91605	-6.009281	-1.113839	6.494264	16.37049	23.960465	27.199497	24.229849	17.302135	8.013401	-1.871514	-7.151619	8.208983			-15.34796	-14.0867	-9.571683	-3.144314	5.09728	12.018354	15.059435	11.723937	5.403333	-1.670596	-8.386534	-13.306501	-1.350996						-12.1	-10.0	-5.3	1.7	10.7	18.0	21.1	18.0	11.4	3.2	-5.1	-10.2	3.4
1011	50.06826	83.512177	1118.722656	-10.843798	-7.263085	-2.064303	4.787317	15.034968	22.928903	26.328082	23.38267	16.422257	6.875225	-3.294939	-9.062921	6.935865			-18.674683	-16.720952	-11.791639	-5.524507	2.60401	9.598282	12.922313	9.410885	2.582407	-4.49845	-10.928209	-16.228912	-3.937455						-14.8	-12.0	-6.9	-0.4	8.8	16.3	19.6	16.4	9.5	1.2	-7.1	-12.6	1.5
1012	50.026222	83.846558	1393.639282	-11.683534	-8.415428	-3.370598	1.346099	11.006154	20.075922	23.911826	21.05405	14.182238	4.977626	-4.534233	-9.824003	4.893843			-19.414243	-17.21032	-12.474084	-6.863514	1.518162	9.082124	12.711121	9.39301	2.62197	-4.525499	-12.106237	-17.115846	-4.531946						-15.5	-12.8	-7.9	-2.8	6.3	14.6	18.3	15.2	8.4	0.2	-8.3	-13.5	0.2
1013	49.983307	84.180359	1278.077148	-11.59936	-7.870225	-2.73222	2.636035	13.076016	22.016281	25.648185	22.704666	15.597502	6.084661	-4.034445	-9.758782	5.980693			-20.722977	-17.516299	-12.570375	-6.127158	2.621718	10.231768	13.897936	10.533815	3.482849	-4.153782	-12.67696	-18.517578	-4.293087						-16.2	-12.7	-7.7	-1.7	7.8	16.1	19.8	16.6	9.5	1.0	-8.4	-14.1	0.8
1014	49.939526	84.51355	1060.439453	-10.373822	-6.407457	-1.448925	6.321309	16.788619	24.724264	28.372408	25.261844	17.904482	8.026709	-2.705194	-8.627219	8.153085			-19.07597	-16.266771	-11.057067	-4.008069	4.279723	11.405551	15.075013	11.56655	4.464852	-3.211655	-10.980446	-16.722047	-2.877528						-14.7	-11.3	-6.3	1.2	10.5	18.1	21.7	18.4	11.2	2.4	-6.8	-12.7	2.6
1015	49.894875	84.846191	1081.261353	-11.178853	-7.01653	-1.984701	3.578032	13.976819	23.992906	28.105369	25.041357	17.561593	7.48903	-3.227079	-9.210825	7.260593			-20.08624	-16.956434	-11.785579	-5.36627	3.253761	10.95094	14.605978	10.869263	3.912695	-3.478744	-11.381838	-17.563808	-3.585523						-15.6	-12.0	-6.9	-0.9	8.6	17.5	21.4	18.0	10.7	2.0	-7.3	-13.4	1.8
1016	49.658726	86.500336	2552.26123	-19.581064	-15.467612	-9.370553	-3.959607	2.352137	9.47702	15.119055	13.152676	6.139923	-2.4354	-11.08736	-17.464168	-2.760413			-30.503519	-27.905063	-22.455068	-15.575189	-7.258357	-0.932728	3.584851	0.441084	-5.399814	-13.205663	-21.557197	-27.756769	-14.043619						-25.0	-21.7	-15.9	-9.8	-2.5	4.3	9.4	6.8	0.4	-7.8	-16.3	-22.6	-8.4
1017	49.044544	47.090027	30.479996	-2.974261	1.159093	7.805292	16.041495	25.646216	32.728154	34.96871	31.792024	24.484224	14.954324	4.615205	-1.715488	15.792082			-10.345065	-7.430952	-3.335	2.551299	10.376418	16.662507	18.983905	15.745587	9.159697	3.00854	-3.413873	-8.592341	3.614227						-6.7	-3.1	2.2	9.3	18.0	24.7	27.0	23.8	16.8	9.0	0.6	-5.2	9.7
1018	49.099651	47.413361	30.479996	-3.089963	1.036676	7.750713	16.019406	25.632163	32.726385	34.949445	31.763059	24.441025	14.849451	4.526716	-1.834373	15.730892			-10.526609	-7.572729	-3.40054	2.446409	10.268312	16.649928	18.935913	15.704556	9.073213	2.804545	-3.536261	-8.753153	3.507799						-6.8	-3.3	2.2	9.2	18.0	24.7	26.9	23.7	16.8	8.8	0.5	-5.3	9.6
1019	49.153938	47.737366	30.479996	-3.229594	0.880856	7.667366	15.941125	25.603884	32.693136	34.885692	31.711559	24.368119	14.725541	4.411812	-1.984331	15.639597			-10.678524	-7.686304	-3.448158	2.369988	10.16074	16.6175	18.911866	15.667805	9.019523	2.630348	-3.629717	-8.922693	3.417698						-7.0	-3.4	2.1	9.2	17.9	24.7	26.9	23.7	16.7	8.7	0.4	-5.5	9.5
1020	49.207405	48.062103	30.479996	-3.506432	0.542565	7.47085	15.841892	25.458158	32.51561	34.657351	31.496301	24.195945	14.576642	4.272384	-2.22701	15.441188			-10.923118	-7.920309	-3.410139	2.383815	10.017034	16.323888	18.557775	15.317687	8.751809	2.352422	-3.741116	-9.144573	3.213765						-7.2	-3.7	2.0	9.1	17.7	24.4	26.6	23.4	16.5	8.5	0.3	-5.7	9.3
1021	49.260036	48.387451	30.479996	-3.551956	0.501886	7.469897	15.775979	25.482946	32.584681	34.714634	31.545538	24.195557	14.521038	4.169357	-2.332039	15.423127			-11.04222	-7.968533	-3.510969	2.230555	10.023384	16.479645	18.771785	15.479343	8.842314	2.297456	-3.853116	-9.311322	3.203194						-7.3	-3.7	2.0	9.0	17.8	24.5	26.7	23.5	16.5	8.4	0.2	-5.8	9.3
1022	49.311836	48.71344	27.086781	-3.642704	0.420278	7.474254	15.780364	25.49416	32.592028	34.699081	31.538071	24.184293	14.48641	4.093485	-2.446388	15.389444			-11.193641	-8.059878	-3.568318	2.145806	10.007047	16.474229	18.790858	15.455017	8.734109	2.142399	-3.967006	-9.485959	3.122889						-7.4	-3.8	2.0	9.0	17.8	24.5	26.7	23.5	16.5	8.3	0.1	-6.0	9.3
1023	49.362801	49.040131	8.493064	-3.631178	0.503341	7.66141	16.03802	25.759095	32.837878	34.921382	31.76582	24.379541	14.627966	4.154221	-2.450779	15.547227			-11.286338	-8.073373	-3.529641	2.202886	10.138804	16.6309	18.982667	15.569099	8.748418	2.102673	-4.021221	-9.586763	3.156509						-7.5	-3.8	2.1	9.1	17.9	24.7	27.0	23.7	16.6	8.4	0.1	-6.0	9.4
1024	49.412926	49.367462	0	-3.725876	0.434658	7.702797	16.094608	25.807108	32.917628	34.959194	31.830568	24.424631	14.620134	4.09473	-2.53796	15.551852			-11.38074	-8.139066	-3.566865	2.196111	10.129008	16.614576	18.967119	15.541118	8.704695	2.056121	-4.05002	-9.679531	3.116044						-7.6	-3.9	2.1	9.1	18.0	24.8	27.0	23.7	16.6	8.3	0.0	-6.1	9.3
1025	49.462204	49.695374	0	-3.900164	0.267616	7.63874	16.013629	25.684363	32.788904	34.791105	31.712517	24.308595	14.497737	3.946436	-2.68855	15.421744			-11.543704	-8.236875	-3.629669	2.171217	10.022969	16.406627	18.742681	15.367742	8.578605	1.930431	-4.120118	-9.814645	2.989605						-7.7	-4.0	2.0	9.1	17.9	24.6	26.8	23.5	16.4	8.2	-0.1	-6.3	9.2
1026	49.510635	50.023956	0	-4.019375	0.177159	7.645962	15.996786	25.702856	32.825002	34.820815	31.751354	24.306746	14.443258	3.835115	-2.812745	15.389411			-11.676957	-8.300569	-3.719006	2.132544	10.013838	16.409392	18.756122	15.438787	8.616315	1.865317	-4.221763	-9.968806	2.945434						-7.8	-4.1	2.0	9.1	17.9	24.6	26.8	23.6	16.5	8.2	-0.2	-6.4	9.2
1027	49.558228	50.353149	0	-4.171737	0.054425	7.600776	15.950554	25.667871	32.786571	34.748617	31.706941	24.237797	14.342397	3.718726	-2.969717	15.306102			-11.845408	-8.423973	-3.826755	2.068007	9.957119	16.327366	18.704559	15.421868	8.609431	1.762847	-4.36505	-10.13897	2.854253						-8.0	-4.2	1.9	9.0	17.8	24.6	26.7	23.6	16.4	8.1	-0.3	-6.6	9.1
1028	49.604958	50.682953	0	-4.295989	-0.045706	7.561134	15.919862	25.659277	32.751318	34.691575	31.674116	24.18038	14.252084	3.610742	-3.115393	15.23695			-11.977462	-8.544475	-3.893699	2.012418	9.899272	16.272258	18.662408	15.402019	8.576296	1.63912	-4.507422	-10.300154	2.770048						-8.1	-4.3	1.8	9.0	17.8	24.5	26.7	23.5	16.4	7.9	-0.4	-6.7	9.0
1029	49.650833	51.013336	0	-4.405328	-0.148558	7.521338	15.896759	25.648704	32.719358	34.64118	31.642024	24.135717	14.159976	3.496143	-3.249008	15.171525			-12.075902	-8.658533	-3.936498	1.997738	9.86723	16.243247	18.619961	15.357612	8.535536	1.56056	-4.606167	-10.419448	2.707111						-8.2	-4.4	1.8	8.9	17.8	24.5	26.6	23.5	16.3	7.9	-0.6	-6.8	8.9
1030	49.695854	51.34433	0	-4.524324	-0.269517	7.474475	15.889784	25.586582	32.613538	34.504749	31.541567	24.067557	14.058394	3.388197	-3.384054	15.078912			-12.190705	-8.793062	-3.96208	2.018951	9.852045	16.187087	18.482365	15.285151	8.485134	1.498409	-4.706255	-10.56151	2.632961						-8.4	-4.5	1.8	9.0	17.7	24.4	26.5	23.4	16.3	7.8	-0.7	-7.0	8.9
1031	49.740002	51.675873	1.514103	-4.583228	-0.327467	7.481766	15.903815	25.601539	32.652659	34.523938	31.572544	24.079402	13.981351	3.285073	-3.468118	15.058606			-12.275035	-8.851381	-3.983214	1.993005	9.878812	16.264774	18.548335	15.389204	8.559161	1.494071	-4.805829	-10.648591	2.630276						-8.4	-4.6	1.7	8.9	17.7	24.5	26.5	23.5	16.3	7.7	-0.8	-7.1	8.8
1032	49.783295	52.008026	17.119986	-4.764778	-0.603679	7.282671	15.681289	25.364193	32.43833	34.320604	31.385399	23.892432	13.740901	3.070193	-3.665782	14.845148			-12.436837	-9.029862	-4.089991	1.841287	9.741317	16.165189	18.434155	15.285615	8.502427	1.358136	-4.961348	-10.792642	2.501454						-8.6	-4.8	1.6	8.8	17.6	24.3	26.4	23.3	16.2	7.5	-0.9	-7.2	8.7
1033	49.825726	52.340729	29.538326	-4.969143	-0.896802	7.061165	15.504807	25.119508	32.147384	34.049937	31.132904	23.664912	13.517029	2.878398	-3.874653	14.611287			-12.620919	-9.265245	-4.193026	1.688668	9.573206	15.964551	18.209608	15.044153	8.336364	1.155941	-5.096971	-10.974585	2.318479						-8.8	-5.1	1.4	8.6	17.3	24.1	26.1	23.1	16.0	7.3	-1.1	-7.4	8.5
1034	49.867271	52.67395	30.46599	-4.978855	-0.879591	7.095735	15.560372	25.195109	32.187313	34.13132	31.188806	23.699929	13.486443	2.84519	-3.907528	14.635354			-12.699673	-9.306799	-4.219153	1.65994	9.62217	16.123094	18.38426	15.201034	8.466053	1.136024	-5.161324	-11.079388	2.343853						-8.8	-5.1	1.4	8.6	17.4	24.2	26.3	23.2	16.1	7.3	-1.2	-7.5	8.5
1035	49.907959	53.007813	37.659588	-5.037983	-0.951042	7.035696	15.504791	25.15647	32.14382	34.111	31.154521	23.655386	13.406204	2.763969	-3.980831	14.580167			-12.74717	-9.384939	-4.266283	1.637904	9.680444	16.249583	18.544513	15.350065	8.591786	1.151744	-5.215116	-11.153286	2.369937						-8.9	-5.2	1.4	8.6	17.4	24.2	26.3	23.3	16.1	7.3	-1.2	-7.6	8.5
1036	49.947758	53.342102	52.011726	-5.155997	-1.152378	6.824883	15.278394	24.940203	31.954894	33.946031	30.980764	23.480463	13.236118	2.611362	-4.115254	14.402457			-12.922299	-9.597281	-4.374895	1.3689	9.353807	15.924111	18.238325	15.043566	8.287557	0.923329	-5.375194	-11.328596	2.128444						-9.0	-5.4	1.2	8.3	17.1	23.9	26.1	23.0	15.9	7.1	-1.4	-7.7	8.3
1037	49.986687	53.676941	60.0933	-5.169352	-1.162275	6.807832	15.285459	24.914786	31.90202	33.88291	30.923521	23.415569	13.1942	2.585266	-4.140612	14.369944			-13.057309	-9.688335	-4.404943	1.409556	9.391835	15.910565	18.251138	15.033765	8.303073	0.938098	-5.495968	-11.466946	2.093711						-9.1	-5.4	1.2	8.3	17.2	23.9	26.1	23.0	15.9	7.1	-1.5	-7.8	8.2
1038	50.024731	54.012329	90.018654	-5.292987	-1.3804	6.566715	15.04932	24.617889	31.588613	33.58828	30.649274	23.132262	12.966844	2.406854	-4.249423	14.136937			-13.182148	-9.867052	-4.468671	1.425302	9.277242	15.676299	17.985211	14.862781	8.224521	0.954114	-5.615656	-11.520961	1.979249						-9.2	-5.6	1.0	8.2	16.9	23.6	25.8	22.8	15.7	7.0	-1.6	-7.9	8.1
1039	50.06189	54.348206	141.931519	-5.649846	-1.984098	5.981897	14.465129	23.917509	30.966471	33.004463	30.108901	22.591173	12.479865	1.947379	-4.622625	13.600518			-13.455279	-10.373975	-4.788893	0.951047	8.763116	15.15168	17.508213	14.472858	7.875389	0.513346	-5.873298	-11.738693	1.583793						-9.6	-6.2	0.6	7.7	16.3	23.1	25.3	22.3	15.2	6.5	-2.0	-8.2	7.6
1040	50.098164	54.68457	150.28508	-5.711801	-1.954371	6.043175	14.585354	23.965844	30.914508	32.940859	30.065616	22.562848	12.454878	1.91311	-4.705608	13.589534			-13.758263	-10.543267	-4.998038	0.790782	8.602229	14.926215	17.282119	14.217697	7.581687	0.175812	-6.144277	-12.04964	1.340255						-9.7	-6.2	0.5	7.7	16.3	22.9	25.1	22.1	15.1	6.3	-2.1	-8.4	7.5
1041	50.133549	55.021423	173.361679	-5.904637	-2.297065	5.774647	14.336229	23.59266	30.576667	32.63827	29.79325	22.305372	12.226959	1.676097	-4.920933	13.31646			-13.791195	-10.761484	-5.16573	0.651084	8.43798	14.691724	17.062361	14.007471	7.452302	0.039351	-6.179309	-12.05371	1.199237						-9.8	-6.5	0.3	7.5	16.0	22.6	24.9	21.9	14.9	6.1	-2.3	-8.5	7.3
1042	50.16803	55.358643	171.342728	-5.884902	-2.200636	5.882745	14.484215	23.683341	30.581169	32.645804	29.824476	22.346711	12.269143	1.719492	-4.906652	13.370409			-13.863682	-10.7477	-5.23355	0.671757	8.425465	14.626869	16.954158	13.894684	7.334137	-0.089648	-6.306913	-12.11322	1.129363						-9.9	-6.5	0.3	7.6	16.1	22.6	24.8	21.9	14.8	6.1	-2.3	-8.5	7.2
1043	50.20163	55.696442	172.058517	-5.8475	-2.090187	5.993826	14.634861	23.760792	30.605511	32.655212	29.854395	22.385376	12.304526	1.776514	-4.872323	13.430084			-14.037187	-10.798428	-5.349398	0.630883	8.479058	14.73166	17.027632	13.92287	7.353395	-0.20384	-6.561318	-12.299793	1.074628						-9.9	-6.4	0.3	7.6	16.1	22.7	24.8	21.9	14.9	6.1	-2.4	-8.6	7.3
1044	50.234329	56.034668	207.609604	-6.111035	-2.560253	5.568661	14.186683	23.227695	30.140195	32.23403	29.464357	21.991234	11.912832	1.444415	-5.159097	13.02831			-14.254214	-11.201912	-5.480979	0.366141	8.215884	14.450308	16.800225	13.744296	7.316105	-0.281794	-6.616343	-12.468329	0.882449						-10.2	-6.9	0.0	7.3	15.7	22.3	24.5	21.6	14.7	5.8	-2.6	-8.8	7.0
1045	50.266132	56.373352	253.285049	-6.453195	-3.152003	4.896886	13.59808	22.553699	29.5326	31.666838	28.928888	21.465255	11.408385	1.014579	-5.505986	12.496169			-14.429008	-11.621169	-5.819094	0.057952	7.810947	14.075576	16.3808	13.376029	7.045916	-0.484266	-6.658917	-12.634855	0.591659						-10.4	-7.4	-0.5	6.8	15.2	21.8	24.0	21.2	14.3	5.5	-2.8	-9.1	6.5
1046	50.297031	56.712402	271.860901	-6.576183	-3.266368	4.771775	13.491599	22.423717	29.340891	31.460712	28.733389	21.288629	11.236688	0.878304	-5.64512	12.344836			-14.480342	-11.747625	-5.917159	-0.044457	7.687585	13.942946	16.227867	13.242764	6.932234	-0.56031	-6.722233	-12.72204	0.486602						-10.5	-7.5	-0.6	6.7	15.1	21.6	23.8	21.0	14.1	5.3	-2.9	-9.2	6.4
1047	50.327026	57.05188	251.867111	-6.355101	-2.761663	5.389232	14.07186	23.042512	29.757764	31.803629	29.052401	21.612797	11.530455	1.182102	-5.409475	12.743043			-14.593984	-11.530341	-5.752256	0.227278	8.201354	14.476244	16.700482	13.642157	7.186123	-0.560597	-6.94995	-12.827427	0.684924						-10.5	-7.1	-0.2	7.1	15.6	22.1	24.3	21.3	14.4	5.5	-2.9	-9.1	6.7
1048	50.356117	57.391815	291.198212	-6.651461	-3.298057	4.861439	13.514937	22.450001	29.241594	31.307655	28.581383	21.171541	11.106075	0.812124	-5.716904	12.281694			-15.224954	-12.303734	-6.215428	-0.433904	7.306117	13.485712	15.716603	12.710154	6.459189	-1.082079	-7.330297	-13.341769	-0.021199						-10.9	-7.8	-0.7	6.5	14.9	21.4	23.5	20.6	13.8	5.0	-3.3	-9.5	6.1
1049	50.3843	57.732117	345.888458	-6.960002	-3.843107	4.117068	12.891021	21.792882	28.586776	30.675319	27.970096	20.587571	10.571906	0.377386	-6.016067	11.729237			-15.09461	-12.401746	-6.297458	-0.387177	7.410155	13.609686	15.815808	12.948433	6.783024	-0.832203	-7.159932	-13.253652	0.095027						-11.0	-8.1	-1.1	6.3	14.6	21.1	23.2	20.5	13.7	4.9	-3.4	-9.6	5.9
1050	50.411575	58.072784	365.608917	-7.162959	-3.969338	4.063641	12.807648	21.734105	28.46251	30.509249	27.781853	20.437911	10.391758	0.194644	-6.209718	11.586775			-15.526536	-12.749944	-6.553223	-0.666056	7.196719	13.397911	15.595083	12.65797	6.408733	-1.291355	-7.501842	-13.602892	-0.219619						-11.3	-8.4	-1.2	6.1	14.5	20.9	23.1	20.2	13.4	4.6	-3.7	-9.9	5.7
1051	50.437943	58.41391	334.938812	-7.14903	-3.688872	4.515388	13.25451	22.258419	28.853065	30.823816	28.078842	20.748726	10.652118	0.381637	-6.135591	11.882752			-15.721329	-12.828654	-6.596993	-0.605966	7.33582	13.515576	15.684376	12.669585	6.331497	-1.467101	-7.694873	-13.72899	-0.258921						-11.4	-8.3	-1.0	6.3	14.8	21.2	23.3	20.4	13.5	4.6	-3.7	-9.9	5.8
1052	50.463387	58.75528	281.484558	-6.985717	-3.248126	5.127102	13.930916	22.944008	29.422668	31.32356	28.578757	21.251233	11.105361	0.74609	-5.921128	12.356227			-15.760557	-12.772126	-6.539979	-0.385435	7.73733	13.937426	16.066733	12.999978	6.606641	-1.33327	-7.757048	-13.705906	-0.075518						-11.4	-8.0	-0.7	6.8	15.3	21.7	23.7	20.8	13.9	4.9	-3.5	-9.8	6.1
1053	50.48793	59.097076	287.388306	-7.211981	-3.566375	4.88637	13.66062	22.686113	29.220704	31.144749	28.384327	21.049025	10.913892	0.541328	-6.129536	12.131603			-15.916275	-12.907899	-6.617682	-0.571431	7.59552	13.794266	15.92592	12.893944	6.556692	-1.323201	-7.76665	-13.813014	-0.179151						-11.6	-8.2	-0.9	6.5	15.1	21.5	23.5	20.6	13.8	4.8	-3.6	-10.0	6.0
1054	50.511539	59.439148	309.918335	-7.457173	-3.951967	4.437808	13.246688	22.264221	28.872084	30.818909	28.05151	20.712891	10.586417	0.249838	-6.355671	11.78963			-16.182394	-13.202971	-6.812252	-0.808002	7.286903	13.454846	15.590485	12.557119	6.297813	-1.482568	-7.921344	-14.005468	-0.435653						-11.8	-8.6	-1.2	6.2	14.8	21.2	23.2	20.3	13.5	4.6	-3.8	-10.2	5.7
1055	50.534233	59.781525	326.589264	-7.719261	-4.297556	3.988987	12.931162	21.961156	28.610096	30.569629	27.799773	20.45501	10.316327	-0.013312	-6.597317	11.500391			-16.361207	-13.46196	-7.063118	-0.904292	7.182318	13.403396	15.562648	12.486836	6.210028	-1.5133	-8.008423	-14.111278	-0.548196						-12.0	-8.9	-1.5	6.0	14.6	21.0	23.1	20.1	13.3	4.4	-4.0	-10.4	5.5
1056	50.556011	60.124268	289.171875	-7.601654	-3.91502	4.599023	13.508665	22.632979	29.136085	31.026067	28.187509	20.844182	10.639209	0.260435	-6.419631	11.908154			-16.421615	-13.35834	-6.897877	-0.589205	7.598928	13.818502	15.987448	12.804886	6.39723	-1.391932	-8.146703	-14.103962	-0.358553						-12.0	-8.6	-1.1	6.5	15.1	21.5	23.5	20.5	13.6	4.6	-3.9	-10.3	5.8
1057	50.57687	60.467285	275.798431	-7.708641	-4.005723	4.584929	13.543013	22.704006	29.203771	31.095823	28.227097	20.888313	10.657996	0.237688	-6.476542	11.912644			-16.547329	-13.420131	-6.855969	-0.555691	7.655962	13.870177	16.07548	12.854968	6.435786	-1.361803	-8.194539	-14.12956	-0.347721						-12.1	-8.7	-1.1	6.5	15.2	21.5	23.6	20.5	13.7	4.6	-4.0	-10.3	5.8
1058	50.596802	60.810577	259.649048	-7.730607	-3.964143	4.745878	13.680963	22.866215	29.317743	31.227122	28.32076	20.990995	10.738439	0.27733	-6.450177	12.00171			-16.696927	-13.487748	-6.83985	-0.594552	7.624913	13.830858	16.05077	12.762996	6.329824	-1.479542	-8.327634	-14.234625	-0.421793						-12.2	-8.7	-1.0	6.5	15.2	21.6	23.6	20.5	13.7	4.6	-4.0	-10.3	5.8
1059	50.615807	61.154144	245.760574	-7.756442	-3.941154	4.833958	13.785487	22.999061	29.399323	31.305293	28.374183	21.059219	10.773365	0.291189	-6.439506	12.056998			-16.687881	-13.435545	-6.785933	-0.519943	7.69079	13.898381	16.111097	12.822577	6.401038	-1.451465	-8.333112	-14.21674	-0.375561						-12.2	-8.7	-1.0	6.6	15.3	21.6	23.7	20.6	13.7	4.7	-4.0	-10.3	5.8
1060	50.633884	61.497955	243.839966	-7.848331	-4.071908	4.745806	13.69949	22.938553	29.314393	31.243292	28.277344	21.004749	10.694421	0.197448	-6.502428	11.974402			-16.688831	-13.459497	-6.823082	-0.552168	7.68882	13.934768	16.139407	12.88828	6.480585	-1.403329	-8.290103	-14.197557	-0.356892						-12.3	-8.8	-1.0	6.6	15.3	21.6	23.7	20.6	13.7	4.6	-4.0	-10.3	5.8
1061	50.651039	61.842102	239.202667	-7.917982	-4.177802	4.67043	13.637572	22.899337	29.287363	31.201232	28.219348	20.972115	10.6441	0.130208	-6.547932	11.918166			-16.821924	-13.595955	-6.882784	-0.614905	7.580575	13.859822	16.036902	12.747988	6.372841	-1.511741	-8.398267	-14.297283	-0.460394						-12.4	-8.9	-1.1	6.5	15.2	21.6	23.6	20.5	13.7	4.6	-4.1	-10.4	5.7
1062	50.667263	62.186432	230.164017	-7.910228	-4.186885	4.711064	13.682593	22.950033	29.361107	31.247637	28.249885	21.013062	10.672448	0.12249	-6.535007	11.948183			-16.89795	-13.647178	-6.843777	-0.587241	7.535394	13.866427	16.006041	12.69444	6.319824	-1.578369	-8.482078	-14.352989	-0.497288						-12.4	-8.9	-1.1	6.5	15.2	21.6	23.6	20.5	13.7	4.5	-4.2	-10.4	5.7
1063	50.682552	62.530945	224.279938	-7.905913	-4.22401	4.682318	13.681196	22.937065	29.400154	31.247123	28.244751	21.01179	10.676926	0.104052	-6.519291	11.94468			-16.900297	-13.643703	-6.82062	-0.544943	7.541431	13.917806	16.03151	12.732168	6.368645	-1.539933	-8.476736	-14.332685	-0.47228						-12.4	-8.9	-1.1	6.6	15.2	21.7	23.6	20.5	13.7	4.6	-4.2	-10.4	5.7
1064	50.696915	62.875732	221.544022	-7.898502	-4.238068	4.690588	13.706925	22.94684	29.434203	31.256394	28.250973	21.018777	10.666477	0.091104	-6.500957	11.952063			-16.902565	-13.639382	-6.772539	-0.469381	7.636238	14.035508	16.13424	12.847031	6.482078	-1.496287	-8.520237	-14.366998	-0.419358						-12.4	-8.9	-1.0	6.6	15.3	21.7	23.7	20.5	13.8	4.6	-4.2	-10.4	5.8
1065	50.710342	63.220642	230.52037	-7.995149	-4.403096	4.441368	13.487074	22.723314	29.28595	31.088159	28.085514	20.856748	10.50234	-0.064298	-6.601777	11.783846			-16.992917	-13.799284	-6.850682	-0.563497	7.490963	13.928254	16.023296	12.733956	6.371769	-1.611042	-8.587537	-14.459515	-0.526353						-12.5	-9.1	-1.2	6.5	15.1	21.6	23.6	20.4	13.6	4.4	-4.3	-10.5	5.6
1066	50.722836	63.565704	220.310303	-7.992708	-4.39375	4.512654	13.551624	22.811512	29.391681	31.153578	28.142889	20.912399	10.534465	-0.054448	-6.594067	11.831319			-16.957564	-13.794915	-6.78162	-0.46911	7.591541	14.081826	16.147623	12.83139	6.456406	-1.557421	-8.595432	-14.466373	-0.459471						-12.5	-9.1	-1.1	6.5	15.2	21.7	23.7	20.5	13.7	4.5	-4.3	-10.5	5.7
1067	50.734398	63.911072	203.892197	-8.049315	-4.431312	4.476259	13.547433	22.833441	29.472465	31.236285	28.219907	20.974036	10.574607	-0.073601	-6.637959	11.845187			-16.941542	-13.780641	-6.840226	-0.493531	7.574731	14.101906	16.224738	12.84303	6.466265	-1.575399	-8.542468	-14.470678	-0.452818						-12.5	-9.1	-1.2	6.5	15.2	21.8	23.7	20.5	13.7	4.5	-4.3	-10.6	5.7
1068	50.745026	64.256561	168.798508	-7.948691	-4.221398	4.849614	13.907147	23.200295	29.833539	31.575593	28.556902	21.310798	10.86843	0.12194	-6.527694	12.127206			-16.920234	-13.732176	-6.777772	-0.44019	7.678304	14.230616	16.406945	12.91316	6.464576	-1.654735	-8.499041	-14.467128	-0.399806						-12.4	-9.0	-1.0	6.7	15.4	22.0	24.0	20.7	13.9	4.6	-4.2	-10.5	5.9
1069	50.754711	64.602112	152.400009	-7.9004	-4.163062	4.876549	14.001096	23.257594	29.906394	31.665509	28.651566	21.432979	10.988058	0.205294	-6.47676	12.203735			-16.742507	-13.586235	-6.738948	-0.344219	7.755638	14.277007	16.435554	12.948867	6.577756	-1.552872	-8.325773	-14.346978	-0.303559						-12.3	-8.9	-0.9	6.8	15.5	22.1	24.1	20.8	14.0	4.7	-4.1	-10.4	6.0
1070	50.763454	64.947693	162.984558	-7.852772	-4.205857	4.707872	13.804152	23.018049	29.788876	31.57468	28.55929	21.345005	10.890198	0.139504	-6.476638	12.107697			-16.777087	-13.651524	-6.850208	-0.499836	7.520844	14.027593	16.184688	12.704814	6.39209	-1.62899	-8.33953	-14.390917	-0.442339						-12.3	-8.9	-1.1	6.7	15.3	21.9	23.9	20.6	13.9	4.6	-4.1	-10.4	5.8
1071	50.771275	65.293701	193.420761	-7.916095	-4.402363	4.218369	13.459805	22.609222	29.491104	31.289385	28.277233	21.08771	10.657378	-0.029807	-6.561128	11.848401			-16.650997	-13.671313	-6.968772	-0.471727	7.446508	13.861508	15.972584	12.557668	6.351041	-1.478031	-8.273469	-14.350501	-0.472958						-12.3	-9.0	-1.4	6.5	15.0	21.7	23.6	20.4	13.7	4.6	-4.2	-10.5	5.7
1072	50.778152	65.639496	241.429535	-7.987369	-4.671227	3.543601	12.869476	21.899897	28.886058	30.724518	27.736801	20.586803	10.214512	-0.336702	-6.705963	11.3967			-16.413347	-13.614226	-7.304203	-0.623181	7.25197	13.726366	15.888185	12.498051	6.285824	-1.434778	-8.131565	-14.217728	-0.507386						-12.2	-9.1	-1.9	6.1	14.6	21.3	23.3	20.1	13.4	4.4	-4.2	-10.5	5.4
1073	50.784092	65.985779	232.369354	-7.823348	-4.401039	4.282755	13.314572	22.373372	29.20314	30.94694	27.948275	20.808971	10.444025	-0.087701	-6.534094	11.706322			-16.618864	-13.676082	-7.03744	-0.587618	7.460955	13.98134	16.100159	12.58889	6.260314	-1.634537	-8.398577	-14.382427	-0.495324						-12.2	-9.0	-1.4	6.4	14.9	21.6	23.5	20.3	13.5	4.4	-4.2	-10.5	5.6
1074	50.789089	66.331879	250.398483	-7.858174	-4.482384	4.176724	13.160269	22.194221	29.002806	30.722446	27.746322	20.632606	10.292827	-0.174696	-6.582905	11.569172			-16.546443	-13.706473	-7.167556	-0.712474	7.32011	13.838057	15.984438	12.439469	6.167834	-1.643909	-8.353815	-14.344719	-0.560457						-12.2	-9.1	-1.5	6.2	14.8	21.4	23.4	20.1	13.4	4.3	-4.3	-10.5	5.5
1075	50.793148	66.677795	268.095551	-7.928861	-4.61731	3.987036	12.938883	21.952994	28.780433	30.466963	27.518148	20.419117	10.108046	-0.297958	-6.654902	11.389383			-16.59715	-13.904749	-7.339282	-0.91798	7.032655	13.526586	15.647195	12.065079	5.84879	-1.882576	-8.407072	-14.409288	-0.778149						-12.3	-9.3	-1.7	6.0	14.5	21.2	23.1	19.8	13.1	4.1	-4.4	-10.5	5.3
1076	50.796265	67.0242	246.396332	-7.67297	-4.156846	4.665742	13.530366	22.538292	29.182546	30.791199	27.802429	20.721096	10.408444	0.055308	-6.372118	11.791124			-16.517321	-13.711202	-7.180042	-0.665491	7.373693	13.869303	15.941299	12.308237	6.002867	-1.894027	-8.46037	-14.36038	-0.607786						-12.1	-8.9	-1.3	6.4	15.0	21.5	23.4	20.1	13.4	4.3	-4.2	-10.4	5.6
1077	50.798447	67.370361	240.092514	-7.662253	-4.115035	4.725537	13.596465	22.602167	29.213932	30.811379	27.81046	20.746652	10.444467	0.090946	-6.337052	11.827305			-16.634371	-13.856667	-7.289066	-0.804218	7.253124	13.77675	15.836273	12.178018	5.796456	-2.106688	-8.534293	-14.444129	-0.735734						-12.1	-9.0	-1.3	6.4	14.9	21.5	23.3	20.0	13.3	4.2	-4.2	-10.4	5.5
1078	50.799683	67.716064	233.517212	-7.615077	-4.099412	4.77152	13.599205	22.604619	29.259081	30.878613	27.859756	20.790826	10.485509	0.117402	-6.276105	11.864662			-16.679853	-13.935785	-7.319109	-0.965358	7.116036	13.676815	15.752974	12.081328	5.652885	-2.239979	-8.560157	-14.459279	-0.82329						-12.1	-9.0	-1.3	6.3	14.9	21.5	23.3	20.0	13.2	4.1	-4.2	-10.4	5.5
1079	50.79998	68.065613	244.566284	-7.695874	-4.335208	4.514215	13.33434	22.316638	29.054875	30.721039	27.705682	20.624102	10.354147	-0.024545	-6.349974	11.684953			-16.694301	-14.057194	-7.453837	-1.128788	6.882826	13.436823	15.54715	11.853	5.466178	-2.279554	-8.598281	-14.458598	-0.957048						-12.2	-9.2	-1.5	6.1	14.6	21.2	23.1	19.8	13.0	4.0	-4.3	-10.4	5.4
1080	50.799343	68.409729	285.513	-7.848145	-4.720828	3.81429	12.800021	21.716577	28.548682	30.273033	27.292905	20.178474	9.953058	-0.335962	-6.515162	11.263079			-16.260783	-13.823819	-7.361978	-0.911248	6.944141	13.548234	15.672594	12.124032	5.857258	-1.802653	-8.25192	-14.070112	-0.694688						-12.1	-9.3	-1.8	5.9	14.3	21.0	23.0	19.7	13.0	4.1	-4.3	-10.3	5.3
1081	50.797764	68.755096	304.454102	-8.036875	-4.838773	3.717147	12.724673	21.675138	28.476792	30.156716	27.174396	20.041802	9.829426	-0.460933	-6.734625	11.14374			-16.6703	-14.228637	-7.564373	-1.050864	6.869783	13.526965	15.683444	12.068719	5.691453	-2.149164	-8.624285	-14.468505	-0.909647						-12.4	-9.5	-1.9	5.8	14.3	21.0	22.9	19.6	12.9	3.8	-4.5	-10.6	5.1
1082	50.795242	69.101624	304.799988	-8.430454	-5.085479	3.342994	12.792101	21.915917	28.712599	30.332922	27.350269	20.181481	9.930291	-0.530684	-7.044792	11.122264			-17.170147	-14.790546	-7.978837	-1.015867	6.939636	13.596455	15.712703	11.87671	5.399918	-2.499236	-8.955688	-14.869166	-1.146172						-12.8	-9.9	-2.3	5.9	14.4	21.2	23.0	19.6	12.8	3.7	-4.7	-11.0	5.0
1083	50.791779	69.448059	304.799988	-8.350563	-4.981626	3.524565	12.798944	21.888411	28.680999	30.30251	27.315566	20.159578	9.916085	-0.53551	-7.015138	11.141985			-17.201699	-14.851179	-8.01923	-1.209196	6.790232	13.474835	15.630173	11.760499	5.251343	-2.671903	-9.062596	-14.915715	-1.252036						-12.8	-9.9	-2.2	5.8	14.3	21.1	23.0	19.5	12.7	3.6	-4.8	-11.0	4.9
1084	50.787376	69.794159	302.559631	-8.084907	-4.73771	3.933541	12.821096	21.791998	28.527361	30.162314	27.172534	20.067788	9.882408	-0.474393	-6.825741	11.186358			-17.053285	-14.697578	-7.921494	-1.46217	6.552272	13.288094	15.471826	11.670229	5.146077	-2.780374	-9.044132	-14.815944	-1.303873						-12.6	-9.7	-2.0	5.7	14.2	20.9	22.8	19.4	12.6	3.6	-4.8	-10.8	4.9
1085	50.78204	70.140106	291.702332	-8.31069	-4.863911	3.668206	12.854371	21.770372	28.330759	29.959706	27.00861	19.997997	9.92408	-0.478363	-6.944978	11.076347			-17.283648	-14.928436	-8.157902	-1.408898	6.586747	13.142842	15.274387	11.344933	4.881016	-2.918177	-9.149266	-14.964529	-1.465078						-12.8	-9.9	-2.2	5.7	14.2	20.7	22.6	19.2	12.4	3.5	-4.8	-11.0	4.8
1086	50.775753	70.486481	308.610352	-8.098376	-4.762163	3.763716	12.715677	21.633307	28.363912	30.056906	27.062656	19.9979	9.879835	-0.519692	-6.822924	11.105896			-16.860793	-14.507656	-7.944907	-1.486482	6.506099	13.163203	15.423341	11.548824	5.114291	-2.748035	-8.898452	-14.605024	-1.274633						-12.5	-9.6	-2.1	5.6	14.1	20.8	22.7	19.3	12.6	3.6	-4.7	-10.7	4.9
1087	50.768536	70.832214	330.174927	-8.188232	-4.874497	3.525299	12.538092	21.420536	28.13937	29.830746	26.846105	19.810823	9.750616	-0.65135	-6.908715	10.936566			-16.823815	-14.518733	-8.048688	-1.511184	6.49412	13.109072	15.364175	11.476648	5.07234	-2.731931	-8.944736	-14.578373	-1.303425						-12.5	-9.7	-2.3	5.5	14.0	20.6	22.6	19.2	12.4	3.5	-4.8	-10.7	4.8
1088	50.760384	71.177979	362.162018	-8.189868	-4.960084	3.293413	12.207037	21.021046	27.812926	29.548839	26.545774	19.542827	9.535214	-0.807777	-6.944579	10.717064			-16.952426	-14.769975	-8.367842	-1.88229	6.120936	12.810557	15.12035	11.237631	4.794968	-2.967872	-9.11493	-14.681684	-1.554381						-12.6	-9.9	-2.5	5.2	13.6	20.3	22.3	18.9	12.2	3.3	-5.0	-10.8	4.6
1089	50.751293	71.523651	362.713989	-7.988582	-4.641134	3.759026	12.512711	21.306348	28.040159	29.688015	26.681533	19.677821	9.691149	-0.589266	-6.755878	10.948492			-16.90883	-14.56792	-8.230203	-1.846768	6.222737	12.874559	15.150493	11.255369	4.863771	-2.959846	-9.170212	-14.614984	-1.494319						-12.4	-9.6	-2.2	5.3	13.8	20.5	22.4	19.0	12.3	3.4	-4.9	-10.7	4.7
1090	50.741261	71.869232	416.373596	-8.135192	-5.033727	2.918966	11.774763	20.487362	27.319447	29.004034	26.048021	19.104116	9.249821	-0.930969	-6.877996	10.410721			-16.223727	-14.089041	-8.051677	-1.697556	6.29884	12.815502	15.09439	11.32012	5.182924	-2.350719	-8.669159	-14.002026	-1.197678						-12.2	-9.6	-2.6	5.0	13.4	20.1	22.0	18.7	12.1	3.4	-4.8	-10.4	4.6
1091	50.730293	72.21463	460.520172	-8.292571	-5.196461	2.618936	11.395562	20.021769	26.867643	28.579304	25.63223	18.733193	8.945785	-1.13145	-7.091146	10.090233			-17.057044	-14.934462	-8.710408	-2.31754	5.788091	12.365354	14.663235	10.870443	4.560684	-3.113127	-9.398989	-14.81606	-1.841652						-12.7	-10.1	-3.0	4.5	12.9	19.6	21.6	18.3	11.6	2.9	-5.3	-11.0	4.1
1092	50.718395	72.559875	486.215515	-8.193402	-5.030016	2.876191	11.481259	20.066389	26.862825	28.53499	25.561267	18.685718	8.907878	-1.039108	-6.988909	10.143757			-16.931175	-14.818148	-8.675741	-2.426882	5.828959	12.417196	14.664756	10.873433	4.497229	-3.203469	-9.441007	-14.688486	-1.825278						-12.6	-9.9	-2.9	4.5	12.9	19.6	21.6	18.2	11.6	2.9	-5.2	-10.8	4.2
1093	50.705559	72.904968	476.034363	-7.950775	-4.474126	3.467882	11.974196	20.531277	27.225261	28.828121	25.820217	18.956356	9.176969	-0.625012	-6.743793	10.515548			-17.144777	-14.881907	-8.852675	-2.444238	5.987469	12.617047	14.793525	10.888262	4.362758	-3.540889	-9.745807	-14.889519	-1.904229						-12.5	-9.7	-2.7	4.8	13.3	19.9	21.8	18.4	11.7	2.8	-5.2	-10.8	4.3
1094	50.691799	73.249664	517.17926	-8.307891	-4.940438	2.971465	11.388599	19.9476	26.687637	28.34557	25.301218	18.519722	8.773571	-1.010029	-7.096448	10.048381			-17.361823	-15.213251	-9.024572	-2.806036	5.562677	12.197604	14.386271	10.563341	4.035891	-3.71437	-9.740027	-15.007735	-2.176836						-12.8	-10.1	-3.0	4.3	12.8	19.4	21.4	17.9	11.3	2.5	-5.4	-11.1	3.9
[truncated: 3,475 more rows]
