# Supplementary material for: Assessment of bioclimatic change in Kazakhstan, end 20th—middle 21st centuries, according to the PRECIS prediction
Source: PLoS One. 2020 Oct 2;15(10):e0239514. doi: 10.1371/journal.pone.0239514 (PMC7531827; doi:10.1371/journal.pone.0239514)
Supplement: S2 Table — (ODS) [file pone.0239514.s005.ods]

## Sheet: PRECIS_Data_2010-2034
				Average monthly temperatures of the maxims															Average monthly temperatures of the minimums																				MONTHLY AVERAGE TEMPERATURES
2010-2034																				2010-2034																	2010-2034
OBJECTID *	latitudes	longitudes	height	maxTemAv2010a2034_ENE	maxTemAv2010a2034_FEB	maxTemAv2010a2034_MAR	maxTemAv2010a2034_ABR	maxTemAv2010a2034_MAY	maxTemAv2010a2034_JUN	maxTemAv2010a2034_JUL	maxTemAv2010a2034_AGO	maxTemAv2010a2034_SEP	maxTemAv2010a2034_OCT	maxTemAv2010a2034_NOV	maxTemAv2010a2034_DIC	maxTemAv2010a2034_year			minTemAv2010a2034_ENE	minTemAv2010a2034_FEB	minTemAv2010a2034_MAR	minTemAv2010a2034_ABR	minTemAv2010a2034_MAY	minTemAv2010a2034_JUN	minTemAv2010a2034_JUL	minTemAv2010a2034_AGO	minTemAv2010a2034_SEP	minTemAv2010a2034_OCT	minTemAv2010a2034_NOV	minTemAv2010a2034_DIC	minTemAv2010a2034_year	n					1	2	3	4	5	6	7	8	9	10	11	12	year
1	55.197544	68.827576	121.920006	-10.137353	-5.394868	1.597819	10.139988	19.257083	25.656183	28.952747	24.960728	18.168862	7.714836	-1.542739	-8.748704	9.218715			-16.869205	-13.555062	-7.749851	-1.341809	7.192212	13.644015	16.376519	12.622904	7.295479	-0.161333	-7.546019	-15.107766	-0.433327						-13.5	-9.5	-3.1	4.4	13.2	19.7	22.7	18.8	12.7	3.8	-4.5	-11.9	4.4
2	55.194782	69.207062	121.920006	-10.250488	-5.467195	1.516423	10.059247	19.199283	25.658876	28.964587	24.970458	18.167169	7.689221	-1.608201	-8.84434	9.171254			-17.005836	-13.664124	-7.868271	-1.422856	7.180864	13.679315	16.420878	12.59542	7.31558	-0.194174	-7.645223	-15.227891	-0.48636						-13.6	-9.6	-3.2	4.3	13.2	19.7	22.7	18.8	12.7	3.7	-4.6	-12.0	4.3
3	55.19099	69.586456	121.920006	-10.322184	-5.519175	1.447583	10.00635	19.170762	25.672236	28.9583	24.974379	18.170349	7.662742	-1.672518	-8.904833	9.136999			-17.037065	-13.620045	-7.849498	-1.412515	7.199789	13.719301	16.513043	12.664971	7.425936	-0.140446	-7.651776	-15.248904	-0.453101						-13.7	-9.6	-3.2	4.3	13.2	19.7	22.7	18.8	12.8	3.8	-4.7	-12.1	4.3
4	55.186165	69.965637	104.294052	-10.298077	-5.433308	1.741633	10.231759	19.399984	25.959313	29.209484	25.202156	18.403264	7.824628	-1.604241	-8.863664	9.314411			-16.946931	-13.474567	-7.659384	-1.194084	7.489423	14.034376	16.842292	12.973455	7.726207	0.023885	-7.590223	-15.1553	-0.244237						-13.6	-9.5	-3.0	4.5	13.4	20.0	23.0	19.1	13.1	3.9	-4.6	-12.0	4.5
5	55.180317	70.344696	92.753372	-10.329809	-5.445542	1.790511	10.284137	19.488925	26.132673	29.338085	25.313795	18.526658	7.910385	-1.589039	-8.867247	9.379461			-17.02944	-13.584684	-7.78063	-1.236375	7.53176	14.149261	16.948575	13.029956	7.762439	0.01615	-7.629907	-15.202961	-0.252155						-13.7	-9.5	-3.0	4.5	13.5	20.1	23.1	19.2	13.1	4.0	-4.6	-12.0	4.6
6	55.173431	70.723846	92.866501	-10.290564	-5.4123	1.883553	10.349701	19.535778	26.232391	29.418292	25.348463	18.551083	7.924951	-1.595878	-8.840185	9.425441			-17.007551	-13.589259	-7.716788	-1.227076	7.501345	14.166476	16.975804	13.079192	7.772454	0.000035	-7.670952	-15.173795	-0.240843						-13.6	-9.5	-2.9	4.6	13.5	20.2	23.2	19.2	13.2	4.0	-4.6	-12.0	4.6
7	54.979279	68.447174	121.919998	-9.849916	-5.09439	2.169998	10.581979	19.63676	26.065023	29.274203	25.265	18.449006	8.0113	-1.275287	-8.455359	9.56486			-16.632433	-13.265484	-7.483872	-1.084032	7.389772	13.824175	16.535177	12.816924	7.395137	-0.04463	-7.366178	-14.804443	-0.226657						-13.2	-9.2	-2.7	4.7	13.5	19.9	22.9	19.0	12.9	4.0	-4.3	-11.6	4.7
8	54.977558	68.823761	121.919998	-9.9337	-5.140439	2.090436	10.558362	19.632058	26.047128	29.243263	25.230703	18.434188	7.970032	-1.338373	-8.537087	9.521381			-16.644822	-13.220488	-7.402322	-0.993086	7.531489	13.983981	16.706885	12.96161	7.557869	0.006703	-7.371306	-14.815667	-0.141596						-13.3	-9.2	-2.7	4.8	13.6	20.0	23.0	19.1	13.0	4.0	-4.4	-11.7	4.7
9	54.974812	69.201233	121.919998	-10.006816	-5.187881	2.020054	10.496293	19.563694	26.008921	29.222618	25.223969	18.43101	7.949175	-1.39328	-8.606199	9.476796			-16.812745	-13.391478	-7.559467	-1.163921	7.350724	13.833176	16.579307	12.729034	7.422042	-0.109377	-7.52569	-14.97835	-0.302229						-13.4	-9.3	-2.8	4.7	13.5	19.9	22.9	19.0	12.9	3.9	-4.5	-11.8	4.6
10	54.971035	69.578674	121.919998	-10.076671	-5.229501	1.977224	10.46306	19.548059	26.043137	29.225096	25.217587	18.444312	7.931394	-1.449899	-8.671158	9.451887			-16.888251	-13.428976	-7.586794	-1.179335	7.373876	13.883347	16.651694	12.766068	7.484823	-0.104812	-7.561654	-15.052299	-0.303526						-13.5	-9.3	-2.8	4.6	13.5	20.0	22.9	19.0	13.0	3.9	-4.5	-11.9	4.6
11	54.966236	69.956055	115.517334	-10.188287	-5.299807	1.927025	10.450112	19.628505	26.125679	29.240258	25.231505	18.485944	7.964974	-1.49434	-8.751918	9.443304			-16.9505	-13.446021	-7.60045	-1.08845	7.581786	14.095048	16.819528	12.943337	7.658744	-0.024338	-7.538302	-15.090673	-0.220024						-13.6	-9.4	-2.8	4.7	13.6	20.1	23.0	19.1	13.1	4.0	-4.5	-11.9	4.6
12	54.960411	70.333374	111.231453	-10.173727	-5.274775	2.010656	10.519077	19.707198	26.26869	29.348844	25.318572	18.546523	8.005183	-1.508779	-8.73299	9.502873			-16.875426	-13.361127	-7.480135	-1.003301	7.668027	14.234812	16.99144	13.149332	7.827386	0.061359	-7.479006	-15.020795	-0.107286						-13.5	-9.3	-2.7	4.8	13.7	20.3	23.2	19.2	13.2	4.0	-4.5	-11.9	4.7
13	54.953564	70.710724	112.06102	-10.177505	-5.287664	2.0351	10.556583	19.74575	26.369716	29.432511	25.354982	18.563815	8.01386	-1.532703	-8.737535	9.528076			-16.821901	-13.304464	-7.393831	-0.935168	7.750493	14.349847	17.116481	13.309679	7.950955	0.134773	-7.461174	-14.967839	-0.022679						-13.5	-9.3	-2.7	4.8	13.7	20.4	23.3	19.3	13.3	4.1	-4.5	-11.9	4.8
14	54.755947	66.940948	136.52182	-9.512839	-4.856781	2.527407	10.904181	19.996331	26.373921	29.368081	25.368612	18.571515	8.291733	-0.968291	-8.099733	9.830345			-16.238145	-12.932755	-7.279113	-0.857543	7.635305	13.931466	16.478396	12.854016	7.475337	0.249966	-7.047739	-14.471852	-0.016888						-12.9	-8.9	-2.4	5.0	13.8	20.2	22.9	19.1	13.0	4.3	-4.0	-11.3	4.9
15	54.758312	67.317017	143.12738	-9.588247	-4.949635	2.354247	10.736176	19.79785	26.208542	29.278806	25.302627	18.455498	8.154437	-1.093534	-8.179285	9.706457			-16.271619	-12.93793	-7.327762	-0.940775	7.512365	13.8201	16.439146	12.847201	7.452826	0.173385	-7.083961	-14.479761	-0.066399						-12.9	-8.9	-2.5	4.9	13.7	20.0	22.9	19.1	13.0	4.2	-4.1	-11.3	4.8
16	54.759651	67.690979	137.598938	-9.685389	-4.986786	2.332653	10.723625	19.821396	26.279933	29.35286	25.387479	18.511869	8.167012	-1.133545	-8.261243	9.709155			-16.406409	-13.050805	-7.428767	-0.938212	7.565967	13.92363	16.535781	12.868135	7.451039	0.1251	-7.158701	-14.579281	-0.091044						-13.0	-9.0	-2.5	4.9	13.7	20.1	22.9	19.1	13.0	4.1	-4.1	-11.4	4.8
17	54.759983	68.062561	128.705505	-9.71141	-4.962058	2.390358	10.783049	19.871724	26.33719	29.419503	25.433765	18.592386	8.206774	-1.136837	-8.290762	9.744473			-16.438641	-13.029669	-7.346729	-0.881392	7.582018	13.981669	16.608669	12.904417	7.492585	0.128114	-7.172859	-14.589769	-0.063465						-13.1	-9.0	-2.5	5.0	13.7	20.2	23.0	19.2	13.0	4.2	-4.2	-11.4	4.8
18	54.759285	68.445007	121.919998	-9.714877	-4.921748	2.444338	10.821371	19.901169	26.407034	29.544155	25.531976	18.686503	8.236653	-1.138689	-8.299892	9.791499			-16.495317	-13.048305	-7.344948	-0.964785	7.498776	13.962881	16.63635	12.885867	7.453097	0.048213	-7.244872	-14.645157	-0.10485						-13.1	-9.0	-2.5	4.9	13.7	20.2	23.1	19.2	13.1	4.1	-4.2	-11.5	4.8
19	54.757572	68.819489	121.919998	-9.75478	-4.946106	2.372411	10.785338	19.862712	26.360948	29.523977	25.511608	18.676108	8.193832	-1.196656	-8.356935	9.752705			-16.514055	-13.020086	-7.272339	-0.949299	7.49543	13.965066	16.686892	12.91507	7.516057	0.037985	-7.271968	-14.67074	-0.090166						-13.1	-9.0	-2.4	4.9	13.7	20.2	23.1	19.2	13.1	4.1	-4.2	-11.5	4.8
20	54.754833	69.195679	121.919998	-9.836229	-4.99438	2.299514	10.733474	19.849631	26.369712	29.520868	25.500171	18.679503	8.162797	-1.254109	-8.431813	9.716595			-16.622794	-13.10997	-7.349883	-1.000154	7.501703	13.993014	16.749031	12.885864	7.526021	-0.004583	-7.352781	-14.768187	-0.129393						-13.2	-9.1	-2.5	4.9	13.7	20.2	23.1	19.2	13.1	4.1	-4.3	-11.6	4.8
21	54.75108	69.570862	121.919998	-9.89847	-5.022504	2.281176	10.731752	19.896567	26.451283	29.543652	25.52347	18.710588	8.15252	-1.306412	-8.489728	9.714491			-16.615021	-13.0542	-7.265819	-0.893945	7.646439	14.152822	16.933125	13.063876	7.704563	0.053116	-7.349258	-14.771404	-0.032975						-13.3	-9.0	-2.5	4.9	13.8	20.3	23.2	19.3	13.2	4.1	-4.3	-11.6	4.8
22	54.746307	69.946533	121.919998	-9.974708	-5.075167	2.228856	10.722416	19.939302	26.505082	29.569003	25.541173	18.713103	8.145039	-1.37714	-8.560034	9.698077			-16.634308	-13.031382	-7.206741	-0.774491	7.815143	14.336166	17.128193	13.265621	7.910896	0.110249	-7.323591	-14.784769	0.067582						-13.3	-9.1	-2.5	5.0	13.9	20.4	23.3	19.4	13.3	4.1	-4.4	-11.7	4.9
23	54.740505	70.322388	121.919998	-9.977148	-5.074312	2.277395	10.806373	20.073173	26.647899	29.671837	25.586818	18.753141	8.180649	-1.394863	-8.560445	9.74921			-16.539287	-12.919429	-7.076105	-0.629938	7.939723	14.446984	17.241052	13.457853	8.104977	0.235604	-7.226804	-14.687561	0.195589						-13.3	-9.0	-2.4	5.1	14.0	20.5	23.5	19.5	13.4	4.2	-4.3	-11.6	5.0
24	54.733692	70.697693	121.919998	-10.044095	-5.142489	2.217238	10.745295	19.99824	26.679952	29.68901	25.600433	18.746505	8.168529	-1.441334	-8.609563	9.71731			-16.723715	-13.139084	-7.260824	-0.820978	7.834276	14.438458	17.224824	13.397675	7.994149	0.130304	-7.36281	-14.850773	0.071792						-13.4	-9.1	-2.5	5.0	13.9	20.6	23.5	19.5	13.4	4.1	-4.4	-11.7	4.9
25	54.725864	71.072876	122.003525	-10.098577	-5.186356	2.223458	10.7264	19.953018	26.713632	29.729634	25.629221	18.744232	8.167725	-1.46135	-8.637477	9.70863			-16.886679	-13.338107	-7.390748	-0.957416	7.766658	14.456418	17.221949	13.321404	7.906407	0.019858	-7.506322	-14.961497	-0.029006						-13.5	-9.3	-2.6	4.9	13.9	20.6	23.5	19.5	13.3	4.1	-4.5	-11.8	4.8
26	54.516407	65.45108	152.399994	-9.203826	-4.687192	2.703925	11.081449	20.184576	26.601543	29.585098	25.543561	18.723057	8.552787	-0.721449	-7.791077	10.047704			-16.02332	-12.784858	-7.20636	-0.756704	7.66244	13.939897	16.462177	12.889446	7.600267	0.330208	-6.94731	-14.220449	0.078786						-12.6	-8.7	-2.3	5.2	13.9	20.3	23.0	19.2	13.2	4.4	-3.8	-11.0	5.1
27	54.522816	65.824524	151.361389	-9.245366	-4.70189	2.699005	11.063171	20.156736	26.60735	29.614106	25.563877	18.725958	8.507949	-0.771777	-7.841285	10.031486			-16.065912	-12.789661	-7.215284	-0.775972	7.614037	13.914106	16.451781	12.870043	7.554714	0.298594	-6.960723	-14.262861	0.052738						-12.7	-8.7	-2.3	5.1	13.9	20.3	23.0	19.2	13.1	4.4	-3.9	-11.1	5.0
28	54.52821	66.19809	151.816223	-9.315385	-4.75676	2.626819	10.99083	20.069867	26.5147	29.542843	25.514308	18.667595	8.430295	-0.858855	-7.914124	9.959344			-16.095724	-12.797611	-7.232288	-0.804171	7.588312	13.894954	16.431655	12.839698	7.511836	0.2736	-6.980707	-14.303214	0.027195						-12.7	-8.8	-2.3	5.1	13.8	20.2	23.0	19.2	13.1	4.4	-3.9	-11.1	5.0
29	54.532597	66.572083	152.399994	-9.423207	-4.838903	2.501147	10.902534	20.021641	26.445715	29.454965	25.458306	18.615308	8.35118	-0.947657	-8.014052	9.877248			-16.182236	-12.871528	-7.296738	-0.859866	7.603512	13.898135	16.43033	12.801051	7.453704	0.239757	-7.01309	-14.380821	-0.014816						-12.8	-8.9	-2.4	5.0	13.8	20.2	22.9	19.1	13.0	4.3	-4.0	-11.2	4.9
30	54.535965	66.94574	146.784058	-9.391214	-4.76567	2.644318	10.970369	20.069304	26.564609	29.599213	25.59121	18.694668	8.379755	-0.941162	-7.99176	9.95197			-16.1506	-12.814257	-7.236659	-0.885415	7.587797	13.924738	16.530764	12.872162	7.453198	0.225593	-7.016796	-14.348427	0.011841						-12.8	-8.8	-2.3	5.0	13.8	20.2	23.1	19.2	13.1	4.3	-4.0	-11.2	5.0
31	54.538319	67.319885	148.658783	-9.459034	-4.817982	2.571375	10.889122	19.963142	26.506622	29.574147	25.566901	18.647671	8.308007	-1.027543	-8.055328	9.888925			-16.227643	-12.864825	-7.276472	-0.940741	7.522122	13.869313	16.512952	12.874968	7.411069	0.161042	-7.067241	-14.389159	-0.034551						-12.8	-8.8	-2.4	5.0	13.7	20.2	23.0	19.2	13.0	4.2	-4.0	-11.2	4.9
32	54.539654	67.69162	147.880768	-9.613768	-4.936898	2.359791	10.740963	19.877297	26.436838	29.492715	25.512004	18.594894	8.253572	-1.122925	-8.184971	9.784126			-16.374354	-12.977974	-7.397319	-0.967834	7.545905	13.913748	16.538954	12.834435	7.390708	0.126851	-7.117759	-14.492457	-0.081425						-13.0	-9.0	-2.5	4.9	13.7	20.2	23.0	19.2	13.0	4.2	-4.1	-11.3	4.9
33	54.539978	68.074005	135.543106	-9.590999	-4.83601	2.553436	10.897893	20.022694	26.613831	29.687234	25.683109	18.757166	8.350448	-1.070657	-8.163504	9.90872			-16.353748	-12.894078	-7.268789	-0.872513	7.624939	14.046125	16.692466	12.9287	7.485676	0.146271	-7.096879	-14.467578	-0.002451						-13.0	-8.9	-2.4	5.0	13.8	20.3	23.2	19.3	13.1	4.2	-4.1	-11.3	5.0
34	54.539291	68.442352	124.144333	-9.539671	-4.716184	2.745889	11.028121	20.139507	26.750756	29.847847	25.82233	18.899008	8.429739	-1.022018	-8.124841	10.021707			-16.345717	-12.836136	-7.165629	-0.860739	7.622238	14.088435	16.779553	12.982084	7.525083	0.12694	-7.109326	-14.463087	0.028642						-12.9	-8.8	-2.2	5.1	13.9	20.4	23.3	19.4	13.2	4.3	-4.1	-11.3	5.0
35	54.537582	68.815887	121.919998	-9.584966	-4.736571	2.689546	10.997654	20.137672	26.768221	29.876353	25.831853	18.912324	8.404921	-1.050851	-8.177488	10.005722			-16.371911	-12.833519	-7.139662	-0.848885	7.641736	14.121146	16.832167	13.015863	7.598096	0.122112	-7.120255	-14.497528	0.04328						-13.0	-8.8	-2.2	5.1	13.9	20.4	23.4	19.4	13.3	4.3	-4.1	-11.3	5.0
36	54.534863	69.189606	121.919998	-9.703171	-4.837268	2.530095	10.895875	20.094818	26.740867	29.815525	25.783542	18.88627	8.344928	-1.122039	-8.282256	9.928932			-16.518956	-12.961974	-7.248008	-0.887935	7.673744	14.163486	16.891753	12.982015	7.602402	0.065652	-7.208221	-14.609646	-0.004641						-13.1	-8.9	-2.4	5.0	13.9	20.5	23.4	19.4	13.2	4.2	-4.2	-11.4	5.0
37	54.531124	69.563599	121.919998	-9.755574	-4.854263	2.515317	10.899078	20.126425	26.81454	29.869706	25.841451	18.934435	8.339373	-1.166882	-8.334865	9.935728			-16.57892	-12.981743	-7.248951	-0.875272	7.732898	14.259213	17.058152	13.096288	7.70045	0.031953	-7.266364	-14.680145	0.02063						-13.2	-8.9	-2.4	5.0	13.9	20.5	23.5	19.5	13.3	4.2	-4.2	-11.5	5.0
38	54.526371	69.937653	121.919998	-9.76962	-4.833455	2.576388	11.000021	20.289911	26.945225	29.940645	25.896809	18.976315	8.377542	-1.196191	-8.356127	9.987288			-16.383124	-12.702762	-6.925631	-0.548354	8.048575	14.530723	17.361379	13.511417	8.112317	0.243352	-7.131229	-14.51308	0.300299						-13.1	-8.8	-2.2	5.2	14.2	20.7	23.7	19.7	13.5	4.3	-4.2	-11.4	5.1
39	54.520603	70.31131	121.919998	-9.856307	-4.902413	2.510338	10.986765	20.318837	26.996283	29.963759	25.914355	18.98354	8.368	-1.266204	-8.427263	9.965808			-16.477812	-12.799188	-6.932772	-0.523336	8.128844	14.634623	17.461292	13.610463	8.193595	0.240118	-7.15854	-14.588334	0.315746						-13.2	-8.9	-2.2	5.2	14.2	20.8	23.7	19.8	13.6	4.3	-4.2	-11.5	5.1
40	54.513821	70.684906	121.919998	-9.90676	-4.958802	2.459181	10.945858	20.234875	27.004552	29.994709	25.920797	18.965657	8.343463	-1.310945	-8.463384	9.935767			-16.657802	-13.006766	-7.079934	-0.696573	7.994071	14.58219	17.404752	13.500226	8.042622	0.121254	-7.274376	-14.733409	0.183021						-13.3	-9.0	-2.3	5.1	14.1	20.8	23.7	19.7	13.5	4.2	-4.3	-11.6	5.1
41	54.506027	71.058319	121.919998	-9.910922	-4.961724	2.530177	10.973053	20.232587	27.080652	30.080393	25.985054	18.98744	8.355514	-1.316364	-8.449731	9.965511			-16.725314	-13.097888	-7.108534	-0.753304	7.962162	14.620387	17.434597	13.495841	8.028282	0.067856	-7.362605	-14.771742	0.149145						-13.3	-9.0	-2.3	5.1	14.1	20.9	23.8	19.7	13.5	4.2	-4.3	-11.6	5.1
42	54.291103	76.263977	91.439987	-10.776865	-5.5942	2.245383	10.754917	20.411869	28.14733	31.133945	26.856803	19.636798	8.538979	-1.713407	-8.9426	10.058246			-18.33884	-14.553658	-8.42527	-1.637955	7.889224	15.024142	17.937933	13.582258	7.532074	-0.739147	-8.545243	-15.804031	-0.506543						-14.6	-10.1	-3.1	4.6	14.2	21.6	24.5	20.2	13.6	3.9	-5.1	-12.4	4.8
43	54.26825	76.633484	91.492081	-10.74362	-5.551935	2.314845	10.784542	20.470897	28.296757	31.321742	26.987931	19.746599	8.576033	-1.701416	-8.916726	10.132137			-18.359114	-14.561713	-8.448707	-1.648888	7.891471	15.109045	18.068608	13.653495	7.560723	-0.756688	-8.593221	-15.800654	-0.49047						-14.6	-10.1	-3.1	4.6	14.2	21.7	24.7	20.3	13.7	3.9	-5.1	-12.4	4.8
44	54.26091	63.976929	171.835464	-8.874855	-4.423961	3.035013	11.329513	20.473468	26.894734	29.714578	25.727983	18.985049	8.861823	-0.401539	-7.429471	10.324361			-15.89172	-12.748733	-7.136722	-0.705654	7.68002	13.936882	16.434974	12.875219	7.693727	0.246654	-6.956101	-14.030045	0.116542						-12.4	-8.6	-2.1	5.3	14.1	20.4	23.1	19.3	13.3	4.6	-3.7	-10.7	5.2
45	54.27132	64.348206	145.621414	-8.781894	-4.233278	3.417446	11.678993	20.885203	27.308419	30.090376	26.080605	19.285851	9.090696	-0.249308	-7.340803	10.602692			-15.789117	-12.610098	-6.927859	-0.50205	7.927343	14.213481	16.696324	13.085173	7.825255	0.364137	-6.896368	-13.956946	0.285773						-12.3	-8.4	-1.8	5.6	14.4	20.8	23.4	19.6	13.6	4.7	-3.6	-10.6	5.4
46	54.28072	64.719604	150.464951	-8.912192	-4.388999	3.154962	11.463599	20.59928	27.095753	29.936807	25.937505	19.114338	8.929475	-0.414191	-7.480081	10.419688			-15.877338	-12.693381	-7.117446	-0.670076	7.723986	14.033989	16.566655	12.959836	7.696055	0.33366	-6.930345	-14.008328	0.168106						-12.4	-8.5	-2.0	5.4	14.2	20.6	23.3	19.4	13.4	4.6	-3.7	-10.7	5.3
47	54.28912	65.091217	152.17099	-8.944415	-4.419641	3.126619	11.418247	20.52864	27.00972	29.895784	25.890096	19.046643	8.856533	-0.496724	-7.547584	10.36366			-15.837438	-12.610196	-7.014677	-0.629036	7.727905	14.023708	16.561094	12.964261	7.723289	0.376532	-6.9053	-14.000579	0.198297						-12.4	-8.5	-1.9	5.4	14.1	20.5	23.2	19.4	13.4	4.6	-3.7	-10.8	5.3
48	54.296509	65.462952	152.399994	-9.105481	-4.552367	2.934058	11.344645	20.485994	26.934052	29.795962	25.794519	18.971881	8.77709	-0.595225	-7.700138	10.257082			-16.003962	-12.767814	-7.157076	-0.608556	7.816962	14.087614	16.531411	12.892589	7.660305	0.362455	-6.9574	-14.15428	0.141854						-12.6	-8.7	-2.1	5.4	14.2	20.5	23.2	19.3	13.3	4.6	-3.8	-10.9	5.2
49	54.302898	65.834991	152.400009	-9.111667	-4.534829	2.967212	11.319971	20.452921	26.969076	29.862736	25.839591	18.977268	8.730796	-0.639354	-7.726001	10.258977			-15.962792	-12.667001	-7.087892	-0.581914	7.818368	14.126171	16.610424	12.982313	7.685059	0.37014	-6.932626	-14.138828	0.185118						-12.5	-8.6	-2.1	5.4	14.1	20.5	23.2	19.4	13.3	4.6	-3.8	-10.9	5.2
50	54.30827	66.206909	152.400009	-9.190809	-4.585961	2.887708	11.262574	20.390184	26.923945	29.852614	25.83387	18.941664	8.667378	-0.707341	-7.797311	10.206543			-16.04351	-12.728918	-7.15416	-0.640481	7.779059	14.106488	16.585403	12.913239	7.60257	0.322893	-6.940437	-14.21312	0.132419						-12.6	-8.7	-2.1	5.3	14.1	20.5	23.2	19.4	13.3	4.5	-3.8	-11.0	5.2
51	54.31263	66.578949	152.399994	-9.162362	-4.538386	2.981273	11.254	20.351132	26.909539	29.886876	25.844951	18.919841	8.625095	-0.737897	-7.788304	10.212147			-16.003046	-12.663444	-7.088219	-0.725657	7.685503	14.032267	16.597249	12.916003	7.548555	0.27312	-6.945332	-14.197432	0.119131						-12.6	-8.6	-2.1	5.3	14.0	20.5	23.2	19.4	13.2	4.4	-3.8	-11.0	5.2
52	54.315979	66.950775	152.399994	-9.225894	-4.577598	2.924136	11.204205	20.286909	26.850153	29.84207	25.803802	18.880956	8.575742	-0.800615	-7.84766	10.159684			-16.034515	-12.686734	-7.099984	-0.787323	7.658495	14.005206	16.60989	12.892932	7.507545	0.225758	-6.962947	-14.225679	0.091887						-12.6	-8.6	-2.1	5.2	14.0	20.4	23.2	19.3	13.2	4.4	-3.9	-11.0	5.1
53	54.318325	67.323059	152.400009	-9.285126	-4.613641	2.884153	11.144449	20.213583	26.838666	29.85155	25.811804	18.865652	8.530165	-0.865973	-7.896051	10.123269			-16.093917	-12.718627	-7.146389	-0.846116	7.604562	13.981785	16.624923	12.901537	7.465558	0.174252	-7.016429	-14.259922	0.055935						-12.7	-8.7	-2.1	5.1	13.9	20.4	23.2	19.4	13.2	4.4	-3.9	-11.1	5.1
54	54.319656	67.694824	147.877548	-9.313795	-4.58532	2.931118	11.165756	20.246213	26.885681	29.882177	25.860172	18.900009	8.543073	-0.876663	-7.919961	10.143205			-16.091508	-12.661296	-7.089636	-0.801112	7.670701	14.071115	16.745474	12.984807	7.534448	0.19079	-6.995165	-14.246056	0.10938						-12.7	-8.6	-2.1	5.2	14.0	20.5	23.3	19.4	13.2	4.4	-3.9	-11.1	5.1
55	54.319977	68.074005	137.516312	-9.337582	-4.534097	2.995768	11.251298	20.391223	27.049548	30.042373	26.003527	19.023606	8.621942	-0.854548	-7.933073	10.226665			-16.12464	-12.650322	-7.064283	-0.729172	7.81903	14.243455	16.90053	13.069307	7.620477	0.218761	-6.974677	-14.256216	0.172687						-12.7	-8.6	-2.0	5.3	14.1	20.6	23.5	19.5	13.3	4.4	-3.9	-11.1	5.2
56	54.319286	68.44101	128.563004	-9.299803	-4.428239	3.142871	11.359059	20.527261	27.177563	30.169103	26.104568	19.15	8.697598	-0.804806	-7.904261	10.324243			-16.082427	-12.525893	-6.930494	-0.642677	7.914775	14.340876	17.018391	13.184352	7.724099	0.266514	-6.932208	-14.221004	0.259525						-12.7	-8.5	-1.9	5.4	14.2	20.8	23.6	19.6	13.4	4.5	-3.9	-11.1	5.3
57	54.317589	68.812042	123.149483	-9.381142	-4.467545	3.061454	11.329781	20.535325	27.204087	30.154266	26.093943	19.174779	8.689608	-0.819927	-7.967555	10.30059			-16.188737	-12.617097	-6.994733	-0.640635	7.9784	14.399969	17.045072	13.15455	7.741891	0.252252	-6.975647	-14.311298	0.236999						-12.8	-8.5	-2.0	5.3	14.3	20.8	23.6	19.6	13.5	4.5	-3.9	-11.1	5.3
58	54.314877	69.184479	121.919983	-9.433723	-4.496663	3.023658	11.262365	20.482067	27.22552	30.188434	26.126735	19.185591	8.655233	-0.855377	-8.011347	10.279374			-16.315848	-12.740828	-7.105585	-0.755602	7.878691	14.34806	17.054283	13.08771	7.694469	0.142872	-7.079149	-14.418487	0.149216						-12.9	-8.6	-2.0	5.3	14.2	20.8	23.6	19.6	13.4	4.4	-4.0	-11.2	5.2
59	54.311161	69.556458	121.919983	-9.566075	-4.583585	2.895479	11.232589	20.500535	27.205197	30.089948	26.068798	19.162319	8.624658	-0.931731	-8.121232	10.214741			-16.364321	-12.734366	-7.041133	-0.599336	8.094911	14.51384	17.231185	13.289728	7.901519	0.1935	-7.080411	-14.455258	0.245821						-13.0	-8.7	-2.1	5.3	14.3	20.9	23.7	19.7	13.5	4.4	-4.0	-11.3	5.2
60	54.306431	69.928436	121.919983	-9.588341	-4.579668	2.933447	11.248734	20.516766	27.288258	30.190742	26.166188	19.196274	8.620796	-0.972783	-8.142703	10.239809			-16.456136	-12.813544	-7.061582	-0.662152	8.043621	14.514432	17.301571	13.340068	7.895492	0.110726	-7.171808	-14.53041	0.20919						-13.0	-8.7	-2.1	5.3	14.3	20.9	23.7	19.8	13.5	4.4	-4.1	-11.3	5.2
61	54.30069	70.300262	121.919983	-9.720704	-4.710782	2.779484	11.160386	20.462996	27.272621	30.163077	26.159655	19.155569	8.577133	-1.067362	-8.249227	10.165237			-16.679572	-13.038149	-7.205552	-0.777111	8.000271	14.494949	17.288773	13.289614	7.821881	0.01496	-7.271044	-14.692234	0.103899						-13.2	-8.9	-2.2	5.2	14.2	20.9	23.7	19.7	13.5	4.3	-4.2	-11.5	5.1
62	54.293934	70.672333	120.178467	-9.6761	-4.664062	2.914957	11.25998	20.549156	27.3954	30.31812	26.265137	19.207626	8.608169	-1.070405	-8.215518	10.241038			-16.573314	-12.870266	-6.938727	-0.617	8.13146	14.647596	17.481068	13.526382	8.036105	0.119576	-7.216907	-14.573652	0.262694						-13.1	-8.8	-2.0	5.3	14.3	21.0	23.9	19.9	13.6	4.4	-4.1	-11.4	5.3
63	54.25687	72.158081	143.976196	-10.112239	-5.118999	2.391455	10.841578	20.215895	27.33822	30.261903	26.158523	19.019525	8.357002	-1.394929	-8.553652	9.950357			-17.373872	-13.753747	-7.492776	-1.102869	7.868835	14.638517	17.459391	13.234729	7.676954	-0.38291	-7.773147	-15.127595	-0.177374						-13.7	-9.4	-2.6	4.9	14.0	21.0	23.9	19.7	13.3	4.0	-4.6	-11.8	4.9
64	54.094025	75.857208	98.318947	-10.391926	-5.164144	2.818698	11.15498	20.789469	28.474359	31.408802	27.075437	19.803772	8.762211	-1.450884	-8.610969	10.38915			-18.006996	-14.142914	-7.975516	-1.501138	7.930603	15.075322	17.955651	13.6601	7.609628	-0.711079	-8.355548	-15.511022	-0.331076						-14.2	-9.7	-2.6	4.8	14.4	21.8	24.7	20.4	13.7	4.0	-4.9	-12.1	5.0
65	54.072262	76.225403	99.498451	-10.453234	-5.215676	2.754059	11.111096	20.793827	28.55038	31.491157	27.136227	19.866139	8.766378	-1.482328	-8.647585	10.389203			-18.113071	-14.255504	-8.132777	-1.525535	7.951355	15.134469	18.057334	13.679556	7.577627	-0.743049	-8.428948	-15.574471	-0.364418						-14.3	-9.7	-2.7	4.8	14.4	21.8	24.8	20.4	13.7	4.0	-5.0	-12.1	5.0
66	53.922352	61.04715	220.067413	-8.269417	-3.803809	3.557262	11.98541	21.180669	27.106332	29.708965	26.020454	19.513485	9.516042	0.290437	-6.830864	10.831247			-15.999218	-12.70424	-7.061083	-0.389214	7.940396	14.031555	16.341161	12.92661	7.719943	0.086268	-7.083477	-13.811095	0.166467						-12.1	-8.3	-1.8	5.8	14.6	20.6	23.0	19.5	13.6	4.8	-3.4	-10.3	5.5
67	53.940697	61.414886	201.526596	-8.339102	-3.889937	3.536969	12.000275	21.176045	27.195734	29.774138	26.065956	19.547424	9.505205	0.202109	-6.930402	10.820368			-16.055851	-12.749952	-7.067009	-0.380872	7.977587	14.109938	16.401912	12.947882	7.791608	0.121689	-7.111875	-13.910443	0.172885						-12.2	-8.3	-1.8	5.8	14.6	20.7	23.1	19.5	13.7	4.8	-3.5	-10.4	5.5
68	53.958042	61.782806	188.171173	-8.297181	-3.862255	3.661377	12.024437	21.207804	27.38703	29.959207	26.220398	19.639171	9.510552	0.17525	-6.915449	10.892528			-15.944929	-12.634711	-6.980519	-0.37723	8.034199	14.239774	16.587739	13.063022	7.897845	0.194414	-7.078531	-13.853295	0.262315						-12.1	-8.2	-1.7	5.8	14.6	20.8	23.3	19.6	13.8	4.9	-3.5	-10.4	5.6
69	53.974388	62.151062	182.87999	-8.395961	-3.98897	3.552072	11.914244	21.10092	27.391482	29.941727	26.207478	19.581541	9.437969	0.076938	-7.002677	10.818064			-15.982178	-12.721176	-7.067727	-0.479362	7.952876	14.178483	16.50989	12.939906	7.836215	0.174825	-7.100204	-13.908149	0.19445						-12.2	-8.4	-1.8	5.7	14.5	20.8	23.2	19.6	13.7	4.8	-3.5	-10.5	5.5
70	54.004108	62.888306	181.281326	-8.552941	-4.14384	3.419475	11.770883	20.959552	27.362344	29.955612	26.153303	19.464808	9.300852	-0.092373	-7.139045	10.704886			-15.888591	-12.706183	-7.039154	-0.521118	7.954703	14.186825	16.564755	12.982039	7.861355	0.2367	-7.047056	-13.912004	0.222689						-12.2	-8.4	-1.8	5.6	14.5	20.8	23.3	19.6	13.7	4.8	-3.6	-10.5	5.5
71	54.01746	63.257233	179.553116	-8.614578	-4.191222	3.385555	11.724905	20.926331	27.345989	29.975358	26.103442	19.420792	9.240874	-0.159731	-7.197321	10.663366			-15.794293	-12.634298	-6.947694	-0.471898	7.966172	14.229403	16.626193	13.065627	7.906903	0.298058	-6.984373	-13.867636	0.28268						-12.2	-8.4	-1.8	5.6	14.4	20.8	23.3	19.6	13.7	4.8	-3.6	-10.5	5.5
72	54.029827	63.626465	164.679077	-8.5642	-4.068713	3.611487	11.877765	21.140911	27.554683	30.196504	26.252159	19.551561	9.331416	-0.077529	-7.150476	10.804631			-15.69664	-12.5292	-6.84594	-0.393385	8.093708	14.399764	16.803958	13.202683	7.983353	0.330428	-6.947988	-13.843339	0.379784						-12.1	-8.3	-1.6	5.7	14.6	21.0	23.5	19.7	13.8	4.8	-3.5	-10.5	5.6
73	54.041187	63.995758	176.298904	-8.744146	-4.291863	3.257126	11.554967	20.720988	27.173062	29.946216	25.985538	19.238541	9.059904	-0.30707	-7.325039	10.522352			-15.749141	-12.586564	-6.965977	-0.573242	7.796329	14.09168	16.54842	12.993975	7.819539	0.290693	-6.922966	-13.875966	0.238898						-12.2	-8.4	-1.9	5.5	14.3	20.6	23.2	19.5	13.5	4.7	-3.6	-10.6	5.4
74	54.051552	64.365417	148.547287	-8.662891	-4.100393	3.631819	11.903726	21.159771	27.583771	30.287174	26.311877	19.545455	9.306738	-0.13802	-7.236288	10.799395			-15.682324	-12.48118	-6.795165	-0.370657	8.077328	14.354375	16.771632	13.151661	7.93205	0.412909	-6.879869	-13.853848	0.386409						-12.2	-8.3	-1.6	5.8	14.6	21.0	23.5	19.7	13.7	4.9	-3.5	-10.5	5.6
75	54.060909	64.734985	146.268326	-8.731681	-4.173154	3.541154	11.822894	21.025981	27.51826	30.249907	26.270039	19.467142	9.235115	-0.22965	-7.301172	10.72457			-15.69992	-12.486183	-6.846753	-0.446931	7.968678	14.270109	16.731323	13.101473	7.867411	0.423615	-6.859491	-13.828329	0.349583						-12.2	-8.3	-1.7	5.7	14.5	20.9	23.5	19.7	13.7	4.8	-3.5	-10.6	5.5
76	54.069271	65.105042	157.406555	-8.85118	-4.310256	3.291677	11.593987	20.759579	27.316693	30.110475	26.111526	19.281256	9.044301	-0.406957	-7.450977	10.540844			-15.746108	-12.500622	-6.936326	-0.529945	7.849482	14.173748	16.646414	13.023602	7.795079	0.420985	-6.875012	-13.874539	0.28723						-12.3	-8.4	-1.8	5.5	14.3	20.7	23.4	19.6	13.5	4.7	-3.6	-10.7	5.4
77	54.07663	65.47525	160.090607	-8.911452	-4.352743	3.249431	11.546033	20.721172	27.300072	30.121128	26.102394	19.236992	8.972045	-0.487087	-7.530164	10.497318			-15.782167	-12.4949	-6.919365	-0.474761	7.890298	14.254932	16.72579	13.072667	7.81655	0.432224	-6.898977	-13.924058	0.308186						-12.3	-8.4	-1.8	5.5	14.3	20.8	23.4	19.6	13.5	4.7	-3.7	-10.7	5.4
78	54.082977	65.845245	159.536957	-9.025357	-4.435885	3.132638	11.519733	20.714104	27.286078	30.10532	26.07969	19.195533	8.920145	-0.545662	-7.638026	10.442359			-15.885039	-12.585308	-6.987935	-0.438925	7.959882	14.281469	16.689906	12.996573	7.772723	0.425911	-6.895981	-14.021929	0.275946						-12.5	-8.5	-1.9	5.5	14.3	20.8	23.4	19.5	13.5	4.7	-3.7	-10.8	5.4
79	54.088322	66.215332	159.068375	-9.006276	-4.383256	3.212043	11.496404	20.662574	27.291184	30.159698	26.081423	19.178325	8.877262	-0.565824	-7.635754	10.447317			-15.849005	-12.510377	-6.973495	-0.546313	7.889506	14.231542	16.739156	13.008508	7.730099	0.386132	-6.888671	-14.009079	0.267334						-12.4	-8.4	-1.9	5.5	14.3	20.8	23.4	19.5	13.5	4.6	-3.7	-10.8	5.4
80	54.092659	66.585297	158.633957	-9.008966	-4.355736	3.272772	11.481381	20.627815	27.26295	30.148779	26.04806	19.143383	8.840347	-0.604094	-7.650402	10.433857			-15.832203	-12.459155	-6.922599	-0.610428	7.84057	14.168734	16.733748	12.977733	7.682534	0.327045	-6.895508	-14.018688	0.249315						-12.4	-8.4	-1.8	5.4	14.2	20.7	23.4	19.5	13.4	4.6	-3.7	-10.8	5.3
81	54.096001	66.955811	158.354996	-9.078004	-4.410996	3.200983	11.42874	20.55525	27.177604	30.078462	26.007855	19.09017	8.787518	-0.668416	-7.714639	10.371211			-15.871575	-12.489276	-6.933286	-0.647385	7.804911	14.139137	16.725903	12.939572	7.643811	0.276091	-6.902548	-14.063181	0.218515						-12.5	-8.5	-1.9	5.4	14.2	20.7	23.4	19.5	13.4	4.5	-3.8	-10.9	5.3
82	54.098331	67.326233	157.325989	-9.124302	-4.436212	3.148564	11.365334	20.492301	27.164626	30.09146	26.043752	19.08828	8.759348	-0.713683	-7.7533	10.343848			-15.920497	-12.53369	-7.019623	-0.743954	7.736228	14.108881	16.730454	12.899497	7.590996	0.222455	-6.948462	-14.099821	0.168539						-12.5	-8.5	-1.9	5.3	14.1	20.6	23.4	19.5	13.3	4.5	-3.8	-10.9	5.3
83	54.099655	67.695465	145.386917	-9.03248	-4.252634	3.416947	11.553876	20.719529	27.384937	30.247917	26.214802	19.254598	8.885697	-0.618724	-7.676139	10.508194			-15.839647	-12.401672	-6.901084	-0.647937	7.902095	14.286978	16.911892	13.040314	7.693765	0.258395	-6.944324	-14.054949	0.275319						-12.4	-8.3	-1.7	5.5	14.3	20.8	23.6	19.6	13.5	4.6	-3.8	-10.9	5.4
84	54.099976	68.074005	148.95253	-9.16054	-4.351965	3.188256	11.442585	20.631589	27.268799	30.095201	26.087339	19.155376	8.806489	-0.695726	-7.777211	10.390849			-15.874784	-12.395058	-6.897723	-0.538519	8.066315	14.418049	16.99665	13.138319	7.791439	0.332888	-6.852539	-14.055023	0.344168						-12.5	-8.4	-1.9	5.5	14.3	20.8	23.5	19.6	13.5	4.6	-3.8	-10.9	5.4
85	54.099297	68.437469	149.132843	-9.131993	-4.277064	3.253728	11.431471	20.642051	27.328312	30.195187	26.143188	19.199449	8.803716	-0.693622	-7.757555	10.428072			-15.84294	-12.286575	-6.831765	-0.542482	8.046971	14.426877	17.053685	13.221223	7.832328	0.343184	-6.811416	-14.02066	0.382369						-12.5	-8.3	-1.8	5.4	14.3	20.9	23.6	19.7	13.5	4.6	-3.8	-10.9	5.4
86	54.097607	68.807953	138.967499	-9.125079	-4.181584	3.362157	11.535571	20.780997	27.508062	30.344979	26.28792	19.33876	8.88506	-0.627639	-7.736765	10.531036			-15.949531	-12.364796	-6.894181	-0.53761	8.128164	14.515066	17.130162	13.231198	7.820056	0.302952	-6.862159	-14.105851	0.367789						-12.5	-8.3	-1.8	5.5	14.5	21.0	23.7	19.8	13.6	4.6	-3.7	-10.9	5.4
87	54.09491	69.178528	130.678314	-9.163868	-4.153997	3.399775	11.590424	20.874259	27.630216	30.429662	26.377826	19.435685	8.932329	-0.601034	-7.749893	10.583449			-16.055727	-12.454814	-6.918615	-0.494907	8.208029	14.596525	17.229498	13.2608	7.859679	0.269618	-6.919714	-14.163409	0.36808						-12.6	-8.3	-1.8	5.5	14.5	21.1	23.8	19.8	13.6	4.6	-3.8	-11.0	5.5
88	54.091206	69.548889	130.869476	-9.240248	-4.207073	3.346794	11.52374	20.814321	27.605184	30.369562	26.340529	19.401664	8.88519	-0.666295	-7.809878	10.530291			-16.206992	-12.596581	-7.029258	-0.595281	8.134628	14.526241	17.212134	13.223617	7.791367	0.153317	-7.037852	-14.284106	0.27427						-12.7	-8.4	-1.8	5.5	14.5	21.1	23.8	19.8	13.6	4.5	-3.9	-11.0	5.4
89	54.086494	69.919281	126.473679	-9.302701	-4.232441	3.362706	11.55026	20.870894	27.734617	30.496085	26.471179	19.466277	8.910581	-0.698997	-7.849017	10.564954			-16.330023	-12.674136	-7.044596	-0.604725	8.165121	14.591808	17.338129	13.353293	7.83038	0.111122	-7.123191	-14.372959	0.270019						-12.8	-8.5	-1.8	5.5	14.5	21.2	23.9	19.9	13.6	4.5	-3.9	-11.1	5.4
90	54.08078	70.289703	121.919998	-9.467151	-4.382866	3.199999	11.511514	20.861738	27.666743	30.395951	26.401547	19.40317	8.878673	-0.780111	-7.962505	10.477225			-16.462699	-12.741913	-6.99236	-0.543622	8.274937	14.663005	17.378108	13.416189	7.894191	0.136464	-7.111744	-14.42542	0.290428						-13.0	-8.6	-1.9	5.5	14.6	21.2	23.9	19.9	13.6	4.5	-3.9	-11.2	5.4
91	54.074062	70.659698	116.169701	-9.478705	-4.378679	3.282478	11.575359	20.915114	27.794637	30.565625	26.533088	19.462437	8.914205	-0.79259	-7.966871	10.535508			-16.559608	-12.794155	-6.894932	-0.562393	8.277642	14.713619	17.442264	13.448955	7.916494	0.11171	-7.154977	-14.458343	0.290523						-13.0	-8.6	-1.8	5.5	14.6	21.3	24.0	20.0	13.7	4.5	-4.0	-11.2	5.4
92	54.066345	71.029633	120.484032	-9.688875	-4.621877	2.969417	11.353047	20.700074	27.601272	30.389244	26.368214	19.310287	8.810273	-0.935634	-8.137949	10.343124			-16.965054	-13.240123	-7.230107	-0.849574	8.057756	14.520393	17.182599	13.131831	7.620414	-0.118062	-7.375629	-14.754749	-0.001692						-13.3	-8.9	-2.1	5.3	14.4	21.1	23.8	19.8	13.5	4.3	-4.2	-11.4	5.2
93	54.057621	71.399445	128.497375	-9.71834	-4.703461	2.885189	11.22551	20.59786	27.621542	30.461794	26.418372	19.279495	8.739415	-1.036409	-8.172068	10.299908			-17.032269	-13.324178	-7.238391	-0.962554	7.924326	14.478099	17.230331	13.13637	7.598712	-0.234113	-7.452175	-14.799667	-0.056292						-13.4	-9.0	-2.2	5.1	14.3	21.0	23.8	19.8	13.4	4.3	-4.2	-11.5	5.1
94	54.047901	71.768951	130.285156	-10.15023	-5.07589	2.40485	11.042813	20.574669	27.475282	30.182325	26.201544	19.163744	8.657179	-1.190303	-8.484556	10.066786			-17.505168	-13.835632	-7.630231	-1.00079	8.084111	14.574819	17.187528	12.974888	7.46058	-0.31384	-7.65302	-15.155209	-0.23433						-13.8	-9.5	-2.6	5.0	14.3	21.0	23.7	19.6	13.3	4.2	-4.4	-11.8	4.9
95	54.037167	72.138611	134.097794	-9.934829	-4.888467	2.742238	11.152394	20.643062	27.773406	30.5837	26.519501	19.335872	8.682079	-1.153545	-8.334868	10.260045			-17.326815	-13.642217	-7.383702	-1.042764	7.980111	14.694353	17.448776	13.217452	7.621056	-0.360939	-7.688346	-15.007043	-0.124173						-13.6	-9.3	-2.3	5.1	14.3	21.2	24.0	19.9	13.5	4.2	-4.4	-11.7	5.1
96	54.012718	72.876953	123.732353	-10.298181	-5.133573	2.601859	11.223958	20.921213	28.192684	30.975942	26.837904	19.569982	8.777971	-1.205156	-8.575009	10.324133			-17.773524	-14.024389	-7.631823	-1.004659	8.234502	15.093811	17.71634	13.405248	7.7246	-0.389128	-7.877938	-15.336031	-0.155249						-14.0	-9.6	-2.5	5.1	14.6	21.6	24.3	20.1	13.6	4.2	-4.5	-12.0	5.1
97	53.984272	73.614532	109.105309	-10.045161	-4.880437	3.033477	11.322124	20.926532	28.221637	31.023693	26.881095	19.628308	8.796328	-1.152156	-8.367455	10.448999			-17.633613	-13.761283	-7.443215	-1.243981	7.972035	14.961353	17.60272	13.377142	7.693639	-0.485319	-7.940209	-15.251331	-0.179339						-13.8	-9.3	-2.2	5.0	14.4	21.6	24.3	20.1	13.7	4.2	-4.5	-11.8	5.1
98	53.895763	75.453613	116.45575	-10.313212	-5.07528	2.857058	11.233353	20.898319	28.51348	31.365024	27.045485	19.755941	8.798973	-1.372506	-8.532166	10.431206			-17.916866	-14.067143	-7.929913	-1.477209	7.949166	15.033521	17.829128	13.53634	7.51854	-0.798975	-8.287919	-15.437532	-0.337405						-14.1	-9.6	-2.5	4.9	14.4	21.8	24.6	20.3	13.6	4.0	-4.8	-12.0	5.0
99	53.87508	75.820587	118.383926	-10.35342	-5.106158	2.816064	11.199589	20.89729	28.559872	31.446943	27.095411	19.802534	8.799257	-1.414572	-8.543699	10.433259			-18.020765	-14.15193	-8.031743	-1.510615	7.910204	15.066847	17.894807	13.564355	7.488112	-0.845637	-8.349647	-15.478242	-0.372021						-14.2	-9.6	-2.6	4.8	14.4	21.8	24.7	20.3	13.6	4.0	-4.9	-12.0	5.0
100	53.853424	76.187073	120.153206	-10.365944	-5.110804	2.815752	11.182213	20.897272	28.652301	31.590636	27.189282	19.879956	8.806216	-1.435249	-8.541726	10.463325			-18.105306	-14.205458	-8.112057	-1.557039	7.899373	15.124128	18.013549	13.60903	7.459681	-0.872281	-8.404327	-15.511757	-0.388539						-14.2	-9.7	-2.6	4.8	14.4	21.9	24.8	20.4	13.7	4.0	-4.9	-12.0	5.0
101	53.83078	76.553253	121.619652	-10.394647	-5.131953	2.787844	11.18554	20.904553	28.704822	31.663352	27.243862	19.946768	8.797627	-1.466088	-8.5521	10.474132			-18.166501	-14.255724	-8.116907	-1.530426	7.929897	15.169023	18.108658	13.664213	7.489553	-0.89043	-8.438558	-15.536827	-0.381169						-14.3	-9.7	-2.7	4.8	14.4	21.9	24.9	20.5	13.7	4.0	-5.0	-12.0	5.0
102	53.703175	61.079315	215.732849	-8.065197	-3.591686	3.855507	12.224694	21.483035	27.539663	30.117798	26.399991	19.857169	9.724871	0.424972	-6.669811	11.108417			-15.78542	-12.501869	-6.898486	-0.307698	8.100138	14.224247	16.542235	13.118809	7.831539	0.108292	-7.005865	-13.657401	0.314043						-11.9	-8.0	-1.5	6.0	14.8	20.9	23.3	19.8	13.8	4.9	-3.3	-10.2	5.7
103	53.721432	61.445374	197.787186	-8.180486	-3.728265	3.781957	12.2078	21.451531	27.597711	30.138047	26.423573	19.876017	9.699232	0.307731	-6.792904	11.065162			-15.859506	-12.580763	-6.959727	-0.294479	8.113444	14.269657	16.586074	13.102039	7.874033	0.143398	-7.041765	-13.765977	0.298869						-12.0	-8.2	-1.6	6.0	14.8	20.9	23.4	19.8	13.9	4.9	-3.4	-10.3	5.7
104	53.738701	61.811676	183.605209	-8.237027	-3.789512	3.791066	12.214077	21.46817	27.680956	30.173185	26.470225	19.90192	9.690219	0.257612	-6.858066	11.063569			-15.854885	-12.585825	-6.917427	-0.248378	8.198203	14.362804	16.651162	13.115637	7.937479	0.220615	-7.02657	-13.779874	0.339412						-12.0	-8.2	-1.6	6.0	14.8	21.0	23.4	19.8	13.9	5.0	-3.4	-10.3	5.7
105	53.754971	62.178162	182.880005	-8.306401	-3.910347	3.679468	12.066775	21.303538	27.618309	30.11863	26.422695	19.791301	9.576832	0.133167	-6.933947	10.963335			-15.842293	-12.603135	-6.924576	-0.342979	8.096554	14.287065	16.573707	13.043241	7.885453	0.206749	-7.031766	-13.780693	0.297277						-12.1	-8.3	-1.6	5.9	14.7	21.0	23.3	19.7	13.8	4.9	-3.4	-10.4	5.6
106	53.77026	62.545044	182.717651	-8.398891	-4.00915	3.602369	11.970424	21.214066	27.609463	30.131125	26.412367	19.729778	9.502314	0.031051	-7.009567	10.898779			-15.80848	-12.60455	-6.946036	-0.358453	8.123091	14.341949	16.641881	13.082954	7.910784	0.242909	-7.033386	-13.774886	0.318148						-12.1	-8.3	-1.7	5.8	14.7	21.0	23.4	19.7	13.8	4.9	-3.5	-10.4	5.6
107	53.784554	62.912079	182.828781	-8.463085	-4.06868	3.547843	11.904095	21.149158	27.595864	30.164165	26.381471	19.692664	9.441693	-0.039882	-7.068057	10.853104			-15.760356	-12.588804	-6.942266	-0.395825	8.094138	14.332166	16.683408	13.086895	7.918325	0.248656	-7.033956	-13.776125	0.322188						-12.1	-8.3	-1.7	5.8	14.6	21.0	23.4	19.7	13.8	4.8	-3.5	-10.4	5.6
108	53.797848	63.279358	182.533905	-8.559838	-4.161005	3.440972	11.819985	21.080317	27.596301	30.235869	26.373773	19.66766	9.380229	-0.124879	-7.148256	10.800094			-15.777015	-12.667075	-7.002389	-0.473087	7.979745	14.282933	16.630195	13.013187	7.857095	0.213236	-7.032549	-13.822895	0.266782						-12.2	-8.4	-1.8	5.7	14.5	20.9	23.4	19.7	13.8	4.8	-3.6	-10.5	5.5
109	53.810158	63.64679	173.366013	-8.516269	-4.058635	3.627319	11.904225	21.185256	27.689189	30.348688	26.418916	19.708574	9.41186	-0.085038	-7.109421	10.877055			-15.637585	-12.503484	-6.843057	-0.429567	8.028379	14.390895	16.765087	13.146506	7.953481	0.299579	-6.960491	-13.752286	0.371455						-12.1	-8.3	-1.6	5.7	14.6	21.0	23.6	19.8	13.8	4.9	-3.5	-10.4	5.6
110	53.821465	64.014435	179.099274	-8.664722	-4.200176	3.412241	11.730927	20.990309	27.48637	30.213376	26.265883	19.521204	9.246991	-0.242019	-7.255782	10.708717			-15.648837	-12.492358	-6.856199	-0.439346	7.992113	14.351693	16.756729	13.139865	7.952723	0.336293	-6.916497	-13.765187	0.367583						-12.2	-8.3	-1.7	5.6	14.5	20.9	23.5	19.7	13.7	4.8	-3.6	-10.5	5.5
111	53.831776	64.382141	171.103958	-8.705806	-4.209926	3.41973	11.740867	21.02365	27.569598	30.321373	26.333778	19.549036	9.252151	-0.269945	-7.287087	10.728118			-15.645211	-12.457186	-6.840729	-0.444659	7.946985	14.304863	16.732861	13.100273	7.914933	0.381691	-6.860109	-13.750362	0.365279						-12.2	-8.3	-1.7	5.6	14.5	20.9	23.5	19.7	13.7	4.8	-3.6	-10.5	5.5
112	53.841091	64.750183	152.105347	-8.576047	-4.00384	3.790313	11.996141	21.289847	27.834933	30.543904	26.549485	19.733091	9.397697	-0.150989	-7.168451	10.93634			-15.557795	-12.292481	-6.67967	-0.350048	8.049775	14.421003	16.86226	13.201736	7.947797	0.444052	-6.83017	-13.691095	0.460447						-12.1	-8.1	-1.4	5.8	14.7	21.1	23.7	19.9	13.8	4.9	-3.5	-10.4	5.7
113	53.849419	65.118469	169.957214	-8.780731	-4.254333	3.339547	11.617517	20.839703	27.471171	30.250544	26.250791	19.412305	9.11006	-0.406118	-7.384559	10.622158			-15.675483	-12.419132	-6.857397	-0.497023	7.816262	14.214919	16.672012	13.025516	7.793552	0.386477	-6.86213	-13.783843	0.317811						-12.2	-8.3	-1.8	5.6	14.3	20.8	23.5	19.6	13.6	4.7	-3.6	-10.6	5.5
114	53.856735	65.486755	179.405334	-8.8735	-4.354033	3.17963	11.47522	20.674086	27.330052	30.148081	26.126388	19.260563	8.96036	-0.528339	-7.490062	10.492371			-15.719431	-12.420644	-6.897468	-0.528788	7.801743	14.192935	16.6554	12.986963	7.773815	0.378949	-6.876704	-13.831862	0.292909						-12.3	-8.4	-1.9	5.5	14.2	20.8	23.4	19.6	13.5	4.7	-3.7	-10.7	5.4
115	53.863056	65.855255	179.190033	-8.929033	-4.380171	3.164807	11.450693	20.660885	27.321749	30.135446	26.098607	19.223126	8.914952	-0.571379	-7.554996	10.461224			-15.765078	-12.441534	-6.924785	-0.538265	7.848286	14.218658	16.668413	12.955972	7.763346	0.36819	-6.890516	-13.872714	0.282498						-12.3	-8.4	-1.9	5.5	14.3	20.8	23.4	19.5	13.5	4.6	-3.7	-10.7	5.4
116	53.868382	66.223816	179.007797	-9.039131	-4.464288	3.040927	11.385546	20.628583	27.333492	30.177625	26.09842	19.199244	8.865913	-0.640304	-7.660524	10.410459			-15.879042	-12.565407	-7.033834	-0.578495	7.873666	14.218424	16.640902	12.859449	7.679512	0.311957	-6.913989	-13.972474	0.220056						-12.5	-8.5	-2.0	5.4	14.3	20.8	23.4	19.5	13.4	4.6	-3.8	-10.8	5.3
117	53.8727	66.592072	178.838867	-9.09114	-4.496256	3.002374	11.344022	20.608025	27.33642	30.220381	26.107378	19.181001	8.829967	-0.699926	-7.710906	10.385945			-15.855842	-12.520593	-7.009803	-0.575854	7.90182	14.220673	16.704539	12.870511	7.68127	0.293926	-6.880144	-13.98097	0.237461						-12.5	-8.5	-2.0	5.4	14.3	20.8	23.5	19.5	13.4	4.6	-3.8	-10.8	5.3
118	53.876019	66.960693	176.445557	-9.174838	-4.549867	2.898401	11.267738	20.535387	27.19629	30.0414	25.975557	19.091373	8.786591	-0.748031	-7.786399	10.294467			-15.932546	-12.576315	-7.104131	-0.641782	7.876748	14.17354	16.657177	12.783086	7.612959	0.252273	-6.903589	-14.065869	0.177629						-12.6	-8.6	-2.1	5.3	14.2	20.7	23.3	19.4	13.4	4.5	-3.8	-10.9	5.2
119	53.878342	67.329742	169.876556	-9.094675	-4.416815	3.090756	11.366838	20.583105	27.233639	30.039166	26.029031	19.134086	8.836364	-0.691024	-7.715199	10.366273			-15.837599	-12.45233	-7.013154	-0.631056	7.881958	14.181982	16.715194	12.837697	7.639587	0.249567	-6.886165	-14.009191	0.223041						-12.5	-8.4	-2.0	5.4	14.2	20.7	23.4	19.4	13.4	4.5	-3.8	-10.9	5.3
120	53.879658	67.697388	173.297485	-9.032184	-4.34062	3.146215	11.349708	20.54099	27.241938	30.054912	26.056039	19.123124	8.809896	-0.688928	-7.669784	10.382609			-15.739471	-12.32395	-6.951575	-0.647529	7.872926	14.188428	16.769099	12.89658	7.661876	0.264972	-6.847321	-13.932746	0.267607						-12.4	-8.3	-1.9	5.4	14.2	20.7	23.4	19.5	13.4	4.5	-3.8	-10.8	5.3
121	53.879978	68.068542	177.751694	-8.973494	-4.249504	3.237272	11.348945	20.526581	27.287471	30.104467	26.092902	19.122543	8.783694	-0.676401	-7.631161	10.414443			-15.694313	-12.249111	-6.921621	-0.66413	7.853097	14.217279	16.841177	12.966207	7.685669	0.242725	-6.830925	-13.909181	0.294739						-12.3	-8.2	-1.8	5.3	14.2	20.8	23.5	19.5	13.4	4.5	-3.8	-10.8	5.4
122	53.879299	68.435669	180.146317	-8.987978	-4.202523	3.237611	11.337781	20.550726	27.314712	30.105034	26.074575	19.132125	8.767412	-0.684407	-7.640339	10.417061			-15.750787	-12.268121	-6.944916	-0.663059	7.905615	14.285231	16.875454	12.99522	7.69249	0.205441	-6.853104	-13.958162	0.293442						-12.4	-8.2	-1.9	5.3	14.2	20.8	23.5	19.5	13.4	4.5	-3.8	-10.8	5.4
123	53.877613	68.805023	174.063751	-8.980843	-4.11392	3.317329	11.392583	20.643058	27.441879	30.217065	26.167089	19.214225	8.826813	-0.63938	-7.621716	10.488682			-15.811763	-12.282826	-6.964369	-0.647401	7.971495	14.363903	16.955862	13.065721	7.711927	0.179243	-6.86395	-13.985102	0.307728						-12.4	-8.2	-1.8	5.4	14.3	20.9	23.6	19.6	13.5	4.5	-3.8	-10.8	5.4
124	53.874931	69.173035	164.410675	-8.967643	-4.012076	3.452231	11.51144	20.792236	27.6403	30.360566	26.320117	19.351453	8.919384	-0.577039	-7.594041	10.599744			-15.865269	-12.2964	-6.910592	-0.556406	8.124319	14.505259	17.110128	13.213394	7.786953	0.191472	-6.891184	-13.993126	0.368212						-12.4	-8.2	-1.7	5.5	14.5	21.1	23.7	19.8	13.6	4.6	-3.7	-10.8	5.5
125	53.871246	69.541931	168.455261	-9.112207	-4.164679	3.264221	11.337644	20.636965	27.52672	30.272803	26.249945	19.25899	8.810634	-0.685638	-7.709167	10.473853			-16.044223	-12.466587	-7.070717	-0.688643	8.03921	14.427068	17.087928	13.156263	7.711675	0.093595	-6.988418	-14.109263	0.262324						-12.6	-8.3	-1.9	5.3	14.3	21.0	23.7	19.7	13.5	4.5	-3.8	-10.9	5.4
126	53.866562	69.910492	155.288269	-9.141923	-4.112568	3.396963	11.484685	20.820085	27.750109	30.456608	26.459722	19.422362	8.923035	-0.627184	-7.709634	10.593522			-16.243717	-12.621588	-7.137195	-0.716898	8.068889	14.478665	17.148383	13.196313	7.676537	0.026556	-7.114706	-14.26245	0.208232						-12.7	-8.4	-1.9	5.4	14.4	21.1	23.8	19.8	13.5	4.5	-3.9	-11.0	5.4
127	53.860867	70.279144	126.263512	-9.094361	-3.92146	3.734321	11.806427	21.228943	28.102649	30.719294	26.740323	19.686298	9.15645	-0.450806	-7.606702	10.841781			-16.378844	-12.582313	-6.90019	-0.569683	8.295879	14.68814	17.315394	13.317939	7.732201	0.069402	-7.122284	-14.3046	0.296753						-12.7	-8.3	-1.6	5.6	14.8	21.4	24.0	20.0	13.7	4.6	-3.8	-11.0	5.6
128	53.854187	70.647308	123.872169	-9.290437	-4.14828	3.479249	11.6854	21.092823	27.970372	30.610094	26.640044	19.565032	9.096971	-0.582792	-7.747701	10.697565			-16.564346	-12.778941	-6.998228	-0.657285	8.216633	14.603287	17.227815	13.248566	7.680682	0.009849	-7.154237	-14.411038	0.201897						-12.9	-8.5	-1.8	5.5	14.7	21.3	23.9	19.9	13.6	4.6	-3.9	-11.1	5.4
129	53.846504	71.015381	121.671951	-9.27179	-4.145482	3.575352	11.661543	21.092097	28.104606	30.813922	26.801895	19.624209	9.117552	-0.635002	-7.742157	10.749729			-16.625414	-12.795312	-6.925372	-0.801631	8.076761	14.570784	17.278245	13.28101	7.677921	-0.07126	-7.229592	-14.420116	0.168002						-12.9	-8.5	-1.7	5.4	14.6	21.3	24.0	20.0	13.7	4.5	-3.9	-11.1	5.5
130	53.837822	71.383575	122.681183	-9.39047	-4.271948	3.464895	11.57829	21.060183	28.102313	30.80481	26.792822	19.59989	9.082495	-0.735479	-7.854056	10.686145			-16.800093	-12.956422	-7.011224	-0.899392	8.037953	14.596666	17.327852	13.287534	7.659778	-0.162325	-7.347722	-14.547261	0.098779						-13.1	-8.6	-1.8	5.3	14.5	21.3	24.1	20.0	13.6	4.5	-4.0	-11.2	5.4
131	53.82814	71.751587	122.888077	-9.505793	-4.392155	3.345609	11.512185	21.024618	28.098409	30.801948	26.784739	19.587736	9.031815	-0.817433	-7.944734	10.627245			-16.933364	-13.096157	-7.104609	-0.970449	8.01865	14.653745	17.388923	13.296516	7.669044	-0.231647	-7.464899	-14.649393	0.04803						-13.2	-8.7	-1.9	5.3	14.5	21.4	24.1	20.0	13.6	4.4	-4.1	-11.3	5.3
132	53.817463	72.119476	123.435822	-9.630762	-4.516255	3.238232	11.450818	21.042699	28.215408	30.927881	26.880096	19.645061	9.003413	-0.884724	-8.03505	10.611401			-17.149942	-13.35464	-7.267159	-1.06936	8.006414	14.750292	17.469626	13.279137	7.637172	-0.331797	-7.616821	-14.809882	-0.03808						-13.4	-8.9	-2.0	5.2	14.5	21.5	24.2	20.1	13.6	4.3	-4.3	-11.4	5.3
133	53.80579	72.487	129.782837	-9.756942	-4.650764	3.107306	11.383409	20.996741	28.211129	30.943147	26.865553	19.613527	8.914541	-0.995728	-8.139641	10.541023			-17.288851	-13.487676	-7.261375	-1.056798	8.016431	14.829071	17.493715	13.262368	7.653452	-0.365065	-7.69168	-14.914293	-0.067558						-13.5	-9.1	-2.1	5.2	14.5	21.5	24.2	20.1	13.6	4.3	-4.3	-11.5	5.2
134	53.793125	72.854309	122.91143	-9.801671	-4.635419	3.249264	11.530562	21.2146	28.417394	31.140895	27.043136	19.759149	8.990829	-0.963463	-8.152665	10.649384			-17.340237	-13.50752	-7.202101	-0.997651	8.193799	15.068116	17.694694	13.454469	7.832094	-0.310419	-7.756111	-14.966754	0.013532						-13.6	-9.1	-2.0	5.3	14.7	21.7	24.4	20.2	13.8	4.3	-4.4	-11.6	5.3
135	53.779461	73.221497	121.837448	-9.857635	-4.68838	3.210706	11.468054	21.142429	28.399498	31.160305	27.030559	19.741591	8.933148	-1.026185	-8.190171	10.610327			-17.432029	-13.56041	-7.293071	-1.153865	8.068287	15.004476	17.644451	13.385878	7.76728	-0.38554	-7.83012	-15.056189	-0.070071						-13.6	-9.1	-2.0	5.2	14.6	21.7	24.4	20.2	13.8	4.3	-4.4	-11.6	5.3
136	53.714912	74.687775	121.920006	-10.002294	-4.772909	3.18837	11.484274	21.195985	28.681176	31.424738	27.152354	19.832948	8.935187	-1.160695	-8.262529	10.641384			-17.621811	-13.722307	-7.541954	-1.302626	8.048811	15.059725	17.799929	13.495537	7.603993	-0.630708	-8.072373	-15.196187	-0.173331						-13.8	-9.2	-2.2	5.1	14.6	21.9	24.6	20.3	13.7	4.2	-4.6	-11.7	5.2
137	53.696301	75.053589	121.920006	-10.149706	-4.87868	3.083529	11.454832	21.193875	28.723701	31.462208	27.160262	19.848638	8.947511	-1.204413	-8.359062	10.606891			-17.788758	-13.918183	-7.719294	-1.337665	8.104127	15.104064	17.842502	13.499723	7.525178	-0.721534	-8.168977	-15.312456	-0.240939						-14.0	-9.4	-2.3	5.1	14.6	21.9	24.7	20.3	13.7	4.1	-4.7	-11.8	5.2
138	53.676704	75.419159	121.920006	-10.111929	-4.826925	3.195792	11.505371	21.266058	28.874913	31.670724	27.325135	19.954071	8.997909	-1.1912	-8.315474	10.695371			-17.799083	-13.904136	-7.741495	-1.39754	8.062596	15.188895	17.993815	13.618632	7.525289	-0.791862	-8.205651	-15.295792	-0.228861						-14.0	-9.4	-2.3	5.1	14.7	22.0	24.8	20.5	13.7	4.1	-4.7	-11.8	5.2
139	53.656124	75.784424	121.920006	-10.111047	-4.804199	3.241301	11.535206	21.302155	28.949053	31.787402	27.396836	20.032456	9.022238	-1.192708	-8.289707	10.739082			-17.860878	-13.93005	-7.769211	-1.396837	8.053751	15.256663	18.090045	13.679124	7.527437	-0.829637	-8.233835	-15.29889	-0.226027						-14.0	-9.4	-2.3	5.1	14.7	22.1	24.9	20.5	13.8	4.1	-4.7	-11.8	5.3
140	53.634563	76.149261	121.920006	-10.165425	-4.841521	3.196313	11.523882	21.326281	29.015715	31.897003	27.465278	20.109969	9.032833	-1.208295	-8.307235	10.753733			-18.014333	-14.058786	-7.904707	-1.433799	8.034211	15.306398	18.172819	13.696769	7.478271	-0.895677	-8.322622	-15.373161	-0.276218						-14.1	-9.5	-2.4	5.0	14.7	22.2	25.0	20.6	13.8	4.1	-4.8	-11.8	5.2
141	53.612019	76.513824	121.920006	-10.175848	-4.824272	3.218523	11.542034	21.339789	29.105465	31.987477	27.535413	20.197999	9.047085	-1.211665	-8.300273	10.788477			-18.10298	-14.123624	-7.928954	-1.433663	8.061469	15.355273	18.268497	13.75271	7.486104	-0.924028	-8.385751	-15.414507	-0.282455						-14.1	-9.5	-2.4	5.1	14.7	22.2	25.1	20.6	13.8	4.1	-4.8	-11.9	5.3
142	53.588509	76.87793	121.920006	-10.224204	-4.86115	3.162574	11.524492	21.330021	29.144027	32.012092	27.567385	20.26226	9.038134	-1.247112	-8.316841	10.78264			-18.207203	-14.198043	-7.968185	-1.443578	8.05655	15.341292	18.317112	13.805153	7.482819	-0.968983	-8.43626	-15.459667	-0.306583						-14.2	-9.5	-2.4	5.0	14.7	22.2	25.2	20.7	13.9	4.0	-4.8	-11.9	5.2
143	53.564011	77.241638	109.006432	-10.28014	-4.842657	3.207148	11.621801	21.492478	29.353923	32.16908	27.77494	20.462109	9.155919	-1.195328	-8.30407	10.8846			-18.351431	-14.341755	-8.039008	-1.390906	8.134666	15.405643	18.424564	13.869137	7.434569	-1.040328	-8.472507	-15.527806	-0.324597						-14.3	-9.6	-2.4	5.1	14.8	22.4	25.3	20.8	13.9	4.1	-4.8	-11.9	5.3
144	53.519356	61.840271	185.984604	-8.091119	-3.643394	4.020607	12.372615	21.65723	27.973821	30.465126	26.75645	20.133486	9.831115	0.327983	-6.748619	11.254608			-15.693297	-12.410032	-6.789321	-0.211132	8.230448	14.418888	16.704467	13.216667	7.965293	0.210994	-6.986421	-13.651467	0.417091						-11.9	-8.0	-1.4	6.1	14.9	21.2	23.6	20.0	14.0	5.0	-3.3	-10.2	5.8
145	53.535549	62.205048	182.87999	-8.160683	-3.745721	3.946261	12.272699	21.558921	27.964044	30.462394	26.762675	20.079419	9.761495	0.235923	-6.807187	11.194187			-15.69999	-12.441407	-6.805211	-0.273187	8.175195	14.406011	16.702034	13.184943	7.941764	0.220575	-7.006965	-13.659554	0.39535						-11.9	-8.1	-1.4	6.0	14.9	21.2	23.6	20.0	14.0	5.0	-3.4	-10.2	5.8
146	53.55077	62.570282	182.87999	-8.238697	-3.83934	3.861949	12.169099	21.449823	27.949688	30.470486	26.73807	20.021388	9.680458	0.143475	-6.867203	11.128266			-15.695502	-12.455982	-6.824561	-0.335565	8.119476	14.405369	16.697434	13.143215	7.907803	0.214832	-7.018024	-13.666202	0.374358						-12.0	-8.1	-1.5	5.9	14.8	21.2	23.6	19.9	14.0	4.9	-3.4	-10.3	5.8
147	53.564991	62.935547	182.87999	-8.315023	-3.913564	3.786063	12.094873	21.385486	27.923009	30.490629	26.705974	19.967711	9.61401	0.067234	-6.934326	11.072673			-15.688436	-12.498137	-6.888048	-0.409087	8.063287	14.385878	16.697042	13.108492	7.875474	0.196528	-7.038857	-13.697055	0.342257						-12.0	-8.2	-1.6	5.8	14.7	21.2	23.6	19.9	13.9	4.9	-3.5	-10.3	5.7
148	53.578224	63.301025	182.87999	-8.446274	-4.041337	3.623313	12.000782	21.315736	27.881918	30.491721	26.63592	19.898436	9.541074	-0.036857	-7.049316	10.984593			-15.690886	-12.559009	-6.925834	-0.386041	8.074282	14.403967	16.715349	13.101655	7.873501	0.237118	-7.021993	-13.721516	0.341716						-12.1	-8.3	-1.7	5.8	14.7	21.1	23.6	19.9	13.9	4.9	-3.5	-10.4	5.7
149	53.590477	63.666901	175.485626	-8.381089	-3.922454	3.846536	12.074902	21.398218	27.969803	30.613635	26.704659	19.937263	9.56374	-0.002064	-6.991619	11.067628			-15.573472	-12.41079	-6.773219	-0.379458	8.060125	14.476511	16.831155	13.193352	7.960759	0.296682	-6.971027	-13.647909	0.421892						-12.0	-8.2	-1.5	5.8	14.7	21.2	23.7	19.9	13.9	4.9	-3.5	-10.3	5.7
150	53.601734	64.032806	180.006927	-8.557798	-4.091271	3.610543	11.929091	21.275491	27.856088	30.562626	26.614087	19.823229	9.433854	-0.156492	-7.145436	10.929501			-15.649358	-12.52016	-6.85662	-0.398402	8.024314	14.44804	16.816239	13.131187	7.918131	0.297947	-6.953203	-13.704736	0.379448						-12.1	-8.3	-1.6	5.8	14.6	21.2	23.7	19.9	13.9	4.9	-3.6	-10.4	5.7
151	53.612003	64.399017	180.296768	-8.663353	-4.164447	3.479808	11.835077	21.203805	27.798252	30.522346	26.546328	19.73806	9.349927	-0.257489	-7.247322	10.845083			-15.636013	-12.448904	-6.79228	-0.343032	8.053724	14.440884	16.832201	13.141448	7.930955	0.370742	-6.865579	-13.699912	0.415353						-12.1	-8.3	-1.7	5.7	14.6	21.1	23.7	19.8	13.8	4.9	-3.6	-10.5	5.6
152	53.621273	64.765167	168.593323	-8.526567	-3.979747	3.799926	11.957914	21.264344	27.877041	30.58001	26.603132	19.76723	9.392643	-0.191427	-7.139393	10.950425			-15.524801	-12.259767	-6.629327	-0.363519	7.9737	14.398827	16.840532	13.17448	7.906385	0.393601	-6.832756	-13.621769	0.454632						-12.0	-8.1	-1.4	5.8	14.6	21.1	23.7	19.9	13.8	4.9	-3.5	-10.4	5.7
153	53.629559	65.131805	176.526123	-8.679608	-4.130746	3.522603	11.781549	21.081913	27.742247	30.489314	26.48272	19.627588	9.246442	-0.34209	-7.279397	10.795211			-15.610236	-12.325505	-6.701116	-0.359045	7.965253	14.388289	16.821299	13.11603	7.861899	0.393236	-6.828254	-13.692065	0.419149						-12.1	-8.2	-1.6	5.7	14.5	21.1	23.7	19.8	13.7	4.8	-3.6	-10.5	5.6
154	53.636845	65.498535	182.87999	-8.747543	-4.19479	3.423588	11.656691	20.931934	27.64304	30.423046	26.386686	19.51548	9.134829	-0.431117	-7.35543	10.698868			-15.671039	-12.378854	-6.810676	-0.463665	7.895674	14.348173	16.790277	13.045621	7.809905	0.343	-6.878741	-13.75913	0.355879						-12.2	-8.3	-1.7	5.6	14.4	21.0	23.6	19.7	13.7	4.7	-3.7	-10.6	5.5
155	53.643135	65.865021	182.87999	-8.899454	-4.321841	3.246761	11.603665	20.925209	27.607203	30.35334	26.329333	19.466543	9.087712	-0.511302	-7.495934	10.615936			-15.815406	-12.534188	-6.929175	-0.424015	8.002997	14.39688	16.742041	12.920529	7.746785	0.3361	-6.900084	-13.867764	0.306225						-12.4	-8.4	-1.8	5.6	14.5	21.0	23.5	19.6	13.6	4.7	-3.7	-10.7	5.5
156	53.648434	66.231995	183.834167	-8.910067	-4.317371	3.258085	11.555604	20.884452	27.660441	30.449292	26.36912	19.457813	9.046442	-0.557401	-7.520087	10.614694			-15.760613	-12.455465	-6.909921	-0.452084	8.002045	14.392888	16.805699	12.952451	7.748219	0.321002	-6.869186	-13.837125	0.328159						-12.3	-8.4	-1.8	5.6	14.4	21.0	23.6	19.7	13.6	4.7	-3.7	-10.7	5.5
157	53.652733	66.598633	182.919556	-8.941395	-4.331019	3.222894	11.490519	20.838942	27.647723	30.461674	26.355532	19.42252	9.013838	-0.594945	-7.552295	10.586166			-15.780721	-12.486445	-6.993101	-0.556974	7.922736	14.303975	16.78092	12.859438	7.661797	0.242451	-6.888151	-13.876802	0.26576						-12.4	-8.4	-1.9	5.5	14.4	21.0	23.6	19.6	13.5	4.6	-3.7	-10.7	5.4
158	53.65604	66.965607	175.01152	-8.854799	-4.19955	3.411912	11.604484	20.912002	27.645488	30.425732	26.34662	19.443745	9.061643	-0.528799	-7.491255	10.648102			-15.671688	-12.322145	-6.854437	-0.50293	7.990929	14.331644	16.844513	12.917646	7.713279	0.255109	-6.844131	-13.81249	0.337108						-12.3	-8.3	-1.7	5.6	14.5	21.0	23.6	19.6	13.6	4.7	-3.7	-10.7	5.5
159	53.658352	67.332947	171.908737	-8.718646	-4.034808	3.645023	11.699628	20.971691	27.750991	30.529473	26.461932	19.500946	9.107493	-0.456647	-7.395081	10.755166			-15.547592	-12.159648	-6.792758	-0.536722	7.998025	14.366448	16.972507	13.024833	7.75255	0.247848	-6.842155	-13.743192	0.395012						-12.1	-8.1	-1.6	5.6	14.5	21.1	23.8	19.7	13.6	4.7	-3.6	-10.6	5.6
160	53.65966	67.698029	196.770462	-8.851218	-4.249019	3.145024	11.287292	20.504885	27.298341	30.091628	26.083208	19.133066	8.823167	-0.652032	-7.508099	10.42552			-15.549901	-12.180494	-6.938488	-0.658538	7.826289	14.120179	16.736771	12.854781	7.626292	0.208585	-6.779978	-13.749377	0.29301						-12.2	-8.2	-1.9	5.3	14.2	20.7	23.4	19.5	13.4	4.5	-3.7	-10.6	5.4
161	53.659981	68.068542	200.460953	-8.734039	-4.047205	3.426942	11.447377	20.64964	27.458219	30.209696	26.181992	19.217144	8.873876	-0.56634	-7.416355	10.558412			-15.479238	-12.084469	-6.8705	-0.589227	7.937561	14.298499	16.89006	12.989564	7.728708	0.1909	-6.806125	-13.722209	0.373627						-12.1	-8.1	-1.7	5.4	14.3	20.9	23.5	19.6	13.5	4.5	-3.7	-10.6	5.5
162	53.659302	68.433868	205.526093	-8.731635	-3.950487	3.478905	11.439646	20.702753	27.516519	30.204574	26.182728	19.218085	8.867859	-0.545334	-7.411067	10.581045			-15.546935	-12.09802	-6.88774	-0.598174	7.985095	14.374253	16.920181	13.015386	7.723865	0.130706	-6.845629	-13.778922	0.366172						-12.1	-8.0	-1.7	5.4	14.3	20.9	23.6	19.6	13.5	4.5	-3.7	-10.6	5.5
163	53.657623	68.801117	199.798019	-8.700313	-3.820677	3.603809	11.522212	20.818186	27.646079	30.298773	26.272167	19.295503	8.94379	-0.474562	-7.368829	10.669678			-15.62725	-12.141709	-6.872091	-0.5763	8.054635	14.449901	16.983949	13.067389	7.708878	0.107385	-6.868857	-13.808295	0.373136						-12.2	-8.0	-1.6	5.5	14.4	21.0	23.6	19.7	13.5	4.5	-3.7	-10.6	5.5
164	53.654957	69.167694	194.796753	-8.761167	-3.817041	3.586154	11.529863	20.827872	27.702076	30.351927	26.350303	19.335646	8.965559	-0.469873	-7.400872	10.683371			-15.79585	-12.292391	-6.976023	-0.6489	8.041465	14.444469	16.98613	13.047366	7.610044	0.038595	-6.958069	-13.907614	0.299102						-12.3	-8.1	-1.7	5.4	14.4	21.1	23.7	19.7	13.5	4.5	-3.7	-10.7	5.5
165	53.651287	69.534668	201.522354	-8.907637	-3.977665	3.368833	11.347341	20.629987	27.531815	30.234755	26.263435	19.218018	8.834683	-0.60457	-7.534938	10.533671			-16.029726	-12.493195	-7.12787	-0.819741	7.864165	14.278071	16.852733	12.921631	7.454471	-0.088792	-7.077042	-14.056368	0.139862						-12.5	-8.2	-1.9	5.3	14.2	20.9	23.5	19.6	13.3	4.4	-3.8	-10.8	5.3
166	53.646622	69.901672	204.384781	-9.047714	-4.161052	3.142373	11.172709	20.480823	27.39547	30.121255	26.157411	19.093126	8.718046	-0.714558	-7.6585	10.391616			-16.146879	-12.563312	-7.11212	-0.85783	7.800946	14.188381	16.820566	12.956564	7.467942	-0.09493	-7.082679	-14.108597	0.105671						-12.6	-8.4	-2.0	5.2	14.1	20.8	23.5	19.6	13.3	4.3	-3.9	-10.9	5.2
167	53.640965	70.268219	153.052094	-8.796942	-3.586583	3.992418	11.92416	21.395083	28.251285	30.816738	26.845985	19.742703	9.283035	-0.262902	-7.331906	11.022756			-16.127517	-12.386285	-6.831541	-0.501207	8.398971	14.783818	17.366897	13.404039	7.804998	0.074613	-7.076852	-14.078403	0.402628						-12.5	-8.0	-1.4	5.7	14.9	21.5	24.1	20.1	13.8	4.7	-3.7	-10.7	5.7
168	53.634304	70.635162	149.219025	-8.922794	-3.752198	3.882881	11.809976	21.315959	28.23074	30.820543	26.841462	19.684197	9.242358	-0.379401	-7.424409	10.945776			-16.246187	-12.407461	-6.809862	-0.636403	8.229889	14.685753	17.320916	13.38667	7.750233	0.037405	-7.098175	-14.124265	0.340709						-12.6	-8.1	-1.5	5.6	14.8	21.5	24.1	20.1	13.7	4.6	-3.7	-10.8	5.6
169	53.626656	71.001587	134.451523	-8.982798	-3.7539	3.992952	11.916268	21.488402	28.435592	31.018906	27.018403	19.823187	9.353702	-0.372291	-7.450182	11.040687			-16.449007	-12.540301	-6.816719	-0.705133	8.240737	14.743984	17.394677	13.412979	7.70775	-0.037279	-7.207828	-14.257554	0.290526						-12.7	-8.1	-1.4	5.6	14.9	21.6	24.2	20.2	13.8	4.7	-3.8	-10.9	5.7
170	53.618019	71.36795	126.909073	-9.109714	-3.876097	3.952499	11.902191	21.505736	28.508849	31.111981	27.094895	19.876125	9.368921	-0.450669	-7.54528	11.028286			-16.675989	-12.745129	-6.897819	-0.809825	8.181245	14.756139	17.420026	13.361672	7.658883	-0.143319	-7.337361	-14.398166	0.19753						-12.9	-8.3	-1.5	5.5	14.8	21.6	24.3	20.2	13.8	4.6	-3.9	-11.0	5.6
171	53.608383	71.734131	123.87674	-9.294611	-4.080211	3.748163	11.806417	21.441609	28.519731	31.145518	27.112373	19.870586	9.317788	-0.567904	-7.690427	10.944086			-16.884955	-12.97533	-7.083534	-0.952627	8.104332	14.773365	17.457338	13.346276	7.664534	-0.226239	-7.440238	-14.519886	0.105253						-13.1	-8.5	-1.7	5.4	14.8	21.6	24.3	20.2	13.8	4.5	-4.0	-11.1	5.5
172	53.597752	72.100342	122.017365	-9.398591	-4.205446	3.6305	11.749194	21.415229	28.557017	31.193341	27.141295	19.881803	9.27061	-0.65603	-7.778416	10.900042			-17.024274	-13.130593	-7.143973	-1.001791	8.082706	14.833181	17.510471	13.329457	7.68348	-0.270833	-7.525393	-14.608459	0.061165						-13.2	-8.7	-1.8	5.4	14.7	21.7	24.4	20.2	13.8	4.5	-4.1	-11.2	5.5
173	53.586132	72.466248	130.553192	-9.522234	-4.355345	3.476633	11.633337	21.308038	28.493339	31.167094	27.08803	19.810425	9.145045	-0.792491	-7.88896	10.796909			-17.108234	-13.230472	-7.176216	-1.029131	8.086445	14.899227	17.547499	13.352235	7.743026	-0.301807	-7.60698	-14.702132	0.039455						-13.3	-8.8	-1.8	5.3	14.7	21.7	24.4	20.2	13.8	4.4	-4.2	-11.3	5.4
174	53.573524	72.83194	135.612595	-9.79718	-4.618707	3.161906	11.542477	21.308828	28.512902	31.224958	27.131007	19.827974	9.066141	-0.940563	-8.096385	10.693613			-17.283066	-13.402239	-7.230144	-0.944382	8.249437	15.055887	17.667208	13.428108	7.81641	-0.272933	-7.648174	-14.842583	0.049461						-13.5	-9.0	-2.0	5.3	14.8	21.8	24.4	20.3	13.8	4.4	-4.3	-11.5	5.4
175	53.559925	73.197418	122.859581	-9.82778	-4.579858	3.310997	11.714624	21.556389	28.761613	31.472058	27.348026	20.024963	9.176276	-0.88954	-8.079675	10.832341			-17.383344	-13.467289	-7.178873	-0.912732	8.381194	15.21156	17.841058	13.525764	7.856306	-0.266241	-7.713563	-14.898597	0.082937						-13.6	-9.0	-1.9	5.4	15.0	22.0	24.7	20.4	13.9	4.5	-4.3	-11.5	5.5
176	53.529774	73.927673	102.525398	-9.602883	-4.28182	3.82853	12.031292	21.882219	29.108344	31.775729	27.594866	20.25015	9.334321	-0.740834	-7.873376	11.108878			-17.339924	-13.319794	-7.07062	-0.981024	8.427211	15.304061	17.995317	13.629189	7.809551	-0.355197	-7.811641	-14.886851	0.11669						-13.5	-8.8	-1.6	5.5	15.2	22.2	24.9	20.6	14.0	4.5	-4.3	-11.4	5.6
177	53.495674	74.656921	121.919998	-9.865764	-4.577596	3.436299	11.7364	21.544409	28.914869	31.59662	27.36819	19.992993	9.121349	-0.996465	-8.087651	10.848638			-17.545966	-13.608854	-7.389515	-1.180604	8.212704	15.14665	17.874529	13.522943	7.600214	-0.567909	-7.94329	-15.070908	-0.079167						-13.7	-9.1	-2.0	5.3	14.9	22.0	24.7	20.4	13.8	4.3	-4.5	-11.6	5.4
178	53.477142	75.021179	121.919998	-9.856683	-4.536545	3.541342	11.776754	21.616112	29.093156	31.794091	27.499463	20.080366	9.170876	-0.978066	-8.057437	10.928619			-17.571629	-13.609658	-7.386189	-1.216903	8.228346	15.253392	18.027552	13.649421	7.608619	-0.626509	-7.999634	-15.082845	-0.060503						-13.7	-9.1	-1.9	5.3	14.9	22.2	24.9	20.6	13.8	4.3	-4.5	-11.6	5.4
179	53.457649	75.384949	121.919998	-10.015995	-4.64621	3.403953	11.751527	21.603068	29.074731	31.784741	27.473195	20.084304	9.171691	-1.019578	-8.158441	10.875582			-17.776773	-13.816426	-7.572594	-1.236554	8.244519	15.289747	18.027295	13.620156	7.507295	-0.722921	-8.085393	-15.208336	-0.144165						-13.9	-9.2	-2.1	5.3	14.9	22.2	24.9	20.5	13.8	4.2	-4.6	-11.7	5.4
180	53.437157	75.748566	121.919998	-9.966481	-4.579656	3.520494	11.778141	21.649038	29.264116	32.058264	27.644429	20.218967	9.217122	-0.994988	-8.098894	10.975879			-17.838328	-13.849468	-7.621289	-1.34092	8.165193	15.368954	18.17677	13.686522	7.473947	-0.815885	-8.16942	-15.21551	-0.164953						-13.9	-9.2	-2.1	5.2	14.9	22.3	25.1	20.7	13.8	4.2	-4.6	-11.7	5.4
181	53.415691	76.111816	121.919998	-9.982669	-4.577117	3.530337	11.805076	21.682087	29.341992	32.15448	27.71718	20.308774	9.239833	-0.991202	-8.085522	11.011937			-17.895885	-13.869107	-7.669008	-1.323778	8.19165	15.458422	18.302808	13.794895	7.525149	-0.836285	-8.200574	-15.216658	-0.144864						-13.9	-9.2	-2.1	5.2	14.9	22.4	25.2	20.8	13.9	4.2	-4.6	-11.7	5.4
182	53.393257	76.47467	121.919998	-10.010837	-4.580569	3.516389	11.814904	21.715337	29.431438	32.246688	27.775016	20.393558	9.251667	-1.001857	-8.083115	11.039052			-18.003586	-13.962967	-7.756068	-1.334263	8.198724	15.491141	18.384054	13.834943	7.511458	-0.879584	-8.271411	-15.269619	-0.171432						-14.0	-9.3	-2.1	5.2	15.0	22.5	25.3	20.8	14.0	4.2	-4.6	-11.7	5.4
183	53.369846	76.837158	121.919998	-10.0178	-4.569753	3.527335	11.817733	21.729865	29.486888	32.254617	27.818829	20.467095	9.250763	-1.023308	-8.066234	11.056336			-18.062349	-13.976835	-7.692533	-1.278884	8.210913	15.507228	18.46709	13.919434	7.535869	-0.898058	-8.295924	-15.27858	-0.153552						-14.0	-9.3	-2.1	5.3	15.0	22.5	25.4	20.9	14.0	4.2	-4.7	-11.7	5.5
184	53.345455	77.199371	110.384712	-10.360084	-4.805583	3.191012	11.912111	21.972576	29.811902	32.499268	28.098154	20.728673	9.383625	-1.05897	-8.274075	11.091551			-18.399548	-14.342532	-7.876696	-1.020968	8.430035	15.624172	18.619036	14.022131	7.464318	-0.971296	-8.338613	-15.465002	-0.187914						-14.4	-9.6	-2.3	5.4	15.2	22.7	25.6	21.1	14.1	4.2	-4.7	-11.9	5.5
185	53.320103	77.561035	92.538986	-10.092458	-4.471156	3.637078	12.060049	22.059641	29.806965	32.47109	28.150734	20.82811	9.49316	-0.895914	-8.000803	11.253875			-18.234799	-14.140676	-7.766368	-1.04921	8.420762	15.644769	18.690681	14.119933	7.547794	-0.977792	-8.289999	-15.313954	-0.112405						-14.2	-9.3	-2.1	5.5	15.2	22.7	25.6	21.1	14.2	4.3	-4.6	-11.7	5.6
186	53.282883	61.505463	209.036758	-7.973313	-3.545908	4.088921	12.428914	21.696683	28.023098	30.52563	26.807595	20.188838	9.889673	0.36597	-6.652244	11.320321			-15.56512	-12.241976	-6.665978	-0.194192	8.216115	14.401383	16.66525	13.278251	7.917535	0.1588	-6.920037	-13.492098	0.463161						-11.8	-7.9	-1.3	6.1	15.0	21.2	23.6	20.0	14.1	5.0	-3.3	-10.1	5.9
187	53.299995	61.86853	186.414444	-7.946933	-3.464672	4.289163	12.592841	21.91507	28.285122	30.757399	27.0291	20.373042	10.015757	0.440065	-6.62283	11.471927			-15.540714	-12.196486	-6.623823	-0.110331	8.345892	14.564482	16.801428	13.334788	8.017141	0.246406	-6.929464	-13.51726	0.532672						-11.7	-7.8	-1.2	6.2	15.1	21.4	23.8	20.2	14.2	5.1	-3.2	-10.1	6.0
188	53.31612	62.231659	182.87999	-7.985803	-3.541819	4.250446	12.516738	21.821833	28.278933	30.774542	27.044506	20.328409	9.952095	0.364911	-6.656241	11.429046			-15.499436	-12.182897	-6.590117	-0.142932	8.297529	14.560946	16.82847	13.324279	8.029991	0.286016	-6.919338	-13.480014	0.542708						-11.7	-7.9	-1.2	6.2	15.1	21.4	23.8	20.2	14.2	5.1	-3.3	-10.1	6.0
189	53.331264	62.595184	182.87999	-8.078094	-3.645483	4.144498	12.415985	21.728972	28.257991	30.763013	27.029823	20.265619	9.875441	0.274601	-6.720303	11.359338			-15.532335	-12.247526	-6.663405	-0.214711	8.22688	14.546136	16.810767	13.275635	7.987789	0.269917	-6.948102	-13.500873	0.500848						-11.8	-7.9	-1.3	6.1	15.0	21.4	23.8	20.2	14.1	5.1	-3.3	-10.1	5.9
190	53.345428	62.958893	182.87999	-8.158095	-3.733716	4.056722	12.359586	21.681599	28.242284	30.773289	26.996544	20.206061	9.800741	0.196506	-6.790323	11.3026			-15.53436	-12.277455	-6.680269	-0.240815	8.214885	14.565598	16.833433	13.27045	7.971315	0.280901	-6.955791	-13.524185	0.493642						-11.8	-8.0	-1.3	6.1	14.9	21.4	23.8	20.1	14.1	5.0	-3.4	-10.2	5.9
191	53.358601	63.322662	182.87999	-8.198405	-3.751118	4.070023	12.317286	21.641361	28.208685	30.760026	26.906449	20.121985	9.732622	0.135327	-6.834059	11.259182			-15.406285	-12.155469	-6.549846	-0.13948	8.346993	14.710157	17.026932	13.447784	8.130504	0.408745	-6.87438	-13.448863	0.624733						-11.8	-8.0	-1.2	6.1	15.0	21.5	23.9	20.2	14.1	5.1	-3.4	-10.1	5.9
192	53.370796	63.686829	181.28421	-8.249374	-3.786073	4.039843	12.246002	21.592352	28.196594	30.793077	26.891028	20.091058	9.691066	0.078143	-6.872086	11.225969			-15.471447	-12.273729	-6.650615	-0.289965	8.131458	14.556748	16.890319	13.259456	7.997477	0.334558	-6.928405	-13.522983	0.502739						-11.9	-8.0	-1.3	6.0	14.9	21.4	23.8	20.1	14.0	5.0	-3.4	-10.2	5.9
193	53.382004	64.051208	182.259964	-8.314096	-3.823275	4.019492	12.203495	21.550472	28.150725	30.777391	26.84535	20.033727	9.623278	-0.00584	-6.9378	11.17691			-15.424659	-12.221719	-6.589338	-0.231559	8.171692	14.610267	16.987142	13.323143	8.061542	0.383928	-6.863345	-13.496151	0.559245						-11.9	-8.0	-1.3	6.0	14.9	21.4	23.9	20.1	14.0	5.0	-3.4	-10.2	5.9
194	53.392216	64.415527	182.87999	-8.447367	-3.939553	3.854929	12.069858	21.430272	28.061493	30.722748	26.76958	19.936805	9.521833	-0.127103	-7.057515	11.066332			-15.55399	-12.328646	-6.685184	-0.332219	8.036033	14.486183	16.879518	13.189164	7.934388	0.313267	-6.888707	-13.607702	0.453509						-12.0	-8.1	-1.4	5.9	14.7	21.3	23.8	20.0	13.9	4.9	-3.5	-10.3	5.8
195	53.401451	64.780273	172.371811	-8.478478	-3.910397	3.916025	12.136864	21.495264	28.113193	30.753334	26.782406	19.973837	9.546356	-0.120951	-7.07297	11.09454			-15.588646	-12.318456	-6.69196	-0.338684	8.065719	14.517021	16.884852	13.129589	7.886967	0.327975	-6.893372	-13.651103	0.444159						-12.0	-8.1	-1.4	5.9	14.8	21.3	23.8	20.0	13.9	4.9	-3.5	-10.4	5.8
196	53.409695	65.145142	177.522812	-8.540829	-3.960039	3.799073	12.041936	21.400625	28.067371	30.752513	26.743104	19.898201	9.44912	-0.218477	-7.12494	11.025638			-15.510732	-12.181357	-6.567354	-0.231862	8.149777	14.613031	17.001686	13.231096	7.988652	0.427247	-6.78535	-13.576442	0.546533						-12.0	-8.1	-1.4	5.9	14.8	21.3	23.9	20.0	13.9	4.9	-3.5	-10.4	5.8
197	53.41695	65.509979	182.87999	-8.630086	-4.038236	3.674038	11.934524	21.271547	27.931938	30.60175	26.587858	19.763525	9.352153	-0.305421	-7.21455	10.910753			-15.577482	-12.246494	-6.656204	-0.276621	8.148627	14.572701	16.9339	13.13838	7.929656	0.399512	-6.806896	-13.650377	0.492392						-12.1	-8.1	-1.5	5.8	14.7	21.3	23.8	19.9	13.8	4.9	-3.6	-10.4	5.7
198	53.423214	65.875061	182.87999	-8.58913	-3.98595	3.772229	11.908293	21.256925	28.024528	30.712454	26.648405	19.788534	9.340503	-0.31738	-7.198569	10.946737			-15.538855	-12.201272	-6.663657	-0.354299	8.088666	14.561149	16.96077	13.13592	7.88437	0.358318	-6.822509	-13.623395	0.482101						-12.1	-8.1	-1.4	5.8	14.7	21.3	23.8	19.9	13.8	4.8	-3.6	-10.4	5.7
199	53.428486	66.240204	187.117645	-8.630737	-4.026041	3.684922	11.796238	21.121158	27.922813	30.62239	26.550009	19.67447	9.251508	-0.386639	-7.2428	10.861441			-15.535316	-12.200988	-6.716984	-0.441334	7.974857	14.421554	16.871176	13.028291	7.790983	0.28691	-6.829789	-13.629074	0.418357						-12.1	-8.1	-1.5	5.7	14.5	21.2	23.7	19.8	13.7	4.8	-3.6	-10.4	5.6
200	53.432766	66.605072	183.055756	-8.674345	-4.047585	3.618541	11.802949	21.178387	27.977655	30.678027	26.599447	19.705194	9.272091	-0.387529	-7.290542	10.869358			-15.543344	-12.20974	-6.769302	-0.413357	8.048737	14.44109	16.906553	12.986937	7.751791	0.258756	-6.807548	-13.647572	0.416917						-12.1	-8.1	-1.6	5.7	14.6	21.2	23.8	19.8	13.7	4.8	-3.6	-10.5	5.6
201	53.43605	66.969971	177.726196	-8.492526	-3.825538	3.926326	11.945731	21.262372	28.057224	30.736122	26.662596	19.759812	9.341173	-0.281128	-7.158654	10.994459			-15.338693	-11.960536	-6.603391	-0.397615	8.099316	14.473798	16.991384	13.070398	7.803226	0.280873	-6.746	-13.519557	0.512767						-11.9	-7.9	-1.3	5.8	14.7	21.3	23.9	19.9	13.8	4.8	-3.5	-10.3	5.8
202	53.438354	67.335602	183.875717	-8.490599	-3.799618	3.896826	11.902343	21.194698	28.01251	30.691121	26.636957	19.693857	9.297646	-0.286633	-7.162018	10.965591			-15.353088	-11.975391	-6.699996	-0.45752	8.088783	14.44317	16.988756	13.041953	7.755752	0.211661	-6.785103	-13.546777	0.476017						-11.9	-7.9	-1.4	5.7	14.6	21.2	23.8	19.8	13.7	4.8	-3.5	-10.4	5.7
203	53.439663	67.701294	216.176651	-8.636557	-4.055913	3.356494	11.443721	20.659331	27.488507	30.195128	26.193198	19.254479	8.954598	-0.511329	-7.303633	10.586502			-15.430495	-12.094928	-6.894039	-0.630858	7.847122	14.144924	16.717979	12.859753	7.60389	0.09103	-6.79582	-13.602586	0.317998						-12.0	-8.1	-1.8	5.4	14.3	20.8	23.5	19.5	13.4	4.5	-3.7	-10.5	5.5
204	53.43998	68.068542	243.2621	-8.723303	-4.184774	3.068495	11.183706	20.416736	27.186373	29.833083	25.864119	18.95653	8.740936	-0.642833	-7.394777	10.358691			-15.382065	-12.054657	-6.893689	-0.523029	7.983448	14.279574	16.754368	12.947091	7.722484	0.155941	-6.732798	-13.564421	0.391021						-12.1	-8.1	-1.9	5.3	14.2	20.7	23.3	19.4	13.3	4.4	-3.7	-10.5	5.4
205	53.439301	68.432495	252.749786	-8.653672	-4.00946	3.281532	11.25192	20.48453	27.328311	29.957787	25.96251	19.009124	8.751829	-0.597214	-7.353031	10.45118			-15.40601	-12.073024	-6.964044	-0.653083	7.859421	14.254026	16.742191	12.878638	7.60438	0.01722	-6.850591	-13.63118	0.314829						-12.0	-8.0	-1.8	5.3	14.2	20.8	23.3	19.4	13.3	4.4	-3.7	-10.5	5.4
206	53.43763	68.797455	230.525024	-8.466356	-3.568391	3.787299	11.67256	21.035905	27.831473	30.352775	26.355189	19.36665	9.073773	-0.308392	-7.154047	10.831536			-15.467996	-12.071609	-6.83358	-0.470662	8.178087	14.595597	17.020319	13.089346	7.710742	0.042751	-6.910068	-13.674366	0.434047						-12.0	-7.8	-1.5	5.6	14.6	21.2	23.7	19.7	13.5	4.6	-3.6	-10.4	5.6
207	53.434975	69.162476	225.05394	-8.534918	-3.575476	3.786992	11.679219	21.038696	27.826399	30.346799	26.382002	19.368569	9.082373	-0.298976	-7.184786	10.826408			-15.607504	-12.166917	-6.853837	-0.502363	8.214868	14.62455	17.044833	13.129963	7.664994	0.039812	-6.923094	-13.72527	0.41167						-12.1	-7.9	-1.5	5.6	14.6	21.2	23.7	19.8	13.5	4.6	-3.6	-10.5	5.6
208	53.43132	69.527893	223.952942	-8.587119	-3.582168	3.796906	11.655906	21.031431	27.831755	30.403208	26.422605	19.38615	9.065359	-0.324388	-7.218168	10.823456			-15.718503	-12.203877	-6.891833	-0.582234	8.164937	14.56424	17.043712	13.144628	7.617034	-0.021648	-7.005439	-13.790591	0.360035						-12.2	-7.9	-1.5	5.5	14.6	21.2	23.7	19.8	13.5	4.5	-3.7	-10.5	5.6
209	53.426678	69.892883	224.557907	-8.710064	-3.693524	3.675432	11.548073	20.931326	27.769658	30.331411	26.375221	19.313268	8.98588	-0.416055	-7.310769	10.733321			-15.909979	-12.296961	-6.953157	-0.701958	8.032001	14.432937	16.953405	13.026587	7.509464	-0.120787	-7.104973	-13.902214	0.24703						-12.3	-8.0	-1.6	5.4	14.5	21.1	23.6	19.7	13.4	4.4	-3.8	-10.6	5.5
210	53.421043	70.258026	193.273621	-8.571616	-3.396414	4.095778	11.96238	21.478131	28.232468	30.71537	26.759866	19.673688	9.311593	-0.155693	-7.123761	11.081816			-15.91008	-12.252642	-6.794053	-0.444032	8.411862	14.818564	17.322499	13.354642	7.765713	0.018813	-7.080605	-13.902418	0.442355						-12.2	-7.8	-1.3	5.8	14.9	21.5	24.0	20.1	13.7	4.7	-3.6	-10.5	5.8
211	53.414421	70.622803	199.857574	-8.792265	-3.685276	3.815562	11.70504	21.224622	28.077606	30.57354	26.604634	19.485089	9.13989	-0.386073	-7.319991	10.870198			-16.114586	-12.318843	-6.816676	-0.650876	8.152411	14.617595	17.178597	13.279259	7.672378	-0.02593	-7.135977	-13.987776	0.320798						-12.5	-8.0	-1.5	5.5	14.7	21.3	23.9	19.9	13.6	4.6	-3.8	-10.7	5.6
212	53.406807	70.987732	182.031143	-8.897587	-3.753658	3.859354	11.776013	21.341669	28.229592	30.736754	26.766351	19.610238	9.233059	-0.410463	-7.384363	10.92558			-16.406673	-12.524598	-6.842994	-0.75281	8.079175	14.600957	17.176272	13.237891	7.573815	-0.117462	-7.243995	-14.161481	0.218175						-12.7	-8.1	-1.5	5.5	14.7	21.4	24.0	20.0	13.6	4.6	-3.8	-10.8	5.6
213	53.398209	71.352356	162.627136	-8.989072	-3.778876	3.950446	11.918306	21.548199	28.461498	30.980603	26.987827	19.796294	9.367844	-0.395898	-7.427849	11.034943			-16.556035	-12.631626	-6.891273	-0.765842	8.175941	14.74511	17.366709	13.396525	7.691328	-0.125535	-7.311173	-14.239786	0.237862						-12.8	-8.2	-1.5	5.6	14.9	21.6	24.2	20.2	13.7	4.6	-3.9	-10.8	5.6
214	53.388615	71.717041	135.671112	-9.02074	-3.696675	4.152566	12.154144	21.881027	28.816376	31.324889	27.279706	20.082156	9.572161	-0.298387	-7.401799	11.237119			-16.745605	-12.759586	-6.926168	-0.75407	8.330166	14.963273	17.585396	13.498658	7.782781	-0.133243	-7.377358	-14.323868	0.261698						-12.9	-8.2	-1.4	5.7	15.1	21.9	24.5	20.4	13.9	4.7	-3.8	-10.9	5.7
215	53.378036	72.081451	122.006721	-9.060626	-3.721157	4.19301	12.222512	21.997401	28.990886	31.49027	27.433834	20.209313	9.624598	-0.309626	-7.420231	11.304182			-16.817485	-12.778435	-6.878912	-0.75864	8.379797	15.073566	17.68951	13.536965	7.835908	-0.125736	-7.400496	-14.354027	0.283501						-12.9	-8.2	-1.3	5.7	15.2	22.0	24.6	20.5	14.0	4.7	-3.9	-10.9	5.8
216	53.366467	72.44577	131.997742	-9.273674	-4.011731	3.879924	12.011803	21.780045	28.848036	31.406421	27.337593	20.07576	9.438638	-0.527944	-7.601219	11.113638			-16.973967	-12.976713	-6.976899	-0.840914	8.297188	15.0536	17.655269	13.461855	7.801863	-0.197848	-7.481702	-14.481653	0.195006						-13.1	-8.5	-1.5	5.6	15.0	22.0	24.5	20.4	13.9	4.6	-4.0	-11.0	5.7
217	53.353916	72.809784	140.370743	-9.833245	-4.573678	3.149805	11.793243	21.733749	28.859443	31.469066	27.368923	20.068553	9.310331	-0.812559	-8.032888	10.875062			-17.327762	-13.379253	-7.179521	-0.681725	8.524863	15.221851	17.778857	13.482727	7.805171	-0.189624	-7.517179	-14.735518	0.150241						-13.6	-9.0	-2.0	5.6	15.1	22.0	24.6	20.4	13.9	4.6	-4.2	-11.4	5.5
218	53.340382	73.173553	112.51992	-10.122997	-4.705397	3.246537	12.3254	22.402371	29.538398	32.100759	27.973339	20.574911	9.625328	-0.663604	-8.173984	11.176755			-17.712439	-13.80496	-7.387343	-0.439493	8.880743	15.62322	18.213248	13.74849	7.853605	-0.194199	-7.657021	-14.975635	0.179018						-13.9	-9.3	-2.1	5.9	15.6	22.6	25.2	20.9	14.2	4.7	-4.2	-11.6	5.7
219	53.325871	73.537109	115.43586	-9.501743	-4.161982	3.919453	12.129393	22.023044	29.169374	31.773302	27.657137	20.32168	9.46635	-0.640756	-7.732849	11.201867			-17.19142	-13.130804	-6.931022	-0.869474	8.47193	15.305271	17.972909	13.620499	7.842261	-0.232892	-7.633907	-14.669734	0.212801						-13.3	-8.6	-1.5	5.6	15.2	22.2	24.9	20.6	14.1	4.6	-4.1	-11.2	5.7
220	53.310368	73.900421	112.631775	-9.529216	-4.192234	3.925116	12.126372	22.014756	29.206329	31.800415	27.660416	20.308516	9.442983	-0.665958	-7.747172	11.19586			-17.240599	-13.182863	-6.951384	-0.911666	8.449227	15.263452	17.947545	13.594913	7.749066	-0.301692	-7.658588	-14.709195	0.170685						-13.4	-8.7	-1.5	5.6	15.2	22.2	24.9	20.6	14.0	4.6	-4.2	-11.2	5.7
221	53.293884	74.263519	119.488869	-9.60373	-4.292587	3.819194	12.025389	21.918832	29.183484	31.822244	27.636997	20.23146	9.363976	-0.750795	-7.820858	11.1278			-17.315447	-13.30105	-7.102701	-1.016616	8.36967	15.226617	17.945878	13.604265	7.666503	-0.387689	-7.726354	-14.802128	0.096746						-13.5	-8.8	-1.6	5.5	15.1	22.2	24.9	20.6	13.9	4.5	-4.2	-11.3	5.6
222	53.276424	74.626343	121.919998	-9.614371	-4.255232	3.885745	12.053043	21.977256	29.304199	31.926407	27.698961	20.259015	9.387056	-0.742786	-7.815697	11.171966			-17.348388	-13.317341	-7.128479	-1.04009	8.406617	15.324861	18.071658	13.703386	7.687782	-0.438662	-7.786035	-14.833182	0.108511						-13.5	-8.8	-1.6	5.5	15.2	22.3	25.0	20.7	14.0	4.5	-4.3	-11.3	5.6
223	53.25798	74.989014	121.920006	-9.633918	-4.194744	3.967402	12.108312	22.064685	29.413973	32.030649	27.751964	20.303176	9.419314	-0.730087	-7.794414	11.225526			-17.423956	-13.345724	-7.094828	-1.009266	8.467551	15.44406	18.194434	13.796719	7.719337	-0.483167	-7.840653	-14.873904	0.129217						-13.5	-8.8	-1.6	5.5	15.3	22.4	25.1	20.8	14.0	4.5	-4.3	-11.3	5.7
224	53.238567	75.351257	121.919998	-9.681252	-4.195919	3.968268	12.106055	22.076011	29.51453	32.168505	27.809939	20.355392	9.434607	-0.736008	-7.804827	11.251275			-17.551628	-13.450945	-7.174254	-1.08094	8.406212	15.508998	18.26162	13.813198	7.663779	-0.593002	-7.936432	-14.946157	0.076704						-13.6	-8.8	-1.6	5.5	15.2	22.5	25.2	20.8	14.0	4.4	-4.3	-11.4	5.7
225	53.218174	75.713135	121.920006	-9.8583	-4.336497	3.811326	12.076492	22.064399	29.558818	32.234379	27.833052	20.39339	9.430284	-0.790026	-7.92431	11.207751			-17.77101	-13.676387	-7.368132	-1.074161	8.466746	15.629789	18.378319	13.866748	7.640444	-0.66017	-8.040309	-15.084988	0.025574						-13.8	-9.0	-1.8	5.5	15.3	22.6	25.3	20.8	14.0	4.4	-4.4	-11.5	5.6
226	53.196808	76.074738	121.919998	-9.883848	-4.356968	3.779012	12.072539	22.065125	29.638384	32.348978	27.91562	20.484764	9.448966	-0.799663	-7.921566	11.232612			-17.845812	-13.760063	-7.485856	-1.130735	8.434904	15.652738	18.459637	13.902749	7.608245	-0.733555	-8.096514	-15.102991	-0.008104						-13.9	-9.1	-1.9	5.5	15.3	22.6	25.4	20.9	14.0	4.4	-4.4	-11.5	5.6
227	53.174473	76.435974	121.920006	-9.840728	-4.310286	3.834347	12.092797	22.094789	29.741276	32.45921	28.006666	20.58974	9.476689	-0.78908	-7.867312	11.290676			-17.889299	-13.793295	-7.543354	-1.183489	8.384208	15.657777	18.518367	13.92421	7.583552	-0.815223	-8.164115	-15.10637	-0.035586						-13.9	-9.1	-1.9	5.5	15.2	22.7	25.5	21.0	14.1	4.3	-4.5	-11.5	5.6
228	53.151165	76.796875	121.919998	-9.915796	-4.359956	3.743013	12.047712	22.081816	29.77731	32.450726	28.034503	20.646743	9.474843	-0.83019	-7.897059	11.271139			-18.051055	-13.939955	-7.651039	-1.190317	8.370962	15.62615	18.557419	13.943561	7.508862	-0.913319	-8.246229	-15.204116	-0.09909						-14.0	-9.1	-2.0	5.4	15.2	22.7	25.5	21.0	14.1	4.3	-4.5	-11.6	5.6
229	53.126892	77.157379	114.777168	-9.905148	-4.295117	3.82141	12.104537	22.209192	29.954885	32.553776	28.188826	20.807217	9.547236	-0.800472	-7.844701	11.361803			-18.134785	-13.980784	-7.641305	-1.148263	8.392748	15.676213	18.664674	14.042694	7.494454	-0.992565	-8.271121	-15.225703	-0.093645						-14.0	-9.1	-1.9	5.5	15.3	22.8	25.6	21.1	14.2	4.3	-4.5	-11.5	5.6
230	53.10165	77.517487	100.753128	-9.837474	-4.157611	3.975355	12.250638	22.404852	30.13361	32.726913	28.390164	21.004637	9.675884	-0.706018	-7.733933	11.510585			-18.149769	-13.973388	-7.588795	-1.049048	8.460192	15.758275	18.794312	14.149257	7.525602	-1.028364	-8.237092	-15.187119	-0.043828						-14.0	-9.1	-1.8	5.6	15.4	22.9	25.8	21.3	14.3	4.3	-4.5	-11.5	5.7
231	53.075447	77.877228	100.605782	-9.868712	-4.227334	3.845371	12.151364	22.311455	30.145872	32.773815	28.451329	21.044015	9.667247	-0.742516	-7.722279	11.485802			-18.135187	-14.008498	-7.720242	-1.085721	8.411561	15.728594	18.808397	14.164354	7.504558	-1.056085	-8.202124	-15.127496	-0.059824						-14.0	-9.1	-1.9	5.5	15.4	22.9	25.8	21.3	14.3	4.3	-4.5	-11.4	5.7
232	53.096687	62.257996	183.846268	-7.839821	-3.32384	4.519377	12.740269	22.118959	28.602919	31.058815	27.329999	20.582999	10.141932	0.481277	-6.513541	11.658279			-15.329359	-11.96415	-6.446526	0.003353	8.452511	14.743013	16.949165	13.464884	8.101042	0.332579	-6.881438	-13.333386	0.674307						-11.6	-7.6	-1.0	6.4	15.3	21.7	24.0	20.4	14.3	5.2	-3.2	-9.9	6.2
233	53.111759	62.619812	182.87999	-7.903398	-3.390271	4.472317	12.690505	22.094017	28.589106	31.066443	27.311414	20.528889	10.073286	0.42436	-6.553297	11.616948			-15.323546	-11.990334	-6.453843	-0.021421	8.451647	14.758014	16.973468	13.452117	8.090105	0.352737	-6.883337	-13.326202	0.673284						-11.6	-7.7	-1.0	6.3	15.3	21.7	24.0	20.4	14.3	5.2	-3.2	-9.9	6.1
234	53.125862	62.981842	182.87999	-7.937974	-3.421831	4.46556	12.654913	22.064796	28.583186	31.087	27.281722	20.45876	10.002163	0.366543	-6.584675	11.585014			-15.264288	-11.942383	-6.377111	0.005413	8.500953	14.825255	17.071031	13.517122	8.132955	0.406143	-6.852548	-13.295201	0.727278						-11.6	-7.7	-1.0	6.3	15.3	21.7	24.1	20.4	14.3	5.2	-3.2	-9.9	6.2
235	53.138973	63.344147	182.87999	-8.012033	-3.489758	4.388048	12.585206	22.010319	28.574235	31.081743	27.233695	20.403208	9.943617	0.292578	-6.650249	11.530051			-15.322602	-12.05157	-6.49552	-0.080424	8.392666	14.755173	17.013478	13.410691	8.059594	0.373967	-6.887832	-13.357435	0.650849						-11.7	-7.8	-1.1	6.3	15.2	21.7	24.0	20.3	14.2	5.2	-3.3	-10.0	6.1
236	53.151115	63.706604	182.87999	-8.069344	-3.5452	4.355056	12.532777	21.972996	28.557362	31.06777	27.167506	20.341353	9.890695	0.209032	-6.702684	11.481443			-15.303824	-12.016027	-6.429395	-0.056609	8.390808	14.78473	17.067936	13.415447	8.089827	0.414526	-6.857324	-13.354874	0.678768						-11.7	-7.8	-1.0	6.2	15.2	21.7	24.1	20.3	14.2	5.2	-3.3	-10.0	6.1
237	53.162266	64.069153	182.87999	-8.197545	-3.674583	4.215549	12.4324	21.85934	28.470525	31.007229	27.079382	20.25	9.807651	0.093595	-6.820565	11.376915			-15.38263	-12.099135	-6.476416	-0.101642	8.305953	14.718619	17.025017	13.34741	8.05384	0.402614	-6.839432	-13.426272	0.627327						-11.8	-7.9	-1.1	6.2	15.1	21.6	24.0	20.2	14.2	5.1	-3.4	-10.1	6.0
238	53.17244	64.431915	182.87999	-8.300178	-3.767535	4.095256	12.307264	21.730627	28.388406	30.95854	26.991061	20.160118	9.711666	-0.018022	-6.917496	11.278309			-15.439638	-12.136459	-6.504792	-0.176461	8.200377	14.640691	16.997283	13.282865	8.002094	0.373943	-6.819103	-13.474631	0.578847						-11.9	-8.0	-1.2	6.1	15.0	21.5	24.0	20.1	14.1	5.0	-3.4	-10.2	5.9
239	53.181625	64.794891	175.280121	-8.327102	-3.756362	4.105216	12.318936	21.700853	28.370189	30.957644	26.974368	20.158855	9.688234	-0.041183	-6.918965	11.269224			-15.466571	-12.11434	-6.488651	-0.217955	8.149678	14.61324	16.969202	13.207006	7.93627	0.371818	-6.787974	-13.47877	0.557746						-11.9	-7.9	-1.2	6.1	14.9	21.5	24.0	20.1	14.0	5.0	-3.4	-10.2	5.9
240	53.189831	65.158081	179.306458	-8.397252	-3.807603	4.001803	12.251454	21.631062	28.343217	30.963799	26.94844	20.105028	9.619724	-0.115006	-6.974095	11.214214			-15.423677	-12.022444	-6.45212	-0.138698	8.269841	14.740475	17.102804	13.307518	8.036793	0.45975	-6.714176	-13.453965	0.642675						-11.9	-7.9	-1.2	6.1	15.0	21.5	24.0	20.1	14.1	5.0	-3.4	-10.2	5.9
241	53.197056	65.52124	182.87999	-8.428532	-3.824722	3.988748	12.220476	21.625194	28.345557	30.952252	26.92168	20.082638	9.581045	-0.15374	-7.012234	11.19153			-15.406071	-12.011887	-6.470577	-0.128535	8.333038	14.792471	17.128906	13.292572	8.046963	0.465649	-6.711964	-13.472764	0.654817						-11.9	-7.9	-1.2	6.0	15.0	21.6	24.0	20.1	14.1	5.0	-3.4	-10.2	5.9
242	53.203293	65.884644	182.87999	-8.412811	-3.787378	4.03514	12.208474	21.606421	28.328813	30.904081	26.865815	20.047998	9.567037	-0.145078	-7.013488	11.183752			-15.399157	-12.007291	-6.49908	-0.194514	8.28042	14.737659	17.0499	13.200707	7.96483	0.40616	-6.741113	-13.484812	0.609476						-11.9	-7.9	-1.2	6.0	14.9	21.5	24.0	20.0	14.0	5.0	-3.4	-10.2	5.9
243	53.208538	66.247986	184.075928	-8.428409	-3.795826	3.992751	12.157789	21.592142	28.386467	30.979349	26.912709	20.05082	9.553521	-0.168328	-7.040228	11.18273			-15.358231	-11.989697	-6.562344	-0.227543	8.260385	14.727448	17.075111	13.195626	7.924321	0.358099	-6.736506	-13.461389	0.60044						-11.9	-7.9	-1.3	6.0	14.9	21.6	24.0	20.1	14.0	5.0	-3.5	-10.3	5.9
244	53.212795	66.611237	182.491547	-8.353624	-3.695096	4.097703	12.190238	21.618828	28.418937	30.999971	26.933429	20.052648	9.574371	-0.129128	-6.987819	11.226705			-15.244318	-11.866394	-6.496812	-0.209741	8.309235	14.743121	17.138607	13.232084	7.94062	0.345338	-6.689406	-13.383511	0.651569						-11.8	-7.8	-1.2	6.0	15.0	21.6	24.1	20.1	14.0	5.0	-3.4	-10.2	5.9
245	53.216072	66.974915	196.656693	-8.338475	-3.716053	3.983538	12.021259	21.374509	28.208409	30.801017	26.775195	19.866039	9.435309	-0.19303	-6.992637	11.10209			-15.144578	-11.780396	-6.537758	-0.312617	8.184125	14.566863	17.01344	13.120277	7.857134	0.295709	-6.656549	-13.325933	0.606643						-11.7	-7.7	-1.3	5.9	14.8	21.4	23.9	19.9	13.9	4.9	-3.4	-10.2	5.9
246	53.218361	67.338257	216.485001	-8.361722	-3.758856	3.841897	11.83631	21.136222	27.979119	30.588849	26.567551	19.644089	9.268423	-0.276675	-7.030498	10.952892			-15.118954	-11.771779	-6.610748	-0.38213	8.144343	14.490168	16.96177	13.111425	7.823701	0.233352	-6.671322	-13.317042	0.574399						-11.7	-7.8	-1.4	5.7	14.6	21.2	23.8	19.8	13.7	4.8	-3.5	-10.2	5.8
247	53.219662	67.700653	221.46846	-8.301439	-3.605642	3.969092	11.92214	21.263685	28.044719	30.587765	26.581504	19.65446	9.30896	-0.196902	-6.979171	11.020764			-15.241639	-11.878776	-6.664669	-0.391603	8.233616	14.570591	16.998763	13.10772	7.770399	0.110768	-6.818101	-13.421996	0.531256						-11.8	-7.7	-1.3	5.8	14.7	21.3	23.8	19.8	13.7	4.7	-3.5	-10.2	5.8
248	53.219978	68.07132	267.071991	-8.634146	-4.084382	3.159015	11.317402	20.601941	27.315337	29.818107	25.896106	19.031229	8.854302	-0.542118	-7.284167	10.454052			-15.415002	-12.13218	-6.976646	-0.50405	8.090378	14.37408	16.674668	12.853829	7.620287	0.053248	-6.812648	-13.542883	0.356923						-12.0	-8.1	-1.9	5.4	14.3	20.8	23.2	19.4	13.3	4.5	-3.7	-10.4	5.4
249	53.219303	68.430695	305.187866	-8.725435	-4.257764	2.79348	10.916929	20.19845	26.989419	29.520796	25.597104	18.665558	8.544637	-0.76955	-7.415746	10.17149			-15.387106	-12.16864	-7.129187	-0.755486	7.794095	14.165297	16.542612	12.740406	7.485564	-0.067034	-6.873694	-13.530997	0.234653						-12.1	-8.2	-2.2	5.1	14.0	20.6	23.0	19.2	13.1	4.2	-3.8	-10.5	5.2
250	53.217644	68.793762	287.529724	-8.52157	-3.771296	3.493821	11.39756	20.759354	27.564623	30.029707	26.084397	19.075192	8.862201	-0.462812	-7.204836	10.608862			-15.503915	-12.20655	-7.040985	-0.715356	7.935244	14.38316	16.732526	12.807897	7.459303	-0.19167	-7.061311	-13.673516	0.243735						-12.0	-8.0	-1.8	5.3	14.3	21.0	23.4	19.4	13.3	4.3	-3.8	-10.4	5.4
251	53.214996	69.157257	279.588745	-8.555909	-3.723024	3.540278	11.433123	20.819991	27.619484	30.090723	26.128121	19.111903	8.917087	-0.418799	-7.206638	10.646362			-15.617726	-12.267504	-7.053472	-0.731174	7.930825	14.387766	16.734836	12.838992	7.411837	-0.182885	-7.063448	-13.705961	0.223507						-12.1	-8.0	-1.8	5.4	14.4	21.0	23.4	19.5	13.3	4.4	-3.7	-10.5	5.4
252	53.211365	69.520844	270.7453	-8.604538	-3.693448	3.604287	11.513932	20.941718	27.698708	30.171047	26.219218	19.190841	8.966732	-0.392423	-7.22319	10.699407			-15.770652	-12.353452	-7.093722	-0.740651	7.994844	14.43418	16.796741	12.871794	7.402499	-0.226277	-7.144624	-13.807285	0.19695						-12.2	-8.0	-1.7	5.4	14.5	21.1	23.5	19.5	13.3	4.4	-3.8	-10.5	5.4
253	53.206741	69.884186	262.984009	-8.708361	-3.726357	3.611372	11.596659	21.071428	27.746943	30.157987	26.249191	19.22153	9.002981	-0.374529	-7.278408	10.714203			-15.889506	-12.430474	-7.067976	-0.608409	8.191956	14.576628	16.929526	12.968416	7.480232	-0.19478	-7.163759	-13.890208	0.241804						-12.3	-8.1	-1.7	5.5	14.6	21.2	23.5	19.6	13.4	4.4	-3.8	-10.6	5.5
254	53.201138	70.247498	271.166656	-8.729774	-3.780596	3.514281	11.487067	21.005223	27.719401	30.122185	26.181581	19.125105	8.900273	-0.498732	-7.310306	10.644642			-15.658207	-12.089111	-6.765778	-0.439337	8.32316	14.698088	17.136942	13.273794	7.781814	0.038265	-7.00485	-13.676466	0.468193						-12.2	-7.9	-1.6	5.5	14.7	21.2	23.6	19.7	13.5	4.5	-3.8	-10.5	5.6
255	53.194542	70.610748	248.023697	-8.738146	-3.661852	3.739077	11.67005	21.292273	28.034344	30.413376	26.458466	19.371926	9.090891	-0.371715	-7.258745	10.836662			-16.068969	-12.435082	-6.975319	-0.623134	8.242502	14.70353	17.148304	13.156017	7.602875	-0.121094	-7.255319	-13.977651	0.283055						-12.4	-8.0	-1.6	5.5	14.8	21.4	23.8	19.8	13.5	4.5	-3.8	-10.6	5.6
256	53.186958	70.974152	203.377335	-8.642909	-3.377034	4.209557	12.154258	21.853191	28.562072	30.898763	26.939525	19.823322	9.485328	-0.098412	-7.110764	11.224741			-16.276368	-12.53283	-6.888701	-0.480599	8.485464	15.00293	17.430143	13.427659	7.759738	-0.080007	-7.334769	-14.080154	0.369375						-12.5	-8.0	-1.3	5.8	15.2	21.8	24.2	20.2	13.8	4.7	-3.7	-10.6	5.8
257	53.178398	71.337128	193.735229	-8.814846	-3.575721	4.087126	12.062686	21.804557	28.588435	30.961785	26.971833	19.837739	9.442322	-0.254127	-7.244821	11.155581			-16.442757	-12.569477	-6.874283	-0.621521	8.369404	14.918872	17.390211	13.401482	7.716537	-0.118134	-7.333143	-14.108934	0.310688						-12.6	-8.1	-1.4	5.7	15.1	21.8	24.2	20.2	13.8	4.7	-3.8	-10.7	5.7
258	53.16885	71.700104	146.077423	-8.732101	-3.286459	4.572728	12.617944	22.445917	29.171145	31.500951	27.495754	20.367733	9.883005	0.065405	-7.084532	11.584791			-16.545797	-12.667739	-6.819266	-0.359508	8.775563	15.357535	17.82686	13.743805	7.986458	0.005978	-7.371282	-14.165478	0.480594						-12.6	-8.0	-1.1	6.1	15.6	22.3	24.7	20.6	14.2	4.9	-3.7	-10.6	6.0
259	53.158318	72.062897	131.028885	-8.706591	-3.245966	4.663578	12.663097	22.564965	29.383391	31.739518	27.691591	20.50868	9.936416	0.038462	-7.053289	11.681988			-16.515723	-12.476197	-6.670997	-0.446294	8.739537	15.395233	17.923126	13.79984	8.044629	0.044137	-7.280408	-14.052245	0.542053						-12.6	-7.9	-1.0	6.1	15.7	22.4	24.8	20.7	14.3	5.0	-3.6	-10.6	6.1
260	53.146801	72.425507	134.044327	-8.91871	-3.479272	4.464886	12.509727	22.431808	29.323368	31.716279	27.665773	20.442384	9.797134	-0.158185	-7.230109	11.54709			-16.780119	-12.682238	-6.766995	-0.620179	8.606725	15.304834	17.822076	13.615365	7.859241	-0.139143	-7.4439	-14.259651	0.376335						-12.8	-8.1	-1.2	5.9	15.5	22.3	24.8	20.6	14.2	4.8	-3.8	-10.7	6.0
261	53.134312	72.787811	137.118423	-9.211808	-3.787385	4.193861	12.375796	22.274971	29.195981	31.619635	27.579664	20.351289	9.659766	-0.37575	-7.464598	11.367619			-17.018436	-12.90653	-6.865328	-0.645734	8.613717	15.308807	17.842344	13.595913	7.867393	-0.180555	-7.52085	-14.432637	0.304842						-13.1	-8.3	-1.3	5.9	15.4	22.3	24.7	20.6	14.1	4.7	-3.9	-10.9	5.8
262	53.120842	73.149902	116.647194	-9.307314	-3.80391	4.284403	12.596716	22.577258	29.549846	31.989943	27.921876	20.635111	9.822794	-0.323135	-7.490056	11.537794			-17.096232	-12.948467	-6.793054	-0.526844	8.822756	15.555522	18.131901	13.797787	7.975712	-0.152687	-7.525269	-14.470687	0.397537						-13.2	-8.4	-1.3	6.0	15.7	22.6	25.1	20.9	14.3	4.8	-3.9	-11.0	6.0
263	53.106388	73.511841	129.115707	-9.404838	-4.051228	3.997256	12.197247	22.111835	29.246088	31.76844	27.6834	20.359122	9.555647	-0.593943	-7.619954	11.270756			-17.126699	-13.00593	-6.893695	-0.87368	8.41835	15.211727	17.90063	13.574486	7.75928	-0.26329	-7.545647	-14.545161	0.217531						-13.3	-8.5	-1.4	5.7	15.3	22.2	24.8	20.6	14.1	4.6	-4.1	-11.1	5.7
264	53.090958	73.873566	123.366913	-9.701324	-4.308105	3.678859	12.151208	22.074635	29.081085	31.542816	27.483939	20.257634	9.51423	-0.672648	-7.842433	11.104991			-17.407533	-13.312319	-7.095563	-0.798046	8.576056	15.201681	17.778523	13.456488	7.629287	-0.299252	-7.625873	-14.758091	0.112113						-13.6	-8.8	-1.7	5.7	15.3	22.1	24.7	20.5	13.9	4.6	-4.1	-11.3	5.6
265	53.074551	74.235077	123.444061	-9.542661	-4.132937	3.982921	12.255352	22.20405	29.322491	31.834108	27.685126	20.372863	9.566632	-0.586746	-7.70381	11.271449			-17.218467	-13.13553	-7.017474	-0.801111	8.623458	15.357448	18.018497	13.709983	7.772473	-0.266583	-7.605865	-14.619897	0.234744						-13.4	-8.6	-1.5	5.7	15.4	22.3	24.9	20.7	14.1	4.7	-4.1	-11.2	5.8
266	53.057171	74.596283	130.298248	-9.578606	-4.13519	3.98403	12.23135	22.207668	29.373403	31.899773	27.709728	20.356368	9.545413	-0.605922	-7.713569	11.27287			-17.317776	-13.240676	-7.0802	-0.839916	8.61099	15.404781	18.074783	13.701702	7.716597	-0.355919	-7.692012	-14.703987	0.189864						-13.4	-8.7	-1.5	5.7	15.4	22.4	25.0	20.7	14.0	4.6	-4.1	-11.2	5.7
267	53.038818	74.957123	134.852554	-9.558069	-4.052517	4.094829	12.237584	22.281722	29.576062	32.139423	27.840037	20.425416	9.556047	-0.601993	-7.664557	11.356165			-17.42687	-13.322413	-7.149047	-0.972769	8.529657	15.508527	18.218853	13.779583	7.702891	-0.486255	-7.816874	-14.789429	0.147988						-13.5	-8.7	-1.5	5.6	15.4	22.5	25.2	20.8	14.1	4.5	-4.2	-11.2	5.8
268	53.019485	75.317749	126.339058	-9.596848	-3.952397	4.225985	12.376285	22.467241	29.779781	32.331707	27.973206	20.554082	9.654486	-0.528605	-7.649403	11.469627			-17.647609	-13.481321	-7.14538	-0.931471	8.595077	15.679716	18.37895	13.85741	7.669043	-0.597581	-7.960588	-14.939361	0.123074						-13.6	-8.7	-1.5	5.7	15.5	22.7	25.4	20.9	14.1	4.5	-4.2	-11.3	5.8
269	52.999184	75.678101	134.128769	-9.669795	-4.114135	4.025563	12.188402	22.272612	29.747218	32.362913	27.954408	20.489286	9.54645	-0.650697	-7.73089	11.368445			-17.727949	-13.551357	-7.214089	-1.124525	8.374814	15.599481	18.35405	13.798323	7.544508	-0.735095	-8.008213	-14.994685	0.026272						-13.7	-8.8	-1.6	5.5	15.3	22.7	25.4	20.9	14.0	4.4	-4.3	-11.4	5.7
270	52.977917	76.038086	121.919998	-9.71434	-4.0579	4.119929	12.36369	22.480087	29.935408	32.543805	28.126489	20.690117	9.69481	-0.57152	-7.708704	11.491823			-17.852357	-13.673245	-7.311995	-0.999973	8.578676	15.782736	18.538336	13.914904	7.586647	-0.756959	-8.076608	-15.03972	0.057537						-13.8	-8.9	-1.6	5.7	15.5	22.9	25.5	21.0	14.1	4.5	-4.3	-11.4	5.8
271	52.955681	76.397705	121.919998	-9.802388	-4.154218	3.995155	12.333014	22.421906	29.926942	32.542633	28.138287	20.737764	9.686375	-0.612501	-7.745096	11.455656			-17.902289	-13.762031	-7.445212	-0.97074	8.611245	15.793438	18.575781	13.95002	7.587424	-0.79833	-8.086316	-15.035526	0.043122						-13.9	-9.0	-1.7	5.7	15.5	22.9	25.6	21.0	14.2	4.4	-4.3	-11.4	5.7
272	52.932476	76.756989	121.920006	-9.713484	-4.0595	4.102412	12.33397	22.480161	30.127831	32.733159	28.319814	20.893064	9.731725	-0.59545	-7.648503	11.558767			-17.946628	-13.793132	-7.483804	-1.08446	8.5322	15.804283	18.693856	14.037496	7.541741	-0.929838	-8.170549	-15.045463	0.012975						-13.8	-8.9	-1.7	5.6	15.5	23.0	25.7	21.2	14.2	4.4	-4.4	-11.3	5.8
273	52.90831	77.115936	120.769463	-9.789155	-4.109049	4.001681	12.271919	22.469677	30.141486	32.676752	28.339174	20.933918	9.718721	-0.631533	-7.68155	11.528503			-18.121042	-13.9373	-7.5617	-1.075219	8.477183	15.738062	18.675109	14.032292	7.443641	-1.045751	-8.227795	-15.152632	-0.062929						-14.0	-9.0	-1.8	5.6	15.5	22.9	25.7	21.2	14.2	4.3	-4.4	-11.4	5.7
274	52.883186	77.474396	118.332153	-9.838193	-4.137554	3.92681	12.22733	22.468561	30.183292	32.715814	28.414595	21.002003	9.724659	-0.654058	-7.683481	11.529148			-18.244521	-14.041828	-7.658472	-1.096761	8.424076	15.72907	18.701354	14.046968	7.382145	-1.15344	-8.271669	-15.236379	-0.118288						-14.0	-9.1	-1.9	5.6	15.4	23.0	25.7	21.2	14.2	4.3	-4.5	-11.5	5.7
275	52.857101	77.83252	118.844208	-9.747029	-4.101255	3.942664	12.178385	22.412842	30.242137	32.829189	28.527792	21.062366	9.730513	-0.656348	-7.588407	11.569404			-18.140427	-13.948232	-7.635604	-1.119576	8.381318	15.777711	18.803446	14.138302	7.441802	-1.147208	-8.220774	-15.119673	-0.065743						-13.9	-9.0	-1.8	5.5	15.4	23.0	25.8	21.3	14.3	4.3	-4.4	-11.4	5.8
276	52.830055	78.190247	119.914398	-9.768385	-4.147413	3.849208	12.129244	22.322947	30.183068	32.787643	28.508365	21.068411	9.722665	-0.673274	-7.568798	11.534473			-18.101697	-13.957791	-7.702218	-1.045269	8.39278	15.791066	18.83259	14.159944	7.46806	-1.126261	-8.19699	-15.043661	-0.044121						-13.9	-9.1	-1.9	5.5	15.4	23.0	25.8	21.3	14.3	4.3	-4.4	-11.3	5.7
277	52.826389	61.204956	219.178665	-7.648573	-3.097578	4.649644	12.913046	22.354812	28.750276	31.083116	27.439896	20.70796	10.345815	0.6595	-6.334647	11.818606			-15.235013	-11.853942	-6.389202	0.094069	8.558632	14.779159	16.933009	13.546349	8.053273	0.277654	-6.806648	-13.236324	0.726751						-11.4	-7.5	-0.9	6.5	15.5	21.8	24.0	20.5	14.4	5.3	-3.1	-9.8	6.3
278	52.844315	61.564362	213.360001	-7.796567	-3.312318	4.477437	12.751763	22.128861	28.645345	31.054907	27.349352	20.601248	10.201704	0.489033	-6.468644	11.676843			-15.343875	-11.969359	-6.512922	-0.030878	8.379407	14.660554	16.843734	13.442291	7.989159	0.202937	-6.867922	-13.291686	0.62512						-11.6	-7.6	-1.0	6.4	15.3	21.7	23.9	20.4	14.3	5.2	-3.2	-9.9	6.2
279	52.861267	61.924072	201.773743	-7.869789	-3.367615	4.462374	12.777655	22.135527	28.599054	30.997559	27.300265	20.576274	10.181008	0.455981	-6.523557	11.643728			-15.383129	-12.02402	-6.493971	0.069607	8.469359	14.698538	16.831823	13.408059	8.005386	0.249563	-6.89063	-13.325653	0.634578						-11.6	-7.7	-1.0	6.4	15.3	21.6	23.9	20.4	14.3	5.2	-3.2	-9.9	6.1
280	52.877247	62.283997	213.301147	-7.939492	-3.537313	4.261497	12.532222	21.857401	28.434281	30.910289	27.19025	20.39837	9.961346	0.292288	-6.606272	11.479572			-15.292878	-11.995833	-6.47991	-0.033674	8.383223	14.672883	16.90202	13.458696	8.066566	0.303201	-6.861422	-13.254096	0.655731						-11.6	-7.8	-1.1	6.2	15.1	21.6	23.9	20.3	14.2	5.1	-3.3	-9.9	6.1
281	52.892254	62.644226	212.324585	-8.172677	-3.759264	3.974552	12.456617	21.787117	28.210608	30.608717	26.924479	20.213063	9.851229	0.171849	-6.777605	11.290724			-15.503861	-12.268505	-6.669978	-0.014803	8.432589	14.59358	16.684707	13.200046	7.907692	0.269084	-6.934802	-13.424017	0.522644						-11.8	-8.0	-1.3	6.2	15.1	21.4	23.6	20.1	14.1	5.1	-3.4	-10.1	5.9
282	52.906288	63.004608	210.453552	-8.032534	-3.614786	4.203241	12.48166	21.851686	28.424342	30.874484	27.113378	20.297694	9.853661	0.20395	-6.670858	11.415493			-15.320016	-12.087663	-6.518787	-0.071675	8.374445	14.642905	16.870239	13.338435	7.958302	0.298235	-6.886974	-13.300594	0.608071						-11.7	-7.9	-1.2	6.2	15.1	21.5	23.9	20.2	14.1	5.1	-3.3	-10.0	6.0
283	52.919342	63.365234	208.559677	-8.031924	-3.590498	4.25166	12.470082	21.884509	28.493934	30.986566	27.145448	20.299645	9.840818	0.173361	-6.67074	11.437738			-15.28108	-12.047586	-6.467217	-0.089741	8.350731	14.686162	16.94984	13.368472	7.970042	0.322909	-6.880498	-13.286977	0.632921						-11.7	-7.8	-1.1	6.2	15.1	21.6	24.0	20.3	14.1	5.1	-3.4	-10.0	6.0
284	52.931427	63.726074	207.00293	-8.11517	-3.65449	4.174761	12.3986	21.813263	28.431115	30.915052	27.034142	20.217955	9.781619	0.081372	-6.750082	11.360678			-15.316021	-12.073361	-6.450076	-0.087147	8.318743	14.662003	16.928646	13.330101	7.964093	0.336323	-6.862507	-13.336064	0.617894						-11.7	-7.9	-1.1	6.2	15.1	21.5	23.9	20.2	14.1	5.1	-3.4	-10.0	6.0
285	52.942532	64.087036	187.835693	-8.074542	-3.530072	4.41132	12.595876	22.053267	28.678159	31.125348	27.201714	20.398475	9.922241	0.156909	-6.710774	11.518993			-15.33243	-11.994772	-6.334551	-0.024518	8.4102	14.779026	17.036177	13.383853	8.010754	0.373973	-6.816595	-13.34092	0.679183						-11.7	-7.8	-1.0	6.3	15.2	21.7	24.1	20.3	14.2	5.1	-3.3	-10.0	6.1
286	52.952656	64.44812	180.824661	-8.206163	-3.646709	4.234357	12.509187	21.948146	28.610757	31.09693	27.137806	20.331509	9.855724	0.061	-6.808807	11.426978			-15.384128	-12.009438	-6.375299	-0.046448	8.348419	14.749294	17.002574	13.321833	7.988781	0.401488	-6.732108	-13.372958	0.657668						-11.8	-7.8	-1.1	6.2	15.1	21.7	24.0	20.2	14.2	5.1	-3.3	-10.1	6.0
287	52.961803	64.809601	164.136353	-8.309805	-3.680359	4.206899	12.657655	22.073676	28.595198	31.011862	27.102502	20.374016	9.931019	0.089147	-6.866017	11.432149			-15.473018	-12.067551	-6.427411	0.105942	8.600535	14.902146	17.030792	13.268105	8.015402	0.479847	-6.696744	-13.438704	0.691612						-11.9	-7.9	-1.1	6.4	15.3	21.7	24.0	20.2	14.2	5.2	-3.3	-10.2	6.1
288	52.969967	65.170837	177.186157	-8.237786	-3.644731	4.230482	12.493029	21.930764	28.682472	31.238826	27.201277	20.36952	9.822098	0.01823	-6.81627	11.440659			-15.362075	-11.925439	-6.376785	-0.046559	8.413354	14.892306	17.171545	13.345494	8.045521	0.460267	-6.677268	-13.353184	0.715598						-11.8	-7.8	-1.1	6.2	15.2	21.8	24.2	20.3	14.2	5.1	-3.3	-10.1	6.1
289	52.977161	65.532562	200.89241	-8.394749	-3.855801	3.85355	12.172827	21.588215	28.385762	30.986461	26.944221	20.089324	9.567346	-0.18705	-6.959303	11.182567			-15.362723	-11.978533	-6.468212	-0.116486	8.2902	14.742595	17.049794	13.220071	7.973654	0.432529	-6.646503	-13.373234	0.646929						-11.9	-7.9	-1.3	6.0	14.9	21.6	24.0	20.1	14.0	5.0	-3.4	-10.2	5.9
290	52.983364	65.894379	200.139114	-8.342587	-3.76686	3.997021	12.240815	21.672813	28.488788	31.061792	27.012402	20.132682	9.608822	-0.132903	-6.936973	11.252984			-15.284927	-11.924606	-6.482312	-0.145187	8.315002	14.797009	17.097527	13.248715	7.969824	0.40285	-6.678341	-13.364428	0.662594						-11.8	-7.8	-1.2	6.0	15.0	21.6	24.1	20.1	14.1	5.0	-3.4	-10.2	6.0
291	52.98859	66.256042	201.046219	-8.344542	-3.741193	3.997456	12.257025	21.719282	28.526609	31.098807	27.051497	20.15516	9.619011	-0.132162	-6.953937	11.271084			-15.251794	-11.885786	-6.467089	-0.108563	8.372964	14.845098	17.128445	13.253182	7.947162	0.365648	-6.6547	-13.339942	0.683719						-11.8	-7.8	-1.2	6.1	15.0	21.7	24.1	20.2	14.1	5.0	-3.4	-10.1	6.0
292	52.992832	66.617889	202.374969	-8.250086	-3.620826	4.152654	12.267168	21.704325	28.492626	31.017129	27.00208	20.113956	9.621777	-0.082054	-6.894496	11.293688			-15.183695	-11.791361	-6.431262	-0.148052	8.390991	14.835043	17.129937	13.289363	7.938232	0.314821	-6.681412	-13.304245	0.69653						-11.7	-7.7	-1.1	6.1	15.0	21.7	24.1	20.1	14.0	5.0	-3.4	-10.1	6.0
293	52.99609	66.97934	241.202362	-8.363641	-3.911368	3.564346	11.701935	21.053314	27.921331	30.520348	26.535146	19.623904	9.2224	-0.342592	-7.009203	10.876327			-15.158791	-11.852631	-6.613732	-0.418867	8.054082	14.437208	16.840952	13.070435	7.756829	0.203413	-6.660217	-13.282191	0.531374						-11.8	-7.9	-1.5	5.6	14.6	21.2	23.7	19.8	13.7	4.7	-3.5	-10.1	5.7
294	52.998371	67.341522	275.860321	-8.475466	-4.096976	3.140834	11.320867	20.662708	27.501041	30.132743	26.149034	19.213981	8.921235	-0.559161	-7.153452	10.563116			-15.106193	-11.862579	-6.714764	-0.497677	8.013683	14.319463	16.754733	13.052076	7.753397	0.166903	-6.681575	-13.273611	0.493655						-11.8	-8.0	-1.8	5.4	14.3	20.9	23.4	19.6	13.5	4.5	-3.6	-10.2	5.5
295	52.999664	67.702606	267.160156	-8.290131	-3.735891	3.738921	11.703384	21.062185	27.908774	30.436681	26.45478	19.476923	9.149907	-0.325439	-6.970807	10.884107			-15.177374	-11.908114	-6.727946	-0.527529	8.111736	14.506144	16.880392	13.051011	7.685663	0.034183	-6.856465	-13.354005	0.476475						-11.7	-7.8	-1.5	5.6	14.6	21.2	23.7	19.8	13.6	4.6	-3.6	-10.2	5.7
296	52.999977	68.07132	293.00235	-8.384885	-3.84801	3.506191	11.508984	20.85314	27.688677	30.171267	26.222747	19.229518	8.976919	-0.425831	-7.056954	10.70348			-15.272437	-12.015096	-6.818064	-0.557549	8.103978	14.505919	16.80519	12.971942	7.610818	-0.051816	-6.880948	-13.404307	0.416469						-11.8	-7.9	-1.7	5.5	14.5	21.1	23.5	19.6	13.4	4.5	-3.7	-10.2	5.6
297	52.999313	68.42749	340.754272	-8.617563	-4.211476	2.861674	10.962098	20.240171	27.078806	29.619485	25.682563	18.681782	8.532675	-0.763923	-7.321796	10.228708			-15.405177	-12.227426	-7.104065	-0.866006	7.673677	14.138352	16.496245	12.699724	7.361692	-0.256229	-6.993394	-13.506707	0.167557						-12.0	-8.2	-2.1	5.0	14.0	20.6	23.1	19.2	13.0	4.1	-3.9	-10.4	5.2
298	52.997658	68.79007	357.11142	-8.787266	-4.312672	2.713114	10.829111	20.177618	26.965311	29.437426	25.50651	18.517357	8.396882	-0.894373	-7.477288	10.089311			-15.469772	-12.255782	-7.114167	-0.793508	7.759285	14.168589	16.523029	12.742927	7.407368	-0.247446	-7.049883	-13.57339	0.174771						-12.1	-8.3	-2.2	5.0	14.0	20.6	23.0	19.1	13.0	4.1	-4.0	-10.5	5.1
299	52.995026	69.151642	311.425018	-8.499449	-3.693406	3.615973	11.56052	21.032609	27.7704	30.165786	26.211482	19.174092	8.952604	-0.400789	-7.144791	10.728753			-15.704532	-12.44421	-7.162096	-0.756598	8.017357	14.497365	16.779928	12.811127	7.33022	-0.380752	-7.293002	-13.772387	0.160202						-12.1	-8.1	-1.8	5.4	14.5	21.1	23.5	19.5	13.3	4.3	-3.8	-10.5	5.4
300	52.991405	69.513611	330.396301	-8.892869	-4.185953	2.935739	11.025817	20.458873	27.251449	29.701893	25.779058	18.739962	8.592648	-0.766624	-7.488734	10.262605			-16.019736	-12.717729	-7.505336	-1.10749	7.60517	14.108806	16.410652	12.511486	7.065034	-0.52251	-7.360923	-13.954791	-0.123947						-12.5	-8.5	-2.3	5.0	14.0	20.7	23.1	19.1	12.9	4.0	-4.1	-10.7	5.1
301	52.986801	69.875549	323.979675	-8.91334	-4.127906	3.088125	11.164691	20.619961	27.414767	29.813353	25.915165	18.844611	8.66135	-0.732465	-7.495546	10.354397			-16.172082	-12.830727	-7.545295	-1.104116	7.727666	14.242551	16.558063	12.578624	7.060352	-0.595771	-7.483684	-14.096647	-0.138422						-12.5	-8.5	-2.2	5.0	14.2	20.8	23.2	19.2	13.0	4.0	-4.1	-10.8	5.1
302	52.98122	70.237305	353.883392	-9.159089	-4.527373	2.463143	10.619147	20.133488	26.912759	29.378942	25.480742	18.409087	8.281366	-1.094877	-7.737852	9.929957			-16.113626	-12.696982	-7.478854	-1.145974	7.610001	14.078384	16.506646	12.645315	7.185884	-0.44391	-7.383145	-14.024823	-0.10509						-12.6	-8.6	-2.5	4.7	13.9	20.5	22.9	19.1	12.8	3.9	-4.2	-10.9	4.9
303	52.974655	70.59903	330.552216	-9.137729	-4.337504	2.836576	10.933586	20.512189	27.355101	29.74407	25.824592	18.716409	8.503781	-0.934873	-7.664799	10.19595			-16.374295	-12.846293	-7.555463	-1.129962	7.664313	14.179943	16.618865	12.671229	7.152346	-0.502246	-7.534974	-14.184719	-0.153438						-12.8	-8.6	-2.4	4.9	14.1	20.8	23.2	19.2	12.9	4.0	-4.2	-10.9	5.0
304	52.96711	70.960602	256.699707	-8.708147	-3.527607	4.016022	11.935045	21.710391	28.437598	30.735295	26.766464	19.619114	9.287877	-0.278228	-7.183064	11.067563			-16.377205	-12.720768	-7.150055	-0.708451	8.314281	14.883585	17.276351	13.230361	7.540844	-0.333256	-7.555637	-14.123994	0.189671						-12.5	-8.1	-1.6	5.6	15.0	21.7	24.0	20.0	13.6	4.5	-3.9	-10.7	5.6
305	52.958588	71.321838	265.672791	-9.079435	-4.020872	3.450354	11.50609	21.250187	28.041069	30.383231	26.435946	19.316512	8.973732	-0.663926	-7.515222	10.673139			-16.585939	-12.826936	-7.282749	-0.913585	8.027922	14.577577	16.991532	13.023651	7.406439	-0.386262	-7.533036	-14.218514	0.023342						-12.8	-8.4	-1.9	5.3	14.6	21.3	23.7	19.7	13.4	4.3	-4.1	-10.9	5.3
306	52.949089	71.683167	250.361633	-9.085904	-4.005151	3.541686	11.590737	21.362076	28.251691	30.630817	26.635315	19.491536	9.054988	-0.66421	-7.508575	10.774584			-16.629077	-12.79833	-7.215586	-0.946875	7.999127	14.640891	17.117126	13.152551	7.496742	-0.358375	-7.504991	-14.200056	0.062762						-12.9	-8.4	-1.8	5.3	14.7	21.4	23.9	19.9	13.5	4.3	-4.1	-10.9	5.4
307	52.938602	72.04425	196.56958	-8.818201	-3.467858	4.314647	12.317091	22.218502	29.031917	31.34203	27.327284	20.154797	9.60121	-0.250294	-7.188053	11.381923			-16.620405	-12.636561	-6.917819	-0.660238	8.459133	15.147633	17.638226	13.553929	7.783162	-0.224193	-7.459734	-14.112634	0.329208						-12.7	-8.1	-1.3	5.8	15.3	22.1	24.5	20.4	14.0	4.7	-3.9	-10.7	5.9
308	52.927143	72.405273	205.801849	-9.117667	-3.893402	3.854415	11.954562	21.801708	28.733455	31.14532	27.129752	19.907686	9.33387	-0.58691	-7.458781	11.067001			-16.829869	-12.816111	-7.007833	-0.906997	8.169346	14.885601	17.448508	13.372395	7.640353	-0.330404	-7.50536	-14.249287	0.155862						-13.0	-8.4	-1.6	5.5	15.0	21.8	24.3	20.3	13.8	4.5	-4.0	-10.9	5.6
309	52.914703	72.766052	185.157745	-9.201687	-3.879362	3.971467	12.110847	22.001329	28.991188	31.411422	27.379834	20.11674	9.462262	-0.573799	-7.488783	11.191788			-16.971856	-12.866312	-6.957537	-0.862631	8.312915	15.048378	17.663444	13.513451	7.745698	-0.312972	-7.534465	-14.319308	0.2049						-13.1	-8.4	-1.5	5.6	15.2	22.0	24.5	20.4	13.9	4.6	-4.1	-10.9	5.7
310	52.901287	73.126556	131.638321	-9.086166	-3.521094	4.584966	12.723379	22.738396	29.667933	32.021509	27.9754	20.710618	9.94996	-0.198975	-7.288109	11.689818			-17.036848	-12.825764	-6.796162	-0.603635	8.789364	15.509506	18.132079	13.827922	7.942502	-0.212684	-7.497413	-14.310079	0.409899						-13.1	-8.2	-1.1	6.1	15.8	22.6	25.1	20.9	14.3	4.9	-3.8	-10.8	6.0
311	52.886902	73.486877	122.062477	-9.128652	-3.578282	4.5851	12.70361	22.721604	29.751064	32.146674	28.057861	20.764694	9.952815	-0.247562	-7.314836	11.701174			-16.977606	-12.748649	-6.746091	-0.648833	8.751158	15.501654	18.207339	13.883137	7.939923	-0.200548	-7.443871	-14.285486	0.436011						-13.1	-8.2	-1.1	6.0	15.7	22.6	25.2	21.0	14.4	4.9	-3.8	-10.8	6.1
312	52.871544	73.846893	112.787285	-9.203055	-3.628601	4.567185	12.750063	22.781458	29.778123	32.18896	28.077957	20.804187	9.987944	-0.223068	-7.348143	11.711084			-17.019982	-12.800914	-6.74083	-0.555024	8.882429	15.570122	18.246298	13.905133	7.927739	-0.16259	-7.447296	-14.315916	0.457431						-13.1	-8.2	-1.1	6.1	15.8	22.7	25.2	21.0	14.4	4.9	-3.8	-10.8	6.1
313	52.855213	74.206757	130.099426	-9.296987	-3.818635	4.328165	12.511743	22.517937	29.589263	32.037728	27.896901	20.602577	9.799679	-0.38514	-7.45832	11.527076			-17.034902	-12.877854	-6.845541	-0.679994	8.734767	15.486844	18.146055	13.838	7.867471	-0.219021	-7.486261	-14.381636	0.378994						-13.2	-8.3	-1.3	5.9	15.6	22.5	25.1	20.9	14.2	4.8	-3.9	-10.9	6.0
314	52.837914	74.566284	152.400009	-9.368877	-3.973776	4.116456	12.230421	22.258057	29.492267	32.035615	27.802504	20.443796	9.612495	-0.549205	-7.512573	11.382265			-17.121384	-13.030038	-7.032423	-0.932223	8.48863	15.39697	18.104014	13.730372	7.722813	-0.405208	-7.62478	-14.486385	0.234197						-13.2	-8.5	-1.5	5.6	15.4	22.4	25.1	20.8	14.1	4.6	-4.1	-11.0	5.8
315	52.819633	74.92569	163.296082	-9.652718	-4.194464	3.795961	12.07113	22.139836	29.363391	31.894426	27.624985	20.304401	9.487911	-0.686636	-7.718185	11.202503			-17.516817	-13.421359	-7.286915	-1.013168	8.403226	15.359297	18.02272	13.595737	7.533541	-0.595455	-7.839998	-14.807382	0.036119						-13.6	-8.8	-1.7	5.5	15.3	22.4	25.0	20.6	13.9	4.4	-4.3	-11.3	5.6
316	52.800396	75.284637	146.924866	-9.538694	-3.8873	4.232853	12.358715	22.54167	29.817452	32.350963	27.988271	20.585164	9.703588	-0.488185	-7.570023	11.507873			-17.705853	-13.503617	-7.193198	-0.972332	8.495901	15.638777	18.334907	13.806426	7.570138	-0.704006	-7.996665	-14.933959	0.06971						-13.6	-8.7	-1.5	5.7	15.5	22.7	25.3	20.9	14.1	4.5	-4.2	-11.3	5.8
317	52.780186	75.643341	135.970428	-9.557488	-3.845349	4.296753	12.449948	22.645852	29.985999	32.50995	28.113336	20.697921	9.787727	-0.441306	-7.555032	11.590692			-17.813138	-13.558354	-7.16568	-0.966594	8.530249	15.727386	18.443239	13.863888	7.554297	-0.778693	-8.047704	-14.997239	0.065971						-13.7	-8.7	-1.4	5.7	15.6	22.9	25.5	21.0	14.1	4.5	-4.2	-11.3	5.8
318	52.75901	76.00174	121.919998	-9.452022	-3.69199	4.513032	12.651005	22.890508	30.292834	32.832544	28.421514	20.964392	9.959846	-0.321008	-7.425061	11.802966			-17.744521	-13.513734	-7.162389	-0.927196	8.681899	15.943767	18.688569	14.035742	7.655137	-0.764697	-8.032008	-14.895894	0.163723						-13.6	-8.6	-1.3	5.9	15.8	23.1	25.8	21.2	14.3	4.6	-4.2	-11.2	6.0
319	52.73687	76.359833	121.919998	-9.548405	-3.813856	4.370311	12.617949	22.800905	30.277894	32.832041	28.446724	21.010167	9.957036	-0.375718	-7.467623	11.758952			-17.78513	-13.60784	-7.318754	-0.916924	8.701488	15.942518	18.716105	14.042529	7.617926	-0.830355	-8.040974	-14.880712	0.136656						-13.7	-8.7	-1.5	5.9	15.8	23.1	25.8	21.2	14.3	4.6	-4.2	-11.2	5.9
320	52.713783	76.717438	121.919998	-9.535713	-3.794003	4.37656	12.592445	22.795625	30.356155	32.88999	28.545305	21.097432	9.977458	-0.38558	-7.433707	11.790164			-17.854963	-13.667556	-7.377009	-0.962748	8.666082	15.944381	18.768187	14.100182	7.56377	-0.939824	-8.097782	-14.914775	0.102329						-13.7	-8.7	-1.5	5.8	15.7	23.2	25.8	21.3	14.3	4.5	-4.2	-11.2	5.9
321	52.689724	77.074799	121.919998	-9.530754	-3.765446	4.38272	12.550245	22.84115	30.493867	32.987372	28.675042	21.205879	9.998822	-0.387393	-7.407413	11.837008			-17.988952	-13.758503	-7.424812	-1.030964	8.625247	15.963933	18.861847	14.176947	7.528413	-1.047452	-8.197819	-15.026089	0.056816						-13.8	-8.8	-1.5	5.8	15.7	23.2	25.9	21.4	14.4	4.5	-4.3	-11.2	5.9
322	52.664703	77.431763	121.919998	-9.561935	-3.800679	4.301113	12.467709	22.819161	30.563776	33.053715	28.752927	21.261902	9.982831	-0.419579	-7.414473	11.833872			-18.167083	-13.88948	-7.494863	-1.106599	8.544249	15.974238	18.911683	14.215328	7.458838	-1.166161	-8.293302	-15.162824	-0.014665						-13.9	-8.8	-1.6	5.7	15.7	23.3	26.0	21.5	14.4	4.4	-4.4	-11.3	5.9
323	52.638737	77.788269	119.457924	-9.516854	-3.77165	4.318575	12.471085	22.816459	30.632969	33.134241	28.854882	21.327773	10.007377	-0.401323	-7.352173	11.87678			-18.138267	-13.870573	-7.473455	-1.072655	8.532468	16.023953	19.006353	14.286166	7.489525	-1.200631	-8.283008	-15.10637	0.016125						-13.8	-8.8	-1.6	5.7	15.7	23.3	26.1	21.6	14.4	4.4	-4.3	-11.2	5.9
324	52.611813	78.14447	121.919998	-9.537474	-3.813236	4.235453	12.409491	22.719326	30.583553	33.110425	28.840464	21.32511	9.983108	-0.437502	-7.341201	11.839793			-18.064687	-13.835463	-7.481028	-1.000227	8.545377	16.066761	19.1028	14.351484	7.533137	-1.182043	-8.254604	-15.014735	0.063898						-13.8	-8.8	-1.6	5.7	15.6	23.3	26.1	21.6	14.4	4.4	-4.3	-11.2	6.0
325	52.583935	78.500214	121.919998	-9.490869	-3.776582	4.278361	12.456075	22.771842	30.620085	33.13934	28.874202	21.384955	10.015262	-0.403263	-7.271539	11.883156			-17.976789	-13.798075	-7.413999	-0.916423	8.600204	16.146246	19.251243	14.435173	7.549552	-1.183407	-8.251498	-14.940333	0.125158						-13.7	-8.8	-1.6	5.8	15.7	23.4	26.2	21.7	14.5	4.4	-4.3	-11.1	6.0
326	52.588367	60.878052	251.829788	-7.535496	-3.016969	4.678862	12.94064	22.395475	28.866744	31.143154	27.549089	20.746863	10.406479	0.68111	-6.255612	11.883362			-15.115389	-11.823942	-6.396464	0.133158	8.604221	14.775199	16.940348	13.581957	8.049628	0.266215	-6.802694	-13.170523	0.753476						-11.3	-7.4	-0.9	6.5	15.5	21.8	24.0	20.6	14.4	5.3	-3.1	-9.7	6.3
327	52.60717	61.235565	218.712067	-7.569449	-2.973392	4.821354	13.094495	22.567584	29.041649	31.313695	27.689397	20.903113	10.526467	0.730958	-6.249321	11.991379			-15.181091	-11.779977	-6.338496	0.189656	8.642281	14.867987	17.002214	13.605549	8.097496	0.282816	-6.768812	-13.177034	0.786883						-11.4	-7.4	-0.8	6.6	15.6	22.0	24.2	20.6	14.5	5.4	-3.0	-9.7	6.4
328	52.625015	61.593384	212.572006	-7.67058	-3.12276	4.747394	12.969677	22.374199	28.964103	31.314556	27.634879	20.810836	10.406006	0.601141	-6.340486	11.890747			-15.219136	-11.790842	-6.343219	0.118627	8.551069	14.831057	16.985862	13.579473	8.103221	0.258352	-6.787651	-13.163351	0.760289						-11.4	-7.5	-0.8	6.5	15.5	21.9	24.2	20.6	14.5	5.3	-3.1	-9.8	6.3
329	52.641891	61.951447	205.05748	-7.749258	-3.216981	4.681167	12.965554	22.32793	28.847356	31.206904	27.52416	20.742482	10.346969	0.545416	-6.409117	11.817715			-15.267677	-11.876245	-6.32995	0.188817	8.584454	14.814642	16.940045	13.499438	8.066378	0.278173	-6.832201	-13.204689	0.738432						-11.5	-7.5	-0.8	6.6	15.5	21.8	24.1	20.5	14.4	5.3	-3.1	-9.8	6.3
330	52.657799	62.309814	213.360001	-7.803887	-3.333949	4.574464	12.800281	22.151628	28.750065	31.165972	27.436362	20.632603	10.171688	0.426	-6.467767	11.708622			-15.218824	-11.872642	-6.362041	0.121599	8.551068	14.801486	17.005576	13.548384	8.09656	0.297245	-6.845105	-13.171818	0.745957						-11.5	-7.6	-0.9	6.5	15.4	21.8	24.1	20.5	14.4	5.2	-3.2	-9.8	6.2
331	52.672741	62.668396	213.360001	-7.82302	-3.369614	4.558267	12.751635	22.138372	28.742488	31.148392	27.403719	20.587485	10.105321	0.383425	-6.493378	11.677758			-15.244179	-11.935087	-6.380063	0.057562	8.537831	14.763958	16.988019	13.457126	8.028846	0.268999	-6.881858	-13.194175	0.705582						-11.5	-7.7	-0.9	6.4	15.3	21.8	24.1	20.4	14.3	5.2	-3.2	-9.8	6.2
332	52.686707	63.02713	213.360001	-7.846799	-3.387814	4.545867	12.717664	22.131279	28.733707	31.137711	27.353613	20.52264	10.048325	0.340256	-6.512844	11.648634			-15.24715	-11.95796	-6.356578	0.036029	8.522102	14.771458	16.994705	13.428403	7.979519	0.281638	-6.880295	-13.20278	0.697424						-11.5	-7.7	-0.9	6.4	15.3	21.8	24.1	20.4	14.3	5.2	-3.3	-9.9	6.2
333	52.699707	63.386169	213.360001	-7.894691	-3.428914	4.501326	12.653611	22.100311	28.755521	31.172219	27.338397	20.491875	10.000889	0.275746	-6.543652	11.618553			-15.303068	-12.039851	-6.438607	-0.067134	8.427931	14.753101	16.999727	13.397603	7.91275	0.226533	-6.924231	-13.251453	0.641108						-11.6	-7.7	-1.0	6.3	15.3	21.8	24.1	20.4	14.2	5.1	-3.3	-9.9	6.1
334	52.711735	63.745392	212.556152	-8.002882	-3.513613	4.393157	12.611204	22.048258	28.677914	31.063641	27.202141	20.403651	9.929504	0.169996	-6.643992	11.528248			-15.258635	-11.971615	-6.323544	0.06004	8.551256	14.866249	17.109152	13.509524	8.037596	0.338052	-6.814366	-13.23438	0.739111						-11.6	-7.7	-1.0	6.3	15.3	21.8	24.1	20.4	14.2	5.1	-3.3	-9.9	6.1
335	52.722782	64.104645	188.69635	-7.925516	-3.353885	4.666185	12.833927	22.335226	29.007035	31.387278	27.462198	20.66116	10.098448	0.278346	-6.571298	11.739925			-15.285229	-11.903584	-6.255798	0.006606	8.514993	14.913401	17.140833	13.472698	8.010953	0.305496	-6.79063	-13.256772	0.739414						-11.6	-7.6	-0.8	6.4	15.4	22.0	24.3	20.5	14.3	5.2	-3.3	-9.9	6.2
336	52.732868	64.464203	168.412308	-8.417866	-3.757927	4.068702	12.881445	22.264264	28.624447	30.875465	27.076656	20.446488	10.071962	0.139999	-6.922432	11.445934			-15.726644	-12.34575	-6.625616	0.28097	8.754542	14.920201	16.854188	13.133727	7.84978	0.379833	-6.759589	-13.571551	0.595341						-12.1	-8.1	-1.3	6.6	15.5	21.8	23.9	20.1	14.1	5.2	-3.3	-10.2	6.0
337	52.741974	64.823914	157.517487	-8.015798	-3.354474	4.667739	13.040051	22.518813	29.125778	31.479625	27.538409	20.757701	10.22353	0.326647	-6.605038	11.808582			-15.23864	-11.782069	-6.214514	0.276895	8.790593	15.16264	17.249554	13.477029	8.134948	0.52759	-6.579589	-13.218246	0.882183						-11.6	-7.6	-0.8	6.7	15.7	22.1	24.4	20.5	14.4	5.4	-3.1	-9.9	6.3
338	52.750103	65.183594	181.243301	-8.058981	-3.467925	4.47694	12.74453	22.225681	28.982742	31.427117	27.411842	20.567461	10.003779	0.167935	-6.647379	11.652812			-15.235911	-11.769677	-6.244655	0.100912	8.613429	15.068303	17.241993	13.433744	8.108726	0.489998	-6.604061	-13.222001	0.831733						-11.6	-7.6	-0.9	6.4	15.4	22.0	24.3	20.4	14.3	5.2	-3.2	-9.9	6.2
339	52.757263	65.543854	213.360001	-8.367198	-3.862886	3.781814	12.238116	21.696411	28.458693	30.953364	26.969629	20.119135	9.635643	-0.129161	-6.913876	11.214974			-15.379273	-12.022228	-6.542383	-0.073083	8.413976	14.839092	17.011346	13.192045	7.922955	0.390574	-6.624553	-13.345796	0.648556						-11.9	-7.9	-1.4	6.1	15.1	21.6	24.0	20.1	14.0	5.0	-3.4	-10.1	5.9
340	52.763439	65.9039	213.747955	-8.211149	-3.659644	4.139592	12.389783	21.859602	28.689751	31.205532	27.181982	20.262059	9.71618	-0.043997	-6.81153	11.39318			-15.254142	-11.892302	-6.42999	-0.107136	8.38069	14.89311	17.135179	13.2835	7.934734	0.323774	-6.682655	-13.293043	0.690977						-11.7	-7.8	-1.1	6.1	15.1	21.8	24.2	20.2	14.1	5.0	-3.4	-10.1	6.0
341	52.768639	66.264038	226.058441	-8.262438	-3.7412	3.95731	12.183367	21.636484	28.507976	31.052557	27.033274	20.118679	9.58927	-0.13996	-6.872303	11.255251			-15.260029	-11.944199	-6.553217	-0.282384	8.198452	14.726392	16.97655	13.159559	7.799783	0.20394	-6.722507	-13.324854	0.581457						-11.8	-7.8	-1.3	6.0	14.9	21.6	24.0	20.1	14.0	4.9	-3.4	-10.1	5.9
342	52.772861	66.623993	229.083511	-8.185304	-3.636857	4.093669	12.198707	21.634919	28.544436	31.063022	27.064594	20.118798	9.603702	-0.091927	-6.816798	11.299247			-15.239324	-11.916252	-6.589414	-0.363561	8.189357	14.717002	16.992183	13.158229	7.73928	0.132059	-6.791377	-13.337357	0.557569						-11.7	-7.8	-1.2	5.9	14.9	21.6	24.0	20.1	13.9	4.9	-3.4	-10.1	5.9
343	52.776108	66.984131	262.49939	-8.275146	-3.868512	3.600718	11.751503	21.126705	28.065446	30.624302	26.650597	19.688435	9.278732	-0.295691	-6.915914	10.952598			-15.243738	-11.999238	-6.695111	-0.526086	8.018506	14.460925	16.79797	13.027813	7.612561	0.038711	-6.778287	-13.326883	0.448928						-11.8	-7.9	-1.5	5.6	14.6	21.3	23.7	19.8	13.7	4.7	-3.5	-10.1	5.7
344	52.778378	67.344482	293.385651	-8.35475	-3.99322	3.33458	11.474866	20.807798	27.741178	30.317369	26.362433	19.36673	9.031543	-0.459617	-7.010905	10.718167			-15.293851	-12.133578	-6.822098	-0.659694	7.946119	14.397346	16.741597	12.967887	7.563831	-0.078265	-6.873073	-13.383029	0.364433						-11.8	-8.1	-1.7	5.4	14.4	21.1	23.5	19.7	13.5	4.5	-3.7	-10.2	5.5
345	52.779667	67.70459	307.833496	-8.36926	-3.971188	3.389447	11.466053	20.784233	27.684222	30.202228	26.273431	19.268152	8.980457	-0.480308	-7.029709	10.683147			-15.395334	-12.236688	-6.966893	-0.818334	7.772673	14.249489	16.554821	12.75311	7.374578	-0.248258	-7.002129	-13.481781	0.212938						-11.9	-8.1	-1.8	5.3	14.3	21.0	23.4	19.5	13.3	4.4	-3.7	-10.3	5.4
346	52.779976	68.07132	328.58902	-8.518708	-4.101962	3.168456	11.325775	20.648923	27.460646	29.919902	26.033209	19.050245	8.838302	-0.577694	-7.171768	10.506277			-15.539759	-12.391542	-7.13134	-0.868719	7.767041	14.229164	16.462129	12.630485	7.244594	-0.347601	-7.071403	-13.583334	0.116643						-12.0	-8.2	-2.0	5.2	14.2	20.8	23.2	19.3	13.1	4.2	-3.8	-10.4	5.3
347	52.779308	68.427032	351.490601	-8.554283	-4.119658	3.124915	11.240842	20.573287	27.435396	29.880017	25.958436	18.930305	8.721466	-0.652925	-7.222805	10.442916			-15.590757	-12.453095	-7.168633	-0.925463	7.737634	14.27429	16.568602	12.709956	7.234402	-0.464478	-7.200768	-13.632943	0.090729						-12.1	-8.3	-2.0	5.2	14.2	20.9	23.2	19.3	13.1	4.1	-3.9	-10.4	5.3
348	52.777664	68.786346	377.970367	-8.807712	-4.376061	2.693657	10.88548	20.250179	27.07509	29.528391	25.624524	18.588411	8.436575	-0.895964	-7.461339	10.128436			-15.765281	-12.62695	-7.372068	-1.079803	7.563184	14.082704	16.419735	12.57201	7.124075	-0.565353	-7.297659	-13.766799	-0.05935						-12.3	-8.5	-2.3	4.9	13.9	20.6	23.0	19.1	12.9	3.9	-4.1	-10.6	5.0
349	52.775043	69.146881	332.403412	-8.556519	-3.779109	3.625334	11.63929	21.162047	27.898436	30.221061	26.299971	19.227644	8.987905	-0.433091	-7.156823	10.761346			-15.848444	-12.57767	-7.151685	-0.803888	8.025778	14.582104	16.851669	12.880481	7.296044	-0.516263	-7.387289	-13.796981	0.129488						-12.2	-8.2	-1.8	5.4	14.6	21.2	23.5	19.6	13.3	4.2	-3.9	-10.5	5.4
350	52.771439	69.507019	323.495392	-8.660021	-3.812058	3.613573	11.613514	21.175135	27.937717	30.258256	26.341434	19.239143	8.999907	-0.455088	-7.215312	10.753017			-16.173997	-12.84769	-7.372927	-1.041379	7.832852	14.423405	16.703171	12.664305	7.035757	-0.725127	-7.552563	-13.998544	-0.087728						-12.4	-8.3	-1.9	5.3	14.5	21.2	23.5	19.5	13.1	4.1	-4.0	-10.6	5.3
351	52.766861	69.867065	322.945313	-8.747803	-3.88298	3.548655	11.558499	21.170197	27.962416	30.252628	26.351113	19.221625	8.971621	-0.514681	-7.296598	10.716224			-16.326548	-12.946795	-7.454144	-1.131248	7.805288	14.439647	16.744078	12.661627	6.994281	-0.808087	-7.6648	-14.128196	-0.151241						-12.5	-8.4	-2.0	5.2	14.5	21.2	23.5	19.5	13.1	4.1	-4.1	-10.7	5.3
352	52.761303	70.227295	349.248505	-8.97743	-4.231331	3.05192	11.134093	20.719637	27.597665	29.957924	26.031147	18.883019	8.646931	-0.82552	-7.507361	10.373391			-16.362339	-12.973549	-7.603744	-1.227656	7.692059	14.35166	16.755289	12.739011	7.07874	-0.701718	-7.619961	-14.12587	-0.166506						-12.7	-8.6	-2.3	5.0	14.2	21.0	23.4	19.4	13.0	4.0	-4.2	-10.8	5.1
353	52.754765	70.587311	345.417145	-9.158889	-4.370753	2.897019	11.043307	20.705542	27.602814	29.973558	26.047932	18.873484	8.606274	-0.917435	-7.634758	10.305675			-16.640417	-13.134875	-7.748021	-1.284659	7.616978	14.21855	16.661484	12.629603	6.9748	-0.735684	-7.709253	-14.28911	-0.286717						-12.9	-8.8	-2.4	4.9	14.2	20.9	23.3	19.3	12.9	3.9	-4.3	-11.0	5.0
354	52.747257	70.947235	275.770325	-8.819956	-3.64068	3.99932	12.003762	21.799802	28.496281	30.722311	26.800924	19.654232	9.318733	-0.310992	-7.216639	11.067258			-16.662424	-13.021309	-7.319091	-0.804662	8.269282	14.82696	17.18145	13.042595	7.272806	-0.613108	-7.728276	-14.220076	0.018679						-12.7	-8.3	-1.7	5.6	15.0	21.7	24.0	19.9	13.5	4.4	-4.0	-10.7	5.5
355	52.738773	71.306885	287.497955	-8.997079	-3.92538	3.629969	11.655675	21.446479	28.276174	30.554231	26.601729	19.437657	9.063547	-0.610834	-7.409943	10.810186			-16.71768	-13.016949	-7.46741	-1.09124	7.967462	14.600646	17.031385	12.92072	7.180774	-0.654463	-7.712732	-14.265222	-0.102059						-12.9	-8.5	-1.9	5.3	14.7	21.4	23.8	19.8	13.3	4.2	-4.2	-10.8	5.4
356	52.729313	71.666565	286.495056	-9.041683	-4.004027	3.548584	11.59444	21.372292	28.233838	30.556981	26.592319	19.433386	8.998335	-0.732275	-7.458734	10.757788			-16.717399	-12.916873	-7.322535	-1.058831	7.871663	14.547667	17.056526	13.000746	7.30764	-0.598231	-7.652764	-14.200454	-0.056904						-12.9	-8.5	-1.9	5.3	14.6	21.4	23.8	19.8	13.4	4.2	-4.2	-10.8	5.4
357	52.718876	72.026031	223.509995	-8.705999	-3.318298	4.477983	12.462383	22.393636	29.164224	31.400547	27.42527	20.225969	9.680587	-0.191309	-7.076763	11.494853			-16.709293	-12.769387	-7.041222	-0.710186	8.475356	15.177463	17.682711	13.528026	7.678816	-0.448328	-7.659761	-14.123487	0.256726						-12.7	-8.0	-1.3	5.9	15.4	22.2	24.5	20.5	14.0	4.6	-3.9	-10.6	5.9
358	52.707466	72.385345	219.940567	-8.975461	-3.629739	4.190917	12.273124	22.190026	29.040446	31.313684	27.350292	20.124666	9.548245	-0.419932	-7.29657	11.309141			-16.897907	-12.87067	-7.08397	-0.83076	8.361046	15.041195	17.599773	13.451619	7.622008	-0.4749	-7.63131	-14.207964	0.17318						-12.9	-8.3	-1.4	5.7	15.3	22.0	24.5	20.4	13.9	4.5	-4.0	-10.8	5.7
359	52.695087	72.744507	182.62796	-8.971099	-3.475165	4.486831	12.604507	22.608137	29.475486	31.733842	27.741593	20.505205	9.844817	-0.245289	-7.215132	11.591144			-17.01728	-12.893997	-6.948739	-0.667527	8.627863	15.31348	17.896808	13.655524	7.791781	-0.39129	-7.599213	-14.216689	0.295893						-13.0	-8.2	-1.2	6.0	15.6	22.4	24.8	20.7	14.1	4.7	-3.9	-10.7	5.9
360	52.681736	73.103455	129.759964	-8.706926	-3.010994	5.138933	13.154507	23.251084	30.148137	32.416141	28.361418	21.093546	10.318164	0.137924	-6.929757	12.114348			-16.86814	-12.629728	-6.669464	-0.493561	8.984944	15.68906	18.351548	13.99994	8.031515	-0.212577	-7.477366	-14.068275	0.553158						-12.8	-7.8	-0.8	6.3	16.1	22.9	25.4	21.2	14.6	5.1	-3.7	-10.5	6.3
361	52.667416	73.462097	131.397415	-8.960465	-3.367574	4.7559	12.851663	22.917028	29.920676	32.275483	28.199272	20.920464	10.138424	-0.097688	-7.129192	11.868666			-16.924484	-12.680087	-6.762115	-0.670751	8.751941	15.438068	18.180342	13.830088	7.874568	-0.25981	-7.422416	-14.119438	0.436325						-12.9	-8.0	-1.0	6.1	15.8	22.7	25.2	21.0	14.4	4.9	-3.8	-10.6	6.2
362	52.652126	73.820465	129.087997	-9.090153	-3.503857	4.602865	12.793617	22.837349	29.817732	32.186383	28.103041	20.842788	10.091954	-0.15173	-7.218015	11.775998			-17.0111	-12.762365	-6.797239	-0.639253	8.785469	15.445825	18.110013	13.777822	7.819991	-0.256313	-7.425936	-14.195826	0.404257						-13.1	-8.1	-1.1	6.1	15.8	22.6	25.1	20.9	14.3	4.9	-3.8	-10.7	6.1
363	52.635864	74.178802	140.323395	-8.968528	-3.426849	4.740886	12.735807	22.827532	29.923474	32.372992	28.205636	20.853085	10.044019	-0.156461	-7.142788	11.834067			-16.890283	-12.673845	-6.749773	-0.717443	8.760946	15.586382	18.272152	13.949762	7.910822	-0.269786	-7.460354	-14.17118	0.462283						-12.9	-8.1	-1.0	6.0	15.8	22.8	25.3	21.1	14.4	4.9	-3.8	-10.7	6.1
364	52.618637	74.536743	152.400009	-9.013588	-3.452809	4.697148	12.666409	22.781888	29.895684	32.368319	28.141617	20.795278	9.967059	-0.199805	-7.161732	11.790456			-17.002534	-12.794993	-6.831161	-0.778563	8.729261	15.651849	18.323817	13.948632	7.86986	-0.374019	-7.583712	-14.294711	0.405311						-13.0	-8.1	-1.1	5.9	15.8	22.8	25.3	21.0	14.3	4.8	-3.9	-10.7	6.1
365	52.600441	74.894501	166.044098	-9.279468	-3.705526	4.352679	12.414937	22.598889	29.821686	32.322755	28.030732	20.653986	9.808763	-0.371727	-7.352745	11.607913			-17.40571	-13.214487	-7.126326	-1.000477	8.510485	15.565497	18.256281	13.774565	7.607142	-0.642239	-7.829365	-14.633327	0.15517						-13.3	-8.5	-1.4	5.7	15.6	22.7	25.3	20.9	14.1	4.6	-4.1	-11.0	5.9
366	52.581291	75.251923	148.740265	-9.365038	-3.595656	4.493411	12.615859	22.867042	30.043091	32.487429	28.173029	20.802943	9.964324	-0.244735	-7.361876	11.739985			-17.733938	-13.479772	-7.107087	-0.867375	8.617437	15.741959	18.400219	13.846986	7.561417	-0.736541	-7.985961	-14.876987	0.11503						-13.5	-8.5	-1.3	5.9	15.7	22.9	25.4	21.0	14.2	4.6	-4.1	-11.1	5.9
367	52.561169	75.60907	125.084389	-9.384916	-3.487748	4.691914	12.868883	23.102838	30.265181	32.669054	28.360349	20.992317	10.146072	-0.102222	-7.326542	11.899598			-17.89712	-13.612604	-7.064738	-0.773195	8.74041	15.878873	18.526166	13.917507	7.55796	-0.786667	-8.0685	-15.004707	0.117782						-13.6	-8.6	-1.2	6.0	15.9	23.1	25.6	21.1	14.3	4.7	-4.1	-11.2	6.0
368	52.540089	75.965851	121.919998	-9.276981	-3.424282	4.740392	12.887769	23.161138	30.497373	32.95495	28.610994	21.154153	10.204857	-0.116735	-7.21489	12.014895			-17.664381	-13.402656	-7.087948	-0.838564	8.756046	15.980485	18.716094	14.066399	7.640383	-0.780824	-7.960376	-14.782442	0.220185						-13.5	-8.4	-1.2	6.0	16.0	23.2	25.8	21.3	14.4	4.7	-4.0	-11.0	6.1
369	52.518055	76.322266	121.919998	-9.294479	-3.483973	4.706749	12.873478	23.135631	30.580308	33.073878	28.746165	21.260941	10.228027	-0.155819	-7.204839	12.038839			-17.659857	-13.438716	-7.222462	-0.8803	8.760767	16.038743	18.790548	14.119368	7.62988	-0.866715	-7.976896	-14.735013	0.213279						-13.5	-8.5	-1.3	6.0	15.9	23.3	25.9	21.4	14.4	4.7	-4.1	-11.0	6.1
370	52.495064	76.678345	121.356789	-9.333897	-3.508793	4.672369	12.902343	23.132407	30.604882	33.076328	28.791093	21.310507	10.221198	-0.181736	-7.225933	12.038397			-17.5961	-13.340743	-7.091766	-0.62556	9.019542	16.290228	19.058356	14.436888	7.878165	-0.73531	-7.896321	-14.661065	0.394693						-13.5	-8.4	-1.2	6.1	16.1	23.4	26.1	21.6	14.6	4.7	-4.0	-10.9	6.2
371	52.471107	77.03418	121.919998	-9.397615	-3.558778	4.581045	12.820594	23.098934	30.653252	33.089576	28.829923	21.366851	10.222144	-0.201077	-7.259874	12.020415			-17.937169	-13.670416	-7.309479	-0.863787	8.786719	16.093087	18.907415	14.242614	7.57583	-1.031548	-8.130209	-14.944016	0.143253						-13.7	-8.6	-1.4	6.0	15.9	23.4	26.0	21.5	14.5	4.6	-4.2	-11.1	6.1
372	52.446205	77.389557	121.919998	-9.354695	-3.523209	4.587839	12.759532	23.138634	30.820068	33.260748	29.001211	21.48239	10.233737	-0.20943	-7.21517	12.081805			-18.086945	-13.771213	-7.379882	-1.026311	8.670846	16.127059	19.004534	14.312388	7.504946	-1.172191	-8.251737	-15.062392	0.072425						-13.7	-8.6	-1.4	5.9	15.9	23.5	26.1	21.7	14.5	4.5	-4.2	-11.1	6.1
373	52.420357	77.744476	105.544327	-9.256921	-3.341295	4.858792	13.051281	23.348634	30.933634	33.333354	29.127904	21.634944	10.39605	-0.037266	-7.083855	12.247105			-18.100299	-13.769584	-7.195917	-0.796243	8.836057	16.280708	19.154507	14.432906	7.580433	-1.13808	-8.276024	-15.0549	0.162797						-13.7	-8.6	-1.2	6.1	16.1	23.6	26.2	21.8	14.6	4.6	-4.2	-11.1	6.2
374	52.393547	78.099121	121.919998	-9.344694	-3.543712	4.531238	12.743579	23.073135	30.823569	33.273898	29.044475	21.518907	10.229147	-0.235806	-7.148271	12.080455			-18.020463	-13.725773	-7.294739	-0.90402	8.67954	16.202083	19.18439	14.417289	7.526776	-1.203735	-8.234506	-14.959865	0.138915						-13.7	-8.6	-1.4	5.9	15.9	23.5	26.2	21.7	14.5	4.5	-4.2	-11.1	6.1
375	52.365791	78.453339	121.919998	-9.188245	-3.399879	4.68973	12.831329	23.2121	31.003221	33.469003	29.216681	21.649623	10.301084	-0.155503	-6.994471	12.219556			-17.863875	-13.584743	-7.183339	-0.850074	8.757854	16.371034	19.453945	14.610842	7.630939	-1.188796	-8.230496	-14.843887	0.256617						-13.5	-8.5	-1.2	6.0	16.0	23.7	26.5	21.9	14.6	4.6	-4.2	-10.9	6.2
376	52.337101	78.807068	134.248962	-9.260699	-3.536501	4.479738	12.628209	23.011671	30.959785	33.43532	29.199282	21.578481	10.181619	-0.292924	-7.03527	12.112393			-17.883273	-13.646468	-7.283937	-0.971099	8.570042	16.29427	19.450256	14.593383	7.517009	-1.31146	-8.255128	-14.844579	0.185751						-13.6	-8.6	-1.4	5.8	15.8	23.6	26.4	21.9	14.5	4.4	-4.3	-10.9	6.1
377	51.371037	50.42804	69.457855	-4.430405	-0.344712	6.914424	15.34392	24.469497	31.377987	34.19017	30.940601	23.056718	13.330946	3.518351	-2.958079	14.617451			-10.961357	-8.094663	-3.528143	2.774368	10.590299	16.54283	19.192416	16.080922	9.64344	2.844556	-3.48875	-9.00771	3.549017						-7.7	-4.2	1.7	9.1	17.5	24.0	26.7	23.5	16.4	8.1	0.0	-6.0	9.1
378	51.417557	50.769501	74.72596	-4.569961	-0.47957	6.807742	15.235585	24.327821	31.278302	34.084614	30.83465	22.951212	13.185182	3.38712	-3.11354	14.494096			-11.08522	-8.231691	-3.605264	2.677936	10.543916	16.496777	19.144349	16.04007	9.592856	2.772354	-3.583079	-9.103406	3.471633						-7.8	-4.4	1.6	9.0	17.4	23.9	26.6	23.4	16.3	8.0	-0.1	-6.1	9.0
379	51.463192	51.111603	64.333794	-4.584449	-0.39678	6.922477	15.365183	24.477345	31.419471	34.168986	30.923977	23.049812	13.236047	3.400062	-3.159375	14.568563			-11.220154	-8.329213	-3.627054	2.658066	10.608365	16.547543	19.171294	16.049963	9.588832	2.7197	-3.721816	-9.269603	3.431327						-7.9	-4.4	1.6	9.0	17.5	24.0	26.7	23.5	16.3	8.0	-0.2	-6.2	9.0
380	51.551796	51.797791	66.525352	-4.806591	-0.630809	6.739263	15.175969	24.287261	31.345933	34.040803	30.801064	22.891313	13.053392	3.14205	-3.405812	14.386153			-11.450461	-8.59077	-3.798019	2.447053	10.342305	16.282952	18.869008	15.772114	9.371227	2.555424	-3.885653	-9.410309	3.208739						-8.1	-4.6	1.5	8.8	17.3	23.8	26.5	23.3	16.1	7.8	-0.4	-6.4	8.8
381	51.594749	52.141815	70.580406	-4.887231	-0.723517	6.681843	15.148038	24.259717	31.347225	33.987574	30.749464	22.840398	12.989432	3.043513	-3.511329	14.327094			-11.611498	-8.747209	-3.879393	2.355621	10.285126	16.24306	18.811014	15.710222	9.250369	2.424218	-4.067513	-9.59698	3.098086						-8.2	-4.7	1.4	8.8	17.3	23.8	26.4	23.2	16.0	7.7	-0.5	-6.6	8.7
382	52.387943	61.265869	223.644669	-7.42963	-2.797202	5.028655	13.27683	22.749919	29.306204	31.507649	27.914332	21.065237	10.684576	0.814258	-6.127258	12.166131			-14.983694	-11.528311	-6.151729	0.359729	8.778075	15.007872	17.125632	13.753231	8.223018	0.360918	-6.654828	-12.99424	0.941306						-11.2	-7.2	-0.6	6.8	15.8	22.2	24.3	20.8	14.6	5.5	-2.9	-9.6	6.6
383	52.405708	61.622131	209.185532	-7.505499	-2.865841	5.03379	13.260952	22.729407	29.33823	31.592058	27.9395	21.082882	10.660482	0.773691	-6.185258	12.154533			-15.072547	-11.611165	-6.209307	0.303739	8.738153	14.987426	17.110021	13.719454	8.20061	0.315594	-6.720714	-13.04441	0.893071						-11.3	-7.2	-0.6	6.8	15.7	22.2	24.4	20.8	14.6	5.5	-3.0	-9.6	6.5
384	52.422512	61.978607	208.36145	-7.607822	-3.025439	4.904463	13.14467	22.549175	29.165122	31.456592	27.773832	20.947488	10.525721	0.667301	-6.278774	12.018527			-15.128401	-11.676573	-6.209851	0.285098	8.691151	14.895667	17.012515	13.592976	8.115618	0.299846	-6.746764	-13.065441	0.83882						-11.4	-7.4	-0.7	6.7	15.6	22.0	24.2	20.7	14.5	5.4	-3.0	-9.7	6.4
385	52.438347	62.335358	213.360001	-7.744217	-3.247593	4.696763	12.989834	22.365354	28.938243	31.245435	27.542498	20.778363	10.357679	0.534475	-6.402338	11.837875			-15.222466	-11.854612	-6.2866	0.240306	8.667839	14.811995	16.917435	13.463383	8.034135	0.269777	-6.80157	-13.128361	0.759272						-11.5	-7.6	-0.8	6.6	15.5	21.9	24.1	20.5	14.4	5.3	-3.1	-9.8	6.3
386	52.453224	62.692383	213.360001	-7.809338	-3.31502	4.632297	12.966936	22.347361	28.869642	31.168383	27.441377	20.708689	10.292092	0.472872	-6.449258	11.77717			-15.27753	-11.945731	-6.308335	0.262476	8.749597	14.839965	16.955662	13.404763	8.011541	0.28764	-6.825026	-13.154623	0.750033						-11.5	-7.6	-0.8	6.6	15.5	21.9	24.1	20.4	14.4	5.3	-3.2	-9.8	6.3
387	52.467125	63.049561	213.360001	-7.697242	-3.216841	4.793496	12.96626	22.408856	29.049879	31.382985	27.582921	20.769987	10.277437	0.481793	-6.365424	11.869509			-15.14622	-11.798956	-6.20907	0.177931	8.712843	14.930383	17.135862	13.540601	8.068805	0.318602	-6.789944	-13.064209	0.823052						-11.4	-7.5	-0.7	6.6	15.6	22.0	24.3	20.6	14.4	5.3	-3.2	-9.7	6.3
388	52.480068	63.406952	213.360001	-7.704485	-3.207595	4.813691	12.956377	22.426116	29.12337	31.460128	27.607258	20.768101	10.244313	0.444836	-6.3812	11.879243			-15.168117	-11.809282	-6.229464	0.106819	8.643767	14.967683	17.201216	13.563798	8.039485	0.281058	-6.812543	-13.103362	0.806755						-11.4	-7.5	-0.7	6.5	15.5	22.0	24.3	20.6	14.4	5.3	-3.2	-9.7	6.3
389	52.492039	63.764465	212.325195	-7.826533	-3.317026	4.695541	12.889938	22.370424	29.102552	31.432358	27.554382	20.736261	10.17299	0.33111	-6.488882	11.804426			-15.24704	-11.892911	-6.296315	0.066311	8.616218	15.023541	17.256338	13.59163	8.051503	0.27799	-6.808816	-13.174727	0.788643						-11.5	-7.6	-0.8	6.5	15.5	22.1	24.3	20.6	14.4	5.2	-3.2	-9.8	6.3
390	52.503048	64.122223	190.419662	-7.819986	-3.217687	4.864398	13.08999	22.607124	29.293784	31.586205	27.679982	20.884604	10.292361	0.381946	-6.47548	11.930603			-15.197584	-11.76808	-6.189413	0.168755	8.73569	15.171129	17.348335	13.6911	8.166569	0.362665	-6.718086	-13.157536	0.884462						-11.5	-7.5	-0.7	6.6	15.7	22.2	24.5	20.7	14.5	5.3	-3.2	-9.8	6.4
391	52.513081	64.480255	159.641556	-7.742995	-3.034583	5.101017	13.379969	22.923174	29.52485	31.78864	27.875939	21.093467	10.500746	0.548405	-6.37876	12.131656			-15.154931	-11.620934	-6.057908	0.322842	8.90933	15.311442	17.398358	13.674677	8.169136	0.438602	-6.602891	-13.11688	0.97257						-11.4	-7.3	-0.5	6.9	15.9	22.4	24.6	20.8	14.6	5.5	-3.0	-9.7	6.6
392	52.522144	64.838257	176.204208	-7.8237	-3.238138	4.824844	13.084902	22.611724	29.400658	31.731747	27.751226	20.903717	10.290568	0.378162	-6.447506	11.955683			-14.977804	-11.546722	-6.100405	0.221395	8.772791	15.246075	17.355309	13.623673	8.178052	0.553104	-6.470553	-13.013095	0.986818						-11.4	-7.4	-0.6	6.7	15.7	22.3	24.5	20.7	14.5	5.4	-3.0	-9.7	6.5
393	52.530239	65.196411	201.924911	-7.977137	-3.460885	4.472322	12.769521	22.273268	29.129364	31.506394	27.498981	20.606719	10.038234	0.195535	-6.576465	11.706321			-15.182274	-11.782371	-6.282855	0.069742	8.628337	15.113715	17.244913	13.4874	8.095914	0.461525	-6.600553	-13.159647	0.841154						-11.6	-7.6	-0.9	6.4	15.5	22.1	24.4	20.5	14.4	5.2	-3.2	-9.9	6.3
394	52.537361	65.554718	213.360001	-8.02472	-3.487743	4.425005	12.712322	22.218352	29.080148	31.454873	27.448732	20.531823	9.964491	0.136082	-6.630442	11.65241			-15.202916	-11.807969	-6.284323	0.039961	8.602495	15.101815	17.245496	13.44202	8.024756	0.365841	-6.64366	-13.184091	0.808285						-11.6	-7.6	-0.9	6.4	15.4	22.1	24.4	20.4	14.3	5.2	-3.3	-9.9	6.2
395	52.543514	65.91333	215.387314	-7.979148	-3.411198	4.517703	12.717379	22.226909	29.076265	31.471243	27.47675	20.548462	9.978843	0.154155	-6.601584	11.681315			-15.174259	-11.769776	-6.275659	-0.032347	8.544211	15.076085	17.239196	13.409102	7.950081	0.263582	-6.684921	-13.18274	0.780213						-11.6	-7.6	-0.9	6.3	15.4	22.1	24.4	20.4	14.2	5.1	-3.3	-9.9	6.2
396	52.548691	66.271729	235.798431	-8.090958	-3.600992	4.182977	12.386498	21.833854	28.741169	31.20853	27.209037	20.283677	9.755385	-0.023755	-6.706584	11.43157			-15.188771	-11.852892	-6.435045	-0.240266	8.281271	14.823751	17.02905	13.252642	7.79089	0.145172	-6.725402	-13.217266	0.638594						-11.6	-7.7	-1.1	6.1	15.1	21.8	24.1	20.2	14.0	5.0	-3.4	-10.0	6.0
397	52.552895	66.630249	243.110245	-8.083544	-3.602666	4.137396	12.284686	21.730656	28.698408	31.173927	27.165007	20.224398	9.707769	-0.033546	-6.700831	11.391805			-15.232723	-11.953492	-6.614508	-0.40444	8.179727	14.712787	16.95473	13.125547	7.670667	0.038977	-6.810983	-13.288054	0.53152						-11.7	-7.8	-1.2	5.9	15.0	21.7	24.1	20.1	13.9	4.9	-3.4	-10.0	6.0
398	52.556126	66.988556	253.061905	-8.016489	-3.503657	4.22511	12.303049	21.769187	28.701874	31.116404	27.152474	20.178479	9.69083	0.003602	-6.643007	11.414821			-15.194317	-11.90349	-6.543035	-0.383638	8.286874	14.773737	16.989205	13.151265	7.668419	-0.00423	-6.861218	-13.268015	0.559296						-11.6	-7.7	-1.2	6.0	15.0	21.7	24.1	20.2	13.9	4.8	-3.4	-10.0	6.0
399	52.55838	67.346588	289.599152	-8.214996	-3.796282	3.713723	11.869508	21.266385	28.185543	30.618823	26.68833	19.70907	9.354872	-0.23967	-6.821577	11.027811			-15.347197	-12.160907	-6.82171	-0.605248	8.061932	14.543613	16.745345	12.936672	7.470472	-0.182863	-6.933551	-13.36158	0.362082						-11.8	-8.0	-1.6	5.6	14.7	21.4	23.7	19.8	13.6	4.6	-3.6	-10.1	5.7
400	52.559662	67.703918	312.996368	-8.255812	-3.837003	3.677927	11.755714	21.13657	28.07275	30.500009	26.588623	19.544594	9.211141	-0.343767	-6.895819	10.929577			-15.540029	-12.365145	-6.950199	-0.823203	7.860732	14.419785	16.669176	12.837559	7.307845	-0.422051	-7.149061	-13.546203	0.191601						-11.9	-8.1	-1.6	5.5	14.5	21.2	23.6	19.7	13.4	4.4	-3.7	-10.2	5.6
401	52.559978	68.068542	348.844757	-8.514415	-4.193126	2.974462	11.238049	20.578893	27.514252	29.99835	26.127368	19.062739	8.817847	-0.629062	-7.154163	10.485099			-15.655861	-12.563653	-7.2325	-1.090042	7.478533	14.036038	16.35652	12.524965	7.060411	-0.572178	-7.161338	-13.626889	-0.037166						-12.1	-8.4	-2.1	5.1	14.0	20.8	23.2	19.3	13.1	4.1	-3.9	-10.4	5.2
402	52.559315	68.424744	363.885498	-8.625797	-4.26131	2.898685	11.174707	20.532333	27.448673	29.898401	26.02063	18.94658	8.720314	-0.714108	-7.262544	10.398047			-15.842993	-12.72235	-7.342789	-1.123564	7.528685	14.130088	16.474264	12.592515	7.045094	-0.677733	-7.318818	-13.779453	-0.086421						-12.2	-8.5	-2.2	5.0	14.0	20.8	23.2	19.3	13.0	4.0	-4.0	-10.5	5.2
403	52.557682	68.782349	372.775055	-8.733829	-4.288369	2.90577	11.173949	20.590115	27.484552	29.891512	25.997869	18.911238	8.683429	-0.758123	-7.353264	10.375404			-16.054446	-12.890645	-7.475122	-1.211373	7.45676	14.096604	16.440848	12.507679	6.931124	-0.821572	-7.486558	-13.948815	-0.204626						-12.4	-8.6	-2.3	5.0	14.0	20.8	23.2	19.3	12.9	3.9	-4.1	-10.7	5.1
404	52.555069	69.141418	348.566803	-8.669189	-3.987968	3.452474	11.584258	21.13962	27.961177	30.271517	26.36943	19.249573	8.970441	-0.543544	-7.230469	10.713943			-16.13313	-12.88374	-7.41502	-1.105481	7.719503	14.393258	16.681577	12.686157	7.014396	-0.811459	-7.554784	-13.975117	-0.11532						-12.4	-8.4	-2.0	5.2	14.4	21.2	23.5	19.5	13.1	4.1	-4.0	-10.6	5.3
405	52.551479	69.500122	328.9935	-8.627424	-3.819329	3.715669	11.803239	21.452886	28.238782	30.477681	26.592434	19.445182	9.138108	-0.422563	-7.155564	10.903258			-16.118784	-12.757665	-7.234047	-0.955796	7.938668	14.623202	16.891211	12.873687	7.146777	-0.714768	-7.516256	-13.926147	0.02084						-12.4	-8.3	-1.8	5.4	14.7	21.4	23.7	19.7	13.3	4.2	-4.0	-10.5	5.5
406	52.546921	69.858673	328.979065	-8.727302	-3.916821	3.59583	11.699487	21.36859	28.198571	30.417268	26.546564	19.399679	9.083319	-0.51303	-7.243439	10.825726			-16.235665	-12.830013	-7.330544	-1.051558	7.864845	14.580322	16.889576	12.844326	7.101611	-0.74636	-7.569117	-13.99202	-0.03955						-12.5	-8.4	-1.9	5.3	14.6	21.4	23.7	19.7	13.3	4.2	-4.0	-10.6	5.4
407	52.541389	70.217163	330.71875	-8.825959	-3.977618	3.534537	11.631395	21.369891	28.209694	30.440142	26.556407	19.378766	9.049535	-0.570864	-7.302765	10.791097			-16.360972	-12.887991	-7.431382	-1.07903	7.921711	14.625905	16.98434	12.908171	7.134261	-0.719873	-7.620892	-14.046628	-0.047698						-12.6	-8.4	-1.9	5.3	14.6	21.4	23.7	19.7	13.3	4.2	-4.1	-10.7	5.4
408	52.534878	70.575806	329.904053	-9.077422	-4.206973	3.226746	11.448206	21.244443	28.086063	30.304803	26.447211	19.278334	8.949727	-0.706613	-7.483651	10.625906			-16.752344	-13.207913	-7.693228	-1.205836	7.770989	14.40903	16.786404	12.683242	6.924321	-0.80955	-7.728062	-14.284265	-0.258934						-12.9	-8.7	-2.2	5.1	14.5	21.2	23.5	19.6	13.1	4.1	-4.2	-10.9	5.2
409	52.527405	70.933777	268.609375	-8.726048	-3.48916	4.268817	12.347173	22.192888	28.854891	30.954327	27.083771	19.947998	9.578936	-0.167062	-7.067369	11.31493			-16.619393	-12.945557	-7.165483	-0.693192	8.406963	14.968243	17.292002	13.112377	7.283485	-0.635925	-7.702507	-14.094852	0.100513						-12.7	-8.2	-1.4	5.8	15.3	21.9	24.1	20.1	13.6	4.5	-3.9	-10.6	5.7
410	52.518959	71.291992	278.795288	-8.728624	-3.546353	4.152805	12.15326	22.062212	28.850728	31.008168	27.083391	19.878473	9.451428	-0.314567	-7.10943	11.245124			-16.552211	-12.830762	-7.231222	-0.912522	8.216437	14.903052	17.31005	13.138345	7.314563	-0.645847	-7.689615	-14.062744	0.079794						-12.6	-8.2	-1.5	5.6	15.1	21.9	24.2	20.1	13.6	4.4	-4.0	-10.6	5.7
411	52.509544	71.650024	283.857056	-8.841361	-3.688278	4.010107	12.010717	21.907599	28.735997	30.911969	26.980277	19.776716	9.328093	-0.477461	-7.222303	11.119339			-16.593279	-12.761849	-7.129503	-0.875995	8.179813	14.894888	17.36829	13.246979	7.470795	-0.564956	-7.596887	-14.020159	0.134845						-12.7	-8.2	-1.6	5.6	15.0	21.8	24.1	20.1	13.6	4.4	-4.0	-10.6	5.6
412	52.499153	72.007904	240.552551	-8.66692	-3.273508	4.551256	12.557494	22.546292	29.339945	31.472903	27.553167	20.328555	9.778474	-0.142311	-6.999479	11.587156			-16.734563	-12.79855	-7.071034	-0.781831	8.44802	15.146815	17.633029	13.403972	7.569956	-0.570916	-7.695459	-14.058937	0.207542						-12.7	-8.0	-1.3	5.9	15.5	22.2	24.6	20.5	13.9	4.6	-3.9	-10.5	5.9
413	52.487793	72.365601	223.62117	-8.76801	-3.335875	4.545239	12.594044	22.62413	29.462231	31.622194	27.703586	20.45631	9.842902	-0.176414	-7.054982	11.62628			-16.829667	-12.78849	-7.003503	-0.767689	8.480519	15.170327	17.696107	13.443596	7.588981	-0.560515	-7.64656	-14.067646	0.226288						-12.8	-8.1	-1.2	5.9	15.6	22.3	24.7	20.6	14.0	4.6	-3.9	-10.6	5.9
414	52.475471	72.723145	203.354767	-8.868334	-3.395092	4.512153	12.623508	22.650106	29.533258	31.723514	27.789698	20.545917	9.914456	-0.196282	-7.098336	11.644547			-16.811234	-12.665558	-6.868522	-0.649946	8.585188	15.236674	17.8163	13.588525	7.756501	-0.40693	-7.476713	-13.988916	0.342947						-12.8	-8.0	-1.2	6.0	15.6	22.4	24.8	20.7	14.2	4.8	-3.8	-10.5	6.0
415	52.462177	73.080444	144.966614	-8.490477	-2.787891	5.323173	13.305623	23.42098	30.298374	32.480325	28.47299	21.220347	10.482076	0.313934	-6.704421	12.277919			-16.651599	-12.415571	-6.573081	-0.4134	9.041093	15.719514	18.356954	14.01484	8.057507	-0.191763	-7.356818	-13.819847	0.647319						-12.6	-7.6	-0.6	6.4	16.2	23.0	25.4	21.2	14.6	5.1	-3.5	-10.3	6.5
416	52.447922	73.437592	143.191223	-8.596184	-2.953682	5.160337	13.129261	23.232482	30.197887	32.452931	28.403145	21.139001	10.385104	0.186245	-6.786578	12.162496			-16.656384	-12.387324	-6.530814	-0.534294	8.894952	15.576948	18.264302	13.933285	7.969319	-0.204741	-7.306758	-13.827173	0.599277						-12.6	-7.7	-0.7	6.3	16.1	22.9	25.4	21.2	14.6	5.1	-3.6	-10.3	6.4
417	52.432697	73.794434	129.905457	-8.531672	-2.801213	5.356956	13.300095	23.451833	30.373401	32.66178	28.573501	21.279385	10.51618	0.312688	-6.70896	12.315331			-16.724816	-12.427939	-6.534058	-0.505656	9.028218	15.71222	18.360808	13.991332	7.966202	-0.212596	-7.373933	-13.903316	0.614706						-12.6	-7.6	-0.6	6.4	16.2	23.0	25.5	21.3	14.6	5.2	-3.5	-10.3	6.5
418	52.416508	74.151093	159.738281	-8.754026	-3.188353	4.883134	12.860383	22.963694	30.007504	32.388375	28.266379	20.919503	10.185558	0.003148	-6.92593	11.967447			-16.768928	-12.527018	-6.679447	-0.683578	8.810118	15.600927	18.24652	13.928889	7.919858	-0.27194	-7.385856	-13.983463	0.517174						-12.8	-7.9	-0.9	6.1	15.9	22.8	25.3	21.1	14.4	5.0	-3.7	-10.5	6.2
419	52.399361	74.507477	152.400009	-8.750983	-3.042023	5.071	13.054316	23.204655	30.192622	32.56689	28.402289	21.065087	10.316875	0.133624	-6.87002	12.112028			-16.965992	-12.75038	-6.764923	-0.635087	8.953021	15.829501	18.409836	13.999757	7.885193	-0.377495	-7.551012	-14.150386	0.490169						-12.9	-7.9	-0.8	6.2	16.1	23.0	25.5	21.2	14.5	5.0	-3.7	-10.5	6.3
420	52.381252	74.863556	163.780746	-8.973263	-3.246621	4.796237	12.819612	23.051772	30.171923	32.588375	28.334696	20.961426	10.180059	-0.025571	-7.022643	11.969667			-17.301488	-13.07235	-6.99894	-0.869116	8.711965	15.746975	18.372557	13.855498	7.664988	-0.611802	-7.762695	-14.418663	0.276411						-13.1	-8.2	-1.1	6.0	15.9	23.0	25.5	21.1	14.3	4.8	-3.9	-10.7	6.1
421	52.362183	75.219421	144.065964	-8.964282	-3.08589	5.000894	13.035428	23.364923	30.488927	32.873157	28.573915	21.185857	10.365468	0.11957	-6.971654	12.165526			-17.57245	-13.293258	-6.983934	-0.820449	8.782893	15.945787	18.564728	13.962694	7.608451	-0.712296	-7.91551	-14.636034	0.244218						-13.3	-8.2	-1.0	6.1	16.1	23.2	25.7	21.3	14.4	4.8	-3.9	-10.8	6.2
422	52.342152	75.574982	122.22863	-9.231995	-3.2411	4.957261	13.203604	23.391755	30.423729	32.728297	28.517621	21.203058	10.447588	0.148063	-7.126814	12.118422			-17.854625	-13.575489	-6.993319	-0.609667	8.861537	15.909075	18.48701	13.87252	7.50376	-0.762863	-7.95556	-14.859897	0.16854						-13.5	-8.4	-1.0	6.3	16.1	23.2	25.6	21.2	14.4	4.8	-3.9	-11.0	6.1
423	52.321167	75.930176	121.919998	-9.022557	-3.107831	5.029574	13.17374	23.499316	30.791981	33.198711	28.899138	21.436041	10.50384	0.124923	-6.956533	12.297529			-17.550479	-13.284796	-7.081671	-0.778325	8.86699	16.072814	18.774038	14.088157	7.637062	-0.803171	-7.897878	-14.61202	0.285893						-13.3	-8.2	-1.0	6.2	16.2	23.4	26.0	21.5	14.5	4.9	-3.9	-10.8	6.3
424	52.299229	76.285126	121.919998	-8.984015	-3.099541	5.063094	13.208029	23.477394	30.847	33.281235	28.99446	21.523195	10.522437	0.115953	-6.91199	12.336438			-17.412744	-13.156112	-7.044353	-0.69407	8.940463	16.175022	18.886226	14.235421	7.750721	-0.785732	-7.847039	-14.495538	0.379355						-13.2	-8.1	-1.0	6.3	16.2	23.5	26.1	21.6	14.6	4.9	-3.9	-10.7	6.4
425	52.276337	76.639648	115.571007	-9.07989	-3.154633	5.048903	13.305211	23.524423	30.849868	33.244338	29.034271	21.596614	10.569922	0.149169	-6.964285	12.343659			-17.604132	-13.353904	-7.102589	-0.555314	9.058185	16.23646	18.935555	14.258556	7.71329	-0.866278	-7.944962	-14.626584	0.34569						-13.3	-8.3	-1.0	6.4	16.3	23.5	26.1	21.6	14.7	4.9	-3.9	-10.8	6.3
426	52.252491	76.993866	121.882698	-9.050136	-3.152477	5.005364	13.195248	23.513878	30.991144	33.387974	29.184426	21.670549	10.534014	0.081967	-6.944161	12.368149			-17.689794	-13.405581	-7.154924	-0.711096	8.968556	16.279747	19.050735	14.38549	7.693352	-0.966428	-8.014291	-14.701818	0.311162						-13.4	-8.3	-1.1	6.2	16.2	23.6	26.2	21.8	14.7	4.8	-4.0	-10.8	6.3
427	52.227699	77.347717	121.919998	-9.057176	-3.160514	4.962426	13.153593	23.504629	31.072153	33.459752	29.262009	21.72024	10.527689	0.055486	-6.934292	12.3805			-17.827859	-13.520847	-7.224341	-0.798738	8.877948	16.285851	19.097609	14.41035	7.614092	-1.07928	-8.101079	-14.799645	0.244505						-13.4	-8.3	-1.1	6.2	16.2	23.7	26.3	21.8	14.7	4.7	-4.0	-10.9	6.3
428	52.201958	77.701141	109.395332	-8.82923	-2.874606	5.303849	13.427179	23.772889	31.35907	33.73558	29.523729	21.95031	10.698419	0.238469	-6.729672	12.631332			-17.76965	-13.432124	-6.998937	-0.686642	9.031963	16.544131	19.39588	14.650746	7.761891	-1.088079	-8.143462	-14.746603	0.376593						-13.3	-8.2	-0.8	6.4	16.4	24.0	26.6	22.1	14.9	4.8	-4.0	-10.7	6.5
429	52.17527	78.05423	128.73381	-9.024902	-3.179669	4.902906	13.087742	23.402543	31.074675	33.459718	29.276683	21.713252	10.467062	-0.009241	-6.873319	12.358121			-17.789483	-13.4681	-7.077034	-0.773549	8.823916	16.342791	19.264728	14.511064	7.622362	-1.15245	-8.131366	-14.754208	0.284889						-13.4	-8.3	-1.1	6.2	16.1	23.7	26.4	21.9	14.7	4.7	-4.1	-10.8	6.3
430	52.147636	78.406891	128.205261	-8.899312	-3.021929	5.073259	13.188964	23.577468	31.309038	33.715626	29.491813	21.864686	10.544314	0.071409	-6.747032	12.514025			-17.749485	-13.398079	-6.962362	-0.756234	8.919514	16.56223	19.59313	14.737886	7.712914	-1.168267	-8.174175	-14.736593	0.381707						-13.3	-8.2	-0.9	6.2	16.2	23.9	26.7	22.1	14.8	4.7	-4.1	-10.7	6.4
431	52.119072	78.759094	129.100586	-8.89857	-3.022993	5.075758	13.233649	23.625011	31.404403	33.797266	29.604399	21.916993	10.577141	0.083881	-6.716356	12.556715			-17.693594	-13.346906	-6.907017	-0.668401	8.968336	16.695485	19.783594	14.929823	7.776962	-1.14168	-8.131462	-14.69714	0.464						-13.3	-8.2	-0.9	6.3	16.3	24.0	26.8	22.3	14.8	4.7	-4.0	-10.7	6.5
432	51.011917	49.487122	68.317276	-4.092539	0.015981	7.156809	15.61757	24.728414	31.643921	34.550154	31.267837	23.344828	13.712866	3.930958	-2.531523	14.94544			-10.528812	-7.704345	-3.33231	3.156136	10.859213	16.902148	19.508954	16.43157	9.81569	3.082524	-3.126285	-8.540746	3.876978						-7.3	-3.8	1.9	9.4	17.8	24.3	27.0	23.8	16.6	8.4	0.4	-5.5	9.4
433	51.060875	49.825256	57.35199	-4.067017	0.066168	7.237605	15.681539	24.888621	31.777375	34.630101	31.350859	23.422323	13.743057	3.920835	-2.556914	15.007879			-10.607921	-7.708497	-3.310762	3.103615	10.888136	16.973193	19.565967	16.480129	9.838511	3.058436	-3.222311	-8.682363	3.864678						-7.3	-3.8	2.0	9.4	17.9	24.4	27.1	23.9	16.6	8.4	0.3	-5.6	9.4
434	51.108963	50.164093	60.787884	-4.193138	-0.08521	7.111938	15.536493	24.755707	31.704734	34.52911	31.245681	23.317722	13.595546	3.758994	-2.710338	14.880603			-10.721131	-7.809865	-3.374357	2.972651	10.778462	16.899716	19.505807	16.426826	9.807662	3.011254	-3.315449	-8.785597	3.782998						-7.5	-3.9	1.9	9.3	17.8	24.3	27.0	23.8	16.6	8.3	0.2	-5.7	9.3
435	51.15617	50.50354	61.988186	-4.301562	-0.175049	7.051724	15.452998	24.684509	31.67166	34.487031	31.186632	23.245769	13.490591	3.645497	-2.836216	14.800299			-10.844608	-7.944622	-3.444368	2.838224	10.686448	16.799498	19.447108	16.366687	9.7464	2.901667	-3.459757	-8.930536	3.680178						-7.6	-4.1	1.8	9.1	17.7	24.2	27.0	23.8	16.5	8.2	0.1	-5.9	9.2
436	51.202503	50.843689	60.798538	-4.399001	-0.227158	7.038723	15.441277	24.683739	31.681068	34.464545	31.167917	23.225746	13.438633	3.572599	-2.945358	14.761894			-10.971979	-8.091541	-3.502867	2.79493	10.70307	16.75845	19.393716	16.303558	9.695367	2.843202	-3.572196	-9.036418	3.609774						-7.7	-4.2	1.8	9.1	17.7	24.2	26.9	23.7	16.5	8.1	0.0	-6.0	9.2
437	51.247944	51.184448	61.043621	-4.540345	-0.3309	6.981628	15.459772	24.646855	31.581814	34.310085	31.041198	23.126376	13.372808	3.468693	-3.074825	14.670263			-11.069431	-8.186967	-3.46006	2.998976	10.977554	16.9137	19.484337	16.358229	9.796643	2.931919	-3.582679	-9.088159	3.672838						-7.8	-4.3	1.8	9.2	17.8	24.2	26.9	23.7	16.5	8.2	-0.1	-6.1	9.2
438	51.292503	51.525848	60.959991	-4.606744	-0.370513	6.975576	15.447767	24.653101	31.62812	34.321804	31.074443	23.139535	13.350098	3.394849	-3.162683	14.653779			-11.213279	-8.336993	-3.572351	2.793353	10.730449	16.660067	19.211343	16.092065	9.633384	2.773126	-3.719905	-9.226333	3.485411						-7.9	-4.4	1.7	9.1	17.7	24.1	26.8	23.6	16.4	8.1	-0.2	-6.2	9.1
439	51.336178	51.867889	60.959991	-4.6264	-0.35073	7.023347	15.460243	24.671538	31.698602	34.358989	31.108044	23.143954	13.319348	3.321118	-3.228008	14.658337			-11.239467	-8.360115	-3.596583	2.680714	10.633916	16.633459	19.202676	16.075988	9.639344	2.69549	-3.808668	-9.296941	3.438318						-7.9	-4.4	1.7	9.1	17.7	24.2	26.8	23.6	16.4	8.0	-0.2	-6.3	9.0
440	51.378952	52.210541	60.989777	-4.695217	-0.423235	6.986418	15.430148	24.657203	31.698586	34.310576	31.068076	23.106569	13.260756	3.236313	-3.318837	14.60978			-11.351362	-8.486897	-3.686819	2.562635	10.526979	16.523622	19.077186	15.927789	9.524114	2.566034	-3.947407	-9.404995	3.31924						-8.0	-4.5	1.6	9.0	17.6	24.1	26.7	23.5	16.3	7.9	-0.4	-6.4	9.0
441	51.420837	52.553772	61.235153	-4.770479	-0.519973	6.939124	15.405071	24.623439	31.692794	34.249142	31.02045	23.061902	13.20269	3.151591	-3.412153	14.553633			-11.453033	-8.595834	-3.779327	2.425682	10.419675	16.403684	18.935798	15.780864	9.413385	2.467203	-4.064116	-9.511285	3.203558						-8.1	-4.6	1.6	8.9	17.5	24.0	26.6	23.4	16.2	7.8	-0.5	-6.5	8.9
442	51.461815	52.897583	61.389885	-4.825261	-0.58933	6.894269	15.384717	24.575083	31.674487	34.169084	30.96006	23.011329	13.143219	3.078254	-3.488315	14.498966			-11.502668	-8.637324	-3.802518	2.360662	10.341787	16.339235	18.862958	15.718375	9.34561	2.446045	-4.125872	-9.560145	3.148845						-8.2	-4.6	1.5	8.9	17.5	24.0	26.5	23.3	16.2	7.8	-0.5	-6.5	8.8
443	51.501896	53.241974	64.469978	-4.903134	-0.675092	6.847744	15.352081	24.548733	31.669946	34.122369	30.904977	22.968904	13.090753	2.99533	-3.590876	14.444311			-11.681726	-8.822373	-3.921337	2.248778	10.226526	16.247666	18.72479	15.612688	9.203103	2.329453	-4.2514	-9.758102	3.013172						-8.3	-4.7	1.5	8.8	17.4	24.0	26.4	23.3	16.1	7.7	-0.6	-6.7	8.7
444	52.130489	60.587494	304.893524	-7.450373	-3.09615	4.572745	12.762155	22.16984	28.915363	31.065463	27.5599	20.657701	10.356001	0.572935	-6.195117	11.824205			-14.959863	-11.741797	-6.371677	0.027314	8.421764	14.603673	16.745774	13.442832	7.889197	0.110078	-6.783668	-12.956252	0.702281						-11.2	-7.4	-0.9	6.4	15.3	21.8	23.9	20.5	14.3	5.2	-3.1	-9.6	6.3
445	52.150082	60.941559	269.346832	-7.388909	-2.856785	4.885844	13.121497	22.590465	29.260682	31.389834	27.846108	20.956195	10.60265	0.739266	-6.103909	12.086912			-14.928054	-11.594996	-6.267302	0.285251	8.701809	14.889623	16.997709	13.649734	8.122711	0.248568	-6.705397	-12.928179	0.872623						-11.2	-7.2	-0.7	6.7	15.6	22.1	24.2	20.7	14.5	5.4	-3.0	-9.5	6.5
446	52.168716	61.295898	221.09935	-7.218479	-2.495508	5.37415	13.633043	23.142538	29.723582	31.830559	28.25016	21.379645	10.957378	1.009712	-5.92908	12.471475			-14.86945	-11.416608	-6.029152	0.582849	9.022972	15.209824	17.305472	13.916989	8.344979	0.396697	-6.610735	-12.868649	1.082099						-11.0	-7.0	-0.3	7.1	16.1	22.5	24.6	21.1	14.9	5.7	-2.8	-9.4	6.8
447	52.186401	61.650604	210.771164	-7.393532	-2.678795	5.225815	13.537595	23.020812	29.583143	31.735048	28.110601	21.276294	10.867028	0.899259	-6.064838	12.343202			-14.980612	-11.476602	-6.072874	0.563373	8.961388	15.12642	17.184838	13.786899	8.25655	0.390856	-6.637209	-12.918312	1.015393						-11.2	-7.1	-0.4	7.1	16.0	22.4	24.5	20.9	14.8	5.6	-2.9	-9.5	6.7
448	52.203125	62.005524	213.419617	-7.539722	-2.924691	5.021898	13.313944	22.745077	29.347872	31.564133	27.892966	21.092781	10.675125	0.72959	-6.202236	12.143061			-15.082159	-11.586226	-6.138948	0.392219	8.794867	14.93979	16.989371	13.575698	8.091687	0.30582	-6.690005	-12.981854	0.884188						-11.3	-7.3	-0.6	6.9	15.8	22.1	24.3	20.7	14.6	5.5	-3.0	-9.6	6.5
449	52.218887	62.360565	213.956131	-7.513361	-2.953063	5.0616	13.274985	22.71788	29.367595	31.650244	27.902216	21.097228	10.606807	0.686895	-6.194266	12.142063			-15.022187	-11.555717	-6.082817	0.365066	8.851234	15.010424	17.150262	13.669901	8.150405	0.324636	-6.697357	-12.916779	0.937256						-11.3	-7.3	-0.5	6.8	15.8	22.2	24.4	20.8	14.6	5.5	-3.0	-9.6	6.5
450	52.2337	62.716095	214.491211	-7.570392	-3.048207	4.986659	13.228993	22.66704	29.310372	31.586686	27.791281	21.0238	10.533353	0.631301	-6.245676	12.074601			-15.072343	-11.648829	-6.093248	0.342354	8.875387	15.020881	17.178684	13.61996	8.130552	0.320767	-6.712439	-12.941797	0.918327						-11.3	-7.3	-0.6	6.8	15.8	22.2	24.4	20.7	14.6	5.4	-3.0	-9.6	6.5
451	52.247543	63.071655	213.477676	-7.569001	-3.040144	5.008131	13.238772	22.686637	29.332269	31.611427	27.786808	21.006648	10.499512	0.607804	-6.248535	12.076694			-15.092293	-11.658972	-6.05576	0.311754	8.827603	15.035293	17.213042	13.60078	8.096825	0.322578	-6.71812	-12.960567	0.91018						-11.3	-7.3	-0.5	6.8	15.8	22.2	24.4	20.7	14.6	5.4	-3.1	-9.6	6.5
452	52.260426	63.427429	213.359985	-7.616808	-3.084214	4.968715	13.222587	22.666315	29.319589	31.578451	27.743209	20.957369	10.44307	0.54495	-6.293656	12.037465			-15.140383	-11.715556	-6.059637	0.277275	8.770447	15.063726	17.227273	13.584119	8.04816	0.30601	-6.742566	-13.019982	0.88324						-11.4	-7.4	-0.5	6.7	15.7	22.2	24.4	20.7	14.5	5.4	-3.1	-9.7	6.5
453	52.272343	63.783417	213.333939	-7.691255	-3.169501	4.914213	13.137725	22.621193	29.386389	31.65454	27.765343	20.959115	10.367373	0.443646	-6.365902	12.001907			-15.23829	-11.82562	-6.19488	0.098337	8.603611	15.044305	17.242051	13.577371	7.98974	0.205883	-6.804368	-13.116986	0.798429						-11.5	-7.5	-0.6	6.6	15.6	22.2	24.4	20.7	14.5	5.3	-3.2	-9.7	6.4
454	52.283302	64.139648	191.05481	-7.698211	-3.098315	5.049032	13.285133	22.832181	29.592349	31.845304	27.924779	21.120341	10.480775	0.486569	-6.363789	12.121346			-15.245074	-11.760181	-6.191932	0.113013	8.685271	15.172897	17.336293	13.652183	8.054154	0.236692	-6.766953	-13.124638	0.84681						-11.5	-7.4	-0.6	6.7	15.8	22.4	24.6	20.8	14.6	5.4	-3.1	-9.7	6.5
455	52.293293	64.495911	160.633377	-7.532561	-2.811031	5.41673	13.603641	23.232167	29.955924	32.175687	28.234246	21.404342	10.731788	0.673497	-6.212893	12.405961			-15.205936	-11.579474	-6.061567	0.202305	8.829784	15.328607	17.437908	13.687216	8.041726	0.250573	-6.73912	-13.10987	0.923513						-11.4	-7.2	-0.3	6.9	16.0	22.6	24.8	21.0	14.7	5.5	-3.0	-9.7	6.7
456	52.302315	64.852417	204.868256	-7.819352	-3.394955	4.483928	12.865824	22.38038	29.274255	31.588099	27.617164	20.76832	10.177985	0.277234	-6.428749	11.815844			-14.844485	-11.485278	-6.075204	0.210154	8.703525	15.139104	17.271382	13.634988	8.208932	0.577665	-6.370265	-12.854783	1.009644						-11.3	-7.4	-0.8	6.5	15.5	22.2	24.4	20.6	14.5	5.4	-3.0	-9.6	6.4
457	52.310375	65.209015	230.83757	-8.048907	-3.64688	4.132533	12.578687	22.129501	29.079548	31.421392	27.424725	20.517887	9.944382	0.073243	-6.645931	11.580015			-15.299437	-11.953277	-6.444012	-0.018972	8.563459	15.011182	17.137496	13.448564	7.9978	0.328673	-6.680476	-13.207711	0.740274						-11.7	-7.8	-1.2	6.3	15.3	22.0	24.3	20.4	14.3	5.1	-3.3	-9.9	6.2
458	52.317467	65.565796	213.359985	-7.834208	-3.270898	4.75502	13.03645	22.647383	29.488824	31.775978	27.762018	20.850103	10.232792	0.306537	-6.457699	11.941025			-15.234656	-11.772278	-6.211417	0.113064	8.745654	15.237299	17.333368	13.521357	7.999181	0.265737	-6.738616	-13.144093	0.842883						-11.5	-7.5	-0.7	6.6	15.7	22.4	24.6	20.6	14.4	5.2	-3.2	-9.8	6.4
459	52.323586	65.922546	216.076431	-7.823167	-3.242316	4.757101	12.986437	22.580848	29.442664	31.752511	27.765731	20.828921	10.216044	0.287484	-6.446765	11.925458			-15.164374	-11.701267	-6.205646	0.017001	8.646708	15.187437	17.281606	13.462629	7.910182	0.175339	-6.717223	-13.102692	0.815808						-11.5	-7.5	-0.7	6.5	15.6	22.3	24.5	20.6	14.4	5.2	-3.2	-9.8	6.4
460	52.328743	66.279541	235.480545	-7.965961	-3.467141	4.352909	12.622007	22.14777	29.106282	31.506042	27.506169	20.55818	9.988729	0.093706	-6.574443	11.656187			-15.227468	-11.85906	-6.429388	-0.234678	8.338988	14.89839	17.045334	13.256703	7.717631	0.036406	-6.7679	-13.191523	0.631953						-11.6	-7.7	-1.0	6.2	15.2	22.0	24.3	20.4	14.1	5.0	-3.3	-9.9	6.1
461	52.332932	66.636719	250.141693	-8.001305	-3.532795	4.19115	12.448859	21.947887	28.95027	31.370935	27.371348	20.409774	9.862291	0.025715	-6.624868	11.534938			-15.264708	-11.928052	-6.553271	-0.341012	8.244775	14.774343	16.946151	13.168751	7.643691	-0.015383	-6.817383	-13.252245	0.550471						-11.6	-7.7	-1.2	6.1	15.1	21.9	24.2	20.3	14.0	4.9	-3.4	-9.9	6.0
462	52.336143	66.993042	273.465118	-8.022051	-3.604243	4.019166	12.231636	21.710995	28.705273	31.096151	27.153247	20.161866	9.67532	-0.061345	-6.638472	11.368962			-15.146047	-11.901753	-6.595481	-0.414872	8.203873	14.739769	16.889482	13.138999	7.635231	-0.02894	-6.790717	-13.188198	0.545112						-11.6	-7.8	-1.3	5.9	15.0	21.7	24.0	20.1	13.9	4.8	-3.4	-9.9	6.0
463	52.338394	67.3508	297.792297	-8.066011	-3.652762	3.962827	12.087659	21.5552	28.526241	30.878785	26.98421	19.936331	9.513163	-0.159646	-6.697191	11.239067			-15.283784	-12.035347	-6.631696	-0.542467	8.088066	14.650742	16.824954	13.047507	7.514801	-0.197006	-6.909639	-13.27905	0.437257						-11.7	-7.8	-1.3	5.8	14.8	21.6	23.9	20.0	13.7	4.7	-3.5	-10.0	5.8
464	52.339668	67.705902	318.774078	-8.249131	-3.813171	3.73825	11.892914	21.374966	28.330632	30.675043	26.818313	19.721052	9.336866	-0.308828	-6.878033	11.053239			-15.641876	-12.42439	-6.952139	-0.843972	7.823821	14.433638	16.655885	12.804554	7.231859	-0.531812	-7.190453	-13.578722	0.148866						-11.9	-8.1	-1.6	5.5	14.6	21.4	23.7	19.8	13.5	4.4	-3.7	-10.2	5.6
465	52.339977	68.07132	315.905518	-8.2655	-3.695238	3.993911	12.07009	21.61715	28.486888	30.782542	26.951372	19.831144	9.441993	-0.238195	-6.872947	11.175268			-15.971307	-12.672638	-6.955881	-0.909092	7.838921	14.489529	16.706359	12.73822	7.063729	-0.788134	-7.465142	-13.814476	0.021674						-12.1	-8.2	-1.5	5.6	14.7	21.5	23.7	19.8	13.4	4.3	-3.9	-10.3	5.6
466	52.339317	68.422913	317.424255	-8.357997	-3.722863	3.957202	12.081123	21.662325	28.527211	30.795713	26.975768	19.822969	9.444659	-0.260204	-6.935598	11.165859			-16.182759	-12.823448	-7.030311	-0.927914	7.865468	14.544952	16.783331	12.751613	7.002988	-0.894052	-7.589327	-13.952885	-0.037695						-12.3	-8.3	-1.5	5.6	14.8	21.5	23.8	19.9	13.4	4.3	-3.9	-10.4	5.6
467	52.337692	68.779327	350.448303	-8.624432	-4.120513	3.196284	11.526613	21.072755	27.998782	30.333853	26.500052	19.346713	9.020255	-0.581987	-7.215181	10.704433			-16.129553	-12.823425	-7.299861	-1.063042	7.627258	14.339543	16.691538	12.72692	7.021157	-0.825049	-7.424624	-13.910833	-0.089164						-12.4	-8.5	-2.1	5.2	14.4	21.2	23.5	19.6	13.2	4.1	-4.0	-10.6	5.3
468	52.335087	69.136597	351.302704	-8.66962	-4.10489	3.266931	11.572002	21.175461	28.044235	30.34234	26.496586	19.330576	8.99823	-0.611479	-7.240535	10.716653			-16.133404	-12.816788	-7.274802	-1.017052	7.68682	14.406906	16.733928	12.768804	7.07465	-0.780884	-7.440994	-13.903607	-0.058035						-12.4	-8.5	-2.0	5.3	14.4	21.2	23.5	19.6	13.2	4.1	-4.0	-10.6	5.3
469	52.33152	69.493317	336.715729	-8.681302	-4.013135	3.473563	11.73707	21.421946	28.291514	30.537664	26.699924	19.508549	9.131891	-0.532733	-7.205312	10.864137			-16.212251	-12.854417	-7.326827	-1.029365	7.77563	14.534495	16.836036	12.830472	7.075275	-0.781119	-7.496102	-13.94795	-0.049677						-12.4	-8.4	-1.9	5.4	14.6	21.4	23.7	19.8	13.3	4.2	-4.0	-10.6	5.4
470	52.326977	69.850433	329.793945	-8.722449	-4.014292	3.47533	11.733552	21.485146	28.369059	30.568169	26.753964	19.550502	9.156508	-0.536338	-7.219045	10.883342			-16.267927	-12.85225	-7.334801	-1.042134	7.788528	14.533514	16.86835	12.831666	7.070267	-0.746531	-7.500937	-13.93845	-0.049225						-12.5	-8.4	-1.9	5.3	14.6	21.5	23.7	19.8	13.3	4.2	-4.0	-10.6	5.4
471	52.321472	70.207184	309.631134	-8.67495	-3.764036	3.925621	12.076237	21.947491	28.756031	30.892947	27.071991	19.840471	9.404084	-0.365837	-7.110723	11.166611			-16.300723	-12.764943	-7.182856	-0.859728	8.175535	14.897084	17.209176	13.109535	7.278339	-0.626656	-7.55381	-13.936348	0.120384						-12.5	-8.3	-1.6	5.6	15.1	21.8	24.1	20.1	13.6	4.4	-4.0	-10.5	5.6
472	52.314995	70.563995	309.532745	-8.801617	-3.839716	3.804839	11.964371	21.87261	28.735859	30.840746	27.009459	19.786417	9.338915	-0.443983	-7.201785	11.088843			-16.476332	-12.889847	-7.377952	-0.981034	8.088198	14.813979	17.152524	13.066863	7.240914	-0.658799	-7.616891	-14.013328	0.029025						-12.6	-8.4	-1.8	5.5	15.0	21.8	24.0	20.0	13.5	4.3	-4.0	-10.6	5.6
473	52.307552	70.920807	269.914886	-8.506882	-3.270035	4.536823	12.592743	22.567336	29.329441	31.378086	27.512616	20.294125	9.803071	-0.045774	-6.86869	11.610238			-16.354835	-12.681033	-7.040085	-0.661759	8.507659	15.188121	17.512745	13.333466	7.473773	-0.541715	-7.588573	-13.866953	0.273401						-12.4	-8.0	-1.3	6.0	15.5	22.3	24.4	20.4	13.9	4.6	-3.8	-10.4	5.9
474	52.299149	71.277222	307.74231	-8.776427	-3.783577	3.797919	11.889572	21.823982	28.72554	30.843684	26.982271	19.747771	9.3002	-0.503475	-7.147208	11.075021			-16.297113	-12.610811	-7.161831	-0.935773	8.043431	14.742405	17.191116	13.093965	7.355927	-0.542449	-7.477369	-13.797839	0.133638						-12.5	-8.2	-1.7	5.5	14.9	21.7	24.0	20.0	13.6	4.4	-4.0	-10.5	5.6
475	52.289772	71.633606	277.4104	-8.650303	-3.378839	4.37255	12.410735	22.440662	29.226543	31.303979	27.43557	20.180321	9.684475	-0.202178	-6.984078	11.48662			-16.565108	-12.760715	-7.16571	-0.829585	8.322671	15.032365	17.469984	13.255353	7.428619	-0.63203	-7.670396	-13.960592	0.160405						-12.6	-8.1	-1.4	5.8	15.4	22.1	24.4	20.3	13.8	4.5	-3.9	-10.5	5.8
476	52.279427	71.990021	267.704193	-8.676276	-3.374089	4.413936	12.407072	22.450316	29.287079	31.367628	27.507606	20.237869	9.716737	-0.235389	-7.00423	11.508188			-16.562336	-12.623569	-7.032772	-0.854602	8.293933	14.998435	17.489186	13.299015	7.494402	-0.571345	-7.57752	-13.90429	0.204045						-12.6	-8.0	-1.3	5.8	15.4	22.1	24.4	20.4	13.9	4.6	-3.9	-10.5	5.9
477	52.26812	72.3461	239.788818	-8.686979	-3.256886	4.599972	12.648146	22.738191	29.566794	31.618174	27.776425	20.522366	9.948547	-0.085153	-6.946626	11.703581			-16.689894	-12.663873	-7.033439	-0.758967	8.497732	15.158794	17.655001	13.392467	7.518417	-0.569187	-7.582744	-13.940267	0.24867						-12.7	-8.0	-1.2	5.9	15.6	22.4	24.6	20.6	14.0	4.7	-3.8	-10.4	6.0
478	52.255852	72.701996	211.962097	-8.489754	-2.954562	4.971925	12.928901	23.04656	29.893728	31.960619	28.070482	20.814385	10.196526	0.115859	-6.745043	11.984136			-16.474175	-12.332217	-6.719525	-0.536565	8.781656	15.426008	17.974084	13.706991	7.810544	-0.334784	-7.377871	-13.713755	0.517533						-12.5	-7.6	-0.9	6.2	15.9	22.7	25.0	20.9	14.3	4.9	-3.6	-10.2	6.3
479	52.242615	73.05777	176.674484	-8.22316	-2.549042	5.424656	13.33076	23.461129	30.286783	32.380679	28.443534	21.200476	10.5317	0.427999	-6.477173	12.353195			-16.22975	-12.076002	-6.454515	-0.256514	9.163601	15.784557	18.333583	14.041157	8.117881	-0.086469	-7.18668	-13.507143	0.803642						-12.2	-7.3	-0.5	6.5	16.3	23.0	25.4	21.2	14.7	5.2	-3.4	-10.0	6.6
480	52.22842	73.413269	162.119141	-8.11603	-2.395073	5.602513	13.470427	23.613198	30.441178	32.574307	28.585182	21.348152	10.651779	0.546342	-6.373413	12.495713			-16.141844	-11.980919	-6.34025	-0.143002	9.345801	15.967346	18.53769	14.227148	8.264503	0.020717	-7.144622	-13.47046	0.928509						-12.1	-7.2	-0.4	6.7	16.5	23.2	25.6	21.4	14.8	5.3	-3.3	-9.9	6.7
481	52.213268	73.768494	164.643753	-8.209744	-2.490602	5.485945	13.380529	23.530479	30.40064	32.606064	28.557288	21.283397	10.595812	0.473192	-6.437599	12.431283			-16.293975	-12.101135	-6.444755	-0.324977	9.207909	15.891676	18.475458	14.133657	8.165551	-0.076759	-7.185505	-13.577332	0.822484						-12.3	-7.3	-0.5	6.5	16.4	23.1	25.5	21.3	14.7	5.3	-3.4	-10.0	6.6
482	52.197155	74.123596	177.287369	-8.390948	-2.697922	5.267777	13.180649	23.322389	30.251184	32.524698	28.43713	21.115303	10.447755	0.302546	-6.590503	12.264172			-16.570433	-12.342807	-6.615621	-0.536884	9.027147	15.791449	18.361611	13.98673	8.003873	-0.245513	-7.354266	-13.792151	0.642761						-12.5	-7.5	-0.7	6.3	16.2	23.0	25.4	21.2	14.6	5.1	-3.5	-10.2	6.5
483	52.18008	74.478394	158.030762	-8.307459	-2.458627	5.575105	13.479186	23.657156	30.532603	32.838073	28.699247	21.357827	10.68582	0.532568	-6.463484	12.510668			-16.751967	-12.550482	-6.653209	-0.463723	9.197024	16.041053	18.57298	14.080594	7.983752	-0.335702	-7.501571	-13.927614	0.640928						-12.5	-7.5	-0.5	6.5	16.4	23.3	25.7	21.4	14.7	5.2	-3.5	-10.2	6.6
484	52.162048	74.833008	165.088455	-8.444312	-2.593707	5.387306	13.321165	23.544087	30.502725	32.82245	28.64032	21.274158	10.580754	0.40192	-6.570104	12.405563			-16.90782	-12.647071	-6.69332	-0.589188	9.029445	15.99024	18.550654	14.043042	7.870831	-0.459326	-7.573531	-14.039759	0.54785						-12.7	-7.6	-0.7	6.4	16.3	23.2	25.7	21.3	14.6	5.1	-3.6	-10.3	6.5
485	52.143066	75.187225	153.727249	-8.54262	-2.613093	5.396367	13.424501	23.670143	30.695759	33.010258	28.781315	21.400054	10.658203	0.417537	-6.605972	12.474371			-17.127462	-12.806647	-6.681719	-0.538615	9.025204	16.102252	18.672526	14.121477	7.812441	-0.547983	-7.670142	-14.193353	0.513998						-12.8	-7.7	-0.6	6.4	16.3	23.4	25.8	21.5	14.6	5.1	-3.6	-10.4	6.5
486	52.123123	75.541229	120.089417	-8.525281	-2.438832	5.688678	13.758563	23.929501	30.9185	33.196436	28.99739	21.640513	10.88587	0.6184	-6.527024	12.678559			-17.263891	-12.937123	-6.599292	-0.363203	9.175662	16.250099	18.814387	14.195607	7.808591	-0.594839	-7.717932	-14.330081	0.536499						-12.9	-7.7	-0.5	6.7	16.6	23.6	26.0	21.6	14.7	5.1	-3.5	-10.4	6.6
487	52.10223	75.894897	133.485062	-8.680007	-2.746306	5.309631	13.440082	23.714376	30.928683	33.292612	29.048552	21.599364	10.722462	0.349982	-6.646835	12.527716			-17.21285	-12.922355	-6.883582	-0.62403	8.97348	16.135026	18.798535	14.162542	7.735641	-0.715472	-7.706362	-14.264672	0.456325						-12.9	-7.8	-0.8	6.4	16.3	23.5	26.0	21.6	14.7	5.0	-3.7	-10.5	6.5
488	52.080387	76.248322	123.62999	-8.620637	-2.646593	5.492222	13.616746	23.877166	31.142384	33.506519	29.292712	21.819352	10.851633	0.440431	-6.580237	12.682641			-17.227029	-12.960757	-6.900037	-0.500397	9.146123	16.337374	19.008824	14.337767	7.826443	-0.743126	-7.758721	-14.262769	0.525308						-12.9	-7.8	-0.7	6.6	16.5	23.7	26.3	21.8	14.8	5.1	-3.7	-10.4	6.6
489	52.057598	76.601257	130.03537	-8.696827	-2.76531	5.344143	13.508859	23.774065	31.127908	33.493748	29.306233	21.808503	10.7842	0.345206	-6.638943	12.615982			-17.30951	-13.07765	-7.040962	-0.586473	9.093658	16.33698	19.016322	14.324928	7.764614	-0.853136	-7.837269	-14.345229	0.457189						-13.0	-7.9	-0.8	6.5	16.4	23.7	26.3	21.8	14.8	5.0	-3.7	-10.5	6.5
490	52.033855	76.954041	133.764008	-8.848603	-2.917278	5.179264	13.439274	23.684156	31.057148	33.404283	29.263243	21.761416	10.711256	0.25313	-6.76311	12.518682			-17.516345	-13.264028	-7.083911	-0.568048	9.055333	16.320974	19.020992	14.344579	7.705549	-0.954277	-7.93877	-14.527164	0.382907						-13.2	-8.1	-1.0	6.4	16.4	23.7	26.2	21.8	14.7	4.9	-3.8	-10.6	6.5
491	52.009171	77.306335	127.208305	-8.79405	-2.811348	5.339413	13.549802	23.812017	31.219332	33.574938	29.410961	21.893372	10.783639	0.330865	-6.67825	12.635891			-17.669868	-13.422303	-7.059153	-0.586487	9.064227	16.406838	19.132139	14.424407	7.645168	-1.091152	-8.070671	-14.630858	0.345191						-13.2	-8.1	-0.9	6.5	16.4	23.8	26.4	21.9	14.8	4.8	-3.9	-10.7	6.5
492	51.983547	77.658203	139.224121	-8.754904	-2.86329	5.209702	13.369579	23.640472	31.175454	33.54254	29.38095	21.806333	10.656515	0.205848	-6.657809	12.559283			-17.535779	-13.232088	-6.973268	-0.659614	8.94892	16.417542	19.195311	14.513954	7.703065	-1.072195	-7.997515	-14.549493	0.39657						-13.1	-8.0	-0.9	6.4	16.3	23.8	26.4	21.9	14.8	4.8	-3.9	-10.6	6.5
493	51.956978	78.009735	146.491074	-8.761823	-2.878474	5.171298	13.297363	23.600988	31.235396	33.590061	29.421332	21.809108	10.615206	0.157303	-6.657299	12.550038			-17.640468	-13.312579	-6.972554	-0.72399	8.895648	16.454896	19.316873	14.583671	7.656383	-1.165782	-8.100399	-14.635904	0.362983						-13.2	-8.1	-0.9	6.3	16.2	23.8	26.5	22.0	14.7	4.7	-4.0	-10.6	6.5
494	51.929466	78.360931	149.971359	-8.705291	-2.821403	5.202496	13.287811	23.639548	31.346173	33.714006	29.526855	21.850068	10.618737	0.155782	-6.596661	12.60151			-17.656689	-13.270385	-6.897396	-0.753248	8.891007	16.563696	19.53054	14.735253	7.666276	-1.200713	-8.151351	-14.66836	0.399052						-13.2	-8.0	-0.8	6.3	16.3	24.0	26.6	22.1	14.8	4.7	-4.0	-10.6	6.5
495	51.901016	78.71167	150.068115	-8.756859	-2.867985	5.160867	13.385364	23.709452	31.4228	33.782986	29.633405	21.903993	10.664131	0.149624	-6.61551	12.631022			-17.431189	-13.017737	-6.662285	-0.464216	9.130233	16.836713	19.852571	15.120065	7.982152	-0.957094	-7.966031	-14.518234	0.658746						-13.1	-7.9	-0.8	6.5	16.4	24.1	26.8	22.4	14.9	4.9	-3.9	-10.6	6.6
496	51.871635	79.061951	135.086685	-8.460662	-2.529156	5.553695	13.75467	24.052754	31.778657	34.146964	30.021843	22.193036	10.910923	0.375093	-6.339432	12.954865			-16.868954	-12.41433	-6.200359	-0.073439	9.511132	17.283199	20.339048	15.673705	8.498473	-0.594048	-7.598472	-14.063677	1.124357						-12.7	-7.5	-0.3	6.8	16.8	24.5	27.2	22.8	15.3	5.2	-3.6	-10.2	7.0
497	50.646141	48.559448	46.129566	-3.474589	0.758273	7.762355	16.201754	25.36448	32.250957	35.185032	31.867179	23.988589	14.382725	4.622518	-1.904086	15.583766			-10.042818	-7.206442	-3.062426	3.397561	11.089663	17.257965	19.798688	16.665259	9.868857	3.253734	-2.901146	-8.106411	4.167707						-6.8	-3.2	2.3	9.8	18.2	24.8	27.5	24.3	16.9	8.8	0.9	-5.0	9.9
498	50.747974	49.229736	32.046001	-3.59241	0.700647	7.78193	16.284185	25.481652	32.327657	35.178839	31.880237	23.99421	14.342905	4.485155	-2.058094	15.567243			-10.269199	-7.343597	-3.179694	3.34103	11.095413	17.239148	19.775281	16.648835	9.801393	3.082931	-3.124103	-8.386844	4.056716						-6.9	-3.3	2.3	9.8	18.3	24.8	27.5	24.3	16.9	8.7	0.7	-5.2	9.8
499	50.797596	49.565887	22.651331	-3.637137	0.693458	7.807186	16.31012	25.557219	32.399243	35.215381	31.920521	24.006714	14.32989	4.428134	-2.12582	15.575409			-10.373656	-7.394036	-3.238422	3.278594	11.091693	17.208695	19.758469	16.649404	9.749398	3.009866	-3.229165	-8.526311	3.998711						-7.0	-3.4	2.3	9.8	18.3	24.8	27.5	24.3	16.9	8.7	0.6	-5.3	9.8
500	50.846359	49.90274	13.2777	-3.653947	0.717407	7.839904	16.320741	25.668394	32.522515	35.320144	31.99839	24.04408	14.307795	4.368928	-2.194362	15.604999			-10.436164	-7.39504	-3.251908	3.17816	11.04905	17.250492	19.830637	16.744347	9.760511	3.001187	-3.323489	-8.647938	3.979987						-7.0	-3.3	2.3	9.7	18.4	24.9	27.6	24.4	16.9	8.7	0.5	-5.4	9.8
501	50.894245	50.240234	15.621752	-3.777803	0.581979	7.735004	16.170076	25.569779	32.470131	35.24278	31.911779	23.939497	14.165569	4.208345	-2.347711	15.489119			-10.53984	-7.493977	-3.297769	3.017441	10.946367	17.179794	19.767649	16.704044	9.708232	2.946471	-3.431919	-8.762676	3.895318						-7.2	-3.5	2.2	9.6	18.3	24.8	27.5	24.3	16.8	8.6	0.4	-5.6	9.7
502	50.941257	50.578369	25.324358	-3.952397	0.356105	7.563816	15.948837	25.353259	32.322578	35.081221	31.743564	23.764552	13.971365	4.007435	-2.540251	15.301674			-10.637977	-7.614852	-3.302461	2.9155	10.845702	17.076981	19.679141	16.624976	9.684927	2.926395	-3.481222	-8.828821	3.824024						-7.3	-3.6	2.1	9.4	18.1	24.7	27.4	24.2	16.7	8.4	0.3	-5.7	9.6
503	50.9874	50.917206	32.618877	-4.163323	0.110969	7.385621	15.826539	25.147195	32.078055	34.784164	31.482003	23.558231	13.822534	3.84693	-2.718314	15.096717			-10.77577	-7.805161	-3.272766	3.023368	10.886581	16.908348	19.427001	16.397268	9.655073	2.945619	-3.487526	-8.889849	3.751016						-7.5	-3.8	2.1	9.4	18.0	24.5	27.1	23.9	16.6	8.4	0.2	-5.8	9.4
504	51.03265	51.256592	44.96706	-4.288181	-0.011566	7.273459	15.691038	25.04124	32.055204	34.780374	31.47386	23.480167	13.693573	3.683328	-2.851947	15.001712			-10.855378	-7.957227	-3.400831	2.926483	10.855651	16.933811	19.503069	16.416459	9.74885	2.944229	-3.545986	-8.953405	3.717977						-7.6	-4.0	1.9	9.3	17.9	24.5	27.1	23.9	16.6	8.3	0.1	-5.9	9.4
505	51.077023	51.596619	55.737171	-4.389659	-0.106949	7.218922	15.643696	24.952917	31.975638	34.657865	31.37275	23.37679	13.596705	3.554281	-2.972408	14.906712			-10.960536	-8.074268	-3.425725	2.902151	10.854519	16.909976	19.445298	16.330071	9.767693	2.886656	-3.636415	-9.070055	3.66078						-7.7	-4.1	1.9	9.3	17.9	24.4	27.1	23.9	16.6	8.2	0.0	-6.0	9.3
506	51.120514	51.937317	60.389057	-4.448563	-0.141039	7.219063	15.641217	24.940371	31.953706	34.592782	31.319572	23.321852	13.5263	3.461458	-3.060687	14.860503			-11.039081	-8.159274	-3.452144	2.838398	10.818835	16.892175	19.396746	16.27125	9.775687	2.812617	-3.755435	-9.200492	3.59994						-7.7	-4.2	1.9	9.2	17.9	24.4	27.0	23.8	16.5	8.2	-0.1	-6.1	9.2
507	51.163109	52.278534	60.959999	-4.507438	-0.176476	7.213127	15.654835	24.960552	31.963031	34.54333	31.283116	23.292455	13.485031	3.389207	-3.146072	14.829558			-11.170672	-8.272211	-3.522406	2.720081	10.712383	16.766819	19.238911	16.099707	9.673571	2.647664	-3.915205	-9.337847	3.470066						-7.8	-4.2	1.8	9.2	17.8	24.4	26.9	23.7	16.5	8.1	-0.3	-6.2	9.1
508	51.204819	52.620453	60.959999	-4.590229	-0.269047	7.154899	15.622872	24.912983	31.951965	34.470029	31.213715	23.233798	13.415128	3.29924	-3.245376	14.764165			-11.23476	-8.340961	-3.594363	2.602131	10.627915	16.653262	19.111337	15.969984	9.599114	2.587169	-3.970011	-9.383717	3.385592						-7.9	-4.3	1.8	9.1	17.8	24.3	26.8	23.6	16.4	8.0	-0.3	-6.3	9.1
509	51.245625	52.96286	62.429947	-4.655591	-0.346853	7.104004	15.584545	24.856749	31.930785	34.390591	31.140979	23.164393	13.345199	3.212501	-3.325233	14.700172			-11.307311	-8.411376	-3.644075	2.532667	10.538455	16.552024	19.004021	15.853496	9.526117	2.555688	-4.033502	-9.44326	3.310245						-8.0	-4.4	1.7	9.1	17.7	24.2	26.7	23.5	16.3	8.0	-0.4	-6.4	9.0
510	51.285534	53.305878	76.283844	-4.820883	-0.592225	6.897041	15.393447	24.621847	31.738489	34.189512	30.928412	22.965648	13.153635	3.019137	-3.499847	14.499518			-11.425766	-8.566746	-3.73962	2.394924	10.355021	16.374396	18.798282	15.686176	9.44745	2.473573	-4.089314	-9.533191	3.181265						-8.1	-4.6	1.6	8.9	17.5	24.1	26.5	23.3	16.2	7.8	-0.5	-6.5	8.8
511	51.890957	60.268036	305.759583	-7.242648	-2.924523	4.771123	12.969683	22.363423	29.200328	31.353148	27.880138	20.868286	10.59179	0.731554	-5.9598	12.050209			-14.838704	-11.607009	-6.219838	0.140331	8.459877	14.66434	16.799053	13.51733	7.842386	0.11697	-6.70554	-12.754161	0.784586						-11.0	-7.3	-0.7	6.6	15.4	21.9	24.1	20.7	14.4	5.4	-3.0	-9.4	6.4
512	51.911411	60.620209	305.841919	-7.343501	-2.972085	4.730007	12.940492	22.377977	29.177485	31.310144	27.813055	20.844135	10.529514	0.664467	-6.05775	12.001162			-14.911922	-11.645435	-6.30434	0.143612	8.504148	14.70443	16.80603	13.485785	7.883422	0.098878	-6.742585	-12.813026	0.767416						-11.1	-7.3	-0.8	6.5	15.4	21.9	24.1	20.6	14.4	5.3	-3.0	-9.4	6.4
513	51.93092	60.972778	289.600555	-7.399135	-2.938179	4.801544	13.039401	22.512239	29.275255	31.377474	27.855267	20.918341	10.571141	0.665343	-6.107715	12.047581			-14.881688	-11.558218	-6.222806	0.264629	8.653735	14.860005	16.945913	13.608707	8.05749	0.210992	-6.673701	-12.814285	0.870898						-11.1	-7.2	-0.7	6.7	15.6	22.1	24.2	20.7	14.5	5.4	-3.0	-9.5	6.5
514	51.949474	61.325592	248.255829	-7.25267	-2.605731	5.23337	13.524843	23.02531	29.691385	31.773534	28.188921	21.301028	10.871284	0.89666	-5.943235	12.392058			-14.814066	-11.350388	-6.010674	0.574128	8.961659	15.162964	17.241388	13.867047	8.301306	0.37903	-6.57467	-12.745464	1.082688						-11.0	-7.0	-0.4	7.0	16.0	22.4	24.5	21.0	14.8	5.6	-2.8	-9.3	6.7
515	51.967079	61.678711	231.596069	-7.405213	-2.734237	5.166769	13.526903	22.996219	29.606803	31.699188	28.080671	21.257733	10.848065	0.843043	-6.062192	12.318646			-14.947642	-11.432352	-6.031602	0.599283	8.953235	15.110732	17.150731	13.74801	8.22136	0.382867	-6.576158	-12.813123	1.030445						-11.2	-7.1	-0.4	7.1	16.0	22.4	24.4	20.9	14.7	5.6	-2.9	-9.4	6.7
516	51.983734	62.032074	215.93956	-7.335101	-2.639402	5.328928	13.626229	23.111672	29.721367	31.877194	28.165906	21.371169	10.896345	0.886696	-6.010706	12.416691			-14.928633	-11.374732	-5.987233	0.57382	8.983794	15.147252	17.216884	13.757842	8.197944	0.337377	-6.611072	-12.805495	1.042312						-11.1	-7.0	-0.3	7.1	16.0	22.4	24.5	21.0	14.8	5.6	-2.9	-9.4	6.7
517	51.999428	62.38562	214.930252	-7.346868	-2.72958	5.31575	13.568684	23.049929	29.705791	31.913739	28.128578	21.346722	10.829307	0.814668	-6.043489	12.379436			-14.856255	-11.322726	-5.878005	0.547352	9.039236	15.2236	17.363792	13.852715	8.253247	0.3937	-6.577217	-12.737278	1.108513						-11.1	-7.0	-0.3	7.1	16.0	22.5	24.6	21.0	14.8	5.6	-2.9	-9.4	6.7
518	52.014168	62.739502	216.321686	-7.380593	-2.811384	5.269171	13.517775	23.005254	29.660797	31.898539	28.066025	21.293302	10.766017	0.751455	-6.092295	12.328672			-14.85837	-11.342896	-5.829274	0.548419	9.092715	15.262117	17.428905	13.881069	8.294133	0.452109	-6.562947	-12.729976	1.136334						-11.1	-7.1	-0.3	7.0	16.0	22.5	24.7	21.0	14.8	5.6	-2.9	-9.4	6.7
519	52.027954	63.093506	213.664337	-7.378755	-2.806616	5.295758	13.504052	23.024341	29.742335	31.979608	28.096989	21.298982	10.742019	0.738262	-6.094036	12.345245			-14.973	-11.457332	-5.900992	0.400187	8.957982	15.214406	17.404319	13.766879	8.1539	0.33985	-6.644022	-12.815969	1.037184						-11.2	-7.1	-0.3	7.0	16.0	22.5	24.7	20.9	14.7	5.5	-3.0	-9.5	6.7
520	52.040775	63.447784	213.360001	-7.476141	-2.897512	5.217521	13.479908	23.004381	29.713635	31.925632	28.048723	21.236542	10.676655	0.66152	-6.165682	12.285432			-15.026469	-11.522383	-5.884641	0.446335	9.008657	15.311639	17.464039	13.809147	8.177466	0.352072	-6.650405	-12.874359	1.050925						-11.3	-7.2	-0.3	7.0	16.0	22.5	24.7	20.9	14.7	5.5	-3.0	-9.5	6.7
521	52.052643	63.802185	209.035049	-7.553561	-2.99314	5.168119	13.399169	22.953292	29.727183	31.942344	28.042808	21.222991	10.603085	0.582745	-6.23455	12.238374			-15.182246	-11.683979	-6.050812	0.212245	8.762075	15.189785	17.374534	13.69437	8.038062	0.195482	-6.732697	-12.990123	0.902225						-11.4	-7.3	-0.4	6.8	15.9	22.5	24.7	20.9	14.6	5.4	-3.1	-9.6	6.6
522	52.063553	64.156708	180.173782	-7.534537	-2.879537	5.355297	13.607349	23.249193	29.998583	32.175719	28.270251	21.447776	10.7803	0.673783	-6.201013	12.41193			-15.21442	-11.628339	-6.071326	0.21762	8.830537	15.296404	17.439814	13.727361	8.025986	0.173817	-6.727365	-13.012542	0.921462						-11.4	-7.3	-0.4	6.9	16.0	22.6	24.8	21.0	14.7	5.5	-3.0	-9.6	6.7
523	52.073498	64.511475	150.421707	-7.366409	-2.594397	5.706948	13.9183	23.642489	30.381024	32.543567	28.610485	21.748407	11.027003	0.844438	-6.049288	12.701047			-15.104659	-11.376057	-5.883065	0.34002	9.022371	15.47257	17.607068	13.823285	8.068304	0.248724	-6.675995	-12.951377	1.049266						-11.2	-7.0	-0.1	7.1	16.3	22.9	25.1	21.2	14.9	5.6	-2.9	-9.5	6.9
524	52.082478	64.866241	196.001678	-7.571906	-3.11272	4.902524	13.242224	22.835339	29.759576	32.007466	28.056576	21.155748	10.518413	0.503198	-6.184952	12.175957			-14.637142	-11.18528	-5.796532	0.474844	9.018986	15.453566	17.598114	13.920618	8.399147	0.694174	-6.250922	-12.586357	1.258601						-11.1	-7.1	-0.4	6.9	15.9	22.6	24.8	21.0	14.8	5.6	-2.9	-9.4	6.7
525	52.090504	65.221466	226.164154	-7.889817	-3.45101	4.413171	12.908944	22.544314	29.524923	31.795708	27.807361	20.866746	10.236583	0.232561	-6.486748	11.875228			-15.287759	-11.843354	-6.289781	0.152869	8.770273	15.197688	17.321362	13.582958	8.028196	0.289573	-6.669424	-13.092247	0.846696						-11.6	-7.6	-0.9	6.5	15.7	22.4	24.6	20.7	14.4	5.3	-3.2	-9.8	6.4
526	52.097561	65.576569	213.359985	-7.628469	-3.041605	5.06179	13.246934	22.94162	29.795883	32.02428	28.037765	21.095051	10.442371	0.441051	-6.27188	12.178732			-15.177676	-11.616642	-6.090072	0.125262	8.821702	15.307284	17.438698	13.644065	8.013207	0.176429	-6.764735	-13.038627	0.903241						-11.4	-7.3	-0.5	6.7	15.9	22.6	24.7	20.8	14.6	5.3	-3.2	-9.7	6.5
527	52.103661	65.931793	220.636719	-7.722118	-3.148236	4.854518	13.064033	22.729216	29.642443	31.921378	27.948688	20.978632	10.339618	0.330403	-6.341675	12.049742			-15.195197	-11.685914	-6.191671	-0.074265	8.579324	15.114279	17.227816	13.419989	7.797168	0.030464	-6.758123	-13.049832	0.767837						-11.5	-7.4	-0.7	6.5	15.7	22.4	24.6	20.7	14.4	5.2	-3.2	-9.7	6.4
528	52.108791	66.287201	231.088837	-7.798764	-3.269845	4.594214	12.86007	22.457756	29.450991	31.772106	27.806129	20.818547	10.208623	0.227965	-6.408688	11.893259			-15.222963	-11.781988	-6.29452	-0.203917	8.385699	14.944116	17.095714	13.306353	7.688661	-0.032053	-6.765339	-13.089599	0.66918						-11.5	-7.5	-0.9	6.3	15.4	22.2	24.4	20.6	14.3	5.1	-3.3	-9.7	6.3
529	52.112957	66.642456	245.543884	-7.815381	-3.307125	4.506411	12.743513	22.305283	29.326536	31.651008	27.698439	20.689172	10.101733	0.172458	-6.450137	11.801826			-15.193617	-11.7801	-6.355245	-0.241332	8.374172	14.910284	17.06417	13.296882	7.664888	-0.026493	-6.800688	-13.131143	0.648481						-11.5	-7.5	-0.9	6.3	15.3	22.1	24.4	20.5	14.2	5.0	-3.3	-9.8	6.2
530	52.116154	66.997498	286.347717	-7.952011	-3.580118	3.956494	12.261168	21.789126	28.840421	31.17923	27.296522	20.23208	9.721227	-0.055239	-6.582606	11.425524			-15.058712	-11.808274	-6.421913	-0.279014	8.317421	14.861392	16.99963	13.283873	7.721493	0.03262	-6.650775	-13.042576	0.66293						-11.5	-7.7	-1.2	6.0	15.1	21.9	24.1	20.3	14.0	4.9	-3.4	-9.8	6.0
531	52.118397	67.353516	304.487	-8.028478	-3.609873	4.011123	12.216051	21.752339	28.76205	31.047271	27.205867	20.096808	9.606211	-0.128273	-6.655031	11.356339			-15.337922	-12.064376	-6.580087	-0.49325	8.130123	14.719451	16.892661	13.109749	7.521775	-0.239038	-6.910063	-13.281587	0.45562						-11.7	-7.8	-1.3	5.9	14.9	21.7	24.0	20.2	13.8	4.7	-3.5	-10.0	5.9
532	52.119671	67.708588	325.696411	-8.243198	-3.800331	3.711343	11.966586	21.518173	28.506724	30.801383	27.009335	19.853895	9.39869	-0.30808	-6.854896	11.129969			-15.580481	-12.313995	-6.822698	-0.712197	7.916979	14.519333	16.767119	12.942334	7.332234	-0.448357	-7.083119	-13.469478	0.253973						-11.9	-8.1	-1.6	5.6	14.7	21.5	23.8	20.0	13.6	4.5	-3.7	-10.2	5.7
533	52.119976	68.07132	309.228882	-8.196666	-3.630841	4.088613	12.241526	21.866467	28.776437	31.023275	27.239456	20.06675	9.589307	-0.16699	-6.770879	11.343871			-15.795612	-12.48265	-6.804426	-0.754929	7.967195	14.619089	16.892378	12.927523	7.248131	-0.621	-7.250776	-13.59426	0.195889						-12.0	-8.1	-1.4	5.7	14.9	21.7	24.0	20.1	13.7	4.5	-3.7	-10.2	5.8
534	52.11932	68.420105	296.514038	-8.206095	-3.549552	4.236461	12.394824	22.095294	28.989305	31.194724	27.397377	20.2003	9.704109	-0.09053	-6.74426	11.468497			-15.809413	-12.416364	-6.680936	-0.63376	8.147786	14.840814	17.106503	13.074019	7.295142	-0.602405	-7.211908	-13.561958	0.295627						-12.0	-8.0	-1.2	5.9	15.1	21.9	24.2	20.2	13.7	4.6	-3.7	-10.2	5.9
535	52.117695	68.776062	314.405457	-8.373915	-3.786826	3.782334	12.087045	21.773942	28.714198	30.957278	27.144562	19.928021	9.467048	-0.293983	-6.902244	11.208122			-15.844487	-12.41973	-6.763826	-0.673795	8.031584	14.766256	17.033572	13.031068	7.243304	-0.598647	-7.131432	-13.583112	0.257563						-12.1	-8.1	-1.5	5.7	14.9	21.7	24.0	20.1	13.6	4.4	-3.7	-10.2	5.7
536	52.115108	69.131256	323.606873	-8.520258	-3.916343	3.554855	11.930544	21.655588	28.591396	30.83327	27.026615	19.801049	9.341625	-0.426099	-7.02882	11.070285			-15.926711	-12.473262	-6.884554	-0.687549	8.040697	14.815825	17.121143	13.15322	7.353452	-0.550837	-7.141228	-13.631403	0.265733						-12.2	-8.2	-1.7	5.6	14.8	21.7	24.0	20.1	13.6	4.4	-3.8	-10.3	5.7
537	52.111557	69.486603	308.780304	-8.551439	-3.85324	3.702888	12.089395	21.917487	28.823129	31.046702	27.241919	19.976897	9.478365	-0.351299	-7.001743	11.209922			-16.046833	-12.528577	-6.862418	-0.608175	8.210533	15.006693	17.294888	13.272953	7.447618	-0.490548	-7.161215	-13.652515	0.323534						-12.3	-8.2	-1.6	5.7	15.1	21.9	24.2	20.3	13.7	4.5	-3.8	-10.3	5.8
538	52.107037	69.842072	300.752716	-8.526371	-3.747316	3.89365	12.184956	22.064149	28.969	31.136256	27.346417	20.069567	9.548568	-0.301223	-6.953771	11.30699			-16.057863	-12.507787	-6.850937	-0.653986	8.23642	15.032963	17.326235	13.288206	7.437013	-0.479883	-7.20975	-13.628867	0.327647						-12.3	-8.1	-1.5	5.8	15.2	22.0	24.2	20.3	13.8	4.5	-3.8	-10.3	5.8
539	52.101555	70.197388	304.758026	-8.601954	-3.768069	3.87671	12.105105	22.069523	29.003162	31.138982	27.33241	20.048229	9.514832	-0.340199	-7.014113	11.280385			-16.205308	-12.650298	-7.137181	-0.890404	8.092773	14.935858	17.270331	13.189119	7.33729	-0.566898	-7.401296	-13.750911	0.185256						-12.4	-8.2	-1.6	5.6	15.1	22.0	24.2	20.3	13.7	4.5	-3.9	-10.4	5.7
540	52.095104	70.552673	314.41452	-8.714545	-3.846488	3.717913	11.942025	21.935895	28.89416	31.010455	27.203608	19.926158	9.395406	-0.451627	-7.118087	11.157906			-16.309781	-12.720283	-7.308068	-0.997023	7.992704	14.804255	17.174883	13.142062	7.331511	-0.570521	-7.466213	-13.799026	0.106208						-12.5	-8.3	-1.8	5.5	15.0	21.8	24.1	20.2	13.6	4.4	-4.0	-10.5	5.6
541	52.087696	70.907776	287.895355	-8.568622	-3.443091	4.362778	12.441453	22.502106	29.324015	31.36425	27.542297	20.281405	9.741263	-0.149081	-6.91915	11.539969			-16.466091	-12.810839	-7.194683	-0.866753	8.252469	15.009292	17.344341	13.142097	7.290701	-0.686851	-7.633859	-13.898567	0.123438						-12.5	-8.1	-1.4	5.8	15.4	22.2	24.4	20.3	13.8	4.5	-3.9	-10.4	5.8
542	52.079327	71.262726	331.507355	-8.803947	-3.910092	3.49611	11.691969	21.716146	28.670311	30.801846	26.97921	19.711897	9.237361	-0.601001	-7.165299	10.985376			-16.244244	-12.545459	-7.197701	-0.966296	7.958442	14.66629	17.132961	13.054576	7.326132	-0.538501	-7.423602	-13.702359	0.126687						-12.5	-8.2	-1.9	5.4	14.8	21.7	24.0	20.0	13.5	4.3	-4.0	-10.4	5.6
543	52.069992	71.617523	280.728546	-8.416761	-3.11259	4.677042	12.653599	22.806346	29.563612	31.600115	27.756841	20.449442	9.917123	-0.019421	-6.753419	11.760161			-16.395696	-12.556398	-6.955304	-0.748037	8.428561	15.167936	17.587699	13.334667	7.454332	-0.618975	-7.641824	-13.784163	0.272733						-12.4	-7.8	-1.1	6.0	15.6	22.4	24.6	20.5	14.0	4.6	-3.8	-10.3	6.0
544	52.059692	71.972321	279.03772	-8.542789	-3.229901	4.552494	12.519058	22.676125	29.520742	31.542369	27.717561	20.409189	9.866163	-0.114868	-6.843127	11.672751			-16.463375	-12.549896	-7.05882	-0.886692	8.280361	15.032311	17.490262	13.27783	7.419408	-0.627639	-7.586808	-13.784358	0.211882						-12.5	-7.9	-1.3	5.8	15.5	22.3	24.5	20.5	13.9	4.6	-3.9	-10.3	5.9
545	52.048435	72.326843	262.016693	-8.45291	-3.057605	4.775198	12.668173	22.860375	29.715016	31.726888	27.888638	20.602152	10.026748	0.006333	-6.739727	11.83494			-16.366923	-12.352773	-6.897799	-0.785704	8.448367	15.194854	17.630746	13.38506	7.501055	-0.539895	-7.503214	-13.676358	0.336451						-12.4	-7.7	-1.1	5.9	15.7	22.5	24.7	20.6	14.1	4.7	-3.7	-10.2	6.1
546	52.036221	72.681152	260.5242	-8.419279	-3.029781	4.755907	12.612255	22.773602	29.673369	31.717723	27.866002	20.578274	10.006653	-0.004746	-6.702804	11.818931			-16.212847	-12.147631	-6.783193	-0.701078	8.53314	15.21851	17.67931	13.456855	7.595356	-0.408574	-7.364166	-13.53768	0.444						-12.3	-7.6	-1.0	6.0	15.7	22.4	24.7	20.7	14.1	4.8	-3.7	-10.1	6.1
547	52.023048	73.035278	251.117447	-8.256014	-2.799623	4.93213	12.790728	22.938141	29.785724	31.848523	27.975608	20.711677	10.121183	0.135803	-6.556219	11.968972			-15.912391	-11.88009	-6.546476	-0.382418	8.936934	15.552888	18.010098	13.805198	7.953552	-0.150574	-7.205331	-13.351998	0.735783						-12.1	-7.3	-0.8	6.2	15.9	22.7	24.9	20.9	14.3	5.0	-3.5	-10.0	6.4
548	52.008915	73.389282	275.663239	-8.487581	-3.16	4.423635	12.351357	22.396036	29.329097	31.442473	27.57375	20.345563	9.794209	-0.15675	-6.768182	11.590301			-16.051692	-11.993107	-6.656874	-0.590358	8.639832	15.232573	17.748612	13.595219	7.844243	-0.214645	-7.183203	-13.431741	0.578238						-12.3	-7.6	-1.1	5.9	15.5	22.3	24.6	20.6	14.1	4.8	-3.7	-10.1	6.1
549	51.993832	73.74292	222.476578	-7.997763	-2.335375	5.399944	13.223403	23.353849	30.139961	32.260581	28.311479	21.049994	10.455317	0.465413	-6.291614	12.336266			-16.094274	-12.041906	-6.501688	-0.302623	9.185116	15.839902	18.361052	14.038893	8.079501	-0.174315	-7.300963	-13.47871	0.800832						-12.0	-7.2	-0.6	6.5	16.3	23.0	25.3	21.2	14.6	5.1	-3.4	-9.9	6.6
550	51.977783	74.096436	243.495483	-8.312447	-2.7437	4.959432	12.834854	22.916506	29.81951	32.026866	28.019524	20.725756	10.174971	0.143223	-6.558475	12.000502			-16.338723	-12.189218	-6.665864	-0.62319	8.792242	15.514252	18.061798	13.764962	7.835652	-0.337803	-7.35175	-13.626362	0.569666						-12.3	-7.5	-0.9	6.1	15.9	22.7	25.0	20.9	14.3	4.9	-3.6	-10.1	6.3
551	51.960789	74.449707	207.377426	-8.087415	-2.281946	5.520872	13.376924	23.511146	30.347981	32.57593	28.503405	21.185509	10.612261	0.549562	-6.301276	12.459413			-16.487628	-12.357939	-6.644039	-0.501207	9.082809	15.888929	18.392228	13.952899	7.880392	-0.397324	-7.458384	-13.735521	0.634601						-12.3	-7.3	-0.6	6.4	16.3	23.1	25.5	21.2	14.5	5.1	-3.5	-10.0	6.5
552	51.942833	74.802734	203.262268	-8.075836	-2.235162	5.550709	13.426306	23.556155	30.431346	32.675197	28.5767	21.228431	10.636205	0.55642	-6.281443	12.503752			-16.502146	-12.315363	-6.564091	-0.468105	9.072872	15.959404	18.475686	14.026809	7.90447	-0.426244	-7.469457	-13.74597	0.662322						-12.3	-7.3	-0.5	6.5	16.3	23.2	25.6	21.3	14.6	5.1	-3.5	-10.0	6.6
553	51.923935	75.155426	198.123398	-8.344547	-2.483358	5.336044	13.375966	23.499633	30.450708	32.692738	28.574827	21.209945	10.583429	0.42051	-6.457441	12.404871			-16.754278	-12.487579	-6.590238	-0.399319	9.05705	16.0184	18.547278	14.07936	7.885493	-0.495121	-7.521462	-13.897281	0.620192						-12.5	-7.5	-0.6	6.5	16.3	23.2	25.6	21.3	14.5	5.0	-3.6	-10.2	6.5
554	51.904076	75.507965	154.676376	-8.033417	-2.010132	5.879846	13.877455	24.036489	31.012588	33.280607	29.116449	21.721582	11.005205	0.812391	-6.136979	12.880174			-16.804737	-12.520534	-6.55725	-0.344889	9.188801	16.27649	18.840127	14.260227	7.925365	-0.562263	-7.563531	-13.915227	0.685215						-12.4	-7.3	-0.3	6.8	16.6	23.6	26.1	21.7	14.8	5.2	-3.4	-10.0	6.8
555	51.883282	75.859985	150.233932	-8.156132	-2.187776	5.76403	13.797827	23.972351	31.063628	33.376742	29.202715	21.773528	10.974773	0.705249	-6.20871	12.839852			-16.808601	-12.499979	-6.606471	-0.390244	9.138455	16.275737	18.871105	14.288506	7.906995	-0.605096	-7.529474	-13.868749	0.681015						-12.5	-7.3	-0.4	6.7	16.6	23.7	26.1	21.7	14.8	5.2	-3.4	-10.0	6.8
556	51.86153	76.211884	136.002045	-8.094801	-2.057095	5.949124	14.007964	24.171217	31.315455	33.633097	29.468643	22.007361	11.126499	0.825118	-6.122931	13.019138			-16.883814	-12.619067	-6.670452	-0.309259	9.3185	16.510775	19.10801	14.466042	7.986722	-0.640638	-7.63618	-13.943068	0.723964						-12.5	-7.3	-0.4	6.8	16.7	23.9	26.4	22.0	15.0	5.2	-3.4	-10.0	6.9
557	51.83884	76.563354	151.812515	-8.4259	-2.482976	5.494175	13.664836	23.848995	31.145605	33.478969	29.339044	21.845261	10.907174	0.526365	-6.39215	12.745783			-17.126011	-12.926992	-7.002697	-0.556591	9.092853	16.344662	18.972671	14.298484	7.761503	-0.869937	-7.776501	-14.149743	0.505142						-12.8	-7.7	-0.8	6.6	16.5	23.7	26.2	21.8	14.8	5.0	-3.6	-10.3	6.6
558	51.815201	76.914551	152.399994	-8.448149	-2.506505	5.497809	13.645376	23.853999	31.209089	33.540555	29.409869	21.883873	10.889949	0.483826	-6.409774	12.75416			-17.223876	-12.978896	-6.981501	-0.581775	9.059736	16.40522	19.065414	14.392184	7.773606	-0.967101	-7.872107	-14.273024	0.484823						-12.8	-7.7	-0.7	6.5	16.5	23.8	26.3	21.9	14.8	5.0	-3.7	-10.3	6.6
559	51.790627	77.26532	137.41507	-8.471147	-2.429963	5.682694	13.860553	24.050784	31.387202	33.704797	29.58127	22.044315	11.029941	0.604836	-6.375994	12.889107			-17.439832	-13.20752	-6.918878	-0.451646	9.184143	16.545522	19.190021	14.482032	7.735652	-1.071801	-8.013394	-14.431151	0.466929						-13.0	-7.8	-0.6	6.7	16.6	24.0	26.4	22.0	14.9	5.0	-3.7	-10.4	6.7
560	51.765118	77.615692	150.35997	-8.455799	-2.493734	5.536183	13.656721	23.902853	31.394574	33.743182	29.597603	21.980369	10.896946	0.461949	-6.37306	12.820649			-17.38004	-13.116484	-6.948416	-0.608099	9.024678	16.540869	19.251136	14.558973	7.70847	-1.124303	-8.008519	-14.423923	0.456195						-12.9	-7.8	-0.7	6.5	16.5	24.0	26.5	22.1	14.8	4.9	-3.8	-10.4	6.6
561	51.738659	77.965759	152.400009	-8.430494	-2.447047	5.565516	13.668993	23.925768	31.464797	33.787639	29.649255	21.986027	10.881239	0.45887	-6.353771	12.846399			-17.477935	-13.131032	-6.82705	-0.594486	9.028898	16.612194	19.412665	14.706487	7.716532	-1.161512	-8.087996	-14.516564	0.47335						-13.0	-7.8	-0.6	6.5	16.5	24.0	26.6	22.2	14.9	4.9	-3.8	-10.4	6.7
562	51.711266	78.31543	152.399979	-8.419252	-2.42085	5.568646	13.680322	23.989126	31.555925	33.869376	29.743521	22.02203	10.895538	0.462777	-6.339487	12.883973			-17.625569	-13.228537	-6.793792	-0.627473	9.011422	16.681609	19.575802	14.813483	7.662393	-1.242286	-8.214548	-14.661882	0.445885						-13.0	-7.8	-0.6	6.5	16.5	24.1	26.7	22.3	14.8	4.8	-3.9	-10.5	6.7
563	51.682949	78.664612	152.400009	-8.401913	-2.409077	5.575231	13.752296	24.068077	31.697579	34.009113	29.895771	22.093657	10.938998	0.469177	-6.304569	12.948695			-17.388096	-12.950657	-6.557584	-0.416987	9.224438	16.976824	19.930083	15.209167	7.961223	-1.019393	-8.033346	-14.500861	0.702901						-12.9	-7.7	-0.5	6.7	16.6	24.3	27.0	22.6	15.0	5.0	-3.8	-10.4	6.8
564	51.65369	79.013428	148.434113	-8.292475	-2.314342	5.677015	13.82212	24.128884	31.798606	34.122059	30.063403	22.193126	11.016212	0.530573	-6.174932	13.047521			-17.204434	-12.766696	-6.449799	-0.401465	9.234792	17.053206	20.053577	15.340206	7.997056	-0.99484	-7.919485	-14.337056	0.800422						-12.7	-7.5	-0.4	6.7	16.7	24.4	27.1	22.7	15.1	5.0	-3.7	-10.3	6.9
565	51.623508	79.361816	150.67366	-8.273475	-2.343101	5.665643	13.850188	24.129601	31.849517	34.182898	30.18146	22.259146	11.070393	0.547756	-6.119962	13.083339			-16.836718	-12.447671	-6.268434	-0.205797	9.394476	17.246476	20.23469	15.647865	8.275356	-0.740438	-7.645209	-14.020564	1.052836						-12.6	-7.4	-0.3	6.8	16.8	24.5	27.2	22.9	15.3	5.2	-3.5	-10.1	7.1
566	50.219334	47.31424	30.48	-2.751407	1.495419	8.26464	16.699283	25.942935	32.780042	35.771733	32.407911	24.563934	15.014659	5.345663	-1.151843	16.198581			-9.398146	-6.585356	-2.548408	3.820615	11.300765	17.447714	20.006967	16.93048	10.02814	3.621516	-2.290703	-7.384537	4.579087						-6.1	-2.5	2.9	10.3	18.6	25.1	27.9	24.7	17.3	9.3	1.5	-4.3	10.4
567	50.273865	47.644958	30.48	-2.850757	1.408402	8.207542	16.652043	25.890255	32.740286	35.705652	32.343964	24.50792	14.973375	5.239722	-1.269076	16.129111			-9.499171	-6.656655	-2.643108	3.765128	11.304965	17.448258	20.003864	16.916436	10.023217	3.569487	-2.422893	-7.520714	4.524068						-6.2	-2.6	2.8	10.2	18.6	25.1	27.9	24.6	17.3	9.3	1.4	-4.4	10.3
568	50.483532	48.974884	19.958826	-3.213752	1.14481	8.115654	16.638088	25.928281	32.736118	35.589973	32.248811	24.366127	14.737047	4.849266	-1.705784	15.952887			-9.886921	-6.932833	-2.961182	3.514707	11.26033	17.418306	19.924086	16.805322	9.940822	3.263231	-2.965166	-8.06929	4.275951						-6.6	-2.9	2.6	10.1	18.6	25.1	27.8	24.5	17.2	9.0	0.9	-4.9	10.1
569	50.53381	49.309082	4.471836	-3.213723	1.194263	8.193798	16.752174	26.080995	32.873208	35.686783	32.367229	24.456747	14.781263	4.831877	-1.726003	16.023218			-9.928407	-6.949512	-2.997285	3.477682	11.258679	17.404666	19.925912	16.793728	9.881279	3.171931	-3.046698	-8.153866	4.236509						-6.6	-2.9	2.6	10.1	18.7	25.1	27.8	24.6	17.2	9.0	0.9	-4.9	10.1
570	50.583229	49.643951	0.527567	-3.323049	1.101099	8.133405	16.671079	26.050054	32.868657	35.66917	32.348306	24.388954	14.677781	4.690228	-1.868749	15.950578			-9.987642	-7.007053	-3.049485	3.418541	11.269683	17.392594	19.978306	16.873003	9.926984	3.161707	-3.100106	-8.261403	4.217927						-6.7	-3.0	2.5	10.0	18.7	25.1	27.8	24.6	17.2	8.9	0.8	-5.1	10.1
571	50.63179	49.979492	0.109055	-3.444753	0.985706	8.033446	16.534962	25.988837	32.844987	35.613445	32.280463	24.282684	14.540461	4.530619	-2.020758	15.847508			-10.099571	-7.081216	-3.118756	3.264508	11.17228	17.329609	19.964894	16.876504	9.891566	3.107328	-3.203037	-8.403917	4.141683						-6.8	-3.0	2.5	9.9	18.6	25.1	27.8	24.6	17.1	8.8	0.7	-5.2	10.0
572	50.679485	50.315704	0.00946	-3.555184	0.881072	7.954338	16.419825	25.946666	32.83234	35.555455	32.221887	24.202307	14.429037	4.388497	-2.164028	15.759351			-10.228895	-7.195024	-3.175448	3.064352	11.048005	17.310408	19.923285	16.842178	9.842338	3.027174	-3.355619	-8.564803	4.044829						-6.9	-3.2	2.4	9.7	18.5	25.1	27.7	24.5	17.0	8.7	0.5	-5.4	9.9
573	50.726299	50.652496	0	-3.628047	0.828276	7.946646	16.389304	25.927371	32.834647	35.512419	32.175316	24.167965	14.387162	4.295725	-2.271045	15.713812			-10.311667	-7.257306	-3.14652	3.057921	11.112693	17.409282	19.951932	16.879279	9.891703	3.047317	-3.426547	-8.662618	4.045456						-7.0	-3.2	2.4	9.7	18.5	25.1	27.7	24.5	17.0	8.7	0.4	-5.5	9.9
574	50.772251	50.990021	1.282762	-3.738713	0.711399	7.910833	16.364796	25.878722	32.771737	35.404395	32.066643	24.091158	14.342037	4.20832	-2.375918	15.636284			-10.437703	-7.426263	-3.155626	3.142246	11.151633	17.321559	19.743204	16.662228	9.813602	3.033916	-3.50703	-8.760334	3.965119						-7.1	-3.4	2.4	9.8	18.5	25.0	27.6	24.4	17.0	8.7	0.4	-5.6	9.8
575	50.817318	51.328094	11.463565	-3.809614	0.627178	7.880615	16.321423	25.758843	32.649155	35.264279	31.938494	23.974587	14.242048	4.098444	-2.460769	15.54039			-10.499982	-7.495995	-3.105951	3.247423	11.260015	17.346293	19.726765	16.626705	9.880787	3.10236	-3.530361	-8.829897	3.977347						-7.2	-3.4	2.4	9.8	18.5	25.0	27.5	24.3	16.9	8.7	0.3	-5.6	9.8
576	50.861507	51.666779	41.766102	-4.115955	0.224194	7.545532	15.951317	25.36	32.348525	34.991254	31.675319	23.673196	13.919852	3.780718	-2.72542	15.219044			-10.661909	-7.786302	-3.207256	3.109934	11.118099	17.211023	19.652179	16.552159	9.966147	3.075615	-3.528511	-8.884963	3.884685						-7.4	-3.8	2.2	9.5	18.2	24.8	27.3	24.1	16.8	8.5	0.1	-5.8	9.6
577	50.904816	52.006104	57.95974	-4.274003	0.046798	7.377267	15.788669	25.17495	32.195543	34.815043	31.509539	23.499027	13.746288	3.597424	-2.89752	15.048252			-10.887555	-8.004755	-3.364242	2.89806	10.895862	16.973389	19.426177	16.296072	9.775145	2.828196	-3.738008	-9.10514	3.6661						-7.6	-4.0	2.0	9.3	18.0	24.6	27.1	23.9	16.6	8.3	-0.1	-6.0	9.4
578	50.947227	52.345978	76.967506	-4.50332	-0.242753	7.082072	15.545985	24.873767	31.957151	34.540693	31.244631	23.231017	13.49676	3.337367	-3.14033	14.785253			-11.07508	-8.213671	-3.534166	2.676801	10.644532	16.70528	19.164331	16.039744	9.59899	2.614431	-3.866908	-9.24118	3.459425						-7.8	-4.2	1.8	9.1	17.8	24.3	26.9	23.6	16.4	8.1	-0.3	-6.2	9.1
579	50.988766	52.686493	64.890495	-4.437974	-0.107954	7.273174	15.741257	25.109476	32.161261	34.661342	31.360055	23.354894	13.613029	3.412501	-3.11178	14.919107			-11.140905	-8.257044	-3.542776	2.682118	10.755878	16.804298	19.230621	16.080128	9.638531	2.609786	-3.95566	-9.342079	3.463575						-7.8	-4.2	1.9	9.2	17.9	24.5	26.9	23.7	16.5	8.1	-0.3	-6.2	9.2
580	51.0294	53.027527	71.120155	-4.518973	-0.207666	7.190498	15.666023	25.003527	32.091359	34.536025	31.242212	23.239375	13.504803	3.318468	-3.207803	14.821487			-11.291522	-8.383785	-3.652952	2.549784	10.61396	16.616497	19.038036	15.881027	9.474095	2.534227	-4.058575	-9.470737	3.320838						-7.9	-4.3	1.8	9.1	17.8	24.4	26.8	23.6	16.4	8.0	-0.4	-6.3	9.1
581	51.069145	53.369171	107.403389	-4.850665	-0.739281	6.678607	15.201279	24.423105	31.599669	34.056597	30.775244	22.776132	13.072986	2.918364	-3.529847	14.365182			-11.32735	-8.522069	-3.666041	2.488484	10.431042	16.398184	18.788672	15.701897	9.553799	2.605372	-3.947251	-9.433571	3.255931						-8.1	-4.6	1.5	8.8	17.4	24.0	26.4	23.2	16.2	7.8	-0.5	-6.5	8.8
582	51.107983	53.711304	64.437645	-4.428521	-0.091766	7.388553	15.921892	25.248164	32.222456	34.567764	31.254728	23.350985	13.568024	3.347946	-3.19236	14.929822			-11.246314	-8.441128	-3.535817	2.79278	10.846069	16.818743	19.152999	16.018492	9.787773	2.629484	-4.050492	-9.577048	3.432962						-7.8	-4.3	1.9	9.4	18.0	24.5	26.9	23.6	16.6	8.1	-0.4	-6.4	9.2
583	51.692333	60.65274	303.063446	-7.154344	-2.745347	4.991365	13.211354	22.677574	29.510693	31.612397	28.080181	21.063839	10.7552	0.817969	-5.847382	12.247792			-14.772915	-11.441624	-6.117227	0.353318	8.660681	14.866075	16.90592	13.612892	7.956669	0.174805	-6.643429	-12.642313	0.909404						-11.0	-7.1	-0.6	6.8	15.7	22.2	24.3	20.8	14.5	5.5	-2.9	-9.2	6.6
584	51.711754	61.003723	288.877777	-7.203846	-2.697627	5.079159	13.341262	22.85454	29.621205	31.690481	28.13787	21.171069	10.806965	0.83823	-5.871725	12.313965			-14.813373	-11.433727	-6.13323	0.428435	8.775583	14.986799	17.027327	13.689318	8.077153	0.220963	-6.626987	-12.677056	0.9601						-11.0	-7.1	-0.5	6.9	15.8	22.3	24.4	20.9	14.6	5.5	-2.9	-9.3	6.6
585	51.730221	61.35498	256.253265	-7.142646	-2.484406	5.382904	13.696254	23.239509	29.928927	31.976337	28.37304	21.462341	11.008188	0.990482	-5.811177	12.551646			-14.74246	-11.263595	-5.909241	0.72114	9.0958	15.312606	17.356565	13.960708	8.352435	0.389911	-6.522543	-12.631754	1.176631						-10.9	-6.9	-0.3	7.2	16.2	22.6	24.7	21.2	14.9	5.7	-2.8	-9.2	6.9
586	51.747753	61.706573	243.839996	-7.316921	-2.660759	5.249735	13.655818	23.186705	29.893379	31.973588	28.32228	21.452845	10.973252	0.904601	-5.961888	12.47272			-14.894204	-11.374573	-6.000989	0.631075	8.984983	15.220125	17.257994	13.808207	8.231272	0.331412	-6.545039	-12.715959	1.077859						-11.1	-7.0	-0.4	7.1	16.1	22.6	24.6	21.1	14.8	5.7	-2.8	-9.3	6.8
587	51.764332	62.058411	217.974075	-7.202496	-2.460372	5.546711	13.904868	23.475757	30.136918	32.248651	28.512035	21.673112	11.129557	1.022937	-5.86526	12.676868			-14.836257	-11.259097	-5.872273	0.735005	9.17847	15.410114	17.491163	13.966953	8.321982	0.373979	-6.538855	-12.660952	1.192519						-11.0	-6.9	-0.2	7.3	16.3	22.8	24.9	21.2	15.0	5.8	-2.8	-9.3	6.9
588	51.779961	62.410431	213.384872	-7.227216	-2.536218	5.530361	13.901014	23.467473	30.129502	32.270916	28.46261	21.655461	11.099528	0.964928	-5.909027	12.650778			-14.707116	-11.121	-5.69035	0.837751	9.378029	15.598428	17.703872	14.14921	8.466255	0.527637	-6.441294	-12.556301	1.345427						-11.0	-6.8	-0.1	7.4	16.4	22.9	25.0	21.3	15.1	5.8	-2.7	-9.2	7.0
589	51.794636	62.762726	213.395203	-7.225708	-2.568192	5.550234	13.885079	23.470317	30.121486	32.274418	28.405421	21.614969	11.053016	0.912129	-5.937283	12.629657			-14.56596	-10.985455	-5.487487	0.975074	9.583574	15.804764	17.94155	14.377383	8.674674	0.718385	-6.328673	-12.462305	1.52046						-10.9	-6.8	0.0	7.4	16.5	23.0	25.1	21.4	15.1	5.9	-2.7	-9.2	7.1
590	51.808357	63.115234	213.361145	-7.270267	-2.63886	5.501761	13.777029	23.388125	30.101193	32.281572	28.376881	21.55865	10.97724	0.872429	-5.971761	12.579499			-14.8855	-11.320789	-5.752465	0.583937	9.169084	15.470756	17.626318	13.961674	8.250389	0.37522	-6.558154	-12.695477	1.185416						-11.1	-7.0	-0.1	7.2	16.3	22.8	25.0	21.2	14.9	5.7	-2.8	-9.3	6.9
591	51.821129	63.467896	213.360001	-7.344621	-2.732954	5.440801	13.692018	23.325641	30.06333	32.234628	28.319469	21.484703	10.884691	0.793439	-6.032925	12.510685			-14.936373	-11.3813	-5.794869	0.496787	9.095134	15.450168	17.613074	13.949163	8.222074	0.330115	-6.581017	-12.742822	1.143344						-11.1	-7.1	-0.2	7.1	16.2	22.8	24.9	21.1	14.9	5.6	-2.9	-9.4	6.8
592	51.832947	63.820831	195.009415	-7.36222	-2.683186	5.572106	13.78786	23.497922	30.236842	32.370066	28.451937	21.621852	10.953782	0.81608	-6.038912	12.602011			-15.113143	-11.506643	-5.896954	0.388318	9.010596	15.433997	17.599176	13.878662	8.110293	0.185763	-6.689382	-12.858823	1.045155						-11.2	-7.1	-0.2	7.1	16.3	22.8	25.0	21.2	14.9	5.6	-2.9	-9.4	6.8
593	51.8438	64.173706	158.226166	-7.272859	-2.459602	5.877898	14.087281	23.891119	30.60917	32.705243	28.780056	21.934087	11.202285	0.962765	-5.948073	12.864114			-15.110538	-11.357466	-5.818284	0.405607	9.109802	15.558136	17.698199	13.91179	8.084917	0.131138	-6.679821	-12.85777	1.089643						-11.2	-6.9	0.0	7.2	16.5	23.1	25.2	21.3	15.0	5.7	-2.9	-9.4	7.0
594	51.853699	64.526886	139.540771	-7.161073	-2.318354	6.042484	14.220083	24.046239	30.801865	32.907375	28.973912	22.077023	11.322638	1.059307	-5.843174	13.010694			-14.911429	-11.11946	-5.699673	0.491532	9.219899	15.634946	17.745414	13.92843	8.120895	0.251215	-6.565217	-12.744062	1.196041						-11.0	-6.7	0.2	7.4	16.6	23.2	25.3	21.5	15.1	5.8	-2.8	-9.3	7.1
595	51.862648	64.880341	185.219711	-7.332878	-2.814247	5.339434	13.597471	23.282758	30.231213	32.403025	28.45137	21.501757	10.833208	0.72494	-5.949539	12.522376			-14.496484	-10.970951	-5.551179	0.575889	9.203722	15.665284	17.778142	14.082504	8.451141	0.700082	-6.189321	-12.409643	1.403265						-10.9	-6.9	-0.1	7.1	16.2	22.9	25.1	21.3	15.0	5.8	-2.7	-9.2	7.0
596	51.870636	65.233887	210.411453	-7.542893	-3.014156	5.089312	13.428818	23.154403	30.085348	32.286067	28.316381	21.33538	10.650945	0.55033	-6.157219	12.348559			-15.042324	-11.46595	-5.929713	0.367322	9.090267	15.528199	17.659918	13.923174	8.231664	0.401918	-6.583116	-12.830142	1.112601						-11.3	-7.2	-0.4	6.9	16.1	22.8	25.0	21.1	14.8	5.5	-3.0	-9.5	6.7
597	51.877663	65.58728	213.360001	-7.485509	-2.869214	5.279526	13.455215	23.216604	30.09026	32.267087	28.315211	21.322843	10.64205	0.572716	-6.114075	12.39106			-15.073818	-11.456009	-5.956582	0.188737	8.934171	15.406279	17.526169	13.760262	8.047848	0.18309	-6.703806	-12.874186	0.998513						-11.3	-7.2	-0.3	6.8	16.1	22.7	24.9	21.0	14.7	5.4	-3.1	-9.5	6.7
598	51.883736	65.94101	214.65506	-7.530338	-2.863479	5.234364	13.387643	23.156663	30.045258	32.23592	28.312616	21.283175	10.617017	0.531062	-6.136251	12.356137			-15.132494	-11.514877	-6.03149	0.019296	8.737688	15.261987	17.37459	13.559926	7.846472	0.008398	-6.771288	-12.916135	0.870173						-11.3	-7.2	-0.4	6.7	15.9	22.7	24.8	20.9	14.6	5.3	-3.1	-9.5	6.6
599	51.888844	66.294861	201.158478	-7.418323	-2.645015	5.47245	13.589402	23.37014	30.237549	32.427289	28.520068	21.467826	10.791134	0.675928	-6.017819	12.539219			-15.105609	-11.436169	-6.00416	0.048896	8.839719	15.361793	17.479917	13.618977	7.842583	-0.028594	-6.842528	-12.923149	0.904306						-11.3	-7.0	-0.3	6.8	16.1	22.8	25.0	21.1	14.7	5.4	-3.1	-9.5	6.7
600	51.89299	66.648529	225.866257	-7.534086	-2.872412	5.116003	13.246078	22.958016	29.911387	32.131542	28.244758	21.157537	10.529349	0.493036	-6.123188	12.271502			-15.087107	-11.566589	-6.130868	-0.148497	8.561555	15.081964	17.202178	13.369578	7.627628	-0.067096	-6.780698	-12.938137	0.760326						-11.3	-7.2	-0.5	6.5	15.8	22.5	24.7	20.8	14.4	5.2	-3.1	-9.5	6.5
601	51.896175	67.002197	275.123474	-7.806117	-3.348226	4.337615	12.643176	22.301653	29.325576	31.569144	27.712316	20.597892	10.046643	0.16132	-6.391656	11.762445			-14.971147	-11.623704	-6.196854	-0.078423	8.576005	15.118981	17.244281	13.493804	7.833893	0.081963	-6.561183	-12.8848	0.836068						-11.4	-7.5	-0.9	6.3	15.4	22.2	24.4	20.6	14.2	5.1	-3.2	-9.6	6.3
602	51.898403	67.355927	290.339325	-7.883558	-3.378116	4.364425	12.568646	22.225402	29.24692	31.429459	27.621594	20.471078	9.917949	0.089169	-6.461609	11.68428			-15.343652	-11.959053	-6.411438	-0.346332	8.31691	14.927109	17.115322	13.287552	7.592515	-0.225916	-6.850221	-13.178687	0.577009						-11.6	-7.7	-1.0	6.1	15.3	22.1	24.3	20.5	14.0	4.8	-3.4	-9.8	6.1
603	51.89967	67.709259	305.465729	-8.086906	-3.570164	4.066339	12.331427	21.992069	28.999661	31.22135	27.450114	20.257003	9.725537	-0.085552	-6.646874	11.471167			-15.629207	-12.201626	-6.597	-0.529678	8.096635	14.736432	17.017527	13.140924	7.415502	-0.412133	-6.98757	-13.356017	0.391149						-11.9	-7.9	-1.3	5.9	15.0	21.9	24.1	20.3	13.8	4.7	-3.5	-10.0	5.9
604	51.899975	68.07132	283.529083	-8.07126	-3.39616	4.438427	12.645817	22.393853	29.31689	31.502408	27.730868	20.506563	9.948872	0.06764	-6.567391	11.70971			-15.661449	-12.145487	-6.507032	-0.396637	8.389707	15.042174	17.356149	13.380364	7.572717	-0.356635	-7.012871	-13.358101	0.525242						-11.9	-7.8	-1.0	6.1	15.4	22.2	24.4	20.6	14.0	4.8	-3.5	-10.0	6.1
605	51.899323	68.419189	260.74408	-7.942861	-3.123196	4.907792	12.992504	22.821793	29.688125	31.830994	28.049827	20.789482	10.191636	0.256719	-6.412599	12.004185			-15.647996	-11.998148	-6.315322	-0.325276	8.570131	15.261245	17.570699	13.495962	7.602666	-0.386692	-7.05486	-13.307036	0.622114						-11.8	-7.6	-0.7	6.3	15.7	22.5	24.7	20.8	14.2	4.9	-3.4	-9.9	6.3
606	51.897709	68.772522	278.287109	-8.200405	-3.44564	4.335742	12.594509	22.407178	29.371583	31.557745	27.760441	20.488997	9.908608	0.000671	-6.650834	11.677383			-15.909061	-12.296248	-6.717263	-0.665951	8.152061	14.90702	17.236182	13.165153	7.292031	-0.611124	-7.128173	-13.46601	0.329885						-12.1	-7.9	-1.2	6.0	15.3	22.1	24.4	20.5	13.9	4.6	-3.6	-10.1	6.0
607	51.895134	69.126221	274.733856	-8.290712	-3.47021	4.330883	12.612275	22.490636	29.430638	31.579163	27.800364	20.502374	9.918694	-0.035437	-6.722668	11.678833			-16.041545	-12.362742	-6.755575	-0.646659	8.216583	15.019205	17.344738	13.288644	7.357444	-0.612917	-7.173107	-13.527878	0.342183						-12.2	-7.9	-1.2	6.0	15.4	22.2	24.5	20.5	13.9	4.7	-3.6	-10.1	6.0
608	51.89159	69.480164	246.66951	-8.161287	-3.123694	4.92113	13.09537	23.090486	29.930459	32.015498	28.236135	20.901797	10.269237	0.22189	-6.554598	12.070202			-16.048775	-12.27101	-6.570068	-0.448774	8.555573	15.38656	17.681429	13.564053	7.526196	-0.51417	-7.212373	-13.517535	0.510925						-12.1	-7.7	-0.8	6.3	15.8	22.7	24.8	20.9	14.2	4.9	-3.5	-10.0	6.3
609	51.887093	69.833862	253.013931	-8.195409	-3.16843	4.800614	12.948832	22.954795	29.80026	31.882214	28.099016	20.794963	10.176161	0.161571	-6.601766	11.971068			-16.161728	-12.38915	-6.682592	-0.686484	8.292782	15.110007	17.365109	13.20327	7.207631	-0.714687	-7.35238	-13.609521	0.298521						-12.2	-7.8	-0.9	6.1	15.6	22.5	24.6	20.7	14.0	4.7	-3.6	-10.1	6.1
610	51.881634	70.187744	286.607758	-8.324516	-3.476115	4.252714	12.422747	22.469709	29.445397	31.54855	27.735001	20.428201	9.839539	-0.085465	-6.724609	11.627596			-15.944481	-12.280294	-6.850261	-0.776063	8.201118	15.076678	17.403331	13.300577	7.426307	-0.451323	-7.181598	-13.438821	0.373764						-12.1	-7.9	-1.3	5.8	15.3	22.3	24.5	20.5	13.9	4.7	-3.6	-10.1	6.0
611	51.875217	70.541443	286.105194	-8.345486	-3.340829	4.485228	12.602975	22.741744	29.618197	31.682058	27.845424	20.54342	9.949592	-0.007394	-6.714653	11.755023			-16.143851	-12.415933	-6.842096	-0.706147	8.348468	15.1804	17.504181	13.351425	7.455846	-0.523383	-7.341599	-13.545993	0.36011						-12.2	-7.9	-1.2	5.9	15.5	22.4	24.6	20.6	14.0	4.7	-3.7	-10.1	6.1
612	51.867844	70.894745	286.625641	-8.275494	-3.156488	4.725854	12.710608	22.876466	29.696407	31.738624	27.891011	20.585056	10.004935	0.05408	-6.652001	11.849922			-16.202855	-12.417944	-6.77788	-0.707386	8.393146	15.216089	17.552306	13.346871	7.436521	-0.593915	-7.463633	-13.599352	0.348497						-12.2	-7.8	-1.0	6.0	15.6	22.5	24.6	20.6	14.0	4.7	-3.7	-10.1	6.1
613	51.859509	71.248169	326.489166	-8.602271	-3.633268	3.90329	12.070524	22.218685	29.145646	31.258557	27.431205	20.100372	9.56718	-0.350857	-6.963494	11.345464			-16.281582	-12.518507	-7.060903	-0.887448	8.074576	14.846187	17.242369	13.097457	7.277961	-0.588777	-7.431887	-13.640743	0.177392						-12.4	-8.1	-1.6	5.6	15.1	22.0	24.3	20.3	13.7	4.5	-3.9	-10.3	5.8
614	51.850212	71.601563	289.777954	-8.261265	-2.96377	4.857245	12.780902	22.99681	29.763481	31.767083	27.95347	20.623114	10.075811	0.108121	-6.596519	11.925374			-16.243915	-12.387238	-6.841871	-0.729844	8.437791	15.207245	17.588644	13.364845	7.440449	-0.607695	-7.569252	-13.608969	0.337516						-12.3	-7.7	-1.0	6.0	15.7	22.5	24.7	20.7	14.0	4.7	-3.7	-10.1	6.1
615	51.839958	71.954742	287.726196	-8.360868	-3.046963	4.759929	12.681191	22.91438	29.736296	31.725836	27.929662	20.594965	10.054087	0.043096	-6.657671	11.864495			-16.300889	-12.381571	-6.929777	-0.850671	8.314939	15.089895	17.484701	13.268306	7.364928	-0.635619	-7.527623	-13.586559	0.275838						-12.3	-7.7	-1.1	5.9	15.6	22.4	24.6	20.6	14.0	4.7	-3.7	-10.1	6.1
616	51.828751	72.3078	284.926788	-8.302327	-2.966624	4.820374	12.655313	22.868927	29.73708	31.742216	27.953309	20.618027	10.080701	0.062626	-6.600007	11.889135			-16.246732	-12.268901	-6.889778	-0.88624	8.314073	15.103356	17.496317	13.288505	7.366613	-0.625997	-7.519987	-13.519352	0.30099						-12.3	-7.6	-1.0	5.9	15.6	22.4	24.6	20.6	14.0	4.7	-3.7	-10.1	6.1
617	51.816589	72.660492	293.166351	-8.370236	-3.059224	4.634003	12.504612	22.67665	29.582677	31.60678	27.818173	20.511433	9.97592	-0.013641	-6.661853	11.767108			-16.344717	-12.350986	-6.992352	-0.95754	8.255493	15.002559	17.384551	13.118341	7.239482	-0.724664	-7.613295	-13.617573	0.199942						-12.4	-7.7	-1.2	5.8	15.5	22.3	24.5	20.5	13.9	4.6	-3.8	-10.1	6.0
618	51.803478	73.013031	338.521118	-8.513461	-3.486234	3.876837	11.826906	21.852054	28.835995	30.967583	27.181118	19.930293	9.45285	-0.436543	-6.854799	11.219383			-16.064167	-12.128957	-6.958082	-0.980847	8.071158	14.727516	17.192433	13.108108	7.406199	-0.525847	-7.386134	-13.477255	0.248677						-12.3	-7.8	-1.5	5.4	15.0	21.8	24.1	20.1	13.7	4.5	-3.9	-10.2	5.7
619	51.78941	73.365448	320.260925	-8.439335	-3.122244	4.341003	12.301012	22.379319	29.185469	31.246913	27.429827	20.243961	9.762794	-0.131598	-6.715118	11.540167			-16.355834	-12.425051	-7.08559	-0.811569	8.451088	15.089716	17.475294	13.221791	7.416522	-0.631281	-7.598636	-13.698175	0.254023						-12.4	-7.8	-1.4	5.7	15.4	22.1	24.4	20.3	13.8	4.6	-3.9	-10.2	5.9
620	51.774387	73.71756	274.319946	-7.80442	-2.195665	5.335847	13.079978	23.224783	29.976364	32.060229	28.148898	20.888623	10.371719	0.479663	-6.15744	12.284048			-16.182822	-12.215368	-6.762891	-0.587795	8.874946	15.595352	18.074556	13.740922	7.742559	-0.548547	-7.574713	-13.569516	0.54889						-12.0	-7.2	-0.7	6.2	16.0	22.8	25.1	20.9	14.3	4.9	-3.5	-9.9	6.4
621	51.758411	74.069611	289.461365	-8.109583	-2.538545	4.961637	12.757339	22.844517	29.686508	31.840189	27.8965	20.607974	10.132417	0.207433	-6.399795	11.990549			-16.369166	-12.295864	-6.8826	-0.854663	8.524751	15.271035	17.769576	13.483942	7.523588	-0.676252	-7.564219	-13.665326	0.3554						-12.2	-7.4	-1.0	6.0	15.7	22.5	24.8	20.7	14.1	4.7	-3.7	-10.0	6.2
622	51.741493	74.421265	266.882416	-7.920324	-2.197882	5.349703	13.157611	23.245422	30.052837	32.214388	28.240306	20.927111	10.437935	0.48323	-6.200709	12.315802			-16.316001	-12.241301	-6.746035	-0.666951	8.811165	15.61629	18.075657	13.70204	7.656238	-0.587965	-7.540217	-13.629116	0.51115						-12.1	-7.2	-0.7	6.2	16.0	22.8	25.1	21.0	14.3	4.9	-3.5	-9.9	6.4
623	51.723618	74.772766	275.522919	-8.02276	-2.326855	5.182185	13.033566	23.093903	29.97189	32.160887	28.152368	20.815812	10.32366	0.364424	-6.277314	12.20598			-16.319888	-12.206655	-6.759644	-0.697108	8.693838	15.573246	18.042329	13.675496	7.657596	-0.600436	-7.502798	-13.617415	0.49488						-12.2	-7.3	-0.8	6.2	15.9	22.8	25.1	20.9	14.2	4.9	-3.6	-9.9	6.4
624	51.7048	75.123932	256.324402	-8.092999	-2.317573	5.271814	13.249482	23.331074	30.249193	32.450883	28.402124	21.046632	10.485614	0.447521	-6.282339	12.353452			-16.557548	-12.40319	-6.751185	-0.593575	8.795303	15.736641	18.228269	13.792147	7.671191	-0.686725	-7.590444	-13.770037	0.489237						-12.3	-7.4	-0.7	6.3	16.1	23.0	25.3	21.1	14.4	4.9	-3.6	-10.0	6.4
625	51.685028	75.474945	192.120102	-7.580374	-1.601138	6.081189	14.00764	24.08021	30.969581	33.184635	29.105757	21.73796	11.108762	1.074688	-5.761376	13.033961			-16.472418	-12.337408	-6.610094	-0.289133	9.201884	16.241011	18.768011	14.233605	7.931105	-0.598989	-7.556034	-13.653808	0.738144						-12.0	-7.0	-0.3	6.9	16.6	23.6	26.0	21.7	14.8	5.3	-3.2	-9.7	6.9
626	51.664322	75.82547	179.502762	-7.65232	-1.647704	6.088696	14.054811	24.150636	31.120522	33.382717	29.274774	21.862975	11.166644	1.056353	-5.755823	13.091857			-16.432893	-12.241489	-6.559462	-0.261926	9.250931	16.357688	18.895686	14.34116	8.008319	-0.586982	-7.433789	-13.558524	0.814893						-12.0	-6.9	-0.2	6.9	16.7	23.7	26.1	21.8	14.9	5.3	-3.2	-9.7	7.0
627	51.64267	76.175781	168.072571	-7.70225	-1.660525	6.14579	14.154958	24.249901	31.289227	33.561747	29.452053	22.001989	11.235216	1.078618	-5.753527	13.1711			-16.61273	-12.392115	-6.625623	-0.239885	9.340726	16.505667	19.060149	14.449146	8.039604	-0.64522	-7.560896	-13.678463	0.803363						-12.2	-7.0	-0.2	7.0	16.8	23.9	26.3	22.0	15.0	5.3	-3.2	-9.7	7.0
628	51.620079	76.525757	165.291458	-7.880652	-1.855966	6.02902	14.085712	24.210132	31.333572	33.60736	29.508566	22.027465	11.192522	0.964166	-5.875717	13.112182			-16.821586	-12.584865	-6.70668	-0.323582	9.284548	16.519568	19.096774	14.452307	7.950298	-0.785052	-7.666667	-13.832766	0.715191						-12.4	-7.2	-0.3	6.9	16.7	23.9	26.4	22.0	15.0	5.2	-3.4	-9.9	6.9
629	51.596546	76.875397	152.399994	-8.007701	-1.937029	6.045234	14.1602	24.328909	31.531244	33.806818	29.712816	22.183265	11.28522	0.969167	-5.936548	13.178466			-17.150391	-12.941952	-6.884462	-0.41854	9.253854	16.594554	19.197472	14.469729	7.810378	-1.016315	-7.901329	-14.135306	0.573141						-12.6	-7.4	-0.4	6.9	16.8	24.1	26.5	22.1	15.0	5.1	-3.5	-10.0	6.9
630	51.572075	77.224701	142.163589	-7.970447	-1.855486	6.152002	14.263594	24.436563	31.68686	33.989716	29.887587	22.304602	11.359165	1.005314	-5.885107	13.281197			-17.140409	-12.920661	-6.827369	-0.371927	9.294115	16.723589	19.330533	14.619585	7.847335	-1.05322	-7.934841	-14.170989	0.616312						-12.6	-7.4	-0.3	6.9	16.9	24.2	26.7	22.3	15.1	5.2	-3.5	-10.0	6.9
631	51.546673	77.573608	151.006424	-8.261758	-2.185635	5.83521	14.049182	24.192083	31.522728	33.816515	29.735184	22.141427	11.197538	0.782471	-6.124774	13.058348			-17.316458	-13.121012	-6.879349	-0.419237	9.167251	16.592603	19.228629	14.55948	7.695565	-1.121672	-7.997861	-14.34306	0.50374						-12.8	-7.7	-0.5	6.8	16.7	24.1	26.5	22.1	14.9	5.0	-3.6	-10.2	6.8
632	51.520332	77.92215	152.399994	-8.17006	-2.087042	5.904399	14.039822	24.235369	31.649143	33.935736	29.84826	22.156047	11.179255	0.774911	-6.065996	13.116654			-17.386149	-13.08095	-6.768988	-0.465281	9.133677	16.679156	19.408269	14.745552	7.723339	-1.158112	-8.066548	-14.415298	0.529056						-12.8	-7.6	-0.4	6.8	16.7	24.2	26.7	22.3	14.9	5.0	-3.6	-10.2	6.8
633	51.493057	78.270355	152.399994	-8.111282	-2.02218	5.927732	14.036672	24.314189	31.798479	34.072324	30.014565	22.218219	11.189359	0.783486	-6.031189	13.182531			-17.460692	-13.070516	-6.700326	-0.505043	9.128512	16.797274	19.636885	14.946647	7.725162	-1.202218	-8.153756	-14.529937	0.550999						-12.8	-7.5	-0.4	6.8	16.7	24.3	26.9	22.5	15.0	5.0	-3.7	-10.3	6.9
634	51.464863	78.618073	152.399994	-8.178867	-2.094033	5.860542	14.002761	24.322419	31.851344	34.123685	30.098768	22.24686	11.185754	0.769454	-6.052852	13.177987			-17.594878	-13.204983	-6.717939	-0.548965	9.091932	16.839811	19.736666	15.013851	7.635588	-1.282363	-8.233214	-14.644639	0.507572						-12.9	-7.6	-0.4	6.7	16.7	24.3	26.9	22.6	14.9	5.0	-3.7	-10.3	6.8
635	51.43573	78.965393	153.453842	-7.999329	-1.970868	5.967631	14.036554	24.361176	31.965201	34.263279	30.268911	22.346855	11.235032	0.811414	-5.901396	13.282038			-17.238603	-12.837055	-6.526545	-0.490082	9.159402	17.014686	19.938593	15.266318	7.792188	-1.149475	-8.036093	-14.356935	0.711367						-12.6	-7.4	-0.3	6.8	16.8	24.5	27.1	22.8	15.1	5.0	-3.6	-10.1	7.0
636	51.405674	79.312347	167.683182	-8.12559	-2.193785	5.745966	13.845612	24.168644	31.883252	34.197684	30.242777	22.283519	11.153142	0.686394	-5.960782	13.160569			-17.083314	-12.769557	-6.548304	-0.533912	9.087065	17.010028	19.937902	15.328495	7.810278	-1.077683	-7.892231	-14.180116	0.757387						-12.6	-7.5	-0.4	6.7	16.6	24.4	27.1	22.8	15.0	5.0	-3.6	-10.1	7.0
637	51.276264	80.695404	153.578323	-7.361915	-1.530164	6.288572	14.200503	24.409152	32.1025	34.56098	30.731978	22.86574	11.76504	1.318297	-5.192271	13.679868			-15.792839	-11.94723	-6.359292	-0.349601	9.073894	16.800692	19.815714	15.268438	7.830056	-0.680892	-7.223802	-12.921224	1.126159						-11.6	-6.7	0.0	6.9	16.7	24.5	27.2	23.0	15.3	5.5	-3.0	-9.1	7.4
638	51.014725	83.096558	1094.095703	-9.225408	-5.411217	-1.828652	3.555048	14.68876	23.279034	26.540482	23.10575	15.768658	6.4651	-2.633738	-7.702045	7.216814			-16.139114	-13.485278	-9.811129	-4.223344	5.20547	12.97859	16.057488	12.35303	5.993285	-1.831786	-8.943488	-13.977603	-1.318657						-12.7	-9.4	-5.8	-0.3	9.9	18.1	21.3	17.7	10.9	2.3	-5.8	-10.8	2.9
639	50.973763	83.437408	1308.981323	-10.112974	-6.523953	-2.792196	1.814248	11.876703	21.300997	24.826168	21.553844	14.40011	5.13946	-3.578488	-8.344521	5.796617			-17.221428	-14.923495	-11.528229	-6.179667	2.573556	10.693491	13.860448	10.210209	4.125359	-3.062187	-10.080354	-14.799378	-3.02764						-13.7	-10.7	-7.2	-2.2	7.2	16.0	19.3	15.9	9.3	1.0	-6.8	-11.6	1.4
640	50.006378	47.40036	30.48	-2.498501	1.738708	8.432382	16.883877	26.197004	32.992416	35.958698	32.567037	24.74981	15.2486	5.527764	-0.937623	16.405014			-9.17501	-6.368687	-2.435929	3.902025	11.407655	17.538047	20.068114	16.96594	10.068138	3.700125	-2.228821	-7.241827	4.683314						-5.8	-2.3	3.0	10.4	18.8	25.3	28.0	24.8	17.4	9.5	1.6	-4.1	10.5
641	50.060696	47.729858	30.48	-2.600774	1.655271	8.376395	16.839105	26.166875	32.9578	35.900259	32.514418	24.686407	15.20165	5.423101	-1.061595	16.338243			-9.284293	-6.431045	-2.526204	3.859657	11.409412	17.500931	20.033418	16.928772	10.043491	3.636465	-2.388748	-7.381577	4.61669						-5.9	-2.4	2.9	10.3	18.8	25.2	28.0	24.7	17.4	9.4	1.5	-4.2	10.5
642	50.269512	49.05481	7.925462	-2.921954	1.482163	8.37244	16.956686	26.328511	33.080795	35.913455	32.562031	24.661848	15.040356	5.092854	-1.469106	16.25834			-9.647449	-6.693253	-2.796144	3.704757	11.42307	17.51822	20.015388	16.889512	10.014015	3.388439	-2.878177	-7.892126	4.420521						-6.3	-2.6	2.8	10.3	18.9	25.3	28.0	24.7	17.3	9.2	1.1	-4.7	10.3
643	50.319592	49.387756	0.015627	-3.002565	1.427561	8.346826	16.938724	26.356481	33.114222	35.928005	32.588326	24.641525	14.980242	4.98199	-1.568829	16.227709			-9.675887	-6.706356	-2.843607	3.629785	11.387643	17.481636	19.986991	16.867184	9.958771	3.328296	-2.934574	-7.961478	4.376534						-6.3	-2.6	2.8	10.3	18.9	25.3	28.0	24.7	17.3	9.2	1.0	-4.8	10.3
644	50.368809	49.721313	0	-3.13207	1.298041	8.237996	16.802289	26.286013	33.076664	35.861858	32.52705	24.536415	14.843689	4.812274	-1.727806	16.118534			-9.764025	-6.790167	-2.932473	3.451383	11.266649	17.375054	19.936543	16.839321	9.905135	3.223798	-3.029432	-8.105146	4.281387						-6.4	-2.7	2.7	10.1	18.8	25.2	27.9	24.7	17.2	9.0	0.9	-4.9	10.2
645	50.417175	50.055603	0	-3.250956	1.180647	8.137589	16.670757	26.251687	33.061368	35.792448	32.457671	24.419604	14.715723	4.651882	-1.887206	16.016768			-9.896002	-6.89081	-3.022119	3.222974	11.139634	17.316991	19.911128	16.809169	9.848553	3.120676	-3.179872	-8.303931	4.173033						-6.6	-2.9	2.6	9.9	18.7	25.2	27.9	24.6	17.1	8.9	0.7	-5.1	10.1
646	50.464668	50.390472	0	-3.35266	1.088912	8.084922	16.596525	26.226656	33.070498	35.735686	32.404299	24.349741	14.620471	4.521368	-2.02882	15.943133			-10.028032	-7.004128	-3.070889	3.120775	11.199209	17.52059	20.101721	16.986458	9.970294	3.1291	-3.287051	-8.471827	4.180518						-6.7	-3.0	2.5	9.9	18.7	25.3	27.9	24.7	17.2	8.9	0.6	-5.3	10.1
647	50.511299	50.726013	0	-3.488906	0.972936	8.045936	16.541161	26.142986	32.99021	35.599537	32.267463	24.268456	14.544087	4.400873	-2.167937	15.843067			-10.155858	-7.100955	-3.05493	3.107159	11.14981	17.416702	19.893124	16.794849	9.895934	3.064958	-3.386587	-8.558335	4.088822						-6.8	-3.1	2.5	9.8	18.6	25.2	27.7	24.5	17.1	8.8	0.5	-5.4	10.0
648	50.55706	51.062164	0.032541	-3.538278	0.928879	8.080309	16.551111	26.133154	33.000018	35.593546	32.252629	24.260549	14.536641	4.339481	-2.239177	15.824905			-10.165845	-7.166637	-2.970115	3.290598	11.334482	17.504479	19.903738	16.812249	10.009009	3.160636	-3.381165	-8.56139	4.147503						-6.9	-3.1	2.6	9.9	18.7	25.3	27.7	24.5	17.1	8.8	0.5	-5.4	10.0
649	50.60194	51.398926	11.017602	-3.899298	0.49406	7.846194	16.40438	25.604218	32.195868	34.662917	31.441786	23.710953	14.252448	4.135219	-2.469375	15.364947			-10.521491	-7.517472	-2.847809	3.467661	11.207853	16.805602	18.914192	15.856528	9.496534	2.929771	-3.494264	-8.742031	3.796256						-7.2	-3.5	2.5	9.9	18.4	24.5	26.8	23.6	16.6	8.6	0.3	-5.6	9.6
650	50.645947	51.736267	32.826851	-3.873252	0.534135	7.778779	16.207377	25.699359	32.654674	35.243458	31.907402	23.912889	14.184497	3.96504	-2.540181	15.472848			-10.455391	-7.51119	-3.075989	3.136425	11.108296	17.132794	19.530624	16.395437	9.845128	3.002744	-3.520013	-8.763348	3.902126						-7.2	-3.5	2.4	9.7	18.4	24.9	27.4	24.2	16.9	8.6	0.2	-5.7	9.7
651	50.689072	52.074249	46.759911	-4.019684	0.367158	7.645994	16.063263	25.544429	32.546515	35.100099	31.764379	23.767467	14.046672	3.804537	-2.697283	15.327796			-10.643057	-7.722264	-3.204071	3.005641	11.041545	17.093679	19.500321	16.348551	9.813202	2.877688	-3.647791	-8.942338	3.793426						-7.3	-3.7	2.2	9.5	18.3	24.8	27.3	24.1	16.8	8.5	0.1	-5.8	9.6
652	50.731308	52.412781	59.187901	-4.19068	0.1589	7.478915	15.917061	25.370149	32.429889	34.94183	31.60767	23.59674	13.901494	3.626486	-2.877891	15.16338			-10.845217	-7.964901	-3.35178	2.83183	10.90412	16.946405	19.380291	16.2086	9.695049	2.709359	-3.789376	-9.100586	3.635316						-7.5	-3.9	2.1	9.4	18.1	24.7	27.2	23.9	16.6	8.3	-0.1	-6.0	9.4
653	50.772675	52.751953	43.448612	-4.073638	0.36553	7.699275	16.184277	25.64679	32.660205	35.100737	31.758772	23.758083	14.063798	3.741168	-2.825746	15.339938			-10.898061	-7.993414	-3.34684	2.875875	11.041318	17.067804	19.472571	16.300482	9.756769	2.705927	-3.887064	-9.234537	3.655069						-7.5	-3.8	2.2	9.5	18.3	24.9	27.3	24.0	16.8	8.4	-0.1	-6.0	9.5
654	50.813137	53.091614	62.552376	-4.269044	0.094224	7.463146	15.920839	25.343011	32.431396	34.846887	31.519415	23.500575	13.82312	3.537958	-2.999803	15.100977			-11.125483	-8.217073	-3.526981	2.66718	10.824552	16.811011	19.210992	16.041185	9.497494	2.611934	-3.981221	-9.366901	3.453891						-7.7	-4.1	2.0	9.3	18.1	24.6	27.0	23.8	16.5	8.2	-0.2	-6.2	9.3
655	50.852715	53.431885	128.75824	-4.847522	-0.890245	6.470651	15.097538	24.33472	31.548356	34.013989	30.716418	22.697682	13.063717	2.884775	-3.509779	14.298358			-11.200117	-8.492526	-3.606548	2.649591	10.644971	16.575167	18.957529	15.9212	9.709423	2.80912	-3.763915	-9.275242	3.410721						-8.0	-4.7	1.4	8.9	17.5	24.1	26.5	23.3	16.2	7.9	-0.4	-6.4	8.9
656	50.891399	53.772644	96.996857	-4.45369	-0.182327	7.239551	15.681187	25.071442	32.129022	34.475214	31.143385	23.199275	13.502114	3.267256	-3.197008	14.822952			-11.169875	-8.388845	-3.532828	2.721364	10.858473	16.850857	19.186176	16.059071	9.813771	2.654414	-4.015736	-9.476295	3.463379						-7.8	-4.3	1.9	9.2	18.0	24.5	26.8	23.6	16.5	8.1	-0.4	-6.3	9.1
657	50.92918	54.113983	104.180618	-4.543761	-0.244889	7.197263	15.594912	25.001871	32.05287	34.373804	31.037964	23.131353	13.391552	3.15717	-3.301029	14.737423			-11.356905	-8.549117	-3.714391	2.49771	10.607721	16.636825	18.906279	15.789432	9.497235	2.391244	-4.182163	-9.599573	3.243692						-8.0	-4.4	1.7	9.0	17.8	24.3	26.6	23.4	16.3	7.9	-0.5	-6.5	9.0
658	51.49258	61.034424	288.4646	-6.996943	-2.475193	5.344048	13.618807	23.16796	29.904374	31.95892	28.375991	21.400583	11.015386	1.004338	-5.67491	12.553613			-14.649384	-11.201154	-5.873445	0.598868	8.92511	15.137153	17.129858	13.817406	8.140172	0.279919	-6.53496	-12.527889	1.103471						-10.8	-6.8	-0.3	7.1	16.0	22.5	24.5	21.1	14.8	5.6	-2.8	-9.1	6.8
659	51.510967	61.384125	256.127777	-6.975281	-2.297581	5.602782	13.993462	23.579973	30.246376	32.268179	28.646383	21.72681	11.241938	1.171241	-5.627782	12.798042			-14.646589	-11.138016	-5.751721	0.855728	9.212461	15.423041	17.416309	14.006505	8.327026	0.385681	-6.493086	-12.537578	1.25498						-10.8	-6.7	-0.1	7.4	16.4	22.8	24.8	21.3	15.0	5.8	-2.7	-9.1	7.0
660	51.528423	61.734222	243.839996	-7.207127	-2.509899	5.432664	13.89719	23.407925	30.025551	32.04001	28.395768	21.593817	11.144283	1.046609	-5.80934	12.621454			-14.856627	-11.299857	-5.846298	0.780397	9.084523	15.265985	17.216067	13.779432	8.179331	0.316322	-6.494342	-12.6206	1.125361						-11.0	-6.9	-0.2	7.3	16.2	22.6	24.6	21.1	14.9	5.7	-2.7	-9.2	6.9
661	51.544933	62.084564	217.971817	-6.99398	-2.214111	5.829208	14.137858	23.738895	30.397579	32.466881	28.716195	21.884912	11.328055	1.178954	-5.663533	12.900576			-14.695337	-11.063038	-5.677031	0.789056	9.213331	15.47631	17.542909	14.00678	8.308019	0.348485	-6.476329	-12.511053	1.271842						-10.8	-6.6	0.1	7.5	16.5	22.9	25.0	21.4	15.1	5.8	-2.6	-9.1	7.1
662	51.560486	62.434967	213.343414	-7.051926	-2.340139	5.779611	14.048921	23.684659	30.399746	32.493875	28.682065	21.850676	11.271155	1.104521	-5.734163	12.849084			-14.777724	-11.144673	-5.715536	0.639907	9.112961	15.429866	17.51132	13.938811	8.199786	0.287426	-6.502875	-12.553235	1.202169						-10.9	-6.7	0.0	7.3	16.4	22.9	25.0	21.3	15.0	5.8	-2.7	-9.1	7.0
663	51.5751	62.785767	222.521957	-7.203973	-2.610768	5.510383	13.83704	23.461429	30.202765	32.323203	28.464266	21.650341	11.09598	0.942015	-5.874854	12.649819			-14.793426	-11.24555	-5.734812	0.631586	9.108765	15.441339	17.531274	13.949946	8.233977	0.353956	-6.441716	-12.572605	1.205228						-11.0	-6.9	-0.1	7.2	16.3	22.8	24.9	21.2	14.9	5.7	-2.7	-9.2	6.9
664	51.588764	63.136719	215.42334	-7.222289	-2.577476	5.576266	13.895302	23.588817	30.248007	32.366295	28.472108	21.65886	11.11368	0.961013	-5.88285	12.683144			-14.883919	-11.3178	-5.77199	0.616034	9.172662	15.491405	17.565349	13.945448	8.20182	0.32231	-6.524453	-12.65296	1.180325						-11.1	-6.9	-0.1	7.3	16.4	22.9	25.0	21.2	14.9	5.7	-2.8	-9.3	6.9
665	51.601475	63.487885	206.364792	-7.216789	-2.531586	5.686923	13.968123	23.71928	30.386018	32.483021	28.569008	21.734573	11.143679	0.982172	-5.87386	12.754213			-14.855438	-11.262789	-5.730697	0.655454	9.287905	15.636678	17.760414	14.08902	8.30588	0.360631	-6.524601	-12.641843	1.256718						-11.0	-6.9	0.0	7.3	16.5	23.0	25.1	21.3	15.0	5.8	-2.8	-9.3	7.0
666	51.613239	63.839233	186.888657	-7.211878	-2.467921	5.835957	14.07109	23.898842	30.611733	32.674692	28.763718	21.901188	11.223466	1.005547	-5.868606	12.869819			-14.887822	-11.25141	-5.7514	0.593759	9.3037	15.707584	17.862831	14.156984	8.315508	0.305809	-6.535319	-12.647386	1.264403						-11.0	-6.9	0.0	7.3	16.6	23.2	25.3	21.5	15.1	5.8	-2.8	-9.3	7.1
667	51.62405	64.190643	149.473679	-7.243166	-2.386047	5.976479	14.373853	24.2178	30.867272	32.907202	29.011503	22.16028	11.455839	1.125454	-5.852507	13.051163			-15.072856	-11.328016	-5.750846	0.651598	9.342043	15.694769	17.767111	13.980685	8.10788	0.135388	-6.586622	-12.751186	1.182496						-11.2	-6.9	0.1	7.5	16.8	23.3	25.3	21.5	15.1	5.8	-2.7	-9.3	7.1
668	51.633907	64.542267	141.441772	-7.050019	-2.19778	6.195074	14.371554	24.252906	31.042458	33.112034	29.190007	22.244329	11.48666	1.162245	-5.725687	13.173649			-14.796082	-10.981566	-5.591208	0.571353	9.309121	15.738141	17.814386	14.002081	8.127087	0.2241	-6.481016	-12.604787	1.277634						-10.9	-6.6	0.3	7.5	16.8	23.4	25.5	21.6	15.2	5.9	-2.7	-9.2	7.2
669	51.642811	64.893921	204.808578	-7.398178	-2.944041	5.012122	13.478683	23.208361	30.214731	32.375051	28.453856	21.475931	10.806866	0.662767	-5.990822	12.446277			-14.484989	-10.996039	-5.607952	0.611909	9.257155	15.716577	17.829119	14.194373	8.534491	0.746204	-6.109578	-12.360896	1.444198						-10.9	-7.0	-0.3	7.0	16.2	23.0	25.1	21.3	15.0	5.8	-2.7	-9.2	6.9
670	51.650764	65.245941	212.934326	-7.351157	-2.815872	5.351586	13.600951	23.377473	30.310638	32.439735	28.531956	21.526649	10.818539	0.686818	-5.973212	12.542009			-14.853459	-11.265427	-5.765625	0.381389	9.131257	15.590789	17.720809	14.025048	8.276077	0.378359	-6.522289	-12.633508	1.205285						-11.1	-7.0	-0.2	7.0	16.3	23.0	25.1	21.3	14.9	5.6	-2.9	-9.3	6.9
671	51.657761	65.597839	216.986206	-7.334277	-2.685937	5.476743	13.650114	23.490837	30.37073	32.485227	28.5883	21.547687	10.823934	0.712627	-5.954377	12.597634			-14.97601	-11.329606	-5.8427	0.216573	8.990474	15.475507	17.548472	13.78058	8.00557	0.124637	-6.694133	-12.745016	1.046196						-11.2	-7.0	-0.2	6.9	16.2	22.9	25.0	21.2	14.8	5.5	-3.0	-9.3	6.8
672	51.663807	65.950165	215.197937	-7.37592	-2.649897	5.483234	13.669487	23.540682	30.375039	32.493317	28.618417	21.552396	10.84256	0.709159	-5.968624	12.607487			-15.001675	-11.353889	-5.901305	0.152598	8.933495	15.4166	17.498817	13.700204	7.923921	0.036989	-6.744412	-12.769714	0.990969						-11.2	-7.0	-0.2	6.9	16.2	22.9	25.0	21.2	14.7	5.4	-3.0	-9.4	6.8
673	51.668892	66.302338	194.135239	-7.184933	-2.284934	5.872423	13.995466	23.882655	30.647628	32.765629	28.878998	21.806953	11.088074	0.919655	-5.771277	12.884695			-14.918246	-11.210307	-5.783718	0.261366	9.099075	15.596611	17.689329	13.830582	7.979352	0.045073	-6.752877	-12.726642	1.092466						-11.1	-6.7	0.0	7.1	16.5	23.1	25.2	21.4	14.9	5.6	-2.9	-9.2	7.0
674	51.673023	66.654633	226.073013	-7.468429	-2.737947	5.272352	13.458348	23.284222	30.191289	32.35606	28.485709	21.378926	10.730973	0.609152	-6.010619	12.462503			-15.050344	-11.436622	-6.016536	-0.060898	8.699144	15.179589	17.28089	13.457531	7.66326	-0.083472	-6.71432	-12.821216	0.841417						-11.3	-7.1	-0.4	6.7	16.0	22.7	24.8	21.0	14.5	5.3	-3.1	-9.4	6.7
675	51.676193	67.006531	277.286987	-7.802368	-3.302693	4.311482	12.724291	22.498486	29.511276	31.706738	27.877365	20.732025	10.168318	0.194304	-6.376135	11.853591			-15.126015	-11.674869	-6.215879	-0.10144	8.598914	15.093158	17.252402	13.484047	7.760845	-0.042205	-6.608616	-12.906277	0.792839						-11.5	-7.5	-1.0	6.3	15.5	22.3	24.5	20.7	14.2	5.1	-3.2	-9.6	6.3
676	51.678413	67.358978	258.260803	-7.697276	-2.964326	5.051409	13.172021	23.013397	29.935797	32.035334	28.236195	21.058235	10.434967	0.417642	-6.229795	12.2053			-15.465917	-11.831646	-6.18056	-0.154985	8.667649	15.261306	17.438666	13.552606	7.687327	-0.248315	-6.940869	-13.154048	0.719268						-11.6	-7.4	-0.6	6.5	15.8	22.6	24.7	20.9	14.4	5.1	-3.3	-9.7	6.5
677	51.679672	67.710602	258.803009	-7.879475	-3.093967	4.881931	13.065071	22.938805	29.85286	31.963933	28.203529	20.979203	10.359526	0.348	-6.366096	12.104443			-15.907072	-12.242135	-6.569885	-0.489576	8.310428	14.95467	17.178214	13.181552	7.26322	-0.626537	-7.207565	-13.457085	0.365686						-11.9	-7.7	-0.8	6.3	15.6	22.4	24.6	20.7	14.1	4.9	-3.4	-9.9	6.2
678	51.679977	68.065613	235.027786	-7.672983	-2.765281	5.395642	13.444121	23.381229	30.219037	32.314996	28.54131	21.262175	10.611061	0.574232	-6.137773	12.430647			-15.744112	-11.931	-6.272643	-0.337085	8.595035	15.263867	17.517236	13.413013	7.444951	-0.55235	-7.166843	-13.28412	0.578829						-11.7	-7.3	-0.4	6.6	16.0	22.7	24.9	21.0	14.4	5.0	-3.3	-9.7	6.5
679	51.679329	68.415894	249.357025	-7.768722	-2.940977	5.103311	13.197388	23.095079	29.987471	32.090149	28.318766	21.030692	10.400717	0.416505	-6.213311	12.226422			-15.580646	-11.834979	-6.224031	-0.338674	8.51676	15.186824	17.468792	13.379135	7.508965	-0.394053	-6.966146	-13.109497	0.634371						-11.7	-7.4	-0.6	6.4	15.8	22.6	24.8	20.8	14.3	5.0	-3.3	-9.7	6.4
680	51.677719	68.768463	240.428253	-7.733148	-2.773752	5.329496	13.409596	23.390515	30.184865	32.244038	28.483832	21.171692	10.530673	0.522849	-6.150359	12.384191			-15.788026	-11.936934	-6.243722	-0.340677	8.633287	15.351912	17.640789	13.48769	7.536605	-0.453258	-7.132769	-13.240815	0.626174						-11.8	-7.4	-0.5	6.5	16.0	22.8	24.9	21.0	14.4	5.0	-3.3	-9.7	6.5
681	51.675156	69.121002	231.32872	-7.720812	-2.652981	5.464355	13.5315	23.595773	30.349624	32.372174	28.616742	21.288232	10.62891	0.5966	-6.115146	12.496248			-15.895386	-12.037441	-6.3308	-0.372703	8.684177	15.431898	17.728765	13.553682	7.519108	-0.524385	-7.18392	-13.282015	0.607582						-11.8	-7.3	-0.4	6.6	16.1	22.9	25.1	21.1	14.4	5.1	-3.3	-9.7	6.6
682	51.671631	69.473663	219.811417	-7.67228	-2.52377	5.624514	13.665973	23.791656	30.512942	32.527577	28.757629	21.41825	10.738181	0.677451	-6.060493	12.621469			-15.782779	-11.919609	-6.240374	-0.276335	8.83224	15.62658	17.883655	13.698145	7.631338	-0.467062	-7.102054	-13.183628	0.72501						-11.7	-7.2	-0.3	6.7	16.3	23.1	25.2	21.2	14.5	5.1	-3.2	-9.6	6.7
683	51.667156	69.825623	242.78389	-7.830164	-2.785873	5.30855	13.296678	23.428953	30.224127	32.271659	28.476377	21.148574	10.489774	0.450153	-6.231818	12.353916			-15.835647	-12.008539	-6.397391	-0.519194	8.519878	15.326658	17.556639	13.393357	7.403646	-0.5515	-7.162102	-13.267562	0.538187						-11.8	-7.4	-0.5	6.4	16.0	22.8	24.9	20.9	14.3	5.0	-3.4	-9.7	6.4
684	51.66172	70.177795	292.65802	-8.13417	-3.329579	4.351152	12.547395	22.657795	29.579812	31.693239	27.881132	20.555369	9.975336	0.015321	-6.547549	11.770438			-15.610782	-11.876284	-6.534808	-0.514863	8.41494	15.188842	17.495234	13.471573	7.624518	-0.245627	-6.918524	-13.108608	0.615468						-11.9	-7.6	-1.1	6.0	15.5	22.4	24.6	20.7	14.1	4.9	-3.5	-9.8	6.2
685	51.655327	70.530029	277.880707	-8.03066	-2.980068	4.979777	13.007809	23.227719	30.014127	32.061335	28.221877	20.897119	10.277716	0.265061	-6.394087	12.128977			-15.879409	-12.096876	-6.491777	-0.471338	8.617677	15.41356	17.701721	13.53917	7.606161	-0.424084	-7.211801	-13.296791	0.583851						-12.0	-7.5	-0.8	6.3	15.9	22.7	24.9	20.9	14.3	4.9	-3.5	-9.8	6.4
686	51.647987	70.882019	294.731934	-8.184768	-3.112979	4.750571	12.800277	23.043376	29.860555	31.908262	28.074877	20.732534	10.136428	0.133331	-6.526726	11.967978			-16.044122	-12.240571	-6.659631	-0.612622	8.463636	15.270787	17.560022	13.38821	7.473719	-0.550601	-7.32467	-13.415507	0.442388						-12.1	-7.7	-1.0	6.1	15.8	22.6	24.7	20.7	14.1	4.8	-3.6	-10.0	6.2
687	51.639687	71.233856	331.459198	-8.447642	-3.487894	4.052813	12.218217	22.436996	29.379012	31.453928	27.66774	20.3054	9.755447	-0.20999	-6.803374	11.526721			-16.170757	-12.348025	-6.908508	-0.834144	8.166921	14.927291	17.290311	13.15984	7.269354	-0.601964	-7.356071	-13.486184	0.259005						-12.3	-7.9	-1.4	5.7	15.3	22.2	24.4	20.4	13.8	4.6	-3.8	-10.1	5.9
688	51.630432	71.585724	311.240448	-8.211534	-3.043917	4.74913	12.625876	22.865094	29.72005	31.711766	27.932327	20.584664	10.029612	0.051112	-6.539801	11.872865			-16.243216	-12.35474	-6.84605	-0.916694	8.182448	14.977421	17.345796	13.151119	7.219497	-0.740404	-7.527606	-13.499812	0.22898						-12.2	-7.7	-1.0	5.9	15.5	22.3	24.5	20.5	13.9	4.6	-3.7	-10.0	6.1
689	51.620228	71.937225	290.514923	-8.051112	-2.706061	5.115033	12.916024	23.175565	30.007458	31.974785	28.202134	20.848373	10.302791	0.285834	-6.36269	12.142344			-16.130975	-12.164685	-6.750226	-0.818994	8.374915	15.176683	17.523625	13.306992	7.342535	-0.670182	-7.503643	-13.394693	0.357613						-12.1	-7.4	-0.8	6.0	15.8	22.6	24.7	20.8	14.1	4.8	-3.6	-9.9	6.2
690	51.609066	72.288666	295.083038	-8.104653	-2.786429	4.943279	12.770657	23.024642	29.905067	31.887291	28.135912	20.785156	10.252369	0.236766	-6.388566	12.055124			-16.136206	-12.176758	-6.851027	-0.892319	8.310001	15.099906	17.466752	13.217708	7.262208	-0.706483	-7.499894	-13.366993	0.310574						-12.1	-7.5	-1.0	5.9	15.7	22.5	24.7	20.7	14.0	4.8	-3.6	-9.9	6.2
691	51.596962	72.639893	312.409058	-8.126705	-2.878658	4.720811	12.521005	22.728715	29.667947	31.677164	27.926289	20.59302	10.093896	0.146514	-6.435538	11.886205			-16.274473	-12.292531	-7.009846	-1.065968	8.127666	14.920713	17.312633	13.040613	7.13314	-0.838943	-7.623663	-13.482726	0.162218						-12.2	-7.6	-1.1	5.7	15.4	22.3	24.5	20.5	13.9	4.6	-3.7	-10.0	6.0
692	51.583897	72.991028	311.469482	-7.926277	-2.477891	5.040732	12.807976	23.027289	29.86119	31.862686	28.066313	20.789332	10.26255	0.372302	-6.247865	12.119862			-16.449259	-12.47939	-7.109546	-1.015682	8.329982	15.113136	17.444534	13.107786	7.085995	-1.029932	-7.906298	-13.764166	0.110597						-12.2	-7.5	-1.0	5.9	15.7	22.5	24.7	20.6	13.9	4.6	-3.8	-10.0	6.1
693	51.569901	73.341766	365.187683	-8.081195	-2.949055	4.394508	12.169023	22.255051	29.143053	31.215516	27.40536	20.170116	9.723569	-0.055415	-6.418365	11.581014			-15.790821	-11.9571	-6.862991	-0.915765	8.301537	15.024431	17.392352	13.21198	7.408358	-0.631731	-7.406278	-13.264401	0.375798						-11.9	-7.5	-1.2	5.6	15.3	22.1	24.3	20.3	13.8	4.5	-3.7	-9.8	6.0
694	51.554939	73.692505	293.77475	-7.449966	-1.840731	5.575573	13.306633	23.461162	30.144359	32.184364	28.310789	21.056061	10.60252	0.772295	-5.813872	12.525765			-16.114075	-12.267748	-6.867819	-0.642885	8.838921	15.598127	17.982739	13.601056	7.565215	-0.772371	-7.733475	-13.497415	0.474189						-11.8	-7.1	-0.6	6.3	16.2	22.9	25.1	21.0	14.3	4.9	-3.5	-9.7	6.5
695	51.539032	74.042938	285.131897	-7.490886	-1.760027	5.652759	13.379631	23.497543	30.174254	32.242196	28.352854	21.083889	10.663292	0.805426	-5.857745	12.561932			-16.388476	-12.432651	-6.940129	-0.816349	8.658867	15.423683	17.845154	13.442267	7.341388	-0.959652	-7.865631	-13.717706	0.29923						-11.9	-7.1	-0.6	6.3	16.1	22.8	25.0	20.9	14.2	4.9	-3.5	-9.8	6.4
696	51.522186	74.393127	329.066193	-7.911616	-2.376177	4.954489	12.743535	22.765413	29.596453	31.726422	27.831517	20.536084	10.156313	0.303862	-6.199542	12.010563			-16.156585	-12.128857	-6.885227	-0.969078	8.338912	15.171284	17.598201	13.326895	7.399508	-0.745378	-7.50863	-13.486854	0.329516						-12.0	-7.3	-1.0	5.9	15.6	22.4	24.7	20.6	14.0	4.7	-3.6	-9.8	6.2
697	51.504391	74.743103	333.869019	-7.947427	-2.375433	4.938508	12.76875	22.784945	29.632483	31.791549	27.868832	20.560472	10.149515	0.296627	-6.226901	12.02016			-16.328431	-12.286426	-7.006489	-0.984222	8.32954	15.213517	17.643728	13.313876	7.345201	-0.889375	-7.666816	-13.618927	0.255431						-12.1	-7.3	-1.0	5.9	15.6	22.4	24.7	20.6	14.0	4.6	-3.7	-9.9	6.1
698	51.485661	75.092743	326.046295	-7.960946	-2.374091	4.956688	12.808086	22.827885	29.754489	31.937046	27.971968	20.648762	10.198071	0.312999	-6.20092	12.073336			-16.40928	-12.361667	-7.024938	-0.977916	8.314403	15.263602	17.746243	13.402894	7.396875	-0.934781	-7.672271	-13.648458	0.257892						-12.2	-7.4	-1.0	5.9	15.6	22.5	24.8	20.7	14.0	4.6	-3.7	-9.9	6.2
699	51.465973	75.442139	262.296539	-7.484807	-1.654602	5.789282	13.649751	23.705635	30.574636	32.750214	28.737766	21.39054	10.860455	0.948766	-5.677837	12.79915			-16.299095	-12.233394	-6.776022	-0.552604	8.869003	15.876155	18.362001	13.889376	7.710095	-0.784325	-7.585526	-13.48805	0.582301						-11.9	-6.9	-0.5	6.5	16.3	23.2	25.6	21.3	14.6	5.0	-3.3	-9.6	6.7
700	51.445358	75.791229	239.387436	-7.401121	-1.539645	5.966819	13.87101	23.918713	30.830782	33.027329	28.993146	21.612277	11.035687	1.095985	-5.536676	12.989526			-16.181919	-12.112622	-6.642047	-0.342594	9.097312	16.152687	18.649542	14.152544	7.888207	-0.644072	-7.440979	-13.347443	0.769051						-11.8	-6.8	-0.3	6.8	16.5	23.5	25.8	21.6	14.8	5.2	-3.2	-9.4	6.9
701	51.423801	76.139984	259.836304	-7.867519	-2.197753	5.333339	13.350227	23.389675	30.472905	32.730079	28.696055	21.28036	10.682489	0.65265	-5.90442	12.551507			-16.395879	-12.277711	-6.779633	-0.560332	8.775859	15.896299	18.461753	14.007008	7.769451	-0.726185	-7.424718	-13.475131	0.605898						-12.1	-7.2	-0.7	6.4	16.1	23.2	25.6	21.4	14.5	5.0	-3.4	-9.7	6.6
702	51.401306	76.488464	183.344971	-7.319762	-1.264873	6.426499	14.448772	24.505844	31.489658	33.71854	29.636194	22.191572	11.485442	1.435031	-5.320745	13.452681			-16.589262	-12.459409	-6.670861	-0.13722	9.437849	16.657836	19.229497	14.583307	8.057552	-0.75548	-7.662253	-13.624058	0.838958						-12.0	-6.9	-0.1	7.2	17.0	24.1	26.5	22.1	15.1	5.4	-3.1	-9.5	7.1
703	51.377872	76.83667	166.403397	-7.454765	-1.354524	6.445795	14.514547	24.605035	31.674342	33.914199	29.84025	22.322172	11.55942	1.385969	-5.40301	13.504119			-16.738716	-12.558201	-6.680548	-0.187391	9.403116	16.729685	19.292594	14.63115	7.996166	-0.878829	-7.715919	-13.77514	0.793164						-12.1	-7.0	-0.1	7.2	17.0	24.2	26.6	22.2	15.2	5.3	-3.2	-9.6	7.1
704	51.353508	77.184479	153.767609	-7.555862	-1.411212	6.468461	14.574615	24.689159	31.836113	34.093203	30.028016	22.444624	11.62165	1.367042	-5.458553	13.558105			-16.869934	-12.684514	-6.71126	-0.20703	9.395502	16.797251	19.370093	14.697782	7.92689	-0.972471	-7.788264	-13.906173	0.753989						-12.2	-7.0	-0.1	7.2	17.0	24.3	26.7	22.4	15.2	5.3	-3.2	-9.7	7.2
705	51.328213	77.531891	150.340698	-7.658751	-1.483473	6.436289	14.566022	24.69071	31.932394	34.192091	30.135961	22.485154	11.616851	1.306456	-5.527122	13.557715			-16.995453	-12.810881	-6.735623	-0.221041	9.384915	16.83972	19.465089	14.805293	7.867776	-1.048329	-7.893068	-14.044738	0.717805						-12.3	-7.1	-0.1	7.2	17.0	24.4	26.8	22.5	15.2	5.3	-3.3	-9.8	7.1
706	51.301987	77.878937	150.784958	-7.892728	-1.698795	6.276302	14.469855	24.558281	31.804351	34.053081	30.050179	22.376897	11.522096	1.176853	-5.724376	13.414333			-17.253697	-13.013485	-6.700892	-0.215308	9.320618	16.75918	19.441106	14.81454	7.754075	-1.133102	-8.012874	-14.249045	0.625926						-12.6	-7.4	-0.2	7.1	16.9	24.3	26.7	22.4	15.1	5.2	-3.4	-10.0	7.0
707	51.27483	78.225647	152.399994	-7.724639	-1.561654	6.349735	14.447927	24.651219	32.033065	34.2891	30.293688	22.471603	11.517893	1.165857	-5.651735	13.523505			-17.217978	-12.886108	-6.637415	-0.345308	9.250596	16.895177	19.68259	15.029645	7.783575	-1.185859	-8.067593	-14.288861	0.667705						-12.5	-7.2	-0.1	7.1	17.0	24.5	27.0	22.7	15.1	5.2	-3.5	-10.0	7.1
708	51.246754	78.57193	152.572968	-7.712773	-1.565254	6.336355	14.420919	24.671121	32.124618	34.380541	30.404899	22.531925	11.514072	1.143008	-5.654641	13.549566			-17.237801	-12.849446	-6.563396	-0.371431	9.241666	16.995361	19.823505	15.164282	7.757158	-1.2014	-8.092684	-14.341348	0.693706						-12.5	-7.2	-0.1	7.0	17.0	24.6	27.1	22.8	15.1	5.2	-3.5	-10.0	7.1
709	51.217747	78.917786	156.256149	-7.708459	-1.575851	6.326824	14.44236	24.706678	32.209181	34.466534	30.514165	22.606038	11.544701	1.14505	-5.62428	13.587745			-17.07833	-12.723362	-6.466373	-0.27097	9.351545	17.174381	20.001184	15.369681	7.882705	-1.108203	-7.993768	-14.21353	0.82708						-12.4	-7.1	-0.1	7.1	17.0	24.7	27.2	22.9	15.2	5.2	-3.4	-9.9	7.2
710	51.187824	79.263275	164.191513	-7.6505	-1.553484	6.339304	14.424893	24.682306	32.210109	34.471251	30.561555	22.639717	11.546248	1.15297	-5.557794	13.605548			-16.845139	-12.498566	-6.377732	-0.228594	9.404872	17.279808	20.101875	15.482773	7.954082	-0.995746	-7.858439	-14.003823	0.951281						-12.2	-7.0	0.0	7.1	17.0	24.7	27.3	23.0	15.3	5.3	-3.4	-9.8	7.3
711	51.156986	79.608246	184.479218	-7.638486	-1.637301	6.258712	14.3897	24.602051	32.125161	34.429688	30.555177	22.617776	11.496184	1.070128	-5.555977	13.559401			-16.087159	-11.780264	-5.874941	0.203484	9.762235	17.597322	20.47613	16.004065	8.583334	-0.384752	-7.31652	-13.342346	1.486716						-11.9	-6.7	0.2	7.3	17.2	24.9	27.5	23.3	15.6	5.6	-3.1	-9.4	7.5
712	51.058964	80.640594	182.141327	-7.203691	-1.336428	6.415834	14.384664	24.580314	32.148542	34.557288	30.738596	22.916627	11.828461	1.469597	-5.024109	13.789641			-15.566519	-11.756299	-6.228911	-0.126774	9.358376	16.990875	19.977776	15.401522	7.960129	-0.553363	-7.149366	-12.785482	1.293497						-11.4	-6.5	0.1	7.1	17.0	24.6	27.3	23.1	15.4	5.6	-2.8	-8.9	7.5
713	51.024464	80.983765	221.627716	-7.113288	-1.539675	6.062994	13.919547	24.083148	31.768649	34.249821	30.440641	22.649636	11.657047	1.387183	-4.984279	13.548452			-15.321808	-11.587599	-6.259525	-0.364076	8.802584	16.363219	19.379816	14.871467	7.725056	-0.567369	-6.970314	-12.507313	1.130345						-11.2	-6.6	-0.1	6.8	16.4	24.1	26.8	22.7	15.2	5.5	-2.8	-8.7	7.3
714	50.989067	81.326355	294.99469	-6.997189	-1.802969	5.564005	13.323539	23.405055	31.210709	33.774608	29.966544	22.182625	11.335482	1.234052	-4.919613	13.189737			-14.61042	-11.004874	-5.873447	0.044807	9.382666	16.835273	19.843596	15.460914	8.366399	-0.010767	-6.546949	-11.971002	1.659683						-10.8	-6.4	-0.2	6.7	16.4	24.0	26.8	22.7	15.3	5.7	-2.7	-8.4	7.4
715	50.798523	83.032013	834.654785	-8.543591	-4.456074	-0.347841	7.875079	19.171156	26.745684	30.019218	26.532001	18.816823	8.605177	-1.46332	-6.814773	9.678295			-15.583156	-12.613228	-8.845245	-2.56631	6.548162	13.728412	16.811091	13.169047	6.85089	-1.016654	-7.865404	-13.149795	-0.377683						-12.1	-8.5	-4.6	2.7	12.9	20.2	23.4	19.9	12.8	3.8	-4.7	-10.0	4.7
716	50.757736	83.37146	1047.343262	-8.521083	-4.518887	-0.602306	7.059567	17.711813	25.060067	28.398933	25.071163	17.546633	8.026232	-1.628331	-6.953287	8.887543			-16.777883	-14.17462	-10.028199	-3.733916	4.918899	11.971244	15.073237	11.352943	4.978295	-2.586801	-9.129332	-14.306389	-1.87021						-12.6	-9.3	-5.3	1.7	11.3	18.5	21.7	18.2	11.3	2.7	-5.4	-10.6	3.5
717	50.716053	83.710388	1244.207397	-9.383479	-5.583306	-1.238689	6.026843	16.299291	23.32951	26.759996	23.643314	16.250333	6.823732	-2.630507	-7.848282	7.704063			-17.709757	-15.339279	-11.48434	-5.053517	3.487837	10.154285	13.259283	9.594656	3.329587	-3.741917	-10.408003	-15.409625	-3.276732						-13.5	-10.5	-6.4	0.5	9.9	16.7	20.0	16.6	9.8	1.5	-6.5	-11.6	2.2
718	49.73843	47.158112	30.48	-2.146327	2.071219	8.673732	17.145591	26.493506	33.209061	36.191964	32.819895	24.994135	15.541671	5.827104	-0.602622	16.684911			-8.836682	-6.11217	-2.230331	4.081884	11.545106	17.721859	20.214232	17.070105	10.208098	3.860627	-2.024557	-6.946044	4.879344						-5.5	-2.0	3.2	10.6	19.0	25.5	28.2	24.9	17.6	9.7	1.9	-3.8	10.8
719	49.793365	47.485718	30.48	-2.252305	1.984442	8.605328	17.092051	26.470388	33.192924	36.151863	32.766965	24.93681	15.49032	5.71636	-0.717007	16.619845			-8.960475	-6.18126	-2.316064	4.049121	11.573009	17.688259	20.20937	17.053356	10.174794	3.797938	-2.159691	-7.081871	4.82054						-5.6	-2.1	3.1	10.6	19.0	25.4	28.2	24.9	17.6	9.6	1.8	-3.9	10.7
720	49.847466	47.813995	30.48	-2.352449	1.906282	8.552308	17.051879	26.433446	33.157982	36.095273	32.688438	24.868199	15.42469	5.610935	-0.849335	16.548971			-9.066283	-6.240574	-2.406212	3.997896	11.558451	17.619701	20.165537	17.006931	10.138239	3.730453	-2.341171	-7.230023	4.744412						-5.7	-2.2	3.1	10.5	19.0	25.4	28.1	24.8	17.5	9.6	1.6	-4.0	10.6
721	49.900723	48.142975	30.48	-2.469614	1.808942	8.503876	17.017328	26.402488	33.144738	36.069502	32.639061	24.805043	15.356406	5.505225	-0.983944	16.483254			-9.207063	-6.358722	-2.512449	3.954348	11.56443	17.600629	20.154851	16.98155	10.127719	3.67802	-2.503257	-7.405708	4.672862						-5.8	-2.3	3.0	10.5	19.0	25.4	28.1	24.8	17.5	9.5	1.5	-4.2	10.6
722	50.055447	49.134003	3.820301	-2.645851	1.747573	8.567947	17.199691	26.632667	33.324193	36.161774	32.791653	24.865242	15.27442	5.296315	-1.268209	16.495618			-9.417925	-6.494236	-2.662671	3.878182	11.569409	17.656187	20.149705	17.009197	10.119603	3.519968	-2.787192	-7.726211	4.567835						-6.0	-2.4	3.0	10.5	19.1	25.5	28.2	24.9	17.5	9.4	1.3	-4.5	10.5
723	50.105328	49.465698	0	-2.742781	1.656328	8.503462	17.144159	26.61114	33.321982	36.127554	32.781976	24.810833	15.182798	5.156799	-1.398386	16.429655			-9.462919	-6.538424	-2.708298	3.803328	11.522054	17.602582	20.089863	16.967032	10.054537	3.447904	-2.847439	-7.808054	4.510181						-6.1	-2.4	2.9	10.5	19.1	25.5	28.1	24.9	17.4	9.3	1.2	-4.6	10.5
724	50.154346	49.798004	0	-2.864185	1.526595	8.402488	17.014354	26.556497	33.289121	36.033591	32.705691	24.696635	15.053568	4.995725	-1.551389	16.321558			-9.578666	-6.637366	-2.777747	3.651516	11.437439	17.531505	20.042756	16.925594	10.004352	3.350902	-2.964386	-7.991198	4.416225						-6.2	-2.6	2.8	10.3	19.0	25.4	28.0	24.8	17.4	9.2	1.0	-4.8	10.4
725	50.202511	50.130981	0	-2.972532	1.425175	8.330465	16.916495	26.560563	33.31715	35.996683	32.673484	24.614435	14.954824	4.856665	-1.697949	16.247955			-9.714275	-6.729222	-2.865085	3.46192	11.37934	17.569696	20.096028	16.962471	10.000143	3.273658	-3.102325	-8.17913	4.346101						-6.3	-2.7	2.7	10.2	19.0	25.4	28.0	24.8	17.3	9.1	0.9	-4.9	10.3
726	50.249813	50.464569	0	-3.116029	1.300289	8.255073	16.811404	26.484346	33.238751	35.84641	32.538068	24.498022	14.837124	4.707395	-1.861486	16.128281			-9.878456	-6.836415	-2.91422	3.319061	11.309291	17.563859	20.071215	16.918098	9.977944	3.1915	-3.231769	-8.351771	4.261528						-6.5	-2.8	2.7	10.1	18.9	25.4	28.0	24.7	17.2	9.0	0.7	-5.1	10.2
727	50.296253	50.798798	0	-3.22735	1.221964	8.247418	16.777922	26.449264	33.231244	35.803717	32.491486	24.463175	14.784102	4.60205	-1.990199	16.071233			-9.960366	-6.939816	-2.891466	3.365273	11.365743	17.566028	20.019807	16.865925	10.015876	3.181722	-3.295405	-8.41926	4.239505						-6.6	-2.9	2.7	10.1	18.9	25.4	27.9	24.7	17.2	9.0	0.7	-5.2	10.2
728	50.34182	51.133636	0	-3.312003	1.157566	8.253506	16.776388	26.417181	33.229578	35.78444	32.460171	24.448297	14.755863	4.518481	-2.076743	16.034394			-10.023364	-7.030856	-2.854139	3.440942	11.440724	17.573165	19.961825	16.815986	10.044274	3.206451	-3.317383	-8.456371	4.233438						-6.7	-2.9	2.7	10.1	18.9	25.4	27.9	24.6	17.2	9.0	0.6	-5.3	10.1
729	50.386517	51.469086	14.728118	-3.482992	0.979198	8.124519	16.611637	26.201003	33.08868	35.643722	32.302542	24.293696	14.592542	4.326791	-2.232322	15.870751			-10.090134	-7.137101	-2.879277	3.404147	11.393604	17.426263	19.796511	16.659185	10.007617	3.164906	-3.337781	-8.497625	4.159193						-6.8	-3.1	2.6	10.0	18.8	25.3	27.7	24.5	17.2	8.9	0.5	-5.4	10.0
730	50.430347	51.805145	30.48	-3.667795	0.77854	7.956068	16.416678	25.999563	32.945179	35.475933	32.129933	24.118865	14.42014	4.132609	-2.393522	15.692683			-10.282478	-7.350859	-3.00146	3.227797	11.255238	17.259271	19.637277	16.467328	9.923979	3.040648	-3.452876	-8.655375	4.005708						-7.0	-3.3	2.5	9.8	18.6	25.1	27.6	24.3	17.0	8.7	0.3	-5.5	9.8
731	50.473293	52.141785	30.48	-3.682429	0.79614	7.995187	16.490425	26.053224	33.006151	35.50243	32.135538	24.133624	14.441899	4.103002	-2.432334	15.711905			-10.377712	-7.462797	-3.023761	3.221986	11.337771	17.360516	19.754464	16.545889	9.988995	3.007915	-3.542218	-8.796429	4.001218						-7.0	-3.3	2.5	9.9	18.7	25.2	27.6	24.3	17.1	8.7	0.3	-5.6	9.9
732	50.515358	52.478973	42.79493	-3.887826	0.574133	7.817502	16.28822	25.823492	32.861859	35.317153	31.95123	23.94017	14.272289	3.898267	-2.635934	15.51838			-10.532498	-7.6483	-3.173059	3.027482	11.169139	17.169467	19.570602	16.374534	9.829836	2.844438	-3.656913	-8.902717	3.839334						-7.2	-3.5	2.3	9.7	18.5	25.0	27.4	24.2	16.9	8.6	0.1	-5.8	9.7
733	50.556549	52.816772	43.489906	-3.956802	0.516874	7.804441	16.283783	25.811071	32.855543	35.273108	31.906082	23.892854	14.242935	3.837048	-2.713563	15.479448			-10.627532	-7.75585	-3.252675	2.986744	11.193634	17.217458	19.587928	16.384653	9.852611	2.827264	-3.706343	-8.982523	3.810448						-7.3	-3.6	2.3	9.6	18.5	25.0	27.4	24.1	16.9	8.5	0.1	-5.8	9.6
734	50.596851	53.15509	43.036526	-3.935409	0.548296	7.835471	16.303612	25.834111	32.898126	35.272175	31.898647	23.889641	14.243793	3.840116	-2.707488	15.493424			-10.781423	-7.89049	-3.323219	2.915898	11.136187	17.13304	19.47917	16.259111	9.687742	2.763391	-3.835001	-9.121545	3.701905						-7.4	-3.7	2.3	9.6	18.5	25.0	27.4	24.1	16.8	8.5	0.0	-5.9	9.6
735	50.636257	53.493958	77.156906	-4.088749	0.262872	7.564751	15.986595	25.487255	32.57438	34.930977	31.558204	23.574519	13.945381	3.630118	-2.804983	15.218443			-10.812769	-7.910283	-3.161639	3.107635	11.370027	17.379193	19.660326	16.503462	10.082097	3.040272	-3.758781	-9.13894	3.863383						-7.5	-3.8	2.2	9.5	18.4	25.0	27.3	24.0	16.8	8.5	-0.1	-6.0	9.5
736	50.674778	53.833405	130.017212	-4.533779	-0.38941	6.980807	15.359528	24.746056	31.919971	34.283804	30.949122	22.964369	13.361171	3.123777	-3.241816	14.626966			-11.151578	-8.383384	-3.598767	2.597434	10.689619	16.723141	19.015027	15.90363	9.658759	2.577262	-3.982177	-9.351147	3.391485						-7.8	-4.4	1.7	9.0	17.7	24.3	26.6	23.4	16.3	8.0	-0.4	-6.3	9.0
737	50.712402	54.17334	152.615967	-4.718352	-0.583763	6.799901	15.127216	24.540973	31.706671	34.070251	30.73424	22.773159	13.126527	2.886343	-3.454542	14.417385			-11.406369	-8.585419	-3.837566	2.291571	10.355626	16.403557	18.660332	15.579535	9.340342	2.272335	-4.202579	-9.565095	3.108856						-8.1	-4.6	1.5	8.7	17.4	24.1	26.4	23.2	16.1	7.7	-0.7	-6.5	8.8
738	50.784966	54.854797	139.089752	-4.670494	-0.354391	7.121265	15.372706	24.911669	31.931151	34.216587	30.851565	23.034576	13.225575	2.972817	-3.450602	14.596869			-11.636528	-8.737616	-4.003196	2.102321	10.359969	16.40609	18.620413	15.494883	9.036979	2.008085	-4.428297	-9.836558	2.948879						-8.2	-4.5	1.6	8.7	17.6	24.2	26.4	23.2	16.0	7.6	-0.7	-6.6	8.8
739	50.919228	56.223328	213.988998	-5.384873	-1.326388	6.279805	14.484766	23.847372	30.960437	33.188883	29.888314	22.204426	12.297894	2.183073	-4.189292	13.702868			-12.289418	-9.434464	-4.690248	1.40571	9.545597	15.699611	17.821737	14.816906	8.550981	1.498789	-4.935939	-10.370492	2.301564						-8.8	-5.4	0.8	7.9	16.7	23.3	25.5	22.4	15.4	6.9	-1.4	-7.3	8.0
740	50.950523	56.56665	219.760406	-5.436135	-1.363291	6.271941	14.454589	23.783741	30.906089	33.107678	29.802246	22.154824	12.226643	2.14124	-4.248479	13.650091			-12.498409	-9.604736	-4.778715	1.289561	9.35595	15.475208	17.600875	14.519061	8.269578	1.369213	-5.084026	-10.607036	2.108877						-9.0	-5.5	0.7	7.9	16.6	23.2	25.4	22.2	15.2	6.8	-1.5	-7.4	7.9
741	50.9809	56.9104	275.193878	-5.834762	-2.046042	5.526378	13.82771	23.060516	30.229896	32.448287	29.156846	21.550015	11.667498	1.708273	-4.569606	13.060417			-12.37998	-9.658035	-4.626853	1.519163	9.683348	15.657645	17.799263	14.844127	8.861442	1.879141	-4.80256	-10.446691	2.360834						-9.1	-5.9	0.4	7.7	16.4	22.9	25.1	22.0	15.2	6.8	-1.5	-7.5	7.7
742	51.010365	57.254547	280.393921	-5.84201	-1.831493	5.783003	13.943876	23.200847	30.308904	32.481417	29.16199	21.635082	11.69863	1.733783	-4.605527	13.139042			-12.770618	-9.891528	-4.963254	1.204534	9.340822	15.396829	17.501017	14.466454	8.525342	1.311787	-5.248994	-10.852223	2.001681						-9.3	-5.9	0.4	7.6	16.3	22.9	25.0	21.8	15.1	6.5	-1.8	-7.7	7.6
743	51.066528	57.944092	288.045868	-6.0189	-1.750288	5.874917	14.079996	23.454747	30.390101	32.459719	29.098097	21.71014	11.687355	1.643894	-4.791995	13.153149			-13.383597	-10.318339	-5.327242	0.954414	9.233036	15.309	17.350527	14.205942	8.267949	0.779039	-5.852693	-11.44387	1.647847						-9.7	-6.0	0.3	7.5	16.3	22.8	24.9	21.7	15.0	6.2	-2.1	-8.1	7.4
744	51.093235	58.28949	260.475189	-6.012357	-1.547383	6.144392	14.436821	23.869557	30.6997	32.726677	29.348353	22.03022	11.916345	1.765303	-4.786174	13.382621			-13.535352	-10.322559	-5.290538	1.131973	9.434417	15.527704	17.571155	14.353528	8.391417	0.796577	-5.967067	-11.583132	1.70901						-9.8	-5.9	0.4	7.8	16.7	23.1	25.1	21.9	15.2	6.4	-2.1	-8.2	7.5
745	51.30909	61.761536	243.348236	-6.919662	-2.195342	5.813074	14.160748	23.79535	30.489429	32.484664	28.793611	21.937916	11.398126	1.23642	-5.554337	12.953333			-14.606084	-11.011586	-5.639242	0.825249	9.209879	15.496257	17.495215	14.047241	8.293284	0.347223	-6.426335	-12.409997	1.301759						-10.8	-6.6	0.1	7.5	16.5	23.0	25.0	21.4	15.1	5.9	-2.6	-9.0	7.1
746	51.325527	62.110382	217.58992	-6.99786	-2.205875	5.869175	14.31517	23.931591	30.500291	32.470538	28.760905	21.983875	11.486362	1.291605	-5.587094	12.98489			-14.69119	-11.105033	-5.625496	0.976062	9.350625	15.550232	17.494552	13.986698	8.257833	0.36022	-6.402538	-12.448936	1.308586						-10.8	-6.7	0.1	7.6	16.6	23.0	25.0	21.4	15.1	5.9	-2.6	-9.0	7.1
747	51.341015	62.45932	207.260956	-6.88458	-2.094779	6.035939	14.348534	24.105176	30.757274	32.783025	28.964919	22.125304	11.538961	1.314188	-5.542433	13.120961			-14.577182	-10.964595	-5.571316	0.881438	9.388009	15.713466	17.737996	14.176337	8.365439	0.408087	-6.368954	-12.369217	1.401626						-10.7	-6.5	0.2	7.6	16.7	23.2	25.3	21.6	15.2	6.0	-2.5	-9.0	7.3
748	51.355564	62.808563	198.976532	-6.840634	-2.031566	6.139609	14.401466	24.230565	30.869879	32.907502	29.027816	22.176827	11.570853	1.344719	-5.513406	13.190303			-14.585663	-10.956272	-5.525533	0.890005	9.48111	15.828741	17.857828	14.268142	8.412679	0.414987	-6.394668	-12.397928	1.441119						-10.7	-6.5	0.3	7.6	16.9	23.3	25.4	21.6	15.3	6.0	-2.5	-9.0	7.3
749	51.369167	63.157959	207.345856	-7.024224	-2.302338	5.873113	14.170614	23.992892	30.629899	32.668903	28.786333	21.952117	11.382462	1.186248	-5.674358	12.970138			-14.721884	-11.114728	-5.591362	0.744055	9.306071	15.622333	17.623606	14.023499	8.227252	0.331718	-6.432896	-12.505504	1.29268						-10.9	-6.7	0.1	7.5	16.6	23.1	25.1	21.4	15.1	5.9	-2.6	-9.1	7.1
750	51.381824	63.507599	185.868713	-6.927043	-2.09368	6.174165	14.466592	24.396069	30.9965	33.032609	29.115029	22.22611	11.569059	1.320199	-5.577168	13.22487			-14.754772	-11.07262	-5.488693	0.848065	9.469097	15.834604	17.880909	14.169813	8.295609	0.301344	-6.494017	-12.522368	1.372248						-10.8	-6.6	0.3	7.7	16.9	23.4	25.5	21.6	15.3	5.9	-2.6	-9.0	7.3
751	51.393532	63.857361	168.042618	-6.927333	-2.033772	6.302477	14.523746	24.502889	31.122097	33.148715	29.227097	22.320354	11.610952	1.315562	-5.579939	13.294404			-14.783221	-11.03751	-5.512187	0.735172	9.454379	15.865253	17.956936	14.198789	8.285754	0.247701	-6.504142	-12.531899	1.364585						-10.9	-6.5	0.4	7.6	17.0	23.5	25.6	21.7	15.3	5.9	-2.6	-9.1	7.3
752	51.404301	64.207336	133.519714	-6.906016	-1.915862	6.516937	14.802783	24.770525	31.359486	33.363176	29.4709	22.5736	11.822865	1.43694	-5.525365	13.480831			-14.819753	-11.009973	-5.512679	0.825898	9.57724	15.985944	18.051367	14.241885	8.271652	0.210814	-6.473318	-12.51831	1.402564						-10.9	-6.5	0.5	7.8	17.2	23.7	25.7	21.9	15.4	6.0	-2.5	-9.0	7.4
753	51.414112	64.557404	145.345581	-6.980151	-2.124423	6.276519	14.478674	24.432314	31.226184	33.288162	29.38082	22.402367	11.62774	1.228258	-5.631405	13.300422			-14.757459	-10.937379	-5.579146	0.571812	9.308669	15.787094	17.867021	14.064203	8.088295	0.200588	-6.454747	-12.49501	1.305328						-10.9	-6.5	0.3	7.5	16.9	23.5	25.6	21.7	15.2	5.9	-2.6	-9.1	7.3
754	51.422977	64.907623	198.904312	-7.240735	-2.751626	5.249779	13.704299	23.544442	30.54792	32.65173	28.763108	21.750645	11.049701	0.816154	-5.817975	12.688953			-14.535711	-10.983306	-5.518099	0.657659	9.352694	15.832186	17.943651	14.318585	8.545906	0.717434	-6.104816	-12.264384	1.496817						-10.9	-6.9	-0.1	7.2	16.4	23.2	25.3	21.5	15.1	5.9	-2.6	-9.0	7.1
755	51.430897	65.257965	211.912552	-7.228184	-2.681854	5.484337	13.760209	23.599574	30.552938	32.65027	28.781794	21.73743	11.008191	0.81255	-5.820587	12.721389			-14.85757	-11.230519	-5.670905	0.411959	9.136908	15.63601	17.743474	14.050525	8.234301	0.324418	-6.464202	-12.526985	1.232284						-11.0	-7.0	-0.1	7.1	16.4	23.1	25.2	21.4	15.0	5.7	-2.8	-9.2	7.0
756	51.437866	65.608459	236.861542	-7.364401	-2.815846	5.225521	13.535427	23.380547	30.330573	32.433436	28.580725	21.504004	10.798949	0.664949	-5.945	12.527407			-14.825652	-11.263491	-5.836703	0.285665	9.034172	15.505323	17.593842	13.911549	8.085277	0.210844	-6.531666	-12.552043	1.13476						-11.1	-7.0	-0.3	6.9	16.2	22.9	25.0	21.2	14.8	5.5	-2.9	-9.2	6.8
757	51.443882	65.959137	222.308121	-7.252421	-2.49455	5.650638	13.858511	23.802137	30.621925	32.6921	28.837197	21.738157	11.014819	0.844148	-5.821537	12.790927			-14.912942	-11.262755	-5.790074	0.298005	9.137924	15.60631	17.675558	13.893038	8.019459	0.062345	-6.699412	-12.639132	1.115694						-11.1	-6.9	-0.1	7.1	16.5	23.1	25.2	21.4	14.9	5.5	-2.9	-9.2	7.0
758	51.448948	66.309845	208.367889	-7.131395	-2.236583	5.908973	14.029016	24.004404	30.759764	32.823848	28.960366	21.862474	11.159089	0.964351	-5.701077	12.950269			-14.86649	-11.154715	-5.752371	0.278453	9.174797	15.658575	17.746075	13.92842	8.016815	0.042211	-6.700977	-12.603656	1.147262						-11.0	-6.7	0.1	7.2	16.6	23.2	25.3	21.4	14.9	5.6	-2.9	-9.2	7.0
759	51.453056	66.660461	230.862091	-7.380291	-2.596108	5.437238	13.608792	23.541438	30.414014	32.521211	28.668632	21.537749	10.882599	0.713918	-5.906105	12.620257			-15.050388	-11.32979	-5.923419	0.025281	8.851971	15.337223	17.442605	13.63308	7.750581	-0.120229	-6.712727	-12.72739	0.9314						-11.2	-7.0	-0.2	6.8	16.2	22.9	25.0	21.2	14.6	5.4	-3.0	-9.3	6.8
760	51.456211	67.010468	253.19841	-7.598891	-2.909547	4.987021	13.247128	23.173934	30.110354	32.235359	28.422897	21.247936	10.616125	0.499644	-6.104347	12.327301			-15.199982	-11.54608	-6.093599	-0.0349	8.796598	15.324437	17.470459	13.679417	7.797104	-0.13217	-6.718257	-12.821584	0.876787						-11.4	-7.2	-0.6	6.6	16.0	22.7	24.9	21.1	14.5	5.2	-3.1	-9.5	6.6
761	51.458427	67.36203	221.643143	-7.34501	-2.412827	5.780859	13.829507	23.851139	30.651858	32.683917	28.89092	21.682509	11.005117	0.84684	-5.826465	12.803197			-15.409565	-11.592532	-5.988069	-0.036488	8.919775	15.507676	17.657666	13.671989	7.665576	-0.360634	-6.99347	-12.993907	0.837335						-11.4	-7.0	-0.1	6.9	16.4	23.1	25.2	21.3	14.7	5.3	-3.1	-9.4	6.8
762	51.459679	67.711273	229.828491	-7.476163	-2.58443	5.565542	13.616941	23.618925	30.461113	32.5283	28.749612	21.497488	10.834956	0.703109	-5.94272	12.631056			-15.457531	-11.64062	-6.106918	-0.250466	8.659749	15.290918	17.502891	13.465566	7.50385	-0.499874	-6.996442	-12.983054	0.707339						-11.5	-7.1	-0.3	6.7	16.1	22.9	25.0	21.1	14.5	5.2	-3.1	-9.5	6.7
763	51.459984	68.062561	230.553131	-7.477984	-2.585474	5.562223	13.610909	23.613003	30.461901	32.552859	28.762354	21.460022	10.797441	0.700944	-5.952537	12.625472			-15.455981	-11.605778	-6.05351	-0.258262	8.664437	15.298982	17.523748	13.437405	7.508026	-0.456537	-6.949113	-12.969214	0.723684						-11.5	-7.1	-0.2	6.7	16.1	22.9	25.0	21.1	14.5	5.2	-3.1	-9.5	6.7
764	51.459335	68.414948	270.76886	-7.664398	-3.019119	4.758567	12.991821	22.94489	29.873934	32.016882	28.241687	20.928091	10.329956	0.366125	-6.131613	12.136402			-15.213851	-11.552791	-6.078813	-0.206671	8.586564	15.201815	17.482887	13.466135	7.651205	-0.13515	-6.655454	-12.747275	0.81655						-11.4	-7.3	-0.7	6.4	15.8	22.5	24.7	20.9	14.3	5.1	-3.1	-9.4	6.5
765	51.457729	68.76593	261.520905	-7.574703	-2.723044	5.330488	13.35076	23.414304	30.199485	32.257899	28.501318	21.165812	10.540636	0.54772	-6.019395	12.41594			-15.49051	-11.723273	-6.097013	-0.247357	8.712922	15.393561	17.642301	13.54146	7.661654	-0.297363	-6.96038	-13.007922	0.760673						-11.5	-7.2	-0.4	6.6	16.1	22.8	25.0	21.0	14.4	5.1	-3.2	-9.5	6.6
766	51.455177	69.116638	251.173676	-7.547922	-2.545181	5.529708	13.572216	23.735491	30.43423	32.444155	28.685891	21.349252	10.690693	0.666481	-5.970809	12.587017			-15.543509	-11.772794	-6.095817	-0.154661	8.880125	15.571035	17.802079	13.657198	7.692925	-0.334454	-7.011755	-13.03567	0.804559						-11.5	-7.2	-0.3	6.7	16.3	23.0	25.1	21.2	14.5	5.2	-3.2	-9.5	6.7
767	51.451675	69.466858	249.894104	-7.611853	-2.566296	5.525492	13.574948	23.79389	30.488804	32.487725	28.716327	21.375067	10.706946	0.657167	-6.003547	12.595389			-15.588401	-11.801902	-6.128768	-0.179329	8.865144	15.59441	17.802787	13.645457	7.643218	-0.377374	-7.009761	-13.035034	0.785871						-11.6	-7.2	-0.3	6.7	16.3	23.0	25.1	21.2	14.5	5.2	-3.2	-9.5	6.7
768	51.447216	69.81778	263.824158	-7.719902	-2.712695	5.364385	13.347983	23.600559	30.331343	32.350453	28.551713	21.213708	10.563973	0.519185	-6.10136	12.442445			-15.711185	-11.914747	-6.320836	-0.381675	8.702343	15.46896	17.684077	13.543324	7.516157	-0.470801	-7.112897	-13.142985	0.654978						-11.7	-7.3	-0.5	6.5	16.2	22.9	25.0	21.0	14.4	5.0	-3.3	-9.6	6.5
769	51.441799	70.168518	302.7659	-8.022607	-3.192076	4.507399	12.63694	22.877823	29.790452	31.851383	28.054236	20.734375	10.124611	0.12687	-6.394679	11.92456			-15.720479	-11.939911	-6.606061	-0.605123	8.406385	15.190682	17.482717	13.397252	7.472588	-0.420093	-7.033234	-13.10058	0.543679						-11.9	-7.6	-1.0	6.0	15.6	22.5	24.7	20.7	14.1	4.9	-3.5	-9.7	6.2
770	51.435432	70.519104	288.70343	-7.901899	-2.881486	5.046453	13.024343	23.319867	30.1227	32.137593	28.330564	20.996307	10.371613	0.340197	-6.232111	12.222845			-15.803483	-12.009918	-6.51326	-0.517264	8.605594	15.413077	17.692024	13.538351	7.531703	-0.472061	-7.175463	-13.160929	0.594031						-11.9	-7.4	-0.7	6.3	16.0	22.8	24.9	20.9	14.3	4.9	-3.4	-9.7	6.4
771	51.428127	70.869415	300.039063	-7.977878	-2.933536	4.916373	12.876168	23.161042	30.014584	32.02386	28.241047	20.889073	10.281676	0.270552	-6.303179	12.121649			-15.979554	-12.146844	-6.664548	-0.737477	8.395562	15.21724	17.527844	13.342539	7.347412	-0.648741	-7.29722	-13.288003	0.422351						-12.0	-7.5	-0.9	6.1	15.8	22.6	24.8	20.8	14.1	4.8	-3.5	-9.8	6.3
772	51.419868	71.219727	311.695831	-7.999178	-2.91402	4.915513	12.831698	23.098456	29.96844	31.954695	28.183137	20.81874	10.21903	0.22485	-6.32917	12.081016			-16.007991	-12.129554	-6.644735	-0.725463	8.422584	15.228706	17.585726	13.396255	7.37665	-0.645286	-7.367649	-13.302236	0.432251						-12.0	-7.5	-0.9	6.1	15.8	22.6	24.8	20.8	14.1	4.8	-3.6	-9.8	6.3
773	51.410652	71.569946	310.693878	-8.002289	-2.843295	4.956345	12.835026	23.120474	30.016438	31.980988	28.225896	20.858328	10.276663	0.272712	-6.300762	12.116377			-16.150094	-12.233835	-6.782605	-0.878582	8.258746	15.045868	17.43832	13.181348	7.191432	-0.782009	-7.465381	-13.34152	0.290141						-12.1	-7.5	-0.9	6.0	15.7	22.5	24.7	20.7	14.0	4.7	-3.6	-9.8	6.2
774	51.40049	71.920074	298.230377	-7.903686	-2.626823	5.128433	13.007496	23.249858	30.070876	31.987798	28.273102	20.938682	10.426073	0.443077	-6.182335	12.234379			-16.053298	-12.090552	-6.692656	-0.772278	8.380546	15.103979	17.446051	13.161888	7.210287	-0.694773	-7.393058	-13.246976	0.363263						-12.0	-7.4	-0.8	6.1	15.8	22.6	24.7	20.7	14.1	4.9	-3.5	-9.7	6.3
775	51.389381	72.269989	311.983856	-7.841507	-2.631536	5.000034	12.798202	23.056232	29.96181	31.913142	28.200702	20.841836	10.343448	0.396082	-6.154905	12.156962			-15.950081	-11.982607	-6.764771	-0.880925	8.256378	15.008501	17.391259	13.13392	7.199564	-0.699786	-7.368555	-13.171539	0.347613						-11.9	-7.3	-0.9	6.0	15.7	22.5	24.7	20.7	14.0	4.8	-3.5	-9.7	6.3
776	51.377327	72.619659	326.696014	-7.790878	-2.567562	4.935596	12.697534	22.919514	29.806481	31.77748	28.056503	20.723878	10.271836	0.392767	-6.119478	12.091973			-16.014434	-12.08521	-6.894878	-0.936813	8.236233	14.962612	17.320953	13.05907	7.1603	-0.775055	-7.49186	-13.235507	0.275451						-11.9	-7.3	-1.0	5.9	15.6	22.4	24.5	20.6	13.9	4.7	-3.5	-9.7	6.2
777	51.364323	72.969208	335.202759	-7.640078	-2.251067	5.153088	12.886332	23.13478	29.930479	31.904067	28.14876	20.847063	10.374813	0.557769	-5.975496	12.255876			-16.135562	-12.272831	-6.999877	-0.929847	8.375509	15.108308	17.393218	13.079945	7.089501	-0.954836	-7.772274	-13.484246	0.208084						-11.9	-7.3	-0.9	6.0	15.8	22.5	24.6	20.6	14.0	4.7	-3.6	-9.7	6.2
778	51.35038	73.318512	445.539032	-8.310496	-3.566776	3.179741	11.275486	21.314807	28.256311	30.383013	26.661875	19.420878	9.124969	-0.570209	-6.68663	10.873581			-15.698555	-12.065278	-7.222303	-1.291803	7.731772	14.356145	16.741084	12.747153	7.070952	-0.752225	-7.372538	-13.221047	0.08528						-12.0	-7.8	-2.0	5.0	14.5	21.3	23.6	19.7	13.2	4.2	-4.0	-10.0	5.5
779	51.335491	73.667603	352.860199	-7.499941	-2.040115	5.237112	12.948947	23.105444	29.790192	31.768816	27.976914	20.738901	10.355347	0.579635	-5.882268	12.256582			-16.121076	-12.291997	-7.003267	-0.913435	8.451942	15.191301	17.541243	13.233093	7.278356	-0.950613	-7.759147	-13.466274	0.265844						-11.8	-7.2	-0.9	6.0	15.8	22.5	24.7	20.6	14.0	4.7	-3.6	-9.7	6.3
780	51.319656	74.016571	306.344879	-7.091549	-1.394969	5.91017	13.595624	23.719209	30.346125	32.351023	28.521417	21.264274	10.877836	1.083903	-5.479594	12.808622			-16.137687	-12.28867	-6.932421	-0.811904	8.673124	15.431189	17.798123	13.401244	7.307435	-1.026384	-7.865087	-13.500879	0.33734						-11.6	-6.8	-0.5	6.4	16.2	22.9	25.1	21.0	14.3	4.9	-3.4	-9.5	6.6
781	51.302879	74.365204	345.695343	-7.440474	-1.882239	5.343315	13.050779	23.115364	29.861495	31.920129	28.081279	20.808761	10.457949	0.681403	-5.741364	12.3547			-15.822615	-11.897275	-6.773774	-0.874249	8.503239	15.326084	17.651865	13.348933	7.450364	-0.778673	-7.488759	-13.202341	0.453566						-11.6	-6.9	-0.7	6.1	15.8	22.6	24.8	20.7	14.1	4.8	-3.4	-9.5	6.4
782	51.285164	74.713684	354.726074	-7.49995	-1.927419	5.282943	13.010646	23.062283	29.837378	31.92381	28.043965	20.773392	10.408235	0.639282	-5.782346	12.314352			-16.080246	-12.148509	-6.960793	-0.979512	8.400343	15.270763	17.638641	13.278363	7.315377	-1.008719	-7.685371	-13.372175	0.30568						-11.8	-7.0	-0.8	6.0	15.7	22.6	24.8	20.7	14.0	4.7	-3.5	-9.6	6.3
783	51.26651	75.061829	324.947357	-7.222769	-1.526285	5.694875	13.441166	23.463259	30.227928	32.312258	28.394872	21.120215	10.73433	0.988177	-5.486626	12.67845			-16.107047	-12.188423	-6.920573	-0.754447	8.660277	15.544692	17.954108	13.514141	7.451868	-1.014767	-7.72819	-13.373641	0.419833						-11.7	-6.9	-0.6	6.3	16.1	22.9	25.1	21.0	14.3	4.9	-3.4	-9.4	6.5
784	51.246914	75.40979	308.658783	-7.229399	-1.517086	5.739562	13.555977	23.579307	30.386434	32.481974	28.533062	21.251775	10.847339	1.069954	-5.433834	12.772089			-16.101322	-12.186076	-6.880856	-0.674933	8.709725	15.618425	18.041876	13.58734	7.498284	-0.944861	-7.594829	-13.303737	0.480753						-11.7	-6.9	-0.6	6.4	16.1	23.0	25.3	21.1	14.4	5.0	-3.3	-9.4	6.6
785	51.226383	75.757324	286.515167	-6.85134	-1.164479	6.078442	13.898735	23.914557	30.731133	32.859863	28.882095	21.555359	11.115537	1.390751	-5.069077	13.111798			-15.684282	-11.837146	-6.592628	-0.243817	9.164305	16.16473	18.607189	14.110828	7.984114	-0.566337	-7.328317	-12.965162	0.901123						-11.3	-6.5	-0.3	6.8	16.5	23.4	25.7	21.5	14.8	5.3	-3.0	-9.0	7.0
786	51.204918	76.104645	284.42691	-7.130576	-1.430503	5.894867	13.819526	23.827599	30.685665	32.837864	28.846984	21.500302	11.044967	1.258998	-5.23442	12.993439			-15.984323	-12.086689	-6.646868	-0.218058	9.124241	16.171763	18.678136	14.173169	7.967805	-0.600776	-7.342181	-13.146164	0.840838						-11.6	-6.8	-0.4	6.8	16.5	23.4	25.8	21.5	14.7	5.2	-3.0	-9.2	6.9
787	51.182518	76.451691	217.289658	-6.74276	-0.867957	6.610885	14.594302	24.591141	31.482483	33.644969	29.611935	22.20505	11.656332	1.81891	-4.780679	13.652051			-16.106437	-12.204175	-6.565575	0.038793	9.535803	16.695571	19.249695	14.629851	8.18575	-0.62536	-7.49316	-13.261086	1.006639						-11.4	-6.5	0.0	7.3	17.1	24.1	26.4	22.1	15.2	5.5	-2.8	-9.0	7.3
788	51.159191	76.798309	208.8508	-7.119145	-1.14522	6.440394	14.479601	24.526982	31.52343	33.720376	29.684993	22.203018	11.579167	1.563348	-5.101068	13.529656			-16.336672	-12.314727	-6.592111	-0.115587	9.361443	16.62407	19.178396	14.594213	8.033252	-0.782202	-7.518478	-13.447175	0.890368						-11.7	-6.7	-0.1	7.2	16.9	24.1	26.4	22.1	15.1	5.4	-3.0	-9.3	7.2
789	51.13493	77.144653	193.980835	-7.201309	-1.127959	6.55563	14.597046	24.668282	31.72507	33.933718	29.917076	22.363126	11.657195	1.563058	-5.15255	13.624865			-16.440237	-12.344373	-6.582516	-0.071289	9.419091	16.758295	19.311064	14.723481	8.039471	-0.832474	-7.594506	-13.544194	0.903484						-11.8	-6.7	0.0	7.3	17.0	24.2	26.6	22.3	15.2	5.4	-3.0	-9.3	7.3
790	51.109745	77.49057	178.908279	-7.173877	-1.023328	6.726892	14.76839	24.835551	31.949462	34.163046	30.178445	22.532804	11.771578	1.631677	-5.100281	13.771697			-16.484515	-12.388829	-6.536052	0.051749	9.55188	16.939827	19.533512	14.926615	8.071666	-0.854541	-7.672744	-13.613524	0.96042						-11.8	-6.7	0.1	7.4	17.2	24.4	26.8	22.6	15.3	5.5	-3.0	-9.4	7.4
791	51.083626	77.836212	167.51265	-7.250696	-1.051443	6.759873	14.842478	24.923099	32.088878	34.304037	30.338912	22.624354	11.817708	1.633529	-5.152275	13.823204			-16.859873	-12.732307	-6.659124	-0.02708	9.502985	16.97452	19.62113	14.98903	7.904655	-1.069508	-7.928989	-13.934411	0.815086						-12.1	-6.9	0.1	7.4	17.2	24.5	27.0	22.7	15.3	5.4	-3.1	-9.5	7.3
792	51.056591	78.181458	167.707321	-7.46018	-1.250271	6.619677	14.730931	24.812419	32.031432	34.241356	30.320902	22.574387	11.729716	1.474691	-5.382129	13.703578			-17.073776	-12.845754	-6.632997	-0.152722	9.347469	16.869471	19.573585	14.971482	7.761316	-1.202891	-8.043517	-14.116835	0.704569						-12.3	-7.0	0.0	7.3	17.1	24.5	26.9	22.6	15.2	5.3	-3.3	-9.7	7.2
793	51.028633	78.526215	168.233078	-7.406069	-1.213752	6.618508	14.708481	24.86594	32.201215	34.429392	30.508679	22.678317	11.727704	1.422283	-5.37955	13.763429			-17.03242	-12.716364	-6.5271	-0.238495	9.329409	17.018967	19.779076	15.174971	7.78537	-1.235997	-8.068679	-14.135241	0.761125						-12.2	-7.0	0.0	7.2	17.1	24.6	27.1	22.8	15.2	5.2	-3.3	-9.8	7.3
794	50.999756	78.870667	184.711197	-7.5184	-1.41082	6.45718	14.598174	24.779884	32.17111	34.405868	30.513956	22.650824	11.636527	1.250322	-5.489185	13.670453			-16.616306	-12.270643	-6.142247	0.085885	9.595291	17.321196	20.076337	15.592164	8.21002	-0.836266	-7.749036	-13.812963	1.121119						-12.1	-6.8	0.2	7.3	17.2	24.7	27.2	23.1	15.4	5.4	-3.2	-9.7	7.4
795	50.969955	79.214691	188.174255	-7.50424	-1.35152	6.47434	14.582443	24.786031	32.200787	34.428273	30.568729	22.69912	11.643405	1.29611	-5.45657	13.697242			-16.919799	-12.577695	-6.456792	-0.255366	9.342814	17.13703	19.892078	15.267407	7.748091	-1.191904	-8.035817	-14.073903	0.823012						-12.2	-7.0	0.0	7.2	17.1	24.7	27.2	22.9	15.2	5.2	-3.4	-9.8	7.3
796	50.939243	79.558258	221.753525	-7.598373	-1.609253	6.21364	14.377562	24.569506	32.006899	34.275098	30.438057	22.550194	11.463295	1.085597	-5.536108	13.519676			-15.984581	-11.695176	-5.847548	0.244945	9.787914	17.537996	20.369194	15.938579	8.559099	-0.419093	-7.332385	-13.261643	1.491442						-11.8	-6.7	0.2	7.3	17.2	24.8	27.3	23.2	15.6	5.5	-3.1	-9.4	7.5
797	50.907619	79.901398	225.771698	-7.625842	-1.587158	6.238785	14.395801	24.585408	32.015156	34.324211	30.515386	22.627676	11.512014	1.127328	-5.551405	13.548113			-16.307659	-12.112449	-6.199457	-0.047544	9.627129	17.360635	20.208176	15.717683	8.171967	-0.809097	-7.686064	-13.572877	1.19587						-12.0	-6.8	0.0	7.2	17.1	24.7	27.3	23.1	15.4	5.4	-3.3	-9.6	7.4
798	50.875084	80.24408	286.002747	-7.995346	-2.614637	4.927278	13.112806	23.293315	31.073813	33.500924	29.739016	21.879282	10.818799	0.473348	-5.797429	12.700931			-16.02636	-12.350234	-6.797284	-0.840879	8.690089	16.348094	19.303868	14.884164	7.551143	-0.859565	-7.429755	-13.218001	0.771273						-12.0	-7.5	-0.9	6.1	16.0	23.7	26.4	22.3	14.7	5.0	-3.5	-9.5	6.7
799	50.841644	80.586304	230.249603	-7.271651	-1.459263	6.247474	14.291935	24.484497	31.980792	34.383699	30.586168	22.764165	11.681213	1.33334	-5.099225	13.660262			-15.536102	-11.585293	-6.067429	-0.051855	9.510725	17.156434	20.090953	15.556493	8.164868	-0.543198	-7.199469	-12.811418	1.390392						-11.4	-6.5	0.1	7.1	17.0	24.6	27.2	23.1	15.5	5.6	-2.9	-9.0	7.5
800	50.807285	80.92807	271.010162	-7.355958	-1.894158	5.675936	13.673269	23.837489	31.51833	33.99441	30.205286	22.418665	11.462887	1.169407	-5.210558	13.29125			-15.497841	-11.76522	-6.441461	-0.503585	8.729117	16.228729	19.195568	14.6562	7.452815	-0.77619	-7.063237	-12.64632	0.964048						-11.4	-6.8	-0.4	6.6	16.3	23.9	26.6	22.4	14.9	5.3	-2.9	-8.9	7.1
801	50.772038	81.269318	378.162811	-7.592343	-2.831224	4.31986	12.373896	22.48833	30.46304	33.101959	29.331698	21.536978	10.733068	0.54286	-5.499691	12.414036			-14.903715	-11.564825	-6.373176	-0.357764	8.974274	16.36866	19.370531	15.041398	8.044288	-0.093778	-6.673113	-12.236903	1.299656						-11.2	-7.2	-1.0	6.0	15.7	23.4	26.2	22.2	14.8	5.3	-3.1	-8.9	6.9
802	50.735882	81.610077	439.151764	-7.832463	-3.226841	3.713142	11.824619	21.940518	29.933695	32.681315	28.936963	21.170999	10.51587	0.332629	-5.766118	12.018694			-15.716564	-12.517515	-7.198643	-1.125673	8.129772	15.598037	18.660475	14.265842	7.139384	-0.985354	-7.341818	-12.848262	0.504974						-11.8	-7.9	-1.7	5.3	15.0	22.8	25.7	21.6	14.2	4.8	-3.5	-9.3	6.3
803	50.698826	81.950378	469.913483	-7.684246	-3.106475	3.772507	11.878467	21.933521	29.875968	32.722482	29.00593	21.214171	10.693672	0.529104	-5.660308	12.097899			-15.864233	-12.653356	-7.34649	-1.390513	7.659181	15.104773	18.254307	13.849554	6.790992	-1.276573	-7.463279	-12.928084	0.228023						-11.8	-7.9	-1.8	5.2	14.8	22.5	25.5	21.4	14.0	4.7	-3.5	-9.3	6.2
804	50.660877	82.2901	530.351074	-7.319827	-3.105591	3.315327	11.638333	21.753181	29.495421	32.480238	28.821411	20.999557	10.636543	0.528615	-5.431704	11.984292			-14.916091	-11.961011	-6.926467	-0.946359	8.1364	15.434011	18.589241	14.452637	7.6059	-0.481771	-6.836953	-12.163737	0.83215						-11.1	-7.5	-1.8	5.3	14.9	22.5	25.5	21.6	14.3	5.1	-3.2	-8.8	6.4
805	50.622028	82.629333	588.883362	-7.473364	-3.116349	3.287698	11.569934	21.698676	29.253246	32.35895	28.76668	20.892617	10.618701	0.387036	-5.613267	11.88588			-15.669393	-12.613821	-7.380178	-1.397417	7.3742	14.670693	17.845269	13.833953	7.090743	-1.074207	-7.319474	-12.765043	0.216277						-11.6	-7.9	-2.0	5.1	14.5	22.0	25.1	21.3	14.0	4.8	-3.5	-9.2	6.1
806	50.582294	82.968018	731.378174	-7.420127	-3.724449	1.515126	10.160082	20.60554	28.093704	31.301968	27.815027	19.931052	9.67735	-0.361655	-5.612876	10.998395			-14.076515	-11.33595	-7.291174	-1.194669	7.623665	14.577986	17.623031	14.040858	7.761014	0.058099	-6.678157	-11.619531	0.790721						-10.7	-7.5	-2.9	4.5	14.1	21.3	24.5	20.9	13.8	4.9	-3.5	-8.6	5.9
807	50.541672	83.306183	1059.344238	-8.382191	-4.560356	-0.754501	6.513298	17.422662	25.006307	28.310361	24.992897	17.396093	7.915372	-1.53338	-6.711532	8.801253			-15.532489	-13.131451	-9.416189	-3.390853	5.529082	12.594097	15.594142	12.052262	5.770865	-1.649022	-8.261777	-13.154326	-1.082972						-12.0	-8.8	-5.1	1.6	11.5	18.8	22.0	18.5	11.6	3.1	-4.9	-9.9	3.9
808	50.50016	83.643738	1252.516479	-9.197104	-5.574133	-1.272761	5.669172	16.181127	23.506416	26.981775	23.836118	16.276337	6.784352	-2.53845	-7.597955	7.754574			-16.322695	-13.999094	-10.500814	-4.452318	4.208853	10.96611	14.045967	10.454194	4.203264	-2.731147	-9.313186	-14.062631	-2.291958						-12.8	-9.8	-5.9	0.6	10.2	17.2	20.5	17.1	10.2	2.0	-5.9	-10.8	2.7
809	50.457779	83.980713	1647.888306	-10.666151	-7.20045	-2.952529	3.175793	13.212285	20.301362	23.428689	20.504155	13.18597	4.262598	-4.250588	-9.092306	5.325736			-17.666792	-15.644136	-12.337084	-6.282523	2.262178	8.873373	11.901399	8.42543	2.302362	-4.350253	-11.053861	-15.582029	-4.095995						-14.2	-11.4	-7.6	-1.6	7.7	14.6	17.7	14.5	7.7	0.0	-7.7	-12.3	0.6
810	49.470024	46.918243	30.479996	-1.781097	2.415778	8.907927	17.39947	26.761023	33.40967	36.416003	33.054789	25.242091	15.840579	6.13991	-0.25748	16.962389			-8.489139	-5.874493	-2.023699	4.302467	11.672299	17.876199	20.335533	17.201613	10.364564	4.07076	-1.862058	-6.638928	5.077926						-5.1	-1.7	3.4	10.9	19.2	25.6	28.4	25.1	17.8	10.0	2.1	-3.4	11.0
811	49.525566	47.243958	30.48	-1.881368	2.334562	8.846102	17.348087	26.742339	33.397164	36.382955	33.009219	25.178453	15.782112	6.025162	-0.368132	16.899721			-8.612187	-5.9554	-2.122822	4.224974	11.688518	17.837125	20.325132	17.16767	10.311661	3.982542	-1.977427	-6.775027	5.007897						-5.2	-1.8	3.4	10.8	19.2	25.6	28.4	25.1	17.7	9.9	2.0	-3.6	11.0
812	49.58028	47.570343	30.48	-1.991719	2.245138	8.787814	17.304893	26.717264	33.383243	36.334799	32.94928	25.113779	15.708846	5.910854	-0.491924	16.831022			-8.728273	-6.007596	-2.204988	4.174995	11.681528	17.788398	20.309158	17.141528	10.274192	3.909	-2.115239	-6.922157	4.941712						-5.4	-1.9	3.3	10.7	19.2	25.6	28.3	25.0	17.7	9.8	1.9	-3.7	10.9
813	49.634167	47.8974	30.48	-2.101023	2.145702	8.736458	17.276174	26.696133	33.369098	36.31053	32.883676	25.049098	15.639733	5.802903	-0.625947	16.765211			-8.837714	-6.072078	-2.270977	4.153151	11.682551	17.720891	20.274136	17.103524	10.249552	3.842858	-2.282203	-7.065775	4.874826						-5.5	-2.0	3.2	10.7	19.2	25.5	28.3	25.0	17.6	9.7	1.8	-3.8	10.8
814	49.687218	48.225189	30.479996	-2.224689	2.028347	8.676713	17.216	26.599218	33.253986	36.161646	32.733798	24.906	15.531432	5.683159	-0.780186	16.648785			-9.002766	-6.188328	-2.365236	4.11517	11.631677	17.600823	20.127377	16.962573	10.144138	3.73842	-2.464609	-7.234949	4.755358						-5.6	-2.1	3.2	10.7	19.1	25.4	28.1	24.8	17.5	9.6	1.6	-4.0	10.7
815	49.739426	48.553619	30.48	-2.341898	1.934631	8.616007	17.17825	26.634064	33.324133	36.228805	32.79504	24.901987	15.447297	5.558043	-0.93741	16.611579			-9.141409	-6.299403	-2.514982	4.035365	11.637096	17.681365	20.236432	17.037466	10.166003	3.677573	-2.590934	-7.382649	4.711827						-5.7	-2.2	3.1	10.6	19.1	25.5	28.2	24.9	17.5	9.6	1.5	-4.2	10.7
816	49.790798	48.882751	16.946871	-2.384742	1.943192	8.689734	17.317722	26.790104	33.444893	36.315751	32.913329	24.996744	15.472998	5.526711	-1.01746	16.667415			-9.206113	-6.316792	-2.512631	4.045222	11.664124	17.726932	20.24174	17.053533	10.170964	3.625267	-2.65515	-7.486743	4.695863						-5.8	-2.2	3.1	10.7	19.2	25.6	28.3	25.0	17.6	9.5	1.4	-4.3	10.7
817	49.841324	49.212494	0.702158	-2.365178	2.012686	8.786426	17.453726	26.937506	33.552415	36.381631	33.002986	25.059548	15.50431	5.517334	-1.044655	16.733228			-9.222133	-6.316052	-2.509471	4.077201	11.745898	17.826466	20.304617	17.148406	10.230071	3.631917	-2.684315	-7.555995	4.723051						-5.8	-2.2	3.1	10.8	19.3	25.7	28.3	25.1	17.6	9.6	1.4	-4.3	10.7
818	49.890999	49.542908	0	-2.485118	1.888276	8.684071	17.355743	26.89046	33.549572	36.340439	32.979037	24.988524	15.39194	5.350741	-1.204796	16.644074			-9.298712	-6.401526	-2.600511	3.935215	11.631453	17.718475	20.208175	17.050878	10.118285	3.525811	-2.775706	-7.685115	4.618893						-5.9	-2.3	3.0	10.6	19.3	25.6	28.3	25.0	17.6	9.5	1.3	-4.4	10.6
819	49.939816	49.873962	0	-2.592322	1.776765	8.600657	17.258746	26.861754	33.519685	36.250417	32.906641	24.88442	15.274252	5.205045	-1.363713	16.548529			-9.421573	-6.486083	-2.650532	3.805653	11.560308	17.687014	20.173448	17.006272	10.084598	3.449529	-2.891321	-7.867419	4.537491						-6.0	-2.4	3.0	10.5	19.2	25.6	28.2	25.0	17.5	9.4	1.2	-4.6	10.5
820	49.987797	50.205719	0	-2.712112	1.667784	8.527288	17.162841	26.84623	33.525996	36.203044	32.8713	24.801873	15.18089	5.065822	-1.512264	16.469058			-9.556582	-6.565189	-2.71969	3.662496	11.514084	17.717917	20.199774	17.024933	10.086028	3.36275	-3.019078	-8.047201	4.471687						-6.1	-2.4	2.9	10.4	19.2	25.6	28.2	24.9	17.4	9.3	1.0	-4.8	10.5
821	50.034904	50.538025	0	-2.878309	1.533091	8.448159	17.060841	26.753491	33.420674	36.011432	32.701681	24.661421	15.060652	4.914877	-1.675802	16.334351			-9.731091	-6.678318	-2.753524	3.530659	11.407057	17.585342	20.046234	16.865532	9.99135	3.235261	-3.158644	-8.219785	4.343339						-6.3	-2.6	2.8	10.3	19.1	25.5	28.0	24.8	17.3	9.1	0.9	-4.9	10.3
822	50.08115	50.870941	0	-2.965842	1.488315	8.457445	17.03762	26.774683	33.5177	36.092133	32.762797	24.695736	15.02468	4.809983	-1.794451	16.325067			-9.761949	-6.739807	-2.767037	3.545621	11.509226	17.735607	20.169855	16.971658	10.133339	3.279542	-3.196952	-8.277355	4.383479						-6.4	-2.6	2.8	10.3	19.1	25.6	28.1	24.9	17.4	9.2	0.8	-5.0	10.4
823	50.126537	51.204498	0	-3.123456	1.367909	8.416736	17.006849	26.628762	33.361917	35.877012	32.56504	24.572157	14.948876	4.701525	-1.910389	16.201078			-9.91279	-6.884717	-2.753107	3.579377	11.470587	17.501692	19.821566	16.672413	9.996775	3.180863	-3.258496	-8.351881	4.25519						-6.5	-2.8	2.8	10.3	19.0	25.4	27.8	24.6	17.3	9.1	0.7	-5.1	10.2
824	50.171051	51.538635	9.522366	-3.222334	1.275192	8.354769	16.907506	26.566802	33.421293	35.932844	32.579927	24.543937	14.860952	4.552032	-2.020378	16.146045			-9.948664	-6.981821	-2.815786	3.529438	11.507939	17.535676	19.889219	16.746709	10.067081	3.177777	-3.290284	-8.405731	4.250963						-6.6	-2.9	2.8	10.2	19.0	25.5	27.9	24.7	17.3	9.0	0.6	-5.2	10.2
825	50.214703	51.873383	30.48	-3.46868	1.005978	8.123401	16.613948	26.264225	33.206285	35.690619	32.328347	24.296521	14.63011	4.293837	-2.237666	15.895577			-10.102692	-7.184655	-2.922216	3.367633	11.407463	17.420963	19.808022	16.629504	10.025394	3.107605	-3.368956	-8.542789	4.137106						-6.8	-3.1	2.6	10.0	18.8	25.3	27.7	24.5	17.2	8.9	0.5	-5.4	10.0
826	50.257473	52.208679	30.48	-3.517963	0.99261	8.136143	16.654359	26.297382	33.244423	35.698202	32.309818	24.297748	14.634839	4.242305	-2.303962	15.890492			-10.209506	-7.306832	-2.967316	3.321263	11.431016	17.426925	19.813466	16.607623	10.036222	3.025171	-3.486564	-8.677448	4.084502						-6.9	-3.2	2.6	10.0	18.9	25.3	27.8	24.5	17.2	8.8	0.4	-5.5	10.0
827	50.299366	52.544556	32.48415	-3.598197	0.920076	8.106383	16.625038	26.255067	33.233749	35.6495	32.251108	24.243573	14.595632	4.147488	-2.398763	15.835888			-10.312087	-7.402771	-3.025206	3.199098	11.361179	17.351771	19.714315	16.497758	9.931132	2.890911	-3.599401	-8.772693	3.986167						-7.0	-3.2	2.5	9.9	18.8	25.3	27.7	24.4	17.1	8.7	0.3	-5.6	9.9
828	50.340382	52.881042	44.99902	-3.810084	0.679919	7.923064	16.392815	26.016407	33.077147	35.466558	32.065032	24.054886	14.426073	3.948242	-2.58569	15.637864			-10.456012	-7.57587	-3.179369	3.056464	11.282383	17.343655	19.678815	16.453164	9.910314	2.833976	-3.645143	-8.8439	3.904873						-7.1	-3.4	2.4	9.7	18.6	25.2	27.6	24.3	17.0	8.6	0.2	-5.7	9.8
829	50.380516	53.218018	44.947857	-3.789611	0.717953	7.960085	16.405646	26.03818	33.11365	35.465601	32.05599	24.048541	14.421792	3.942841	-2.572727	15.650662			-10.582629	-7.672633	-3.228923	2.983392	11.216261	17.284341	19.580775	16.325187	9.777965	2.74777	-3.770284	-8.965446	3.807981						-7.2	-3.5	2.4	9.7	18.6	25.2	27.5	24.2	16.9	8.6	0.1	-5.8	9.7
830	50.419762	53.555511	84.99942	-4.063281	0.273314	7.557935	15.92605	25.503784	32.668339	35.024888	31.628992	23.617195	14.004001	3.625964	-2.7809	15.248857			-10.675513	-7.808534	-3.207911	3.003751	11.208793	17.252714	19.525774	16.359827	9.929539	2.932129	-3.681692	-8.952499	3.823865						-7.4	-3.8	2.2	9.5	18.4	25.0	27.3	24.0	16.8	8.5	0.0	-5.9	9.5
831	50.458118	53.893555	141.05188	-4.452816	-0.356949	6.974026	15.321603	24.804504	32.023256	34.404856	31.053981	23.028601	13.448013	3.15722	-3.139581	14.688893			-10.999171	-8.223413	-3.501053	2.667756	10.798119	16.814724	19.111149	16.035225	9.679164	2.658068	-3.860341	-9.18705	3.499431						-7.7	-4.3	1.7	9.0	17.8	24.4	26.8	23.5	16.4	8.1	-0.4	-6.2	9.1
832	50.495594	54.232147	158.583588	-4.56377	-0.398677	6.967667	15.245415	24.768275	31.906888	34.256022	30.897417	22.938348	13.317213	3.030265	-3.286021	14.58992			-11.3537	-8.507976	-3.801532	2.335099	10.502169	16.530408	18.750907	15.670221	9.324614	2.217318	-4.218914	-9.567743	3.156739						-8.0	-4.5	1.6	8.8	17.6	24.2	26.5	23.3	16.1	7.8	-0.6	-6.4	8.9
833	50.532169	54.571259	158.547958	-4.566417	-0.304302	7.087247	15.322725	24.92078	31.984177	34.295575	30.929188	23.026497	13.31705	3.02174	-3.336403	14.641488			-11.485598	-8.562001	-3.907688	2.153248	10.366055	16.410006	18.599546	15.502936	9.112063	2.017367	-4.345098	-9.698729	3.013509						-8.0	-4.4	1.6	8.7	17.6	24.2	26.4	23.2	16.1	7.7	-0.7	-6.5	8.8
834	50.567848	54.910828	147.686508	-4.499424	-0.148186	7.268341	15.524716	25.153405	32.132181	34.409045	31.015365	23.193694	13.418027	3.111414	-3.304386	14.772849			-11.546613	-8.597874	-3.94754	2.145898	10.43886	16.496071	18.645	15.540918	9.059138	1.96515	-4.424014	-9.786713	2.999023						-8.0	-4.4	1.7	8.8	17.8	24.3	26.5	23.3	16.1	7.7	-0.7	-6.5	8.9
835	50.602623	55.250793	171.66301	-4.714236	-0.48325	7.010063	15.207534	24.789583	31.826526	34.102363	30.701097	22.944904	13.14152	2.872388	-3.521455	14.489753			-11.674621	-8.770286	-4.092721	1.972822	10.277057	16.334169	18.470365	15.389431	8.900121	1.920223	-4.486613	-9.874564	2.863782						-8.2	-4.6	1.5	8.6	17.5	24.1	26.3	23.0	15.9	7.5	-0.8	-6.7	8.7
836	50.669476	55.932373	224.646515	-5.18101	-1.131438	6.428392	14.630471	24.079503	31.177258	33.427023	30.088231	22.390198	12.545262	2.362362	-3.955848	13.905034			-12.062164	-9.227215	-4.466921	1.552462	9.805903	15.915435	18.010557	15.03269	8.700247	1.683094	-4.79239	-10.180974	2.49756						-8.6	-5.2	1.0	8.1	16.9	23.5	25.7	22.6	15.5	7.1	-1.2	-7.1	8.2
837	50.701546	56.273773	208.806808	-5.040697	-0.822167	6.767224	14.946283	24.462729	31.448542	33.604127	30.279233	22.641786	12.728223	2.546519	-3.838347	14.143621			-12.173589	-9.289326	-4.54522	1.558071	9.88752	16.013645	18.078943	15.077346	8.702646	1.493976	-4.995348	-10.35104	2.454802						-8.6	-5.1	1.1	8.3	17.2	23.7	25.8	22.7	15.7	7.1	-1.2	-7.1	8.3
838	50.732708	56.615692	210.85907	-5.043479	-0.781093	6.804691	14.973542	24.470367	31.433988	33.559792	30.256895	22.633204	12.711338	2.558917	-3.856115	14.143504			-12.318973	-9.409958	-4.566464	1.536453	9.785488	15.857241	17.941721	14.841256	8.448103	1.398771	-5.092379	-10.538502	2.323563						-8.7	-5.1	1.1	8.3	17.1	23.6	25.8	22.5	15.5	7.1	-1.3	-7.2	8.2
839	50.762959	56.958008	293.920807	-5.743218	-1.97577	5.509937	13.847061	23.137	30.292601	32.490278	29.22446	21.617295	11.783201	1.755527	-4.455359	13.123584			-12.29923	-9.625415	-4.667799	1.45172	9.618657	15.612646	17.724091	14.806687	8.748951	1.781416	-4.764143	-10.344718	2.336905						-9.0	-5.8	0.4	7.6	16.4	23.0	25.1	22.0	15.2	6.8	-1.5	-7.4	7.7
840	50.792294	57.30072	320.374512	-5.930339	-2.092655	5.409205	13.664935	22.906241	30.070197	32.257899	28.968625	21.42658	11.570449	1.58161	-4.689562	12.928599			-13.001996	-10.182403	-5.274432	0.924498	9.034513	15.126598	17.219043	14.227118	8.238666	1.013822	-5.415785	-10.979717	1.74416						-9.5	-6.1	0.1	7.3	16.0	22.6	24.7	21.6	14.8	6.3	-1.9	-7.8	7.3
841	50.820717	57.643829	320.463013	-5.921863	-1.873441	5.675104	13.889934	23.174047	30.148589	32.234323	28.943771	21.521608	11.650947	1.651227	-4.671093	13.035263			-13.0805	-10.164514	-5.206997	1.044937	9.328923	15.326333	17.322552	14.276504	8.332305	1.008594	-5.57158	-11.150462	1.788841						-9.5	-6.0	0.2	7.5	16.3	22.7	24.8	21.6	14.9	6.3	-2.0	-7.9	7.4
842	50.848225	57.987366	337.993134	-6.082672	-1.977628	5.562556	13.732502	23.040001	30.060675	32.143101	28.825004	21.420352	11.474923	1.457985	-4.843152	12.901137			-13.276566	-10.258746	-5.385094	0.793298	9.047838	15.115585	17.138413	14.066602	8.166484	0.758917	-5.772963	-11.318322	1.589621						-9.7	-6.1	0.1	7.3	16.0	22.6	24.6	21.4	14.8	6.1	-2.2	-8.1	7.2
843	50.874813	58.331299	332.638916	-6.279904	-2.064425	5.501	13.742939	23.101398	30.076438	32.125413	28.795256	21.453556	11.435474	1.349912	-5.035862	12.8501			-13.418238	-10.288285	-5.396375	0.845879	9.109421	15.222903	17.25286	14.166042	8.299436	0.792892	-5.821714	-11.419309	1.612126						-9.8	-6.2	0.1	7.3	16.1	22.6	24.7	21.5	14.9	6.1	-2.2	-8.2	7.2
844	51.089741	61.788635	241.620377	-6.776699	-2.048134	6.003093	14.341202	24.084698	30.757037	32.724161	29.046838	22.149159	11.604674	1.394519	-5.397524	13.156919			-14.526542	-10.949581	-5.568047	0.868678	9.268536	15.595223	17.539446	14.084646	8.242444	0.319707	-6.393624	-12.315531	1.347113						-10.7	-6.5	0.2	7.6	16.7	23.2	25.1	21.6	15.2	6.0	-2.5	-8.9	7.3
845	51.106102	62.135895	218.867004	-6.669648	-1.860018	6.255916	14.551083	24.382418	31.037262	33.029279	29.254585	22.357399	11.742466	1.502346	-5.323094	13.354999			-14.428663	-10.835886	-5.4887	0.954276	9.434701	15.79329	17.775951	14.250691	8.361367	0.389965	-6.354113	-12.272151	1.465061						-10.5	-6.3	0.4	7.8	16.9	23.4	25.4	21.8	15.4	6.1	-2.4	-8.8	7.4
846	51.121525	62.483398	208.859558	-6.686273	-1.873997	6.276553	14.550012	24.441392	31.083232	33.071699	29.243655	22.364296	11.735707	1.496759	-5.34309	13.363329			-14.436981	-10.846438	-5.46173	0.940432	9.449637	15.797678	17.793859	14.228967	8.343221	0.390349	-6.333961	-12.273887	1.465929						-10.6	-6.4	0.4	7.7	16.9	23.4	25.4	21.7	15.4	6.1	-2.4	-8.8	7.4
847	51.136017	62.831146	202.290039	-6.661787	-1.843544	6.318685	14.583645	24.537028	31.165563	33.16776	29.29233	22.399529	11.745698	1.508463	-5.337717	13.406304			-14.477815	-10.861036	-5.428301	0.898528	9.45925	15.817435	17.790262	14.193588	8.275944	0.349116	-6.382278	-12.320208	1.442874						-10.6	-6.4	0.4	7.7	17.0	23.5	25.5	21.7	15.3	6.0	-2.4	-8.8	7.4
848	51.149559	63.179016	210.850586	-6.787167	-2.040389	6.141953	14.378488	24.367457	31.016522	33.025502	29.133628	22.227225	11.581561	1.362711	-5.474122	13.244447			-14.532748	-10.909324	-5.440555	0.802159	9.412283	15.764529	17.768132	14.14855	8.264744	0.339412	-6.379457	-12.379551	1.404848						-10.7	-6.5	0.4	7.6	16.9	23.4	25.4	21.6	15.2	6.0	-2.5	-8.9	7.3
849	51.162163	63.52713	206.794067	-6.873613	-2.12017	6.11776	14.372896	24.405127	31.049464	33.055646	29.134174	22.219528	11.547096	1.299373	-5.545791	13.221791			-14.610894	-10.957233	-5.446067	0.775674	9.436686	15.809393	17.860339	14.184493	8.293514	0.335153	-6.404055	-12.42598	1.404252						-10.7	-6.5	0.3	7.6	16.9	23.4	25.5	21.7	15.3	5.9	-2.6	-9.0	7.3
850	51.17382	63.875366	175.419189	-6.788033	-1.879279	6.445273	14.673202	24.756274	31.329664	33.328826	29.414321	22.487446	11.751906	1.43274	-5.44579	13.458879			-14.650884	-10.90812	-5.415383	0.828304	9.571564	15.974983	18.057185	14.310774	8.367179	0.303811	-6.450684	-12.424521	1.463684						-10.7	-6.4	0.5	7.8	17.2	23.7	25.7	21.9	15.4	6.0	-2.5	-8.9	7.5
851	51.18454	64.223938	135.598114	-6.662294	-1.608636	6.811719	15.046759	25.162482	31.728197	33.711096	29.798988	22.85179	12.046759	1.614066	-5.305454	13.766289			-14.654781	-10.809747	-5.37644	0.894858	9.718407	16.174458	18.250646	14.422395	8.377871	0.265322	-6.427432	-12.36489	1.539222						-10.7	-6.2	0.7	8.0	17.4	24.0	26.0	22.1	15.6	6.2	-2.4	-8.8	7.7
852	51.194309	64.572388	140.641327	-6.804895	-1.856263	6.554277	14.77459	24.867754	31.577699	33.593678	29.69626	22.690984	11.888177	1.419839	-5.439244	13.580238			-14.646562	-10.747568	-5.384438	0.753185	9.582352	16.069473	18.163782	14.343755	8.27608	0.30842	-6.352848	-12.329249	1.503032						-10.7	-6.3	0.6	7.8	17.2	23.8	25.9	22.0	15.5	6.1	-2.5	-8.9	7.5
853	51.203136	64.921082	164.164413	-6.890289	-2.06064	6.266411	14.487982	24.497816	31.320928	33.353723	29.491846	22.436338	11.668096	1.263868	-5.480698	13.362948			-14.803721	-10.950516	-5.479932	0.585282	9.394246	15.921622	18.049039	14.264713	8.18701	0.214401	-6.488364	-12.386366	1.375618						-10.8	-6.5	0.4	7.5	16.9	23.6	25.7	21.9	15.3	5.9	-2.6	-8.9	7.4
854	51.211021	65.269928	185.947174	-6.943846	-2.1583	6.106736	14.296865	24.298522	31.146704	33.178928	29.324987	22.246135	11.492214	1.181616	-5.539574	13.219249			-15.009421	-11.104756	-5.597039	0.431123	9.256129	15.771915	17.876332	14.09434	8.041581	0.060718	-6.654746	-12.591195	1.214582						-11.0	-6.6	0.3	7.4	16.8	23.5	25.5	21.7	15.1	5.8	-2.7	-9.1	7.2
855	51.217957	65.618774	227.085297	-7.09737	-2.473248	5.611249	13.873062	23.830338	30.721857	32.794381	28.942458	21.840752	11.121729	0.95069	-5.648163	12.872311			-14.576127	-10.939409	-5.544128	0.478837	9.256729	15.739938	17.848766	14.08953	8.174937	0.302094	-6.354091	-12.292623	1.348704						-10.8	-6.7	0.0	7.2	16.5	23.2	25.3	21.5	15.0	5.7	-2.7	-9.0	7.1
856	51.223942	65.967896	235.017563	-7.14766	-2.415088	5.680695	13.858807	23.851134	30.692329	32.745865	28.903276	21.773793	11.078497	0.914294	-5.703231	12.852726			-14.832736	-11.145719	-5.746512	0.296233	9.120533	15.597747	17.707578	13.934891	8.012593	0.049857	-6.614303	-12.4995	1.156722						-11.0	-6.8	0.0	7.1	16.5	23.1	25.2	21.4	14.9	5.6	-2.9	-9.1	7.0
857	51.228989	66.317047	218.086517	-7.00659	-2.078168	6.037832	14.162322	24.215931	30.952756	32.97382	29.132847	21.994498	11.303031	1.09319	-5.5534	13.102339			-14.800917	-11.088492	-5.708075	0.378776	9.340068	15.791681	17.902368	14.096099	8.098414	0.055685	-6.652059	-12.473961	1.244965						-10.9	-6.6	0.2	7.3	16.8	23.4	25.4	21.6	15.0	5.7	-2.8	-9.0	7.2
858	51.233078	66.666016	214.535095	-7.013873	-2.047954	6.086406	14.188761	24.262966	30.992823	33.00053	29.179092	22.014769	11.333958	1.102228	-5.546987	13.129393			-14.930576	-11.160679	-5.719001	0.299474	9.295784	15.754728	17.852156	13.998297	7.975231	-0.059653	-6.719087	-12.557357	1.16911						-11.0	-6.6	0.2	7.2	16.8	23.4	25.4	21.6	15.0	5.6	-2.8	-9.1	7.1
859	51.236225	67.015045	214.317184	-7.056718	-2.063324	6.090398	14.182043	24.286497	31.014149	33.006378	29.204657	22.008647	11.325948	1.096162	-5.5636	13.127603			-15.143607	-11.320179	-5.818896	0.183646	9.19204	15.67899	17.788776	13.866864	7.812269	-0.252111	-6.849893	-12.710994	1.035575						-11.1	-6.7	0.1	7.2	16.7	23.3	25.4	21.5	14.9	5.5	-2.9	-9.1	7.1
860	51.23843	67.364502	215.054626	-7.12834	-2.159139	6.038055	14.08308	24.185234	30.935701	32.95202	29.159242	21.91995	11.251903	1.025815	-5.626599	13.053077			-15.14577	-11.314355	-5.8558	0.079817	9.087722	15.626965	17.780676	13.83889	7.813978	-0.274932	-6.817548	-12.705244	1.009533						-11.1	-6.7	0.1	7.1	16.6	23.3	25.4	21.5	14.9	5.5	-2.9	-9.2	7.0
861	51.239674	67.711975	232.551025	-7.314846	-2.477263	5.58647	13.709181	23.780822	30.626844	32.687153	28.903042	21.622123	10.986838	0.793883	-5.799105	12.758762			-15.274203	-11.442241	-6.063159	-0.179135	8.744539	15.330553	17.564017	13.565533	7.608002	-0.439747	-6.844384	-12.737899	0.819323						-11.3	-7.0	-0.2	6.8	16.3	23.0	25.1	21.2	14.6	5.3	-3.0	-9.3	6.8
862	51.239979	68.065613	223.379684	-7.174048	-2.239912	5.915355	13.920544	24.03998	30.818625	32.890267	29.091876	21.772668	11.121649	0.966128	-5.660751	12.955199			-15.289166	-11.38742	-5.875247	-0.11736	8.867885	15.486079	17.691759	13.586823	7.59573	-0.415525	-6.861619	-12.799093	0.873571						-11.2	-6.8	0.0	6.9	16.5	23.2	25.3	21.3	14.7	5.4	-2.9	-9.2	6.9
863	51.239334	68.413055	271.239716	-7.293179	-2.682122	5.211669	13.29347	23.357772	30.222787	32.347498	28.565891	21.222629	10.635956	0.650923	-5.760134	12.481097			-14.852945	-11.139476	-5.724459	0.049373	8.913785	15.548531	17.765907	13.783124	7.904248	0.074556	-6.434327	-12.464906	1.118618						-11.1	-6.9	-0.3	6.7	16.1	22.9	25.1	21.2	14.6	5.4	-2.9	-9.1	6.8
864	51.237736	68.762329	300.977997	-7.598093	-2.94225	4.884055	13.018652	23.144882	29.983551	32.07015	28.319022	20.952886	10.381759	0.39401	-6.043835	12.213732			-15.474811	-11.764227	-6.249758	-0.300549	8.635095	15.306912	17.543389	13.540889	7.601604	-0.333253	-6.923229	-12.95051	0.719296						-11.5	-7.4	-0.7	6.4	15.9	22.6	24.8	20.9	14.3	5.0	-3.3	-9.5	6.5
865	51.235195	69.111694	299.700836	-7.631724	-2.845569	5.11585	13.182749	23.398065	30.158646	32.181373	28.431964	21.061086	10.45953	0.458295	-6.037278	12.327749			-15.566326	-11.846306	-6.216567	-0.290138	8.698657	15.387238	17.60418	13.536528	7.551161	-0.429087	-7.017819	-13.014673	0.699737						-11.6	-7.3	-0.6	6.4	16.0	22.8	24.9	21.0	14.3	5.0	-3.3	-9.5	6.5
866	51.231701	69.460999	298.05249	-7.673892	-2.815106	5.164333	13.209301	23.478826	30.199596	32.211899	28.454246	21.096606	10.476487	0.457306	-6.051638	12.350664			-15.61053	-11.870333	-6.264952	-0.330243	8.713812	15.435487	17.661655	13.563544	7.512926	-0.453851	-7.046528	-13.007123	0.691989						-11.6	-7.3	-0.6	6.4	16.1	22.8	24.9	21.0	14.3	5.0	-3.3	-9.5	6.5
867	51.227268	69.809814	293.68161	-7.737463	-2.801687	5.187561	13.275087	23.591337	30.314158	32.318025	28.557032	21.187559	10.546676	0.490968	-6.076276	12.404415			-15.767816	-11.983981	-6.351342	-0.379902	8.67014	15.400647	17.639207	13.473502	7.3938	-0.530269	-7.119976	-13.097863	0.612179						-11.8	-7.4	-0.6	6.4	16.1	22.9	25.0	21.0	14.3	5.0	-3.3	-9.6	6.5
868	51.221878	70.159119	281.168823	-7.549744	-2.486006	5.56485	13.489042	23.805919	30.483286	32.480044	28.705176	21.350853	10.708062	0.670931	-5.895782	12.610553			-15.69159	-11.82596	-6.242917	-0.328956	8.818468	15.575245	17.840646	13.662968	7.545012	-0.483224	-7.152424	-13.047735	0.722461						-11.6	-7.2	-0.3	6.6	16.3	23.0	25.2	21.2	14.4	5.1	-3.2	-9.5	6.7
869	51.215542	70.508026	280.476379	-7.562729	-2.447739	5.578483	13.504852	23.826102	30.525945	32.509005	28.744652	21.383341	10.741786	0.687629	-5.886907	12.633702			-15.618693	-11.717577	-6.208357	-0.290691	8.872339	15.619143	17.901744	13.758933	7.621937	-0.432312	-7.096899	-12.969421	0.786679						-11.6	-7.1	-0.3	6.6	16.3	23.1	25.2	21.3	14.5	5.2	-3.2	-9.4	6.7
870	51.208263	70.856964	299.03009	-7.781448	-2.70793	5.149005	13.177605	23.497305	30.290555	32.249319	28.510829	21.148823	10.537876	0.504409	-6.071661	12.375391			-15.740302	-11.85466	-6.457158	-0.468302	8.669413	15.386672	17.702977	13.531761	7.473175	-0.528651	-7.129987	-13.053571	0.627614						-11.8	-7.3	-0.7	6.4	16.1	22.8	25.0	21.0	14.3	5.0	-3.3	-9.6	6.5
871	51.200039	71.205719	305.953949	-7.748422	-2.620225	5.223629	13.18248	23.457917	30.225366	32.132423	28.422002	21.081178	10.51136	0.530948	-6.051527	12.362261			-15.792663	-11.900059	-6.468524	-0.483104	8.688512	15.391163	17.707526	13.491869	7.451023	-0.561147	-7.2178	-13.103135	0.600305						-11.8	-7.3	-0.6	6.3	16.1	22.8	24.9	21.0	14.3	5.0	-3.3	-9.6	6.5
872	51.190868	71.554352	310.774811	-7.613004	-2.444878	5.319058	13.146609	23.47948	30.330212	32.233345	28.509619	21.130214	10.554701	0.600341	-5.936442	12.442438			-15.762306	-11.849312	-6.562947	-0.685598	8.468414	15.225952	17.588593	13.311307	7.323942	-0.649723	-7.276173	-13.0466	0.507129						-11.7	-7.1	-0.6	6.2	16.0	22.8	24.9	20.9	14.2	5.0	-3.3	-9.5	6.5
873	51.180748	71.902893	305.463196	-7.511945	-2.237432	5.422695	13.300226	23.533757	30.273041	32.14639	28.472219	21.146807	10.672213	0.780583	-5.811707	12.515571			-15.618542	-11.762623	-6.475653	-0.461888	8.667369	15.281896	17.564844	13.274036	7.35869	-0.519523	-7.169675	-12.924919	0.601168						-11.6	-7.0	-0.5	6.4	16.1	22.8	24.9	20.9	14.3	5.1	-3.2	-9.4	6.6
874	51.169685	72.251404	311.675049	-7.21059	-1.899574	5.67114	13.401549	23.649075	30.384775	32.284905	28.582968	21.239725	10.78074	0.948218	-5.569285	12.688637			-15.341881	-11.536302	-6.352032	-0.344841	8.859666	15.488885	17.772899	13.492207	7.564689	-0.392412	-7.158053	-12.768608	0.773685						-11.3	-6.7	-0.3	6.5	16.3	22.9	25.0	21.0	14.4	5.2	-3.1	-9.2	6.7
875	51.157684	72.599548	336.00174	-7.053989	-1.78756	5.617072	13.261803	23.507327	30.24395	32.162751	28.448011	21.105447	10.687322	0.940486	-5.459849	12.639398			-15.207009	-11.516035	-6.458243	-0.431846	8.825745	15.47885	17.746823	13.477717	7.613077	-0.398777	-7.199467	-12.703028	0.768984						-11.1	-6.7	-0.4	6.4	16.2	22.9	25.0	21.0	14.4	5.1	-3.1	-9.1	6.7
876	51.144737	72.947601	373.872375	-7.180287	-1.92151	5.330852	12.936123	23.139552	29.879572	31.807206	28.08178	20.775474	10.41736	0.760515	-5.586521	12.37001			-15.551227	-11.857745	-6.753248	-0.767317	8.50729	15.179979	17.379116	13.142698	7.261405	-0.756658	-7.539493	-13.048558	0.43302						-11.4	-6.9	-0.7	6.1	15.8	22.5	24.6	20.6	14.0	4.8	-3.4	-9.3	6.4
877	51.130852	73.29538	421.544525	-7.475791	-2.302518	4.835522	12.483306	22.649221	29.391405	31.340734	27.609886	20.33882	10.029904	0.397245	-5.833669	11.955339			-15.640576	-12.015073	-6.988113	-1.042238	8.301874	15.045774	17.250823	13.003927	7.103634	-0.941901	-7.634503	-13.142318	0.275109						-11.6	-7.2	-1.1	5.7	15.5	22.2	24.3	20.3	13.7	4.5	-3.6	-9.5	6.1
878	51.116032	73.642975	371.108765	-6.967513	-1.54453	5.656237	13.277638	23.431387	30.039642	31.973414	28.218691	20.970641	10.647644	0.996509	-5.372692	12.610589			-15.812523	-12.197129	-7.009784	-0.870325	8.604677	15.314756	17.579998	13.209933	7.251692	-1.065603	-7.830948	-13.259827	0.326243						-11.4	-6.9	-0.7	6.2	16.0	22.7	24.8	20.7	14.1	4.8	-3.4	-9.3	6.5
879	51.100262	73.990417	340.313141	-6.719255	-1.147438	6.087815	13.703413	23.808149	30.380781	32.331508	28.560181	21.322726	10.997622	1.325048	-5.136536	12.959501			-15.85462	-12.156022	-6.93208	-0.787218	8.722683	15.434767	17.701998	13.309479	7.287119	-1.081439	-7.859541	-13.301232	0.373658						-11.3	-6.7	-0.4	6.5	16.3	22.9	25.0	20.9	14.3	5.0	-3.3	-9.2	6.7
880	51.083561	74.337585	391.913422	-7.179561	-1.720016	5.379197	13.010287	23.083521	29.76381	31.764542	27.956339	20.743674	10.450938	0.783085	-5.485492	12.379194			-15.41785	-11.646335	-6.686495	-0.806458	8.524202	15.270803	17.5091	13.22933	7.414774	-0.78806	-7.392167	-12.906298	0.525379						-11.3	-6.7	-0.7	6.1	15.8	22.5	24.6	20.6	14.1	4.8	-3.3	-9.2	6.5
881	51.065914	74.684601	409.421967	-7.331188	-1.903123	5.144922	12.826465	22.890042	29.603024	31.650692	27.801891	20.595621	10.309335	0.643857	-5.621331	12.217517			-15.789259	-11.972461	-6.971207	-1.033804	8.263218	15.051366	17.356923	13.010516	7.147137	-1.119751	-7.630022	-13.163358	0.262442						-11.6	-6.9	-0.9	5.9	15.6	22.3	24.5	20.4	13.9	4.6	-3.5	-9.4	6.2
882	51.04734	75.03125	378.861084	-6.981445	-1.415779	5.630343	13.316934	23.358855	30.05754	32.099303	28.220558	20.991161	10.683678	1.050482	-5.283049	12.644048			-15.848768	-12.065422	-7.012695	-0.891787	8.495867	15.327168	17.683054	13.271743	7.261284	-1.18838	-7.741858	-13.221156	0.339087						-11.4	-6.7	-0.7	6.2	15.9	22.7	24.9	20.7	14.1	4.7	-3.3	-9.3	6.5
883	51.027828	75.377686	378.219299	-7.023829	-1.455695	5.576066	13.311473	23.330557	30.076318	32.131661	28.245128	20.997509	10.693563	1.065801	-5.302542	12.637168			-15.94413	-12.131559	-7.049873	-0.899545	8.433634	15.242391	17.589539	13.18037	7.164691	-1.234883	-7.762605	-13.281442	0.275549						-11.5	-6.8	-0.7	6.2	15.9	22.7	24.9	20.7	14.1	4.7	-3.3	-9.3	6.5
884	51.007393	75.723785	413.214478	-7.103755	-1.852019	5.082971	12.860551	22.863483	29.672935	31.77329	27.868304	20.611963	10.343833	0.82551	-5.318982	12.30234			-15.05803	-11.414748	-6.571335	-0.414569	8.747317	15.619457	17.985946	13.692195	7.869567	-0.436733	-6.987346	-12.511056	0.876722						-11.1	-6.6	-0.7	6.2	15.8	22.6	24.9	20.8	14.2	5.0	-3.1	-8.9	6.6
885	50.986015	76.06958	366.702423	-6.662026	-1.246895	5.732554	13.547247	23.537939	30.310408	32.419962	28.478043	21.179338	10.87655	1.362456	-4.889557	12.887168			-15.442562	-11.811109	-6.765668	-0.294386	9.015382	16.004288	18.465723	14.013566	7.953972	-0.617866	-7.263357	-12.792228	0.872146						-11.1	-6.5	-0.5	6.6	16.3	23.2	25.4	21.2	14.6	5.1	-3.0	-8.8	6.9
886	50.963718	76.41507	293.7229	-6.365125	-0.749052	6.401611	14.275104	24.254539	31.056688	33.179227	29.19791	21.852227	11.47243	1.874469	-4.511815	13.494851			-15.740359	-12.056679	-6.718658	-0.115388	9.29796	16.435518	18.952178	14.439758	8.104962	-0.673153	-7.380623	-12.997101	0.962368						-11.1	-6.4	-0.2	7.1	16.8	23.7	26.1	21.8	15.0	5.4	-2.8	-8.8	7.2
887	50.940483	76.760315	270.177002	-6.767183	-0.949146	6.384908	14.327112	24.342192	31.212982	33.383678	29.405519	21.988716	11.49802	1.69252	-4.82405	13.474606			-16.244047	-12.362321	-6.778585	-0.244025	9.188845	16.430897	18.941189	14.406777	7.881205	-0.915945	-7.641344	-13.400243	0.771867						-11.5	-6.7	-0.2	7.0	16.8	23.8	26.2	21.9	14.9	5.3	-3.0	-9.1	7.1
888	50.916332	77.105164	281.408813	-7.272631	-1.461887	5.994752	13.957971	23.997974	31.023295	33.22749	29.284778	21.782008	11.203308	1.265952	-5.275929	13.143923			-16.426229	-12.429327	-6.796975	-0.425948	8.963711	16.232327	18.779915	14.304011	7.708687	-0.997665	-7.658282	-13.57355	0.640056						-11.8	-6.9	-0.4	6.8	16.5	23.6	26.0	21.8	14.7	5.1	-3.2	-9.4	6.9
889	50.891251	77.449646	267.945374	-7.288487	-1.381802	6.140479	14.135223	24.183612	31.263698	33.458922	29.544879	21.946638	11.299985	1.306642	-5.276985	13.277734			-16.482509	-12.43327	-6.716702	-0.277526	9.136564	16.451805	19.034279	14.541896	7.781188	-0.974402	-7.706697	-13.60189	0.729395						-11.9	-6.9	-0.3	6.9	16.7	23.9	26.2	22.0	14.9	5.2	-3.2	-9.4	7.0
890	50.86525	77.793793	246.068253	-7.261419	-1.274589	6.321902	14.355824	24.41824	31.551698	33.739327	29.832474	22.160582	11.451893	1.40119	-5.240466	13.454721			-16.618724	-12.51694	-6.685675	-0.226455	9.218616	16.600425	19.236553	14.748491	7.775669	-1.066726	-7.830651	-13.712922	0.743472						-11.9	-6.9	-0.2	7.1	16.8	24.1	26.5	22.3	15.0	5.2	-3.2	-9.5	7.1
891	50.838329	78.137573	210.936478	-7.112393	-0.977827	6.700526	14.768616	24.830789	31.973781	34.168732	30.270914	22.548979	11.751053	1.645839	-5.105415	13.788633			-16.881172	-12.727393	-6.732164	-0.206571	9.336173	16.823719	19.513054	14.990457	7.75536	-1.242667	-8.069128	-13.948317	0.717613						-12.0	-6.9	0.0	7.3	17.1	24.4	26.8	22.6	15.2	5.3	-3.2	-9.5	7.3
892	50.810486	78.480988	189.516663	-7.128309	-0.905475	6.857415	14.960546	25.013876	32.161869	34.378221	30.502721	22.77058	11.906721	1.726001	-5.097086	13.928923			-17.041369	-12.831127	-6.668586	-0.188481	9.408308	16.958732	19.636609	15.07729	7.672123	-1.374536	-8.192301	-14.110219	0.695537						-12.1	-6.9	0.1	7.4	17.2	24.6	27.0	22.8	15.2	5.3	-3.2	-9.6	7.3
893	50.781734	78.823975	208.551437	-7.416453	-1.25214	6.56762	14.744263	24.847302	32.080297	34.283668	30.4433	22.670159	11.733125	1.431211	-5.366842	13.730459			-16.767759	-12.512993	-6.346251	-0.004177	9.500171	17.116748	19.805886	15.306796	7.892593	-1.118392	-7.971569	-13.900703	0.916696						-12.1	-6.9	0.1	7.4	17.2	24.6	27.0	22.9	15.3	5.3	-3.3	-9.6	7.3
894	50.75206	79.166565	206.082443	-7.426393	-1.200331	6.639568	14.793647	24.869615	32.092341	34.282263	30.496296	22.736704	11.776521	1.4861	-5.337914	13.767368			-16.979763	-12.691834	-6.470004	-0.161886	9.386733	16.99386	19.678973	15.096923	7.594968	-1.323571	-8.157864	-14.078961	0.740631						-12.2	-6.9	0.1	7.3	17.1	24.5	27.0	22.8	15.2	5.2	-3.3	-9.7	7.3
895	50.721481	79.508728	238.494781	-7.654118	-1.585896	6.23024	14.410433	24.53598	31.855366	34.075824	30.305596	22.519368	11.520411	1.213544	-5.492159	13.494549			-16.753563	-12.560728	-6.556222	-0.364814	9.272002	16.884098	19.622577	15.067166	7.533342	-1.281157	-7.998885	-13.853214	0.750883						-12.2	-7.1	-0.2	7.0	16.9	24.4	26.8	22.7	15.0	5.1	-3.4	-9.7	7.1
896	50.689983	79.850494	222.356186	-7.467723	-1.216025	6.667941	14.850692	24.904685	32.139414	34.385011	30.620426	22.848351	11.844089	1.505731	-5.314535	13.814005			-16.402868	-12.161218	-6.133997	0.137898	9.777782	17.385313	20.161747	15.68512	8.121675	-0.96942	-7.840994	-13.673654	1.173949						-11.9	-6.7	0.3	7.5	17.3	24.8	27.3	23.2	15.5	5.4	-3.2	-9.5	7.5
897	50.657589	80.191742	229.708206	-7.465931	-1.222996	6.610992	14.794794	24.93127	32.253363	34.565868	30.783408	22.944142	11.875333	1.390558	-5.416027	13.837065			-16.347999	-12.062592	-6.143898	0.078412	9.636823	17.405978	20.274321	15.812927	8.195592	-1.048969	-7.889872	-13.642964	1.18898						-11.9	-6.6	0.2	7.4	17.3	24.8	27.4	23.3	15.6	5.4	-3.2	-9.5	7.5
898	50.624283	80.532562	179.679443	-6.685205	-0.264138	7.556693	15.637059	25.739845	32.990686	35.325679	31.520756	23.702794	12.640011	2.166827	-4.637279	14.641144			-15.550493	-11.251638	-5.612946	0.631592	10.121288	17.997162	20.857456	16.376819	8.75854	-0.725151	-7.419535	-12.951667	1.769286						-11.1	-5.8	1.0	8.1	17.9	25.5	28.1	23.9	16.2	6.0	-2.6	-8.8	8.2
899	50.590076	80.872925	254.768219	-7.031692	-1.290918	6.360872	14.482693	24.59885	32.045896	34.45943	30.680026	22.919221	12.00566	1.62198	-4.846036	13.833832			-14.847563	-10.906296	-5.710646	0.242911	9.339771	16.888632	19.776223	15.315884	8.164613	-0.307466	-6.5849	-12.103793	1.605614						-10.9	-6.1	0.3	7.4	17.0	24.5	27.1	23.0	15.5	5.8	-2.5	-8.5	7.7
900	50.554974	81.212769	355.105499	-7.415385	-2.49701	4.760392	13.018088	23.151178	30.928933	33.500901	29.769181	22.005349	11.24422	0.937546	-5.247479	12.846326			-14.869352	-11.309089	-5.963223	0.149045	9.645562	16.956742	19.857802	15.519281	8.424158	0.098583	-6.533535	-12.090259	1.657143						-11.1	-6.9	-0.6	6.6	16.4	23.9	26.7	22.6	15.2	5.7	-2.8	-8.7	7.3
901	50.51897	81.552155	397.875763	-7.434396	-2.72457	4.456932	12.638542	22.777076	30.638677	33.317394	29.59631	21.843468	11.215033	0.975242	-5.252526	12.670599			-15.636125	-12.163281	-6.747653	-0.605914	8.786162	16.14593	19.107279	14.718989	7.556632	-0.695951	-7.065013	-12.595249	0.900484						-11.5	-7.4	-1.1	6.0	15.8	23.4	26.2	22.2	14.7	5.3	-3.0	-8.9	6.8
902	50.482067	81.891052	411.970215	-7.100995	-2.443303	4.831514	12.875222	22.974374	30.878203	33.642809	29.929968	22.071217	11.490106	1.284525	-4.976901	12.954728			-15.313022	-11.871617	-6.627434	-0.663082	8.67792	16.126819	19.151608	14.747798	7.525504	-0.736022	-6.956526	-12.388605	0.972778						-11.2	-7.2	-0.9	6.1	15.8	23.5	26.4	22.3	14.8	5.4	-2.8	-8.7	7.0
903	50.444279	82.229401	487.867645	-7.217346	-2.874135	3.677279	12.179203	22.37347	30.170955	33.08598	29.455234	21.576941	11.155067	0.956664	-5.174539	12.447065			-14.797323	-11.71388	-6.545504	-0.455715	8.852228	16.165276	19.24042	15.112841	8.083605	-0.097822	-6.443734	-11.908187	1.291017						-11.0	-7.3	-1.4	5.9	15.6	23.2	26.2	22.3	14.8	5.5	-2.7	-8.5	6.9
904	50.40559	82.567291	544.511353	-7.203428	-2.92004	3.624941	12.09783	22.251772	29.889542	32.935787	29.359736	21.401528	11.065908	0.811473	-5.239454	12.339633			-15.312642	-12.345763	-7.069093	-1.05906	7.770991	15.042567	18.155131	14.105435	7.301216	-0.717339	-6.856498	-12.324155	0.557566						-11.3	-7.6	-1.7	5.5	15.0	22.5	25.5	21.7	14.4	5.2	-3.0	-8.8	6.4
905	50.36602	82.904633	636.053284	-7.080225	-3.20413	2.729227	11.34411	21.728713	29.345168	32.543342	28.986649	20.960056	10.559901	0.371759	-5.177411	11.925597			-14.173166	-11.271443	-6.676289	-0.761217	8.069159	15.083278	18.099083	14.381885	7.911782	0.166843	-6.389059	-11.459692	1.081764						-10.6	-7.2	-2.0	5.3	14.9	22.2	25.3	21.7	14.4	5.4	-3.0	-8.3	6.5
906	50.325569	83.241394	1039.678589	-8.071661	-4.468176	-0.386697	6.923788	17.819852	25.419816	28.784681	25.505785	17.821627	8.263135	-1.230931	-6.331947	9.170773			-14.888703	-12.601686	-8.942894	-2.857354	6.162356	13.178778	16.191073	12.497491	6.168505	-1.187163	-7.834537	-12.594513	-0.559054						-11.5	-8.5	-4.7	2.0	12.0	19.3	22.5	19.0	12.0	3.5	-4.5	-9.5	4.3
907	50.284229	83.577667	1386.056396	-10.51093	-6.724435	-2.780312	1.891956	11.951263	21.745012	25.478666	22.384083	14.79127	5.34226	-3.692484	-8.760096	5.926354			-17.990594	-15.733903	-12.506182	-6.810264	2.050802	10.045256	13.264081	9.51554	3.176787	-3.645283	-10.655037	-15.598895	-3.740641						-14.3	-11.2	-7.6	-2.5	7.0	15.9	19.4	15.9	9.0	0.8	-7.2	-12.2	1.1
908	50.242016	83.91333	1736.542603	-11.974505	-8.301884	-4.310103	0.002968	8.783662	18.227085	22.509572	19.566295	12.026887	2.930634	-5.255559	-10.283289	3.660147			-19.801632	-17.687709	-14.278443	-8.739703	-0.158591	7.420188	11.090245	7.452554	1.042603	-5.709551	-12.682614	-17.577128	-5.802482						-15.9	-13.0	-9.3	-4.4	4.3	12.8	16.8	13.5	6.5	-1.4	-9.0	-13.9	-1.1
909	50.198921	84.248474	1803.075317	-13.097463	-9.00707	-4.681309	-0.343322	9.20609	18.379735	22.310452	19.374398	11.789559	2.556641	-5.960283	-11.437007	3.257535			-21.936993	-19.619896	-15.435197	-9.262152	-0.289116	7.419928	10.935156	7.489308	0.540018	-6.642108	-14.065262	-19.558727	-6.702087						-17.5	-14.3	-10.1	-4.8	4.5	12.9	16.6	13.4	6.2	-2.0	-10.0	-15.5	-1.7
910	50.154961	84.582977	1568.141846	-11.108954	-6.93999	-2.506318	3.960369	14.555867	21.949758	25.147905	22.120166	14.500952	5.358308	-4.049124	-9.627096	6.113487			-21.233246	-18.891039	-14.545038	-7.113893	1.901935	9.059934	12.244387	8.43408	1.261555	-5.737712	-13.160503	-18.919141	-5.558223						-16.2	-12.9	-8.5	-1.6	8.2	15.5	18.7	15.3	7.9	-0.2	-8.6	-14.3	0.3
911	49.257309	47.004486	30.48	-1.509819	2.679823	9.078248	17.626353	26.984948	33.595903	36.59132	33.246539	25.40855	16.072944	6.347207	-0.018669	17.175279			-8.263914	-5.692404	-1.911255	4.447158	11.79752	17.969692	20.460756	17.294817	10.492258	4.232119	-1.787869	-6.435828	5.216921						-4.9	-1.5	3.6	11.0	19.4	25.8	28.5	25.3	18.0	10.2	2.3	-3.2	11.2
912	49.312637	47.32901	30.48	-1.601798	2.586062	9.02025	17.576012	26.980862	33.594977	36.567539	33.196196	25.343624	15.999327	6.22627	-0.14465	17.112056			-8.382318	-5.784576	-2.016184	4.374833	11.771909	17.922972	20.402937	17.264769	10.437837	4.114058	-1.90543	-6.604121	5.133057						-5.0	-1.6	3.5	11.0	19.4	25.8	28.5	25.2	17.9	10.1	2.2	-3.4	11.1
913	49.367138	47.654205	30.48	-1.712517	2.483217	8.968127	17.527729	26.964777	33.584889	36.539832	33.140353	25.27278	15.915879	6.114642	-0.270963	17.044062			-8.520201	-5.86521	-2.115339	4.31687	11.763718	17.890779	20.379929	17.256556	10.393781	4.027604	-2.055767	-6.770653	5.058506						-5.1	-1.7	3.4	10.9	19.4	25.7	28.5	25.2	17.8	10.0	2.0	-3.5	11.1
914	49.420815	47.980103	30.48	-1.861273	2.34978	8.898071	17.453833	26.857206	33.448241	36.379073	32.967217	25.119271	15.793381	5.985042	-0.42512	16.913727			-8.670425	-5.953177	-2.182251	4.277087	11.715454	17.739427	20.229521	17.110552	10.286233	3.926914	-2.220134	-6.918091	4.945093						-5.3	-1.8	3.4	10.9	19.3	25.6	28.3	25.0	17.7	9.9	1.9	-3.7	10.9
915	49.473652	48.306671	30.48	-1.95934	2.263635	8.851178	17.442245	26.890404	33.50735	36.42819	32.996962	25.111406	15.724091	5.87714	-0.559969	16.881108			-8.812872	-6.040967	-2.293698	4.237408	11.733589	17.778187	20.318026	17.171523	10.288488	3.85823	-2.406366	-7.07637	4.896265						-5.4	-1.9	3.3	10.8	19.3	25.6	28.4	25.1	17.7	9.8	1.7	-3.8	10.9
916	49.525658	48.633881	30.121593	-2.108519	2.14955	8.779259	17.381416	26.853079	33.484769	36.372908	32.95432	25.0515	15.615278	5.740149	-0.735272	16.79487			-8.962589	-6.128784	-2.404438	4.150709	11.689329	17.735208	20.272545	17.091067	10.204924	3.735439	-2.522053	-7.234082	4.802273						-5.5	-2.0	3.2	10.8	19.3	25.6	28.3	25.0	17.6	9.7	1.6	-4.0	10.8
917	49.576828	48.961761	14.936631	-2.111836	2.206698	8.883552	17.539402	27.052395	33.672079	36.524191	33.126169	25.177863	15.68072	5.736455	-0.784141	16.891962			-9.040895	-6.175575	-2.448276	4.148573	11.757379	17.860583	20.388577	17.180399	10.263811	3.70049	-2.581683	-7.352648	4.808395						-5.6	-2.0	3.2	10.8	19.4	25.8	28.5	25.2	17.7	9.7	1.6	-4.1	10.9
918	49.627148	49.290314	0	-2.134979	2.234191	8.954238	17.661989	27.182358	33.752946	36.576715	33.19866	25.233516	15.715658	5.715854	-0.831915	16.938269			-9.127574	-6.22174	-2.465195	4.163149	11.794742	17.89075	20.36345	17.161633	10.250247	3.657197	-2.63678	-7.4478	4.78184						-5.6	-2.0	3.2	10.9	19.5	25.8	28.5	25.2	17.7	9.7	1.5	-4.1	10.9
919	49.676624	49.619476	0	-2.246357	2.131117	8.874106	17.583495	27.155016	33.769449	36.552782	33.184327	25.164707	15.610704	5.558246	-0.997629	16.861664			-9.161011	-6.243035	-2.495099	4.05975	11.719966	17.842687	20.326438	17.1237	10.199004	3.591411	-2.694587	-7.557014	4.726017						-5.7	-2.1	3.2	10.8	19.4	25.8	28.4	25.2	17.7	9.6	1.4	-4.3	10.8
920	49.725254	49.94928	0	-2.358621	2.019883	8.800675	17.498933	27.131609	33.7559	36.483854	33.131439	25.074629	15.503763	5.410865	-1.171365	16.773464			-9.275222	-6.333198	-2.549124	3.946154	11.670862	17.826892	20.288835	17.090458	10.181989	3.518256	-2.799512	-7.736659	4.652478						-5.8	-2.2	3.1	10.7	19.4	25.8	28.4	25.1	17.6	9.5	1.3	-4.5	10.7
921	49.773029	50.279755	0	-2.478973	1.915769	8.737767	17.418495	27.117367	33.745349	36.41913	33.076104	24.99558	15.4113	5.272919	-1.323394	16.692284			-9.410613	-6.429019	-2.605616	3.836362	11.632194	17.827837	20.269269	17.071666	10.167603	3.441112	-2.931896	-7.899407	4.580791						-5.9	-2.3	3.1	10.6	19.4	25.8	28.3	25.1	17.6	9.4	1.2	-4.6	10.6
922	49.819954	50.610809	0	-2.617201	1.810916	8.68385	17.345387	27.083113	33.763721	36.370043	33.031543	24.933025	15.325522	5.140865	-1.469675	16.616759			-9.546102	-6.541602	-2.650591	3.787173	11.677206	17.90079	20.331141	17.121871	10.237366	3.41601	-3.025227	-8.050903	4.554761						-6.1	-2.4	3.0	10.6	19.4	25.8	28.4	25.1	17.6	9.4	1.1	-4.8	10.6
923	49.866009	50.942444	0	-2.750504	1.730264	8.656531	17.30719	27.040552	33.762346	36.315065	32.969563	24.883772	15.254785	5.016586	-1.601641	16.548709			-9.619344	-6.594156	-2.666863	3.708004	11.597563	17.779254	20.17629	16.961973	10.157748	3.308997	-3.121334	-8.137711	4.462535						-6.2	-2.4	3.0	10.5	19.3	25.8	28.2	25.0	17.5	9.3	0.9	-4.9	10.5
924	49.911217	51.274719	0	-2.899185	1.626207	8.619772	17.246198	26.936467	33.68438	36.188196	32.841993	24.799133	15.18801	4.902791	-1.722665	16.450941			-9.73744	-6.716473	-2.686469	3.715748	11.621472	17.677192	20.012408	16.832845	10.125343	3.267759	-3.170443	-8.210233	4.394309						-6.3	-2.5	3.0	10.5	19.3	25.7	28.1	24.8	17.5	9.2	0.9	-5.0	10.4
925	49.955547	51.607574	6.163372	-3.001292	1.546521	8.567374	17.167405	26.885453	33.703654	36.18781	32.817861	24.762667	15.123225	4.773673	-1.829639	16.392059			-9.796072	-6.802483	-2.71332	3.64714	11.622676	17.674952	20.026262	16.857277	10.121942	3.231791	-3.231652	-8.276373	4.363512						-6.4	-2.6	2.9	10.4	19.3	25.7	28.1	24.8	17.4	9.2	0.8	-5.1	10.4
926	49.999016	51.940979	22.515102	-3.21916	1.314248	8.369673	16.916719	26.645616	33.533872	35.997352	32.605913	24.557844	14.931371	4.545048	-2.026104	16.181033			-9.947701	-7.003734	-2.827235	3.484073	11.511027	17.516097	19.884354	16.712231	10.018064	3.10474	-3.359088	-8.43623	4.221383						-6.6	-2.8	2.8	10.2	19.1	25.5	27.9	24.7	17.3	9.0	0.6	-5.2	10.2
927	50.041615	52.274963	30.48	-3.344275	1.191034	8.286434	16.821964	26.5333	33.470245	35.907631	32.490934	24.467311	14.842352	4.406388	-2.15771	16.076301			-10.058963	-7.148458	-2.885701	3.396926	11.500177	17.503898	19.875157	16.681866	10.028966	3.020804	-3.461973	-8.571429	4.156773						-6.7	-3.0	2.7	10.1	19.0	25.5	27.9	24.6	17.2	8.9	0.5	-5.4	10.1
928	50.083332	52.609528	30.629719	-3.39707	1.150504	8.285425	16.823074	26.520577	33.496678	35.879503	32.459973	24.443523	14.825621	4.331704	-2.227189	16.04936			-10.13075	-7.213276	-2.91291	3.352537	11.541047	17.594072	19.955885	16.712697	10.087986	2.985323	-3.523621	-8.646592	4.1502						-6.8	-3.0	2.7	10.1	19.0	25.5	27.9	24.6	17.3	8.9	0.4	-5.4	10.1
929	50.124187	52.944672	34.528023	-3.480498	1.057299	8.229524	16.736064	26.459464	33.47458	35.820582	32.396443	24.386638	14.761421	4.226813	-2.309554	15.979898			-10.270828	-7.344125	-3.020046	3.214983	11.473214	17.599974	19.915343	16.661642	10.051055	2.901407	-3.606633	-8.761229	4.067896						-6.9	-3.1	2.6	10.0	19.0	25.5	27.9	24.5	17.2	8.8	0.3	-5.5	10.0
930	50.16415	53.280304	46.415119	-3.60422	0.899973	8.088298	16.528962	26.271422	33.339128	35.673304	32.234197	24.220864	14.596616	4.060458	-2.426251	15.823563			-10.420608	-7.450266	-3.131753	3.015197	11.291554	17.472212	19.75399	16.516708	9.909631	2.784783	-3.692372	-8.850562	3.93321						-7.0	-3.3	2.5	9.8	18.8	25.4	27.7	24.4	17.1	8.7	0.2	-5.6	9.9
931	50.203236	53.616516	71.245346	-3.768318	0.683251	7.886427	16.238453	25.962233	33.087518	35.412194	31.991437	23.968832	14.350193	3.861083	-2.552483	15.593402			-10.569861	-7.615016	-3.235527	2.902925	11.174421	17.343007	19.629894	16.413417	9.814794	2.744165	-3.743235	-8.952778	3.825517						-7.2	-3.5	2.3	9.6	18.6	25.2	27.5	24.2	16.9	8.5	0.1	-5.8	9.7
932	50.241436	53.953217	106.163002	-3.963048	0.399006	7.615311	15.909105	25.606938	32.711007	35.039194	31.628844	23.632042	14.036078	3.636517	-2.716086	15.294576			-10.916989	-7.897687	-3.420648	2.683268	10.934679	17.03718	19.264279	16.098218	9.541803	2.467928	-3.984159	-9.247576	3.546691						-7.4	-3.7	2.1	9.3	18.3	24.9	27.2	23.9	16.6	8.3	-0.2	-6.0	9.4
933	50.278751	54.290405	145.794235	-4.245957	0.018691	7.309717	15.534509	25.228855	32.341827	34.6914	31.2738	23.301448	13.666432	3.311925	-3.002097	14.952546			-11.13949	-8.183862	-3.659106	2.396563	10.672678	16.786503	18.978311	15.915186	9.365095	2.232024	-4.14826	-9.423483	3.316013						-7.7	-4.1	1.8	9.0	18.0	24.6	26.8	23.6	16.3	7.9	-0.4	-6.2	9.1
934	50.315178	54.628174	168.123016	-4.469537	-0.24697	7.107947	15.305969	24.989598	32.103051	34.437178	31.018466	23.09738	13.420245	3.074467	-3.243217	14.716215			-11.399341	-8.417589	-3.896323	2.085846	10.337875	16.439724	18.584976	15.533306	9.050363	1.935679	-4.337513	-9.599299	3.026475						-7.9	-4.3	1.6	8.7	17.7	24.3	26.5	23.3	16.1	7.7	-0.6	-6.4	8.9
935	50.350712	54.96637	155.299957	-4.358641	0.011199	7.374738	15.61787	25.331887	32.306285	34.599028	31.17108	23.332371	13.581678	3.228276	-3.176265	14.918292			-11.449899	-8.429914	-3.923683	2.141046	10.471035	16.542502	18.610767	15.54387	9.032783	1.900012	-4.419657	-9.699777	3.026591						-7.9	-4.2	1.7	8.9	17.9	24.4	26.6	23.4	16.2	7.7	-0.6	-6.4	9.0
936	50.385338	55.304962	157.936981	-4.383346	-0.02355	7.383414	15.620535	25.327894	32.293517	34.530801	31.100607	23.333948	13.538652	3.198448	-3.22844	14.89104			-11.557236	-8.540388	-3.987299	2.057679	10.366807	16.381313	18.420555	15.357404	8.815245	1.796591	-4.547164	-9.79748	2.897169						-8.0	-4.3	1.7	8.8	17.8	24.3	26.5	23.2	16.1	7.7	-0.7	-6.5	8.9
937	50.419075	55.644135	201.270828	-4.781882	-0.676477	6.863744	15.04323	24.617654	31.71588	33.976904	30.585105	22.841825	13.036965	2.764572	-3.55486	14.369388			-11.555104	-8.714114	-3.997614	1.979615	10.28605	16.29578	18.394552	15.425892	8.989453	2.05427	-4.388419	-9.730065	2.920025						-8.2	-4.7	1.4	8.5	17.5	24.0	26.2	23.0	15.9	7.5	-0.8	-6.6	8.6
938	50.451912	55.983734	231.837952	-5.069789	-1.059663	6.495032	14.724359	24.214653	31.355654	33.577041	30.231735	22.527764	12.70722	2.460166	-3.836823	14.027279			-12.058349	-9.193336	-4.486853	1.547935	9.848386	15.960442	18.040669	15.059877	8.634312	1.593928	-4.813477	-10.146765	2.498897						-8.6	-5.1	1.0	8.1	17.0	23.7	25.8	22.6	15.6	7.2	-1.2	-7.0	8.3
939	50.483849	56.323792	241.31871	-5.125052	-1.052668	6.516957	14.714596	24.184774	31.266964	33.444855	30.127571	22.474935	12.631783	2.398674	-3.899983	13.973617			-12.14629	-9.264872	-4.616808	1.436171	9.745873	15.870938	17.963516	14.996205	8.611217	1.45719	-4.956631	-10.244102	2.404367						-8.6	-5.2	1.0	8.1	17.0	23.6	25.7	22.6	15.5	7.0	-1.3	-7.1	8.2
940	50.514881	56.664276	218.947983	-4.86754	-0.59427	6.964314	15.172688	24.724225	31.659764	33.734724	30.430675	22.821591	12.939326	2.713641	-3.682562	14.334715			-12.15218	-9.225792	-4.451284	1.663169	9.973619	16.007113	18.09228	15.034221	8.593574	1.453502	-5.058312	-10.37234	2.463131						-8.5	-4.9	1.3	8.4	17.3	23.8	25.9	22.7	15.7	7.2	-1.2	-7.0	8.4
941	50.545002	57.005157	279.55481	-5.390631	-1.387822	6.13412	14.32213	23.690754	30.810105	32.940071	29.672236	22.081318	12.252227	2.098936	-4.116036	13.592284			-12.150357	-9.350416	-4.545569	1.470754	9.645317	15.697046	17.812216	14.905892	8.713641	1.657424	-4.782106	-10.216708	2.404761						-8.8	-5.4	0.8	7.9	16.7	23.3	25.4	22.3	15.4	7.0	-1.3	-7.2	8.0
942	50.574215	57.346466	306.119476	-5.581899	-1.566525	5.964128	14.123966	23.435122	30.58309	32.697986	29.407712	21.883578	12.027609	1.920662	-4.362812	13.377718			-12.965574	-10.039038	-5.158524	0.878158	9.075319	15.190354	17.260441	14.261636	8.053463	0.81142	-5.536898	-10.980897	1.737488						-9.3	-5.8	0.4	7.5	16.3	22.9	25.0	21.8	15.0	6.4	-1.8	-7.7	7.6
943	50.602516	57.688141	336.161713	-5.777129	-1.784482	5.724917	13.959272	23.256738	30.253297	32.293318	29.023196	21.600072	11.785029	1.738082	-4.517485	13.129569			-12.929074	-10.019496	-5.017356	1.150704	9.460798	15.41944	17.414666	14.405845	8.371866	1.05983	-5.46828	-11.00652	1.903535						-9.4	-5.9	0.4	7.6	16.4	22.8	24.9	21.7	15.0	6.4	-1.9	-7.8	7.5
944	50.629906	58.030273	368.578949	-6.051735	-2.060431	5.433682	13.595903	22.869646	29.967955	32.028051	28.732212	21.330314	11.438765	1.409373	-4.807084	12.823888			-13.348405	-10.362631	-5.421509	0.609596	8.778539	14.903062	16.939344	13.924028	7.928225	0.541211	-5.826112	-11.329072	1.44469						-9.7	-6.2	0.0	7.1	15.8	22.4	24.5	21.3	14.6	6.0	-2.2	-8.1	7.1
945	50.656387	58.372772	350.867767	-6.114733	-1.915081	5.641837	13.855936	23.249703	30.217417	32.229557	28.910004	21.57677	11.588154	1.46209	-4.849283	12.987698			-13.456679	-10.33814	-5.43073	0.722136	9.026536	15.173162	17.205249	14.140022	8.141703	0.593245	-5.930593	-11.436904	1.534084						-9.8	-6.1	0.1	7.3	16.1	22.7	24.7	21.5	14.9	6.1	-2.2	-8.1	7.3
946	50.681942	58.715576	284.085754	-5.821223	-1.264332	6.387798	14.713168	24.202816	30.99533	32.947347	29.594722	22.30436	12.196215	1.944359	-4.545372	13.637932			-13.589955	-10.311014	-5.349661	1.060337	9.459653	15.623214	17.680762	14.510565	8.379402	0.64845	-6.078051	-11.601156	1.702712						-9.7	-5.8	0.5	7.9	16.8	23.3	25.3	22.1	15.3	6.4	-2.1	-8.1	7.7
947	50.774956	60.090332	303.20871	-6.475042	-2.034393	5.774066	14.082543	23.718735	30.54866	32.606492	29.112057	21.94876	11.665814	1.431858	-5.125906	13.10447			-14.136879	-10.77998	-5.635881	0.690543	9.146626	15.401584	17.361326	14.139611	8.143594	0.441792	-6.240106	-11.974856	1.379781						-10.3	-6.4	0.1	7.4	16.4	23.0	25.0	21.6	15.0	6.1	-2.4	-8.6	7.2
948	50.870392	61.815491	243.393631	-6.630894	-1.907417	6.167358	14.485658	24.333438	31.022822	32.985273	29.312964	22.36181	11.787046	1.525536	-5.256897	13.348891			-14.401531	-10.845424	-5.489126	0.875607	9.369713	15.752529	17.67882	14.225482	8.266741	0.366445	-6.334951	-12.21046	1.43782						-10.5	-6.4	0.3	7.7	16.9	23.4	25.3	21.8	15.3	6.1	-2.4	-8.7	7.4
949	50.886681	62.161224	240.994995	-6.697153	-2.014851	6.105249	14.350311	24.271403	31.024288	33.007678	29.255326	22.312775	11.690258	1.440317	-5.345854	13.283312			-14.459302	-10.90516	-5.518657	0.744728	9.24561	15.658567	17.615229	14.129868	8.165851	0.299841	-6.373154	-12.282028	1.360116						-10.6	-6.5	0.3	7.5	16.8	23.3	25.3	21.7	15.2	6.0	-2.5	-8.8	7.3
950	50.902042	62.507263	238.74884	-6.741199	-2.098665	6.027505	14.275564	24.232037	31.01636	33.01386	29.18756	22.259904	11.623677	1.388278	-5.411029	13.231154			-14.519012	-10.985801	-5.547195	0.673099	9.167797	15.571563	17.527004	14.015682	8.062966	0.233948	-6.394109	-12.341234	1.288726						-10.6	-6.5	0.2	7.5	16.7	23.3	25.3	21.6	15.2	5.9	-2.5	-8.9	7.3
951	50.916466	62.853455	236.677536	-6.746608	-2.118126	6.029375	14.25438	24.253062	31.004683	33.004701	29.137062	22.20979	11.573213	1.359375	-5.432584	13.210693			-14.515888	-10.951345	-5.521832	0.672771	9.232194	15.629884	17.596012	14.064517	8.128414	0.247646	-6.384791	-12.363337	1.31952						-10.6	-6.5	0.3	7.5	16.7	23.3	25.3	21.6	15.2	5.9	-2.5	-8.9	7.3
952	50.929951	63.199951	223.775223	-6.65973	-1.943351	6.244906	14.47765	24.564833	31.191083	33.181359	29.291981	22.345421	11.691666	1.453402	-5.361418	13.37315			-14.540102	-10.902437	-5.40814	0.812333	9.465166	15.850452	17.841116	14.210673	8.241467	0.264417	-6.41118	-12.392534	1.419269						-10.6	-6.4	0.4	7.6	17.0	23.5	25.5	21.8	15.3	6.0	-2.5	-8.9	7.4
953	50.942493	63.546448	230.019836	-6.82083	-2.168363	6.032205	14.261506	24.363147	31.029347	33.022416	29.121886	22.183801	11.515055	1.264615	-5.510746	13.19117			-14.627289	-10.972236	-5.49324	0.645592	9.340627	15.742631	17.782489	14.156439	8.218456	0.222623	-6.427065	-12.44033	1.345725						-10.7	-6.6	0.3	7.5	16.9	23.4	25.4	21.6	15.2	5.9	-2.6	-9.0	7.3
954	50.954105	63.893188	198.509216	-6.774437	-1.958987	6.35001	14.594584	24.766791	31.369988	33.348912	29.442598	22.484529	11.74478	1.398259	-5.439955	13.443923			-14.686105	-10.941676	-5.396285	0.770214	9.537603	15.946216	18.004535	14.312255	8.319188	0.226844	-6.452996	-12.434775	1.433751						-10.7	-6.5	0.5	7.7	17.2	23.7	25.7	21.9	15.4	6.0	-2.5	-8.9	7.4
955	50.964783	64.240265	161.342346	-6.67167	-1.702052	6.681316	14.918391	25.120963	31.68936	33.665079	29.766714	22.789122	11.998119	1.543472	-5.316121	13.706891			-14.648143	-10.805149	-5.335912	0.826659	9.671617	16.124005	18.189695	14.427203	8.367733	0.240706	-6.407443	-12.334207	1.526397						-10.7	-6.3	0.7	7.9	17.4	23.9	25.9	22.1	15.6	6.1	-2.4	-8.8	7.6
956	50.97451	64.58728	141.430038	-6.598771	-1.572389	6.842023	15.083807	25.283677	31.880566	33.851154	29.975248	22.958414	12.139438	1.626302	-5.23207	13.853117			-14.553591	-10.649724	-5.24297	0.920869	9.81808	16.318827	18.381229	14.569768	8.44099	0.331606	-6.329963	-12.219501	1.648802						-10.6	-6.1	0.8	8.0	17.6	24.1	26.1	22.3	15.7	6.2	-2.4	-8.7	7.8
957	50.983299	64.934448	161.777191	-6.728855	-1.844222	6.476493	14.706403	24.843459	31.593378	33.591371	29.73517	22.667173	11.895289	1.437479	-5.317512	13.587969			-14.61139	-10.711232	-5.326667	0.684601	9.510901	16.040713	18.110425	14.332053	8.215349	0.254164	-6.372286	-12.215292	1.492612						-10.7	-6.3	0.6	7.7	17.2	23.8	25.9	22.0	15.4	6.1	-2.5	-8.8	7.5
958	50.99115	65.281921	183.96051	-6.747515	-1.92937	6.317004	14.51032	24.616633	31.426304	33.428055	29.57515	22.465945	11.72088	1.368696	-5.334424	13.451473			-14.657749	-10.767312	-5.33245	0.622529	9.378418	15.8396	17.938197	14.145858	8.07129	0.20098	-6.423357	-12.318268	1.391478						-10.7	-6.3	0.5	7.6	17.0	23.6	25.7	21.9	15.3	6.0	-2.5	-8.8	7.4
959	50.998055	65.629333	231.917297	-6.929784	-2.327394	5.74343	13.992142	24.020178	30.910828	32.947947	29.101317	21.969637	11.291844	1.091221	-5.482698	13.027389			-14.369073	-10.726497	-5.361681	0.659628	9.420986	15.872963	18.009252	14.279659	8.307308	0.398861	-6.187427	-12.096957	1.517252						-10.6	-6.5	0.2	7.3	16.7	23.4	25.5	21.7	15.1	5.8	-2.5	-8.8	7.3
960	51.004013	65.976685	248.109329	-7.028978	-2.367455	5.674066	13.878214	23.916471	30.773849	32.806776	28.984169	21.815764	11.176124	1.001121	-5.582258	12.920655			-14.730426	-11.060203	-5.689686	0.386248	9.19385	15.656882	17.788578	14.070006	8.071804	0.060938	-6.508768	-12.345585	1.241136						-10.9	-6.7	0.0	7.1	16.6	23.2	25.3	21.5	14.9	5.6	-2.8	-9.0	7.1
961	51.009033	66.324402	232.589905	-6.892195	-2.005072	6.075454	14.213284	24.331029	31.075217	33.045319	29.241938	22.052904	11.405258	1.187823	-5.428444	13.191876			-14.745049	-11.006563	-5.59922	0.441694	9.372373	15.814653	17.905963	14.102832	8.063577	0.011342	-6.601852	-12.357724	1.283502						-10.8	-6.5	0.2	7.3	16.9	23.4	25.5	21.7	15.1	5.7	-2.7	-8.9	7.2
962	51.013111	66.672058	227.072754	-6.858605	-1.909828	6.180551	14.313279	24.467816	31.174965	33.120149	29.323319	22.118735	11.463152	1.242849	-5.383036	13.271112			-14.86898	-11.108881	-5.623536	0.360376	9.302008	15.735308	17.790629	13.907855	7.884008	-0.139319	-6.685063	-12.450013	1.175366						-10.9	-6.5	0.3	7.3	16.9	23.5	25.5	21.6	15.0	5.7	-2.7	-8.9	7.2
963	51.016243	67.019409	215.058701	-6.766708	-1.734397	6.391415	14.481327	24.638396	31.255503	33.1783	29.390311	22.203137	11.558917	1.361117	-5.288148	13.389097			-14.931696	-11.162233	-5.663693	0.345659	9.330114	15.778844	17.814039	13.892709	7.872418	-0.220154	-6.742427	-12.508038	1.150462						-10.8	-6.4	0.4	7.4	17.0	23.5	25.5	21.6	15.0	5.7	-2.7	-8.9	7.3
964	51.018436	67.367584	214.997238	-6.790963	-1.768291	6.374476	14.441904	24.613679	31.256239	33.205383	29.408678	22.172147	11.53458	1.322911	-5.321371	13.370781			-14.974514	-11.135662	-5.702744	0.280516	9.290758	15.802125	17.901011	13.937184	7.904882	-0.24921	-6.721926	-12.509731	1.151891						-10.9	-6.5	0.3	7.4	17.0	23.5	25.6	21.7	15.0	5.6	-2.7	-8.9	7.3
965	51.019676	67.714691	217.245117	-6.837327	-1.848943	6.291929	14.32498	24.515267	31.214028	33.188773	29.382042	22.096825	11.472256	1.260299	-5.351721	13.309034			-15.080703	-11.192369	-5.809592	0.116384	9.138455	15.720341	17.888435	13.852445	7.800447	-0.369686	-6.775007	-12.571515	1.059803						-11.0	-6.5	0.2	7.2	16.8	23.5	25.5	21.6	14.9	5.6	-2.8	-9.0	7.2
966	51.019981	68.065613	221.28244	-6.852284	-1.888024	6.221858	14.247189	24.444723	31.140052	33.136644	29.335334	22.035479	11.419625	1.260284	-5.340109	13.263398			-15.128456	-11.226398	-5.763677	0.05369	9.04933	15.627577	17.769929	13.659996	7.640819	-0.41536	-6.781495	-12.617902	0.989004						-11.0	-6.6	0.2	7.2	16.7	23.4	25.5	21.5	14.8	5.5	-2.8	-9.0	7.1
967	51.019337	68.411163	264.368835	-6.952742	-2.27251	5.75025	13.721826	23.911567	30.704849	32.730797	28.929213	21.590417	11.022393	1.003636	-5.399071	12.895052			-14.617084	-10.858984	-5.478496	0.24896	9.205227	15.841969	17.997227	14.014916	8.047592	0.162694	-6.310343	-12.273472	1.331684						-10.8	-6.6	0.1	7.0	16.6	23.3	25.4	21.5	14.8	5.6	-2.7	-8.8	7.1
968	51.017746	68.759003	303.420807	-7.30562	-2.63025	5.315477	13.320571	23.52553	30.30925	32.356086	28.576508	21.2064	10.653523	0.669907	-5.725884	12.522625			-15.330706	-11.575051	-6.082302	-0.216676	8.815103	15.49277	17.703291	13.690891	7.650612	-0.350297	-6.851398	-12.778861	0.847281						-11.3	-7.1	-0.4	6.6	16.2	22.9	25.0	21.1	14.4	5.2	-3.1	-9.3	6.7
969	51.015217	69.106781	305.299957	-7.485283	-2.67556	5.32236	13.392019	23.646709	30.309729	32.274513	28.529609	21.195117	10.663521	0.668262	-5.828853	12.501012			-15.640962	-11.866013	-6.198961	-0.245892	8.797539	15.416094	17.577992	13.472708	7.434927	-0.550286	-7.050699	-13.001094	0.678779						-11.6	-7.3	-0.4	6.6	16.2	22.9	24.9	21.0	14.3	5.1	-3.2	-9.4	6.6
970	51.011742	69.454285	305.136322	-7.476965	-2.579846	5.459005	13.477152	23.803318	30.501274	32.460902	28.707755	21.325294	10.728647	0.696869	-5.815247	12.607347			-15.626055	-11.816524	-6.21865	-0.264131	8.835095	15.543843	17.766061	13.651307	7.505236	-0.53558	-7.077125	-12.966207	0.733106						-11.6	-7.2	-0.4	6.6	16.3	23.0	25.1	21.2	14.4	5.1	-3.2	-9.4	6.7
971	51.00732	69.802124	302.428009	-7.460836	-2.515267	5.525206	13.465313	23.798135	30.491017	32.443679	28.709087	21.329628	10.736133	0.69825	-5.805137	12.617934			-15.680663	-11.833743	-6.304093	-0.40913	8.715316	15.455365	17.712065	13.597875	7.404314	-0.615876	-7.130439	-12.972776	0.661518						-11.6	-7.2	-0.4	6.5	16.3	23.0	25.1	21.2	14.4	5.1	-3.2	-9.4	6.6
972	51.001961	70.149689	289.368591	-7.396932	-2.340745	5.714332	13.659946	24.025646	30.677499	32.623777	28.894186	21.513627	10.887639	0.834811	-5.721504	12.781023			-15.579398	-11.677911	-6.170674	-0.254496	8.904475	15.614738	17.884395	13.760945	7.560481	-0.517422	-7.066509	-12.888941	0.797474						-11.5	-7.0	-0.2	6.7	16.5	23.1	25.3	21.3	14.5	5.2	-3.1	-9.3	6.8
973	50.995647	70.497253	298.510986	-7.446899	-2.425457	5.52111	13.44957	23.797244	30.545349	32.500597	28.787145	21.39806	10.786619	0.74187	-5.780791	12.656201			-15.511339	-11.599185	-6.223596	-0.36228	8.764619	15.461123	17.772625	13.665876	7.521843	-0.511838	-7.02672	-12.831172	0.759996						-11.5	-7.0	-0.4	6.5	16.3	23.0	25.1	21.2	14.5	5.1	-3.1	-9.3	6.7
974	50.988396	70.844696	307.367004	-7.483174	-2.433291	5.456144	13.394662	23.717014	30.456802	32.386475	28.684065	21.327473	10.748248	0.732714	-5.814039	12.597758			-15.577363	-11.699213	-6.329161	-0.416847	8.715726	15.373802	17.685219	13.526531	7.421765	-0.585685	-7.120649	-12.935201	0.671577						-11.5	-7.1	-0.4	6.5	16.2	22.9	25.0	21.1	14.4	5.1	-3.2	-9.4	6.6
975	50.980213	71.191864	332.770477	-7.500491	-2.535645	5.214951	13.087045	23.422734	30.235045	32.151704	28.477075	21.09575	10.541442	0.588674	-5.855292	12.410249			-15.606006	-11.737463	-6.52434	-0.652866	8.468396	15.15551	17.483639	13.302056	7.299696	-0.686621	-7.197383	-12.934484	0.530845						-11.6	-7.1	-0.7	6.2	15.9	22.7	24.8	20.9	14.2	4.9	-3.3	-9.4	6.5
976	50.971081	71.538879	340.505096	-7.342916	-2.31016	5.38058	13.126688	23.431107	30.254082	32.139586	28.476017	21.094435	10.573824	0.688958	-5.740679	12.48096			-15.492122	-11.59674	-6.439681	-0.652872	8.47803	15.147211	17.444364	13.258398	7.311021	-0.638795	-7.183018	-12.875954	0.56332						-11.4	-7.0	-0.5	6.2	16.0	22.7	24.8	20.9	14.2	5.0	-3.2	-9.3	6.5
977	50.961002	71.886139	362.550812	-7.382614	-2.399436	5.138663	12.972327	23.241504	30.065458	31.958362	28.312748	20.937747	10.476863	0.634001	-5.756094	12.349961			-15.151122	-11.424487	-6.386526	-0.483507	8.618997	15.192477	17.452618	13.264989	7.408303	-0.411587	-7.038925	-12.679691	0.696795						-11.3	-6.9	-0.6	6.2	15.9	22.6	24.7	20.8	14.2	5.0	-3.2	-9.2	6.5
978	50.949993	72.232941	424.616272	-7.534828	-2.831361	4.446738	12.196986	22.338102	29.312891	31.292578	27.64147	20.272471	9.936721	0.200098	-5.979567	11.774358			-15.341211	-11.658172	-6.751392	-0.954165	8.078457	14.739493	17.039803	12.987882	7.189091	-0.61931	-7.254159	-12.861223	0.382925						-11.4	-7.2	-1.2	5.6	15.2	22.0	24.2	20.3	13.7	4.7	-3.5	-9.4	6.1
979	50.938042	72.57962	464.865692	-7.619423	-2.965481	4.156594	11.86187	21.979277	28.943623	30.939457	27.280571	19.940365	9.683816	0.018796	-6.039012	11.515038			-15.353345	-11.793621	-6.968452	-1.185171	7.887424	14.551915	16.808397	12.75554	7.015846	-0.764122	-7.38958	-12.903477	0.221779						-11.5	-7.4	-1.4	5.3	14.9	21.7	23.9	20.0	13.5	4.5	-3.7	-9.5	5.9
980	50.925152	72.926208	500.087708	-7.756259	-3.068809	3.93597	11.619855	21.700956	28.622229	30.599211	26.946183	19.62811	9.444276	-0.151216	-6.168979	11.279294			-15.646834	-12.060213	-7.171132	-1.423918	7.641328	14.326631	16.522307	12.471377	6.730209	-1.071195	-7.648474	-13.160759	-0.040889						-11.7	-7.6	-1.6	5.1	14.7	21.5	23.6	19.7	13.2	4.2	-3.9	-9.7	5.6
981	50.911327	73.272522	508.291321	-7.860219	-2.985742	4.033564	11.73037	21.848885	28.670536	30.604514	26.949	19.667144	9.49166	-0.143047	-6.230554	11.314676			-16.021948	-12.440464	-7.427299	-1.629447	7.567748	14.28542	16.470804	12.27234	6.457333	-1.434346	-7.968275	-13.461921	-0.277505						-11.9	-7.7	-1.7	5.1	14.7	21.5	23.5	19.6	13.1	4.0	-4.1	-9.8	5.5
982	50.896561	73.618622	486.200165	-7.60418	-2.501515	4.573074	12.181941	22.329613	29.061771	30.985454	27.290369	20.023793	9.821774	0.181989	-5.994103	11.695832			-16.105719	-12.445256	-7.337405	-1.543833	7.684668	14.408224	16.636808	12.358347	6.507778	-1.533081	-8.047413	-13.532808	-0.245807						-11.9	-7.5	-1.4	5.3	15.0	21.7	23.8	19.8	13.3	4.1	-3.9	-9.8	5.7
983	50.880863	73.9646	461.427582	-7.398918	-2.103279	4.962466	12.594034	22.71891	29.401364	31.328358	27.588359	20.35629	10.136954	0.481528	-5.773976	12.024341			-16.155237	-12.422088	-7.323756	-1.446877	7.853453	14.584705	16.793906	12.49109	6.608226	-1.555221	-8.108113	-13.582906	-0.188568						-11.8	-7.3	-1.2	5.6	15.3	22.0	24.1	20.0	13.5	4.3	-3.8	-9.7	5.9
984	50.864231	74.310272	493.049866	-7.602166	-2.495065	4.46287	12.167813	22.213326	28.937805	30.944436	27.174172	19.997024	9.825973	0.203972	-5.916678	11.659457			-15.704525	-12.056063	-7.145455	-1.338851	7.832585	14.562067	16.776458	12.535773	6.78645	-1.318647	-7.686206	-13.172136	0.005954						-11.7	-7.3	-1.3	5.4	15.0	21.7	23.9	19.9	13.4	4.3	-3.7	-9.5	5.8
985	50.846668	74.655731	481.241608	-7.389968	-2.140931	4.778748	12.46411	22.527579	29.219779	31.234102	27.429882	20.233135	10.042852	0.451851	-5.687999	11.930261			-15.820042	-12.121622	-7.213822	-1.292179	7.944545	14.698445	16.989877	12.633351	6.772769	-1.482123	-7.838119	-13.225345	0.003811						-11.6	-7.1	-1.2	5.6	15.2	22.0	24.1	20.0	13.5	4.3	-3.7	-9.5	6.0
986	50.828171	75.000946	478.348633	-7.406235	-2.133218	4.776969	12.491096	22.530992	29.245695	31.287019	27.473627	20.271198	10.092957	0.502604	-5.687728	11.953748			-16.090804	-12.402115	-7.435455	-1.45932	7.757064	14.548992	16.906676	12.558483	6.607195	-1.69235	-7.985245	-13.427095	-0.176165						-11.7	-7.3	-1.3	5.5	15.1	21.9	24.1	20.0	13.4	4.2	-3.7	-9.6	5.9
987	50.808746	75.345886	491.345947	-7.535209	-2.319368	4.545421	12.317822	22.333507	29.124032	31.197509	27.381315	20.149823	9.987625	0.402367	-5.827692	11.813096			-16.400077	-12.670394	-7.648655	-1.673949	7.505537	14.290558	16.632626	12.322734	6.352881	-1.88609	-8.21746	-13.708839	-0.425094						-12.0	-7.5	-1.6	5.3	14.9	21.7	23.9	19.9	13.3	4.1	-3.9	-9.8	5.7
988	50.788391	75.690521	569.300842	-7.772191	-3.113521	3.437542	11.258593	21.10283	28.056443	30.285935	26.479534	19.25207	9.184512	-0.181282	-6.024558	10.997159			-15.395464	-11.963341	-7.318058	-1.445868	7.401578	14.26915	16.678871	12.560298	6.884369	-1.125275	-7.420514	-12.921604	0.017012						-11.6	-7.5	-1.9	4.9	14.3	21.2	23.5	19.5	13.1	4.0	-3.8	-9.5	5.5
989	50.767113	76.034851	520.894165	-7.274726	-2.329564	4.376523	12.191838	22.172754	28.970887	31.106436	27.24127	19.984873	9.844329	0.498538	-5.50215	11.773417			-15.521188	-12.059684	-7.245402	-1.051115	8.064949	14.938865	17.385056	13.035775	7.127606	-1.098815	-7.448606	-12.876035	0.270951						-11.4	-7.2	-1.4	5.6	15.1	22.0	24.2	20.1	13.6	4.4	-3.5	-9.2	6.0
990	50.744907	76.378937	384.54068	-6.182462	-0.834932	6.051461	13.850502	23.794945	30.512335	32.625952	28.71121	21.418135	11.17528	1.815884	-4.378652	13.213305			-15.79765	-12.271068	-7.177327	-0.507461	8.911355	15.982681	18.49802	14.006241	7.724968	-0.998143	-7.628815	-13.047612	0.641266						-11.0	-6.6	-0.6	6.7	16.4	23.2	25.6	21.4	14.6	5.1	-2.9	-8.7	6.9
991	50.721779	76.722656	340.26358	-6.60943	-1.003894	6.09994	14.000594	23.994656	30.787623	32.932603	29.010801	21.666257	11.303866	1.691726	-4.715836	13.263242			-16.386499	-12.636155	-7.017706	-0.574855	8.797272	15.997148	18.514724	14.042307	7.513832	-1.235065	-7.853505	-13.471048	0.474204						-11.5	-6.8	-0.5	6.7	16.4	23.4	25.7	21.5	14.6	5.0	-3.1	-9.1	6.9
992	50.69772	77.066101	308.696472	-6.865469	-1.073602	6.216099	14.14151	24.134524	31.042626	33.207256	29.329624	21.867198	11.387041	1.600463	-4.928608	13.338222			-16.750059	-12.82555	-7.066908	-0.692505	8.753253	16.063361	18.573094	14.074821	7.330376	-1.397833	-8.067135	-13.86229	0.344385						-11.8	-6.9	-0.4	6.7	16.4	23.6	25.9	21.7	14.6	5.0	-3.2	-9.4	6.8
993	50.672752	77.409149	302.786499	-6.916233	-1.108201	6.267168	14.207715	24.200431	31.179338	33.356151	29.502073	21.947605	11.410563	1.606094	-4.949674	13.391919			-16.69449	-12.707516	-6.917458	-0.502827	8.979554	16.285994	18.827711	14.336201	7.456125	-1.265775	-8.028718	-13.838281	0.49421						-11.8	-6.9	-0.3	6.9	16.6	23.7	26.1	21.9	14.7	5.1	-3.2	-9.4	6.9
994	50.646862	77.751862	277.338135	-6.819025	-0.907268	6.542981	14.5189	24.519462	31.523198	33.694023	29.834482	22.219515	11.611833	1.771538	-4.839685	13.639163			-16.709661	-12.68904	-6.830995	-0.335674	9.183418	16.517843	19.132388	14.683739	7.612369	-1.201403	-8.042211	-13.807288	0.626124						-11.8	-6.8	-0.1	7.1	16.9	24.0	26.4	22.3	14.9	5.2	-3.1	-9.3	7.1
995	50.620049	78.094208	244.589157	-6.812285	-0.776249	6.788577	14.830662	24.844432	31.888678	34.068668	30.212399	22.550099	11.83777	1.89889	-4.808042	13.876967			-16.934666	-12.856439	-6.86376	-0.356724	9.233044	16.664467	19.3239	14.842469	7.562606	-1.373822	-8.227933	-13.974937	0.586517						-11.9	-6.8	0.0	7.2	17.0	24.3	26.7	22.5	15.1	5.2	-3.2	-9.4	7.2
996	50.592331	78.436096	220.023972	-6.795691	-0.647528	6.997053	15.058059	25.094764	32.184949	34.372539	30.53677	22.82239	12.017675	1.973833	-4.782078	14.069395			-17.015248	-12.879453	-6.842311	-0.346899	9.300443	16.822594	19.477607	14.947577	7.503717	-1.507881	-8.321154	-14.055522	0.590289						-11.9	-6.8	0.1	7.4	17.2	24.5	26.9	22.7	15.2	5.3	-3.2	-9.4	7.3
997	50.563694	78.77771	239.962204	-7.195267	-1.118597	6.609989	14.703287	24.793004	32.001447	34.188021	30.388296	22.634751	11.759608	1.587599	-5.135502	13.768053			-16.897039	-12.766527	-6.732644	-0.450531	9.127358	16.697675	19.361909	14.85408	7.403853	-1.519307	-8.207498	-13.961077	0.575854						-12.0	-6.9	-0.1	7.1	17.0	24.3	26.8	22.6	15.0	5.1	-3.3	-9.5	7.2
998	50.534149	79.118866	203.330872	-6.772715	-0.491663	7.243372	15.317119	25.338754	32.508004	34.663644	30.881661	23.133157	12.213577	2.06946	-4.691224	14.284429			-16.94745	-12.776975	-6.711012	-0.242124	9.487372	17.069669	19.72709	15.124277	7.519243	-1.584895	-8.415928	-14.07558	0.681141						-11.9	-6.6	0.3	7.5	17.4	24.8	27.2	23.0	15.3	5.3	-3.2	-9.4	7.5
999	50.503696	79.459625	256.415161	-7.224857	-1.150006	6.575099	14.629226	24.724742	32.015132	34.202184	30.43873	22.659153	11.710686	1.510726	-5.088146	13.750222			-16.491942	-12.353888	-6.567395	-0.461625	9.155696	16.763046	19.463374	14.937654	7.434091	-1.41126	-7.993184	-13.593792	0.740065						-11.9	-6.8	0.0	7.1	16.9	24.4	26.8	22.7	15.0	5.1	-3.2	-9.3	7.2
1000	50.472336	79.799957	226.873016	-6.79079	-0.548153	7.150116	15.167345	25.2425	32.473761	34.677856	30.898251	23.10764	12.154313	1.97349	-4.615332	14.240916			-16.339969	-12.243748	-6.515354	-0.26694	9.453594	17.043326	19.816937	15.219559	7.594335	-1.466628	-8.143024	-13.584276	0.880651						-11.6	-6.4	0.3	7.5	17.3	24.8	27.2	23.1	15.4	5.3	-3.1	-9.1	7.6
1001	50.440075	80.139832	190.378082	-6.375362	-0.066123	7.659714	15.646805	25.652517	32.819227	35.04165	31.255271	23.527439	12.624187	2.44359	-4.135535	14.674448			-16.136279	-12.060844	-6.37261	-0.006187	9.700645	17.250964	20.078389	15.426298	7.748893	-1.416854	-8.040367	-13.413002	1.063254						-11.3	-6.1	0.6	7.8	17.7	25.0	27.6	23.3	15.6	5.6	-2.8	-8.8	7.9
1002	50.40691	80.479248	195.702805	-6.48199	-0.154573	7.609277	15.585339	25.633988	32.834791	35.115966	31.328324	23.585918	12.682959	2.355321	-4.281359	14.651163			-15.83152	-11.718638	-6.224242	-0.058505	9.48155	17.106943	19.971763	15.300619	7.695847	-1.333367	-7.680999	-13.007772	1.141807						-11.2	-5.9	0.7	7.8	17.6	25.0	27.5	23.3	15.6	5.7	-2.7	-8.6	7.9
1003	50.372849	80.818237	230.314346	-6.501059	-0.390637	7.288634	15.207623	25.327548	32.685221	35.024277	31.252297	23.478622	12.596403	2.229772	-4.303052	14.491304			-16.196436	-12.144675	-6.537017	-0.427224	8.95778	16.611023	19.514778	14.841621	7.455287	-1.425668	-7.831699	-13.133198	0.807048						-11.3	-6.3	0.4	7.4	17.1	24.6	27.3	23.0	15.5	5.6	-2.8	-8.7	7.6
1004	50.337887	81.156738	276.208099	-6.509799	-0.615881	6.982559	14.790461	24.901622	32.374042	34.801418	31.043051	23.26198	12.484731	2.155032	-4.36803	14.275099			-15.731609	-11.785701	-6.55666	-0.698561	8.521702	16.169901	19.105211	14.421968	7.018124	-1.67282	-7.573317	-12.808495	0.700812						-11.1	-6.2	0.2	7.0	16.7	24.3	27.0	22.7	15.1	5.4	-2.7	-8.6	7.5
1005	50.302032	81.49472	298.76709	-6.585131	-0.816699	6.812513	14.656482	24.727197	32.200547	34.681279	30.974701	23.223118	12.563801	2.289645	-4.401605	14.193821			-16.054644	-12.208749	-6.799148	-0.85631	8.311642	15.783035	18.774899	14.089896	6.688158	-1.832483	-7.706246	-12.972972	0.434756						-11.3	-6.5	0.0	6.9	16.5	24.0	26.7	22.5	15.0	5.4	-2.7	-8.7	7.3
1006	50.265282	81.832306	320.660675	-6.463492	-0.85771	6.762676	14.5805	24.631763	32.127675	34.695687	31.024822	23.243826	12.684392	2.460118	-4.260917	14.219112			-15.825123	-12.131959	-6.899785	-0.874412	8.243944	15.63027	18.648186	13.95969	6.564113	-1.770508	-7.457524	-12.736749	0.445845						-11.1	-6.5	-0.1	6.9	16.4	23.9	26.7	22.5	14.9	5.5	-2.5	-8.5	7.3
1007	50.227646	82.169312	396.797638	-6.563872	-1.52952	5.90675	13.847244	23.917161	31.541597	34.264742	30.632312	22.775272	12.317617	2.116687	-4.390009	13.736332			-15.318251	-11.73391	-6.703872	-0.687235	8.471837	15.791843	18.785254	14.274596	6.96655	-1.1647	-6.98776	-12.301714	0.78272						-10.9	-6.6	-0.4	6.6	16.2	23.7	26.5	22.5	14.9	5.6	-2.4	-8.3	7.3
1008	50.189121	82.505829	489.345123	-6.700607	-2.171698	5.075574	13.074669	23.126349	30.809221	33.720476	30.114774	22.168077	11.756267	1.591229	-4.644899	13.159953			-14.959376	-11.715787	-6.564694	-0.62705	8.585718	15.899894	18.886049	14.565381	7.428815	-0.610487	-6.642858	-11.995454	1.020846						-10.8	-6.9	-0.7	6.2	15.9	23.4	26.3	22.3	14.8	5.6	-2.5	-8.3	7.1
1009	50.149715	82.841827	581.88739	-6.944556	-2.7098	4.038245	12.315548	22.620826	30.252329	33.341733	29.763903	21.709741	11.181768	0.831147	-5.038439	12.613537			-14.531719	-11.429706	-6.571539	-0.921045	7.834042	15.050049	18.074379	14.129464	7.427883	-0.334646	-6.573021	-11.748417	0.867144						-10.7	-7.1	-1.3	5.7	15.2	22.7	25.7	21.9	14.6	5.4	-2.9	-8.4	6.7
1010	50.109432	83.177277	967.685974	-7.965426	-4.282498	-0.175762	7.55288	18.771016	26.466313	29.690524	26.36421	18.554058	8.93095	-0.905615	-6.264792	9.727988			-14.383674	-11.880372	-8.428724	-2.247168	7.041851	14.112328	17.036298	13.499457	7.227544	-0.25856	-7.177966	-12.183685	0.196444						-11.2	-8.1	-4.3	2.7	12.9	20.3	23.4	19.9	12.9	4.3	-4.0	-9.2	5.0
1011	50.06826	83.512177	1118.722656	-9.730269	-5.511045	-1.266504	5.862772	17.442416	25.468079	28.806526	25.548704	17.66038	7.771149	-2.426965	-8.022483	8.466897			-17.363557	-14.68095	-10.87653	-4.541322	4.527264	11.789314	14.827006	11.088551	4.567161	-2.845798	-9.613467	-14.982637	-2.34208						-13.5	-10.1	-6.1	0.7	11.0	18.6	21.8	18.3	11.1	2.5	-6.0	-11.5	3.1
1012	50.026222	83.846558	1393.639282	-10.418547	-6.558378	-2.564084	2.076129	13.427195	22.828654	26.342333	23.229913	15.320134	5.762468	-3.612683	-8.754794	6.423195			-17.7586	-15.212545	-11.579897	-5.970271	3.518217	11.411531	14.644689	11.084933	4.324985	-3.20609	-10.7766	-15.739727	-2.938281						-14.1	-10.9	-7.1	-1.9	8.5	17.1	20.5	17.2	9.8	1.3	-7.2	-12.2	1.7
1013	49.983307	84.180359	1278.077148	-10.206047	-6.043176	-1.953579	3.555823	15.613942	24.61234	28.023806	24.886901	16.741147	6.895171	-3.057491	-8.525693	7.545262			-18.719183	-15.612565	-11.552629	-5.313218	4.63085	12.604523	15.817103	12.257272	5.086704	-2.866322	-10.954572	-16.606422	-2.602372						-14.5	-10.8	-6.8	-0.9	10.1	18.6	21.9	18.6	10.9	2.0	-7.0	-12.6	2.5
1014	49.939526	84.51355	1060.439453	-9.07986	-4.696488	-0.589391	7.372981	19.181198	27.255239	30.704927	27.43501	19.045796	8.878577	-1.685082	-7.420076	9.700236			-17.493046	-14.188397	-10.069026	-3.197334	6.296071	13.789927	16.894023	13.243995	6.158749	-1.790061	-9.339972	-15.05826	-1.229444						-13.3	-9.4	-5.3	2.1	12.7	20.5	23.8	20.3	12.6	3.5	-5.5	-11.2	4.2
1015	49.894875	84.846191	1081.261353	-9.807703	-5.276281	-1.266139	4.451544	16.639655	26.739001	30.465112	27.24453	18.709221	8.339447	-2.212931	-7.922233	8.841935			-18.194745	-14.858342	-10.867351	-4.331248	5.339028	13.327397	16.418595	12.686655	5.808455	-1.983309	-9.821898	-15.567433	-1.837016						-14.0	-10.1	-6.1	0.1	11.0	20.0	23.4	20.0	12.3	3.2	-6.0	-11.7	3.5
1016	49.658726	86.500336	2552.26123	-18.177562	-13.54535	-8.454644	-3.50308	3.991349	11.903627	17.415942	15.282371	7.357268	-1.619675	-9.883492	-16.082453	-1.276308			-28.516317	-25.881409	-21.672579	-14.861567	-5.347831	1.240364	5.404148	2.402183	-4.201836	-11.909761	-19.750604	-25.63501	-12.394185						-23.3	-19.7	-15.1	-9.2	-0.7	6.6	11.4	8.8	1.6	-6.8	-14.8	-20.9	-6.8
1017	49.044544	47.090027	30.479996	-1.251149	2.921212	9.254858	17.843236	27.197643	33.791667	36.786375	33.424911	25.559996	16.292069	6.53531	0.206865	17.38025			-8.045936	-5.495457	-1.796886	4.594255	11.902661	18.070269	20.565382	17.401827	10.611787	4.375056	-1.678094	-6.230352	5.356209						-4.6	-1.3	3.7	11.2	19.6	25.9	28.7	25.4	18.1	10.3	2.4	-3.0	11.4
1018	49.099651	47.413361	30.479996	-1.346259	2.829337	9.205679	17.793745	27.19593	33.79151	36.778582	33.377256	25.497518	16.213931	6.424453	0.079048	17.320061			-8.180651	-5.601313	-1.938276	4.492864	11.851903	18.019375	20.517692	17.360272	10.532963	4.249271	-1.821106	-6.423542	5.254954						-4.8	-1.4	3.6	11.1	19.5	25.9	28.6	25.4	18.0	10.2	2.3	-3.2	11.3
1019	49.153938	47.737366	30.479996	-1.477948	2.706108	9.127936	17.724341	27.15934	33.76584	36.731666	33.313978	25.414076	16.099163	6.298413	-0.069565	17.232779			-8.324862	-5.708105	-2.055885	4.397516	11.802565	17.963624	20.47214	17.333193	10.477889	4.12899	-1.983607	-6.594543	5.159076						-4.9	-1.5	3.5	11.1	19.5	25.9	28.6	25.3	17.9	10.1	2.2	-3.3	11.2
1020	49.207405	48.062103	30.479996	-1.725769	2.463567	9.008384	17.626948	27.011403	33.575115	36.483711	33.082596	25.221616	15.938582	6.148492	-0.286305	17.045695			-8.544279	-5.825802	-2.069818	4.370325	11.673303	17.67827	20.104858	16.99035	10.225646	3.921177	-2.148472	-6.756726	4.968236						-5.1	-1.7	3.5	11.0	19.3	25.6	28.3	25.0	17.7	9.9	2.0	-3.5	11.0
1021	49.260036	48.387451	30.479996	-1.783937	2.419279	8.954935	17.586261	27.056819	33.648544	36.560859	33.137209	25.218879	15.856327	6.030468	-0.397411	17.024019			-8.675391	-5.914374	-2.242576	4.25028	11.705496	17.799191	20.334116	17.191703	10.303701	3.870752	-2.313153	-6.927085	4.948555						-5.2	-1.7	3.4	10.9	19.4	25.7	28.4	25.2	17.8	9.9	1.9	-3.7	11.0
1022	49.311836	48.71344	27.086781	-1.877791	2.368065	8.93345	17.580264	27.092673	33.662863	36.537947	33.138794	25.206326	15.797336	5.930586	-0.520621	16.987491			-8.817848	-5.987701	-2.360842	4.172341	11.694003	17.792365	20.334626	17.180818	10.253984	3.757659	-2.434426	-7.083613	4.875114						-5.3	-1.8	3.3	10.9	19.4	25.7	28.4	25.2	17.7	9.8	1.7	-3.8	10.9
1023	49.362801	49.040131	8.493064	-1.847598	2.482661	9.096561	17.815994	27.353013	33.919597	36.764725	33.369664	25.385968	15.925449	5.968224	-0.524132	17.142511			-8.877316	-6.00371	-2.364141	4.202338	11.819071	17.971398	20.50605	17.31501	10.343757	3.760187	-2.468218	-7.170737	4.919474						-5.4	-1.8	3.4	11.0	19.6	25.9	28.6	25.3	17.9	9.8	1.8	-3.8	11.0
1024	49.412926	49.367462	0	-1.910912	2.468516	9.115414	17.857046	27.419385	33.986843	36.796355	33.42036	25.408721	15.914531	5.896946	-0.622626	17.145882			-8.945288	-6.048479	-2.375774	4.201755	11.85275	18.00519	20.484041	17.28011	10.333112	3.725192	-2.521964	-7.264922	4.89381						-5.4	-1.8	3.4	11.0	19.6	26.0	28.6	25.4	17.9	9.8	1.7	-3.9	11.0
1025	49.462204	49.695374	0	-2.056703	2.34071	9.036025	17.765708	27.324	33.880209	36.642842	33.289172	25.272991	15.799595	5.743516	-0.80241	17.019638			-9.0445	-6.111251	-2.384434	4.147634	11.771469	17.863074	20.282251	17.090792	10.227817	3.634141	-2.601449	-7.407621	4.788994						-5.6	-1.9	3.3	11.0	19.5	25.9	28.5	25.2	17.8	9.7	1.6	-4.1	10.9
1026	49.510635	50.023956	0	-2.141533	2.268397	9.002391	17.733661	27.36496	33.961962	36.669685	33.322191	25.259424	15.738334	5.615853	-0.956233	16.986591			-9.119053	-6.179615	-2.425743	4.090907	11.777926	17.92334	20.336554	17.141812	10.264777	3.605762	-2.693358	-7.551962	4.764279						-5.6	-2.0	3.3	10.9	19.6	25.9	28.5	25.2	17.8	9.7	1.5	-4.3	10.9
1027	49.558228	50.353149	0	-2.268712	2.159586	8.943346	17.658645	27.342434	33.957037	36.609291	33.26369	25.188654	15.638695	5.475696	-1.120295	16.904006			-9.24278	-6.280253	-2.486068	4.004611	11.734729	17.915038	20.307626	17.105546	10.24984	3.52702	-2.824608	-7.718228	4.691039						-5.8	-2.1	3.2	10.8	19.5	25.9	28.5	25.2	17.7	9.6	1.3	-4.4	10.8
1028	49.604958	50.682953	0	-2.394446	2.062356	8.903002	17.605464	27.318242	33.968237	36.572224	33.218489	25.122356	15.558463	5.347148	-1.265457	16.834673			-9.367801	-6.38731	-2.524215	3.923556	11.707517	17.892056	20.273361	17.067192	10.230414	3.456412	-2.957905	-7.876836	4.619703						-5.9	-2.2	3.2	10.8	19.5	25.9	28.4	25.1	17.7	9.5	1.2	-4.6	10.7
1029	49.650833	51.013336	0	-2.538147	1.970627	8.858517	17.55047	27.271245	33.975968	36.52647	33.16584	25.06647	15.491368	5.21724	-1.404452	16.762635			-9.466922	-6.46515	-2.559572	3.865247	11.703601	17.863671	20.218373	17.01458	10.23744	3.393733	-3.045281	-7.991051	4.564056						-6.0	-2.2	3.1	10.7	19.5	25.9	28.4	25.1	17.7	9.4	1.1	-4.7	10.7
1030	49.695854	51.34433	0	-2.692671	1.873276	8.825972	17.489578	27.180555	33.90584	36.40093	33.045236	24.985784	15.424352	5.100909	-1.535227	16.667044			-9.581376	-6.574513	-2.576362	3.848246	11.708853	17.775958	20.07147	16.906075	10.168517	3.303265	-3.117854	-8.081361	4.487576						-6.1	-2.4	3.1	10.7	19.4	25.8	28.2	25.0	17.6	9.4	1.0	-4.8	10.6
1031	49.740002	51.675873	1.514103	-2.780569	1.81546	8.798965	17.456072	27.184398	33.968932	36.438788	33.051449	24.982013	15.395776	5.004839	-1.627615	16.640709			-9.65	-6.66382	-2.601713	3.77985	11.732933	17.816888	20.130894	16.964471	10.181316	3.277433	-3.197217	-8.163217	4.467318						-6.2	-2.4	3.1	10.6	19.5	25.9	28.3	25.0	17.6	9.3	0.9	-4.9	10.6
1032	49.783295	52.008026	17.119986	-2.993828	1.579966	8.591486	17.197085	26.941956	33.803458	36.263008	32.847004	24.793464	15.202133	4.771439	-1.832356	16.430401			-9.792507	-6.847327	-2.718859	3.610231	11.618921	17.655834	20.005781	16.841882	10.056542	3.146023	-3.323461	-8.3142	4.328238						-6.4	-2.6	2.9	10.4	19.3	25.7	28.1	24.8	17.4	9.2	0.7	-5.1	10.4
1033	49.825726	52.340729	29.538326	-3.213607	1.330267	8.401368	16.975677	26.673153	33.563651	35.98403	32.572836	24.569827	15.010155	4.553961	-2.025426	16.199658			-9.955267	-7.025717	-2.812192	3.44066	11.480123	17.417075	19.73443	16.572479	9.87802	2.96978	-3.460961	-8.456544	4.148491						-6.6	-2.8	2.8	10.2	19.1	25.5	27.9	24.6	17.2	9.0	0.5	-5.2	10.2
1034	49.867271	52.67395	30.46599	-3.232238	1.319163	8.41339	16.977183	26.715775	33.663772	36.038431	32.610062	24.598031	15.004115	4.486702	-2.067374	16.210584			-10.037919	-7.083549	-2.852463	3.379286	11.537776	17.598269	19.935128	16.719159	10.025013	2.977244	-3.503384	-8.547783	4.178898						-6.6	-2.9	2.8	10.2	19.1	25.6	28.0	24.7	17.3	9.0	0.5	-5.3	10.2
1035	49.907959	53.007813	37.659588	-3.292539	1.240458	8.352352	16.884153	26.681129	33.672693	36.01345	32.565206	24.538479	14.924751	4.363887	-2.147732	16.149691			-10.135159	-7.15541	-2.921793	3.296638	11.585017	17.788192	20.109265	16.858367	10.147402	3.004222	-3.514691	-8.633174	4.202406						-6.7	-3.0	2.7	10.1	19.1	25.7	28.1	24.7	17.3	9.0	0.4	-5.4	10.2
1036	49.947758	53.342102	52.011726	-3.433628	1.062694	8.175966	16.636244	26.491086	33.524595	35.863541	32.38708	24.369081	14.748661	4.172412	-2.282092	15.976303			-10.339698	-7.286534	-3.08873	2.97059	11.269028	17.505717	19.788524	16.566315	9.87204	2.744419	-3.654312	-8.780562	3.9639						-6.9	-3.1	2.5	9.8	18.9	25.5	27.8	24.5	17.1	8.7	0.3	-5.5	10.0
1037	49.986687	53.676941	60.0933	-3.443615	1.045302	8.164359	16.603563	26.478302	33.482506	35.802306	32.327654	24.318058	14.686093	4.126122	-2.290005	15.94172			-10.451225	-7.413441	-3.153456	2.960132	11.300085	17.540698	19.789247	16.583608	9.865696	2.723008	-3.722799	-8.903649	3.926492						-6.9	-3.2	2.5	9.8	18.9	25.5	27.8	24.5	17.1	8.7	0.2	-5.6	9.9
1038	50.024731	54.012329	90.018654	-3.598162	0.828722	7.952335	16.315825	26.190664	33.208527	35.519275	32.048303	24.044624	14.418494	3.939449	-2.41765	15.704201			-10.583976	-7.539136	-3.197847	2.902563	11.20384	17.364862	19.555513	16.413219	9.768597	2.678868	-3.784026	-8.998612	3.815322						-7.1	-3.4	2.4	9.6	18.7	25.3	27.5	24.2	16.9	8.5	0.1	-5.7	9.8
1039	50.06189	54.348206	141.931519	-4.045165	0.263905	7.472552	15.705994	25.534095	32.634969	34.963564	31.504196	23.520337	13.887417	3.47524	-2.828677	15.174036			-10.941807	-7.922838	-3.55849	2.412748	10.749348	16.897522	19.066665	15.999003	9.373424	2.263108	-4.059878	-9.249532	3.419106						-7.5	-3.8	2.0	9.1	18.1	24.8	27.0	23.8	16.4	8.1	-0.3	-6.0	9.3
1040	50.098164	54.68457	150.28508	-4.090171	0.271356	7.513743	15.777217	25.608901	32.617722	34.90442	31.439335	23.536174	13.848324	3.435935	-2.90907	15.162824			-11.232362	-8.158686	-3.74321	2.260621	10.616884	16.717679	18.807053	15.758756	9.158069	1.986019	-4.344186	-9.561461	3.188765						-7.7	-3.9	1.9	9.0	18.1	24.7	26.9	23.6	16.3	7.9	-0.5	-6.2	9.2
1041	50.133549	55.021423	173.361679	-4.335492	-0.039995	7.309879	15.525026	25.280511	32.331584	34.616096	31.167844	23.312952	13.59603	3.202991	-3.159874	14.900629			-11.356625	-8.316867	-3.900148	2.103058	10.448148	16.530725	18.549012	15.520031	9.019752	1.891796	-4.396223	-9.573894	3.04323						-7.8	-4.2	1.7	8.8	17.9	24.4	26.6	23.3	16.2	7.7	-0.6	-6.4	9.0
1042	50.16803	55.358643	171.342728	-4.315519	0.02756	7.411598	15.648645	25.377504	32.37835	34.61274	31.183906	23.392509	13.623793	3.239613	-3.161002	14.951641			-11.406267	-8.372218	-3.929609	2.109413	10.446736	16.458153	18.44194	15.414265	8.910103	1.815446	-4.490754	-9.633848	2.98028						-7.9	-4.2	1.7	8.9	17.9	24.4	26.5	23.3	16.2	7.7	-0.6	-6.4	9.0
1043	50.20163	55.696442	172.058517	-4.279222	0.092134	7.496508	15.766453	25.464095	32.419462	34.588076	31.199907	23.452229	13.652668	3.290732	-3.131078	15.000997			-11.582977	-8.523395	-4.05249	2.090315	10.500043	16.545526	18.544489	15.466415	8.836357	1.72641	-4.68524	-9.837672	2.918982						-7.9	-4.2	1.7	8.9	18.0	24.5	26.6	23.3	16.1	7.7	-0.7	-6.5	9.0
1044	50.234329	56.034668	207.609604	-4.618704	-0.370547	7.112876	15.300033	24.938466	31.97845	34.132677	30.774546	23.06953	13.254121	2.931982	-3.417635	14.590483			-11.835952	-8.814051	-4.221034	1.768411	10.189435	16.260741	18.317418	15.274192	8.724637	1.663547	-4.827698	-10.036228	2.705285						-8.2	-4.6	1.4	8.5	17.6	24.1	26.2	23.0	15.9	7.5	-0.9	-6.7	8.6
1045	50.266132	56.373352	253.285049	-5.015026	-0.975345	6.548419	14.745746	24.259415	31.388622	33.532723	30.216852	22.54509	12.752388	2.473317	-3.783501	14.057392			-12.082033	-9.194189	-4.570146	1.463218	9.767297	15.843746	17.93499	14.940262	8.511656	1.414277	-4.951337	-10.172552	2.408766						-8.5	-5.1	1.0	8.1	17.0	23.6	25.7	22.6	15.5	7.1	-1.2	-7.0	8.2
1046	50.297031	56.712402	271.860901	-5.148353	-1.091028	6.429094	14.612023	24.099962	31.211326	33.316666	30.023954	22.388977	12.596923	2.326719	-3.929487	13.903065			-12.176627	-9.300769	-4.661165	1.350908	9.624296	15.694291	17.794016	14.822108	8.429788	1.316716	-5.034508	-10.275663	2.298616						-8.7	-5.2	0.9	8.0	16.9	23.5	25.6	22.4	15.4	7.0	-1.4	-7.1	8.1
1047	50.327026	57.05188	251.867111	-4.88843	-0.599729	6.912374	15.120863	24.676375	31.622656	33.632339	30.326843	22.750043	12.912676	2.652205	-3.704553	14.284472			-12.259062	-9.228932	-4.52418	1.669044	10.129485	16.213835	18.281173	15.217881	8.679216	1.29444	-5.207424	-10.437501	2.485665						-8.6	-4.9	1.2	8.4	17.4	23.9	26.0	22.8	15.7	7.1	-1.3	-7.1	8.4
1048	50.356117	57.391815	291.198212	-5.238429	-1.068617	6.473447	14.592235	24.044926	31.119836	33.144012	29.8476	22.324368	12.472184	2.27745	-4.039487	13.829127			-12.809129	-9.788274	-4.972214	0.937813	9.190337	15.220646	17.289713	14.269976	7.966218	0.778798	-5.572203	-10.902874	1.800734						-9.0	-5.4	0.8	7.8	16.6	23.2	25.2	22.1	15.1	6.6	-1.6	-7.5	7.8
1049	50.3843	57.732117	345.888458	-5.600751	-1.638437	5.848208	14.011454	23.358284	30.468281	32.516023	29.230342	21.760579	11.940406	1.831606	-4.351656	13.281195			-12.79556	-9.919772	-4.98371	1.036924	9.312175	15.386184	17.435758	14.461954	8.317146	0.964408	-5.426171	-10.874528	1.909567						-9.2	-5.8	0.4	7.5	16.3	22.9	25.0	21.8	15.0	6.5	-1.8	-7.6	7.6
1050	50.411575	58.072784	365.608917	-5.822217	-1.778929	5.749293	13.920686	23.313141	30.346886	32.355146	29.058706	21.653889	11.766942	1.647371	-4.569336	13.136798			-13.243226	-10.207607	-5.306051	0.744968	9.017056	15.123536	17.172476	14.174423	8.029915	0.541013	-5.783081	-11.236564	1.585571						-9.5	-6.0	0.2	7.3	16.2	22.7	24.8	21.6	14.8	6.2	-2.1	-7.9	7.4
1051	50.437943	58.41391	334.938812	-5.795034	-1.47178	6.105376	14.361072	23.84829	30.736345	32.695526	29.372493	22.043539	12.036267	1.828973	-4.514675	13.437199			-13.495305	-10.272761	-5.331271	0.810391	9.114573	15.23097	17.269928	14.19468	8.046997	0.43434	-6.038026	-11.470423	1.541174						-9.6	-5.9	0.4	7.6	16.5	23.0	25.0	21.8	15.0	6.2	-2.1	-8.0	7.5
1052	50.463387	58.75528	281.484558	-5.600638	-0.981827	6.655557	15.024889	24.553635	31.318181	33.238463	29.889456	22.598184	12.488395	2.196881	-4.309003	13.922681			-13.561618	-10.21726	-5.259993	1.108735	9.511998	15.696073	17.726737	14.572821	8.309525	0.55343	-6.094181	-11.569406	1.731405						-9.6	-5.6	0.7	8.1	17.0	23.5	25.5	22.2	15.5	6.5	-1.9	-7.9	7.8
1053	50.48793	59.097076	287.388306	-5.829014	-1.246971	6.447717	14.759113	24.334138	31.131371	33.049154	29.703887	22.445262	12.284063	1.979432	-4.547953	13.709183			-13.62449	-10.242664	-5.282496	0.951947	9.391108	15.592783	17.583867	14.46561	8.217463	0.496925	-6.051262	-11.562181	1.661384						-9.7	-5.7	0.6	7.9	16.9	23.4	25.3	22.1	15.3	6.4	-2.0	-8.1	7.7
1054	50.511539	59.439148	309.918335	-6.088492	-1.654768	6.063892	14.337964	23.920183	30.789042	32.751464	29.377998	22.146117	11.941736	1.689802	-4.822329	13.371051			-13.822668	-10.472874	-5.423541	0.685704	9.061031	15.272548	17.233912	14.127061	7.978251	0.325078	-6.133556	-11.719673	1.425939						-10.0	-6.1	0.3	7.5	16.5	23.0	25.0	21.8	15.1	6.1	-2.2	-8.3	7.4
1055	50.534233	59.781525	326.589264	-6.386075	-2.039038	5.713613	14.033925	23.620303	30.513718	32.534324	29.121523	21.912964	11.686672	1.438108	-5.062748	13.090607			-14.02796	-10.691526	-5.584247	0.582325	8.954366	15.224821	17.166417	14.030549	7.970757	0.310792	-6.191161	-11.865057	1.32334						-10.2	-6.4	0.1	7.3	16.3	22.9	24.9	21.6	14.9	6.0	-2.4	-8.5	7.2
1056	50.556011	60.124268	289.171875	-6.226135	-1.646409	6.19291	14.557609	24.280619	31.015142	32.996844	29.537201	22.358934	12.044681	1.727616	-4.868556	13.497538			-14.07541	-10.649749	-5.428594	0.895704	9.376898	15.654021	17.572667	14.329805	8.237037	0.4326	-6.243964	-11.926085	1.514578						-10.2	-6.1	0.4	7.7	16.8	23.3	25.3	21.9	15.3	6.2	-2.3	-8.4	7.5
1057	50.57687	60.467285	275.798431	-6.325437	-1.688153	6.207172	14.607404	24.389894	31.10526	33.065116	29.587357	22.431145	12.067549	1.722318	-4.923323	13.520525			-14.152793	-10.645875	-5.391412	0.922242	9.438116	15.745206	17.635673	14.361255	8.273427	0.454956	-6.233478	-11.955995	1.53761						-10.2	-6.2	0.4	7.8	16.9	23.4	25.4	22.0	15.4	6.3	-2.3	-8.4	7.5
1058	50.596802	60.810577	259.649048	-6.317065	-1.604441	6.363809	14.746271	24.575474	31.257751	33.204808	29.714712	22.567546	12.154602	1.784645	-4.913259	13.627904			-14.268915	-10.667462	-5.422777	0.897126	9.409	15.761666	17.615347	14.304025	8.190365	0.324852	-6.33239	-12.058757	1.47934						-10.3	-6.1	0.5	7.8	17.0	23.5	25.4	22.0	15.4	6.2	-2.3	-8.5	7.6
1059	50.615807	61.154144	245.760574	-6.315449	-1.55155	6.456235	14.828138	24.705342	31.376962	33.305194	29.786683	22.67354	12.185732	1.822307	-4.911393	13.696812			-14.2438	-10.624777	-5.370718	0.98597	9.496859	15.866361	17.741929	14.359928	8.2826	0.382788	-6.294927	-12.060397	1.543485						-10.3	-6.1	0.5	7.9	17.1	23.6	25.5	22.1	15.5	6.3	-2.2	-8.5	7.6
1060	50.633884	61.497955	243.839966	-6.40188	-1.647992	6.410532	14.727058	24.662164	31.356665	33.291058	29.709438	22.651332	12.087185	1.74437	-5.005487	13.632037			-14.235861	-10.641152	-5.386471	0.944543	9.513575	15.925957	17.829275	14.404578	8.347825	0.432948	-6.23923	-12.053117	1.570239						-10.3	-6.1	0.5	7.8	17.1	23.6	25.6	22.1	15.5	6.3	-2.2	-8.5	7.6
1061	50.651039	61.842102	239.202667	-6.479196	-1.729274	6.366589	14.655701	24.650313	31.371913	33.31293	29.664874	22.632285	12.018669	1.687096	-5.093116	13.588232			-14.346667	-10.752733	-5.412004	0.835403	9.404142	15.85007	17.74849	14.29739	8.221232	0.334426	-6.309084	-12.142855	1.477317						-10.4	-6.2	0.5	7.7	17.0	23.6	25.5	22.0	15.4	6.2	-2.3	-8.6	7.5
1062	50.667263	62.186432	230.164017	-6.481898	-1.724426	6.412166	14.664915	24.730059	31.45349	33.387919	29.663839	22.665566	12.022019	1.692535	-5.109856	13.614694			-14.406339	-10.79213	-5.385175	0.81427	9.386284	15.841736	17.7228	14.252544	8.15408	0.268586	-6.35441	-12.210234	1.441001						-10.4	-6.3	0.5	7.7	17.1	23.6	25.6	22.0	15.4	6.1	-2.3	-8.7	7.5
1063	50.682552	62.530945	224.279938	-6.48024	-1.747633	6.426993	14.645012	24.76324	31.479377	33.427336	29.636128	22.649146	11.998629	1.678577	-5.124384	13.612682			-14.375988	-10.784958	-5.352443	0.825828	9.449926	15.885386	17.787064	14.295315	8.183442	0.286537	-6.33463	-12.202495	1.471915						-10.4	-6.3	0.5	7.7	17.1	23.7	25.6	22.0	15.4	6.1	-2.3	-8.7	7.5
1064	50.696915	62.875732	221.544022	-6.476953	-1.747717	6.454078	14.668516	24.836423	31.490764	33.44604	29.616857	22.624779	11.975446	1.657264	-5.154766	13.615894			-14.404315	-10.777931	-5.30844	0.884912	9.584419	16.015988	17.945963	14.41972	8.308859	0.306984	-6.327736	-12.275685	1.531062						-10.4	-6.3	0.6	7.8	17.2	23.8	25.7	22.0	15.5	6.1	-2.3	-8.7	7.6
1065	50.710342	63.220642	230.52037	-6.598804	-1.934039	6.276282	14.484226	24.655977	31.327716	33.315884	29.442097	22.450613	11.802073	1.495179	-5.281981	13.452935			-14.550019	-10.894073	-5.37151	0.738481	9.44792	15.88125	17.847734	14.287366	8.225406	0.202487	-6.376953	-12.381061	1.421419						-10.6	-6.4	0.5	7.6	17.1	23.6	25.6	21.9	15.3	6.0	-2.4	-8.8	7.4
1066	50.722836	63.565704	220.310303	-6.606775	-1.899617	6.359156	14.57874	24.797268	31.424869	33.397423	29.509453	22.516047	11.830114	1.489897	-5.285508	13.509256			-14.59852	-10.897823	-5.325312	0.809321	9.553878	15.976904	18.010228	14.39403	8.339885	0.235029	-6.380734	-12.370239	1.478887						-10.6	-6.4	0.5	7.7	17.2	23.7	25.7	22.0	15.4	6.0	-2.4	-8.8	7.5
1067	50.734398	63.911072	203.892197	-6.685098	-1.904766	6.395594	14.639364	24.879937	31.513805	33.491912	29.581274	22.602925	11.866895	1.457098	-5.334397	13.542045			-14.665472	-10.900974	-5.335289	0.767614	9.544102	15.982986	18.059767	14.402354	8.343901	0.195005	-6.37483	-12.355082	1.472007						-10.7	-6.4	0.5	7.7	17.2	23.7	25.8	22.0	15.5	6.0	-2.5	-8.8	7.5
1068	50.745026	64.256561	168.798508	-6.577983	-1.622773	6.743744	14.996625	25.27223	31.865214	33.808827	29.927229	22.927753	12.137451	1.622742	-5.216448	13.823717			-14.677969	-10.784723	-5.256151	0.843542	9.692985	16.173802	18.22728	14.489124	8.341016	0.16299	-6.407112	-12.319469	1.540443						-10.6	-6.2	0.7	7.9	17.5	24.0	26.0	22.2	15.6	6.2	-2.4	-8.8	7.7
1069	50.754711	64.602112	152.400009	-6.554481	-1.551438	6.818533	15.097913	25.362603	31.959979	33.882358	30.026982	23.004669	12.233397	1.679728	-5.15783	13.900201			-14.552819	-10.611129	-5.167992	0.945469	9.804906	16.280406	18.302932	14.534221	8.371558	0.272476	-6.314363	-12.17317	1.641041						-10.6	-6.1	0.8	8.0	17.6	24.1	26.1	22.3	15.7	6.3	-2.3	-8.7	7.8
1070	50.763454	64.947693	162.984558	-6.562025	-1.620992	6.68677	14.899222	25.155103	31.87347	33.81908	29.95574	22.877522	12.12244	1.608896	-5.152727	13.805208			-14.583013	-10.622191	-5.226804	0.742773	9.567708	16.055173	18.108699	14.278713	8.114913	0.176489	-6.370884	-12.185946	1.504636						-10.6	-6.1	0.7	7.8	17.4	24.0	26.0	22.1	15.5	6.1	-2.4	-8.7	7.7
1071	50.771275	65.293701	193.420761	-6.689664	-1.920398	6.268301	14.57249	24.758109	31.594036	33.554675	29.698203	22.564363	11.858601	1.4512	-5.232074	13.53982			-14.539892	-10.69025	-5.223904	0.743428	9.469851	15.83963	17.955566	14.159443	8.065107	0.251158	-6.283717	-12.156492	1.465828						-10.6	-6.3	0.5	7.7	17.1	23.7	25.8	21.9	15.3	6.1	-2.4	-8.7	7.5
1072	50.778152	65.639496	241.429535	-6.830577	-2.318555	5.646016	13.954294	24.073308	31.004393	33.02235	29.190381	22.022706	11.403745	1.138826	-5.397212	13.075806			-14.489019	-10.855988	-5.440634	0.596931	9.286519	15.6727	17.842135	14.096714	8.079048	0.2286	-6.198176	-12.084241	1.394549						-10.7	-6.6	0.1	7.3	16.7	23.3	25.4	21.6	15.1	5.8	-2.5	-8.7	7.2
1073	50.784092	65.985779	232.369354	-6.680166	-1.899771	6.195367	14.317722	24.479343	31.269336	33.251112	29.431218	22.223954	11.621688	1.357639	-5.22816	13.361607			-14.603218	-10.793057	-5.403601	0.607906	9.467166	15.896422	18.025306	14.217854	8.096279	0.048582	-6.452321	-12.189724	1.4098						-10.6	-6.3	0.4	7.5	17.0	23.6	25.6	21.8	15.2	5.8	-2.5	-8.7	7.4
1074	50.789089	66.331879	250.398483	-6.750067	-1.984558	6.054773	14.156296	24.308641	31.102902	33.061775	29.275494	22.042493	11.466349	1.24038	-5.297784	13.223058			-14.58406	-10.844753	-5.522308	0.463263	9.368396	15.806383	17.90281	14.109733	8.024182	-0.002375	-6.472802	-12.187698	1.338398						-10.7	-6.4	0.3	7.3	16.8	23.5	25.5	21.7	15.0	5.7	-2.6	-8.7	7.3
1075	50.793148	66.677795	268.095551	-6.852302	-2.1325	5.812466	13.94307	24.110287	30.91002	32.85672	29.075948	21.84015	11.269254	1.094584	-5.400294	13.04395			-14.729031	-11.045182	-5.702123	0.232197	9.106987	15.536903	17.568586	13.748605	7.757405	-0.172699	-6.562656	-12.283124	1.121322						-10.8	-6.6	0.1	7.1	16.6	23.2	25.2	21.4	14.8	5.5	-2.7	-8.8	7.1
1076	50.796265	67.0242	246.396332	-6.556488	-1.620911	6.391177	14.45807	24.675684	31.307915	33.18269	29.386373	22.167343	11.574355	1.414005	-5.124546	13.437972			-14.693937	-10.991733	-5.601312	0.446289	9.427833	15.91401	17.914564	14.022621	7.97314	-0.127577	-6.626904	-12.327466	1.277461						-10.6	-6.3	0.4	7.5	17.1	23.6	25.5	21.7	15.1	5.7	-2.6	-8.7	7.4
1077	50.798447	67.370361	240.092514	-6.565834	-1.584459	6.442885	14.518827	24.743486	31.339961	33.228452	29.419858	22.184777	11.610837	1.444113	-5.119384	13.47196			-14.879885	-11.119095	-5.723416	0.341738	9.310037	15.858535	17.88627	13.921116	7.832698	-0.299341	-6.722872	-12.429388	1.1647						-10.7	-6.4	0.4	7.4	17.0	23.6	25.6	21.7	15.0	5.7	-2.6	-8.8	7.3
1078	50.799683	67.716064	233.517212	-6.539274	-1.566288	6.476467	14.504342	24.756057	31.394806	33.29438	29.482023	22.20426	11.635297	1.46595	-5.084608	13.501951			-15.011792	-11.143947	-5.789781	0.188385	9.184786	15.777397	17.86078	13.849636	7.72007	-0.46161	-6.776072	-12.465222	1.077719						-10.8	-6.4	0.3	7.3	17.0	23.6	25.6	21.7	15.0	5.6	-2.7	-8.8	7.3
1079	50.79998	68.065613	244.566284	-6.684797	-1.789771	6.246948	14.235237	24.493188	31.216556	33.146166	29.341233	22.026266	11.471475	1.327267	-5.173351	13.321368			-15.070667	-11.173107	-5.829486	0.00606	8.972357	15.570245	17.676691	13.624288	7.520635	-0.534277	-6.776555	-12.497316	0.957406						-10.9	-6.5	0.2	7.1	16.7	23.4	25.4	21.5	14.8	5.5	-2.7	-8.8	7.1
1080	50.799343	68.409729	285.513	-6.927653	-2.265676	5.671597	13.691528	23.921545	30.748905	32.709456	28.9361	21.58733	11.058647	1.013639	-5.345911	12.899959			-14.696282	-10.941044	-5.649672	0.135825	9.068063	15.692877	17.806135	13.860967	7.849174	-0.054413	-6.361143	-12.223868	1.207218						-10.8	-6.6	0.0	6.9	16.5	23.2	25.3	21.4	14.7	5.5	-2.7	-8.8	7.1
1081	50.797764	68.755096	304.454102	-7.140592	-2.423563	5.569277	13.589611	23.892616	30.664004	32.593142	28.8385	21.469742	10.919738	0.887123	-5.519083	12.778376			-15.151369	-11.352455	-5.90453	-0.017781	9.014767	15.644934	17.801923	13.781416	7.728496	-0.326077	-6.725973	-12.550948	0.9952						-11.1	-6.9	-0.2	6.8	16.5	23.2	25.2	21.3	14.6	5.3	-2.9	-9.0	6.9
1082	50.795242	69.101624	304.799988	-7.534363	-2.66255	5.332795	13.710029	24.151677	30.891312	32.790338	29.028289	21.605376	10.994763	0.870887	-5.735398	12.78693			-15.657246	-11.848045	-6.128278	0.03554	9.054955	15.693939	17.843958	13.641862	7.524037	-0.531749	-6.936151	-12.866171	0.818887						-11.6	-7.3	-0.4	6.9	16.6	23.3	25.3	21.3	14.6	5.2	-3.0	-9.3	6.8
1083	50.791779	69.448059	304.799988	-7.501433	-2.570623	5.443546	13.699052	24.142512	30.859324	32.74889	29.030641	21.593368	10.990485	0.869675	-5.716951	12.799041			-15.758162	-11.921215	-6.247422	-0.164541	8.918988	15.587632	17.781207	13.563008	7.380624	-0.681045	-7.061156	-12.929106	0.705734						-11.6	-7.2	-0.4	6.8	16.5	23.2	25.3	21.3	14.5	5.2	-3.1	-9.3	6.8
1084	50.787376	69.794159	302.559631	-7.284462	-2.309332	5.716144	13.678665	24.045936	30.705839	32.595039	28.908888	21.525669	10.967302	0.912587	-5.595171	12.822259			-15.699786	-11.784073	-6.268969	-0.417915	8.728806	15.41162	17.636761	13.48644	7.274445	-0.782277	-7.1397	-12.898898	0.628871						-11.5	-7.0	-0.3	6.6	16.4	23.1	25.1	21.2	14.4	5.1	-3.1	-9.2	6.7
1085	50.78204	70.140106	291.702332	-7.474374	-2.412931	5.552803	13.735106	23.988512	30.492185	32.361506	28.74203	21.479274	11.001041	0.959587	-5.675118	12.729135			-15.935791	-11.990115	-6.38851	-0.325079	8.715044	15.222434	17.390327	13.159086	7.065328	-0.863215	-7.20156	-13.019663	0.48569						-11.7	-7.2	-0.4	6.7	16.4	22.9	24.9	21.0	14.3	5.1	-3.1	-9.3	6.6
1086	50.775753	70.486481	308.610352	-7.275558	-2.311978	5.571678	13.539017	23.888655	30.600129	32.526125	28.858456	21.490094	10.9385	0.888694	-5.614508	12.758275			-15.510887	-11.593838	-6.277413	-0.40791	8.675999	15.286156	17.571947	13.444869	7.291078	-0.691757	-7.061831	-12.764981	0.663453						-11.4	-7.0	-0.4	6.6	16.3	22.9	25.0	21.2	14.4	5.1	-3.1	-9.2	6.7
1087	50.768536	70.832214	330.174927	-7.345682	-2.431521	5.353663	13.327793	23.672589	30.405621	32.312736	28.660454	21.302959	10.787115	0.770476	-5.71267	12.591961			-15.47865	-11.623455	-6.359449	-0.43817	8.640804	15.218057	17.489838	13.365842	7.270308	-0.664111	-7.094293	-12.810684	0.626336						-11.4	-7.0	-0.5	6.4	16.2	22.8	24.9	21.0	14.3	5.1	-3.2	-9.3	6.6
1088	50.760384	71.177979	362.162018	-7.349037	-2.542844	5.077413	12.961578	23.288271	30.143577	32.052938	28.430435	21.028829	10.547284	0.611852	-5.759392	12.374242			-15.681849	-11.818655	-6.648987	-0.827971	8.275857	14.9324	17.238575	13.094443	7.067695	-0.905895	-7.305911	-12.95043	0.372439						-11.5	-7.2	-0.8	6.1	15.8	22.5	24.6	20.8	14.0	4.8	-3.3	-9.4	6.4
1089	50.751293	71.523651	362.713989	-7.122384	-2.177852	5.485116	13.194557	23.536022	30.348523	32.21204	28.59261	21.180526	10.707531	0.820507	-5.559668	12.601461			-15.535797	-11.695071	-6.56295	-0.808955	8.357983	15.016519	17.289447	13.117235	7.067648	-0.902904	-7.377576	-12.948052	0.418127						-11.3	-6.9	-0.5	6.2	15.9	22.7	24.8	20.9	14.1	4.9	-3.3	-9.3	6.5
1090	50.741261	71.869232	416.373596	-7.285721	-2.656042	4.704663	12.522316	22.740603	29.659404	31.565582	27.982878	20.601399	10.26142	0.480778	-5.703959	12.072777			-14.875423	-11.254899	-6.387953	-0.625981	8.406233	14.995734	17.237865	13.167274	7.323888	-0.38764	-6.877778	-12.472895	0.687369						-11.1	-7.0	-0.8	5.9	15.6	22.3	24.4	20.6	14.0	4.9	-3.2	-9.1	6.4
1091	50.730293	72.21463	460.520172	-7.457572	-2.848435	4.364403	12.138468	22.286031	29.229584	31.162749	27.57527	20.206863	9.968153	0.24015	-5.903793	11.746823			-15.775559	-12.072964	-7.024099	-1.249736	7.849973	14.540962	16.790488	12.678156	6.763369	-1.089305	-7.625531	-13.169225	0.051377						-11.6	-7.5	-1.3	5.4	15.1	21.9	24.0	20.1	13.5	4.4	-3.7	-9.5	5.9
1092	50.718395	72.559875	486.215515	-7.355077	-2.668718	4.535967	12.166625	22.322356	29.207131	31.118713	27.491903	20.114763	9.932261	0.288447	-5.79639	11.779832			-15.604053	-12.014482	-7.01142	-1.329198	7.863773	14.601906	16.806283	12.64208	6.715214	-1.198062	-7.702017	-13.105748	0.055356						-11.5	-7.3	-1.2	5.4	15.1	21.9	24.0	20.1	13.4	4.4	-3.7	-9.5	5.9
1093	50.705559	72.904968	476.034363	-7.090032	-2.071128	5.076522	12.633076	22.824177	29.559344	31.40063	27.779299	20.401721	10.227676	0.631918	-5.542019	12.152599			-15.813035	-12.148863	-7.097339	-1.307754	8.054255	14.81515	16.964603	12.669169	6.604352	-1.499019	-8.132234	-13.332601	-0.01861						-11.5	-7.1	-1.0	5.7	15.4	22.2	24.2	20.2	13.5	4.4	-3.8	-9.4	6.1
1094	50.691799	73.249664	517.17926	-7.48626	-2.544742	4.584346	12.131627	22.31049	29.074348	30.948483	27.33344	19.973413	9.836072	0.233632	-5.882137	11.709392			-16.112384	-12.436685	-7.343063	-1.665011	7.617264	14.387677	16.596019	12.284902	6.295115	-1.726831	-8.164468	-13.459171	-0.310553						-11.8	-7.5	-1.4	5.2	15.0	21.7	23.8	19.8	13.1	4.1	-4.0	-9.7	5.7
1095	50.677101	73.59436	502.305573	-7.36873	-2.223805	4.879613	12.460751	22.65613	29.325663	31.209049	27.542906	20.222537	10.078328	0.457004	-5.745773	11.957806			-16.328842	-12.636677	-7.500114	-1.701718	7.658031	14.436033	16.659128	12.290266	6.263885	-1.892343	-8.345383	-13.644547	-0.39519						-11.8	-7.4	-1.3	5.4	15.2	21.9	23.9	19.9	13.2	4.1	-3.9	-9.7	5.8
1096	50.661472	73.938812	501.058624	-7.365028	-2.149147	4.912791	12.527124	22.673667	29.314651	31.223267	27.535815	20.260833	10.132494	0.51843	-5.710079	11.989568			-16.337491	-12.599583	-7.518625	-1.700553	7.635923	14.386896	16.596448	12.208881	6.235691	-1.922288	-8.327734	-13.680215	-0.418554						-11.9	-7.4	-1.3	5.4	15.2	21.9	23.9	19.9	13.2	4.1	-3.9	-9.7	5.8
1097	50.644909	74.283142	523.950989	-7.394338	-2.28274	4.706997	12.312009	22.427531	29.101342	31.071298	27.344227	20.094066	9.974634	0.38235	-5.738036	11.833278			-15.996671	-12.359368	-7.433535	-1.66125	7.610724	14.408767	16.634489	12.318453	6.382617	-1.805454	-8.093396	-13.391147	-0.282148						-11.7	-7.3	-1.4	5.3	15.0	21.8	23.9	19.8	13.2	4.1	-3.9	-9.6	5.8
1098	50.627419	74.627075	510.429565	-7.166991	-1.935773	4.989132	12.612346	22.720599	29.333871	31.32225	27.555984	20.311525	10.200295	0.67678	-5.484358	12.094638			-16.001105	-12.395049	-7.43457	-1.537933	7.768998	14.563196	16.839213	12.463073	6.442561	-1.88356	-8.117899	-13.384799	-0.223156						-11.6	-7.2	-1.2	5.5	15.2	21.9	24.1	20.0	13.4	4.2	-3.7	-9.4	5.9
1099	50.609005	74.970795	479.679657	-6.843691	-1.466051	5.448451	13.069557	23.145565	29.702429	31.685973	27.938495	20.686154	10.586035	1.095327	-5.187273	12.488414			-16.213757	-12.666283	-7.563549	-1.545758	7.850322	14.636024	16.945771	12.507169	6.331127	-2.134449	-8.378938	-13.581296	-0.317801						-11.5	-7.1	-1.1	5.8	15.5	22.2	24.3	20.2	13.5	4.2	-3.6	-9.4	6.1
1100	50.589657	75.314301	505.555298	-7.034546	-1.738922	5.108011	12.742859	22.781542	29.438167	31.474296	27.720471	20.442361	10.373533	0.907115	-5.368804	12.237174			-16.54218	-12.868671	-7.755875	-1.843196	7.399421	14.189283	16.519591	12.140348	6.03626	-2.261154	-8.497268	-13.826299	-0.609145						-11.8	-7.3	-1.3	5.4	15.1	21.8	24.0	19.9	13.2	4.1	-3.8	-9.6	5.8
1101	50.569393	75.657501	569.261169	-7.144124	-2.244687	4.435803	12.074703	22.036891	28.794979	30.90604	27.155795	19.875367	9.860226	0.594873	-5.366013	11.748321			-15.545616	-12.061472	-7.317905	-1.505679	7.748099	14.657758	16.941722	12.658616	6.607891	-1.537634	-7.844003	-13.146709	-0.028744						-11.3	-7.2	-1.4	5.3	14.9	21.7	23.9	19.9	13.2	4.2	-3.6	-9.3	5.9
1102	50.548203	76.000397	686.205322	-8.067753	-3.807615	2.244211	10.290763	20.099352	27.023895	29.329309	25.599204	18.413397	8.481764	-0.700851	-6.325632	10.215004			-15.576738	-12.554648	-7.961418	-1.986647	6.691134	13.4324	16.002841	11.909386	6.20304	-1.548621	-7.650526	-12.976444	-0.501353						-11.8	-8.2	-2.9	4.2	13.4	20.2	22.7	18.8	12.3	3.5	-4.2	-9.7	4.9
[truncated: 3,467 more rows]
