# Supplementary material for: Assessment of bioclimatic change in Kazakhstan, end 20th—middle 21st centuries, according to the PRECIS prediction
Source: PLoS One. 2020 Oct 2;15(10):e0239514. doi: 10.1371/journal.pone.0239514 (PMC7531827; doi:10.1371/journal.pone.0239514)
Supplement: S3 Table — (ODS) [file pone.0239514.s006.ods]

## Sheet: Data_2035-2059
				Average monthly temperatures of the maxims															Average monthly temperatures of the minimums																				MONTHLY AVERAGE TEMPERATURES
						2035-2059																2035-2059																			2035-2059
OBJECTID *	latitudes	longitudes	height	maxTemAv2035a2059_ENE	maxTemAv2035a2059_FEB	maxTemAv2035a2059_MAR	maxTemAv2035a2059_ABR	maxTemAv2035a2059_MAY	maxTemAv2035a2059_JUN	maxTemAv2035a2059_JUL	maxTemAv2035a2059_AGO	maxTemAv2035a2059_SEP	maxTemAv2035a2059_OCT	maxTemAv2035a2059_NOV	maxTemAv2035a2059_DIC	maxTemAv2035a2059_year			minTemAv2035a2059_ENE	minTemAv2035a2059_FEB	minTemAv2035a2059_MAR	minTemAv2035a2059_ABR	minTemAv2035a2059_MAY	minTemAv2035a2059_JUN	minTemAv2035a2059_JUL	minTemAv2035a2059_AGO	minTemAv2035a2059_SEP	minTemAv2035a2059_OCT	minTemAv2035a2059_NOV	minTemAv2035a2059_DIC	minTemAv2035a2059_year	n					1	2	3	4	5	6	7	8	9	10	11	12	year
1	55.197544	68.827576	121.920006	-8.783497	-4.679763	3.022668	11.707515	20.652657	28.524036	30.903875	28.297736	20.625625	9.739214	-0.390477	-6.196395	11.118599			-15.755517	-12.029395	-5.986592	-0.017905	8.176508	15.668662	18.020938	15.051868	9.006116	1.809801	-6.206158	-12.060446	1.30649						-12.3	-8.4	-1.5	5.8	14.4	22.1	24.5	21.7	14.8	5.8	-3.3	-9.1	6.2
2	55.194782	69.207062	121.920006	-8.871772	-4.719203	2.897065	11.664015	20.586553	28.540146	30.919701	28.308931	20.589297	9.712104	-11.381649	-6.259813	10.165448			-15.867607	-12.086688	-6.089803	-0.064235	8.181729	15.721554	18.066061	15.078378	8.985883	1.744993	-6.231189	-12.127242	1.275986						-12.4	-8.4	-1.6	5.8	14.4	22.1	24.5	21.7	14.8	5.7	-8.8	-9.2	5.7
3	55.19099	69.586456	121.920006	-8.913401	-4.744376	2.79303	11.639617	20.543574	28.526892	30.954678	28.332158	20.558184	9.683075	-11.418088	-6.298903	10.138037			-15.857908	-12.005387	-6.062415	-0.039297	8.211805	15.789702	18.179875	15.217159	9.090477	1.727147	-6.172979	-12.098393	1.331649						-12.4	-8.4	-1.6	5.8	14.4	22.2	24.6	21.8	14.8	5.7	-8.8	-9.2	5.7
4	55.186165	69.965637	104.294052	-8.866128	-4.576162	3.043848	11.869972	20.762175	28.785717	31.22412	28.544169	20.769763	9.845267	-11.313842	-6.241304	10.320633			-15.73723	-11.80818	-5.885504	0.215424	8.531732	16.109506	18.526431	15.557502	9.414757	1.871874	-6.062832	-12.006085	1.560616						-12.3	-8.2	-1.4	6.0	14.6	22.4	24.9	22.1	15.1	5.9	-8.7	-9.1	5.9
5	55.180317	70.344696	92.753372	-8.906995	-4.524174	3.088572	11.956758	20.850035	28.906252	31.36859	28.651718	20.892151	9.920839	-11.271625	-6.24321	10.390743			-15.829314	-11.834272	-5.959138	0.233931	8.613347	16.191263	18.611611	15.59968	9.44661	1.851329	-6.056285	-12.046612	1.568513						-12.4	-8.2	-1.4	6.1	14.7	22.5	25.0	22.1	15.2	5.9	-8.7	-9.1	6.0
6	55.173431	70.723846	92.866501	-8.857904	-4.447729	3.195835	12.032888	20.889491	28.983656	31.479572	28.723494	20.944231	9.921661	-11.272211	-6.226862	10.447177			-15.801369	-11.761371	-5.921029	0.23001	8.592257	16.212446	18.664711	15.676959	9.470281	1.827808	-6.066084	-12.033544	1.590923						-12.3	-8.1	-1.4	6.1	14.7	22.6	25.1	22.2	15.2	5.9	-8.7	-9.1	6.0
7	54.979279	68.447174	121.919998	-8.517449	-4.390864	3.515349	12.06222	21.06811	28.899219	31.186227	28.554103	20.925052	10.013986	-0.159978	-5.968354	11.432302			-15.52268	-11.844085	-5.745107	0.181527	8.375615	15.906567	18.17698	15.200411	9.157772	1.900342	-6.108816	-11.915226	1.480275						-12.0	-8.1	-1.1	6.1	14.7	22.4	24.7	21.9	15.0	6.0	-3.1	-8.9	6.5
8	54.977558	68.823761	121.919998	-8.57458	-4.423503	3.427494	12.067522	21.031226	28.883376	31.1516	28.529397	20.858873	9.967153	-0.201057	-6.020192	11.391442			-15.49233	-11.755568	-5.700957	0.32191	8.549293	16.083246	18.355096	15.41134	9.286962	1.967505	-6.056621	-11.892606	1.589773						-12.0	-8.1	-1.1	6.2	14.8	22.5	24.8	22.0	15.1	6.0	-3.1	-9.0	6.5
9	54.974812	69.201233	121.919998	-8.619634	-4.439972	3.337484	12.025187	20.942719	28.848235	31.136635	28.522657	20.813101	9.948436	-0.224928	-6.059105	11.352568			-15.65291	-11.852024	-5.836044	0.153556	8.36077	15.933528	18.195295	15.243196	9.116381	1.811348	-6.120826	-11.995965	1.446359						-12.1	-8.1	-1.2	6.1	14.7	22.4	24.7	21.9	15.0	5.9	-3.2	-9.0	6.4
10	54.971035	69.578674	121.919998	-8.659136	-4.442914	3.283541	12.021102	20.932681	28.86353	31.159446	28.544167	20.781676	9.927201	-0.255035	-6.097616	11.33822			-15.687625	-11.827119	-5.851498	0.157401	8.379631	15.988241	18.262487	15.30306	9.175825	1.76974	-6.096489	-12.003956	1.464142						-12.2	-8.1	-1.3	6.1	14.7	22.4	24.7	21.9	15.0	5.8	-3.2	-9.1	6.4
11	54.966236	69.956055	115.517334	-8.762263	-4.450481	3.210963	12.055546	20.957618	28.882528	31.175132	28.533567	20.803344	9.947709	-0.266688	-6.170659	11.32636			-15.70788	-11.78597	-5.83951	0.298514	8.610166	16.163912	18.444478	15.461665	9.340461	1.829664	-6.02903	-12.00984	1.564719						-12.2	-8.1	-1.3	6.2	14.8	22.5	24.8	22.0	15.1	5.9	-3.1	-9.1	6.4
12	54.960411	70.333374	111.231453	-8.72519	-4.369209	3.305692	12.138722	21.020333	29.010067	31.342556	28.646868	20.886433	9.98028	-0.248735	-6.158958	11.402405			-15.607246	-11.643682	-5.725127	0.410023	8.741676	16.302079	18.645389	15.673235	9.495645	1.906794	-5.940359	-11.927598	1.694236						-12.2	-8.0	-1.2	6.3	14.9	22.7	25.0	22.2	15.2	5.9	-3.1	-9.0	6.5
13	54.953564	70.710724	112.06102	-8.720438	-4.339315	3.329224	12.180114	21.063638	29.103265	31.44965	28.713917	20.934893	9.974971	-0.262748	-6.172405	11.437897			-15.529727	-11.527134	-5.666833	0.489135	8.826886	16.410308	18.80324	15.845979	9.640192	1.955	-5.903564	-11.872645	1.789236						-12.1	-7.9	-1.2	6.3	14.9	22.8	25.1	22.3	15.3	6.0	-3.1	-9.0	6.6
14	54.755947	66.940948	136.52182	-8.220872	-4.19208	3.95345	12.276431	21.378727	29.005983	31.212855	28.629445	21.171907	10.257052	-0.001864	-5.746902	11.643678			-15.168174	-11.64598	-5.443212	0.399692	8.563138	15.906749	18.001833	15.092136	9.267505	2.006941	-6.095937	-11.77627	1.592369						-11.7	-7.9	-0.7	6.3	15.0	22.5	24.6	21.9	15.2	6.1	-3.0	-8.8	6.6
15	54.758312	67.317017	143.12738	-8.284849	-4.284132	3.746652	12.137189	21.224069	28.922695	31.148649	28.534298	21.064525	10.123102	-0.088262	-5.804553	11.536615			-15.190579	-11.654432	-5.537261	0.352866	8.456458	15.877798	18.008516	15.097773	9.247125	1.973418	-6.069958	-11.766749	1.566248						-11.7	-8.0	-0.9	6.2	14.8	22.4	24.6	21.8	15.2	6.0	-3.1	-8.8	6.6
16	54.759651	67.690979	137.598938	-8.386595	-4.30901	3.689664	12.152162	21.256091	29.026698	31.235983	28.592388	21.086162	10.133888	-0.075853	-5.859141	11.545203			-15.297708	-11.74974	-5.636399	0.355771	8.510706	15.980303	18.114373	15.126476	9.220118	1.944353	-6.0828	-11.836725	1.554061						-11.8	-8.0	-1.0	6.3	14.9	22.5	24.7	21.9	15.2	6.0	-3.1	-8.8	6.5
17	54.759983	68.062561	128.705505	-8.399517	-4.258589	3.717665	12.226309	21.306045	29.109882	31.296501	28.639937	21.100465	10.164777	-0.041969	-5.862611	11.583241			-15.310146	-11.689835	-5.604349	0.41028	8.581866	16.050905	18.205603	15.221548	9.24124	1.952705	-6.022887	-11.818215	1.601559						-11.9	-8.0	-0.9	6.3	14.9	22.6	24.8	21.9	15.2	6.1	-3.0	-8.8	6.6
18	54.759285	68.445007	121.919998	-8.373911	-4.200563	3.754863	12.267549	21.323566	29.213708	31.418513	28.778086	21.148529	10.196196	-0.016556	-5.84838	11.638467			-15.353091	-11.677389	-5.616921	0.329944	8.514719	16.05594	18.252296	15.265677	9.197781	1.902961	-6.007433	-11.835226	1.585771						-11.9	-7.9	-0.9	6.3	14.9	22.6	24.8	22.0	15.2	6.0	-3.0	-8.8	6.6
19	54.757572	68.819489	121.919998	-8.378518	-4.218828	3.68036	12.2578	21.257321	29.183202	31.392582	28.774521	21.092822	10.156141	-0.055988	-5.880161	11.605105			-15.339033	-11.599317	-5.574893	0.36017	8.528406	16.091838	18.29429	15.353452	9.233488	1.915889	-5.969972	-11.80903	1.623774						-11.9	-7.9	-0.9	6.3	14.9	22.6	24.8	22.1	15.2	6.0	-3.0	-8.8	6.6
20	54.754833	69.195679	121.919998	-8.435022	-4.236298	3.585835	12.240696	21.20689	29.163651	31.395236	28.765128	21.031516	10.125133	-0.086975	-5.930092	11.568808			-15.420445	-11.622704	-5.649083	0.332322	8.533083	16.131807	18.319563	15.388027	9.239762	1.852057	-5.983254	-11.862394	1.604895						-11.9	-7.9	-1.0	6.3	14.9	22.6	24.9	22.1	15.1	6.0	-3.0	-8.9	6.6
21	54.75108	69.570862	121.919998	-8.473534	-4.23254	3.559725	12.259996	21.232219	29.227992	31.454121	28.810142	21.031877	10.115665	-0.108352	-5.975876	11.57512			-15.37118	-11.513753	-5.583362	0.457448	8.682194	16.313198	18.542269	15.589648	9.425605	1.916935	-5.920245	-11.829313	1.725787						-11.9	-7.9	-1.0	6.4	15.0	22.8	25.0	22.2	15.2	6.0	-3.0	-8.9	6.7
22	54.746307	69.946533	121.919998	-8.530374	-4.239497	3.51401	12.274755	21.248645	29.26865	31.498695	28.829874	21.023828	10.095389	-0.140232	-6.037899	11.567154			-15.345728	-11.419991	-5.508304	0.589946	8.876263	16.495703	18.759082	15.812657	9.598013	1.97947	-5.846697	-11.798347	1.849339						-11.9	-7.8	-1.0	6.4	15.1	22.9	25.1	22.3	15.3	6.0	-3.0	-8.9	6.7
23	54.740505	70.322388	121.919998	-8.504489	-4.198473	3.565272	12.374661	21.351075	29.380145	31.618358	28.902579	21.07698	10.114056	-0.140116	-6.042572	11.62479			-15.2052	-11.284268	-5.392332	0.74918	9.018269	16.583165	18.887035	16.023601	9.785948	2.070103	-5.739611	-11.696197	1.983308						-11.9	-7.7	-0.9	6.6	15.2	23.0	25.3	22.5	15.4	6.1	-2.9	-8.9	6.8
24	54.733692	70.697693	121.919998	-8.556071	-4.207864	3.504637	12.320483	21.292054	29.392716	31.659834	28.915023	21.096593	10.09313	-0.163199	-6.087717	11.604968			-15.365813	-11.406903	-5.564763	0.5767	8.918456	16.552073	18.89546	15.9389	9.656694	1.933492	-5.830439	-11.827689	1.873014						-12.0	-7.8	-1.0	6.4	15.1	23.0	25.3	22.4	15.4	6.0	-3.0	-9.0	6.7
25	54.725864	71.072876	122.003525	-8.586952	-4.195908	3.505635	12.308439	21.256346	29.395999	31.704205	28.944181	21.124136	10.070231	-0.170359	-6.117703	11.603187			-15.505303	-11.507935	-5.709392	0.457498	8.84076	16.531862	18.908781	15.850332	9.531453	1.8139	-5.928396	-11.94927	1.777857						-12.0	-7.9	-1.1	6.4	15.0	23.0	25.3	22.4	15.3	5.9	-3.0	-9.0	6.7
26	54.516407	65.45108	152.399994	-7.983495	-4.005585	4.16343	12.323989	21.561198	29.128176	31.522826	28.871547	21.351296	10.439913	0.151216	-5.638917	11.8238			-15.018092	-11.528082	-5.315743	0.395924	8.633685	15.862493	17.962538	15.110731	9.306163	1.984794	-6.056827	-11.838926	1.624888						-11.5	-7.8	-0.6	6.4	15.1	22.5	24.7	22.0	15.3	6.2	-3.0	-8.7	6.7
27	54.522816	65.824524	151.361389	-7.995026	-4.016542	4.1509	12.326305	21.532236	29.159585	31.514587	28.882109	21.356632	10.400238	0.129552	-5.635739	11.81707			-15.029716	-11.533679	-5.335892	0.382043	8.606869	15.861428	17.964119	15.081578	9.266173	1.981044	-6.072686	-11.811582	1.613308						-11.5	-7.8	-0.6	6.4	15.1	22.5	24.7	22.0	15.3	6.2	-3.0	-8.7	6.7
28	54.52821	66.19809	151.816223	-8.036727	-4.071976	4.05447	12.287502	21.454227	29.114159	31.405364	28.808728	21.279135	10.323658	0.07947	-5.660846	11.753097			-15.042945	-11.531056	-5.37392	0.379484	8.565739	15.850396	17.965494	15.089861	9.237648	1.973912	-6.063461	-11.787226	1.605327						-11.5	-7.8	-0.7	6.3	15.0	22.5	24.7	21.9	15.3	6.1	-3.0	-8.7	6.7
29	54.532597	66.572083	152.399994	-8.132382	-4.154187	3.919471	12.247697	21.402822	29.047059	31.301227	28.71799	21.212141	10.260956	0.022072	-5.721451	11.676951			-15.120161	-11.586616	-5.42822	0.394026	8.550974	15.864117	17.943983	15.06046	9.206245	1.93812	-6.071527	-11.804519	1.578907						-11.6	-7.9	-0.8	6.3	15.0	22.5	24.6	21.9	15.2	6.1	-3.0	-8.8	6.6
30	54.535965	66.94574	146.784058	-8.079393	-4.0648	4.047267	12.319681	21.472554	29.197327	31.424849	28.813687	21.297734	10.287972	0.065052	-5.670679	11.759271			-15.057442	-11.51855	-5.386659	0.403141	8.551062	15.964265	18.052188	15.138723	9.243813	1.939775	-6.041058	-11.736388	1.629406						-11.6	-7.8	-0.7	6.4	15.0	22.6	24.7	22.0	15.3	6.1	-3.0	-8.7	6.7
31	54.538319	67.319885	148.658783	-8.137998	-4.113026	3.943433	12.264718	21.391759	29.190699	31.41734	28.793445	21.251428	10.217198	0.016204	-5.712478	11.710227			-15.113762	-11.572766	-5.469503	0.375708	8.479364	15.958247	18.056937	15.103397	9.181876	1.88777	-6.035223	-11.756451	1.5913						-11.6	-7.8	-0.8	6.3	14.9	22.6	24.7	21.9	15.2	6.1	-3.0	-8.7	6.7
32	54.539654	67.69162	147.880768	-8.303536	-4.233367	3.697107	12.17766	21.30777	29.147371	31.352684	28.705032	21.149753	10.153887	-0.04631	-5.819125	11.60741			-15.237061	-11.682612	-5.603134	0.361106	8.505116	15.990839	18.068955	15.05017	9.102279	1.859543	-6.016223	-11.811513	1.548955						-11.8	-8.0	-1.0	6.3	14.9	22.6	24.7	21.9	15.1	6.0	-3.0	-8.8	6.6
33	54.539978	68.074005	135.543106	-8.257841	-4.105983	3.862876	12.323297	21.442509	29.342983	31.541927	28.872736	21.255673	10.253661	0.029149	-5.77395	11.732253			-15.187996	-11.572315	-5.543376	0.444647	8.619019	16.128411	18.24641	15.228239	9.19973	1.914349	-5.935981	-11.754615	1.648877						-11.7	-7.8	-0.8	6.4	15.0	22.7	24.9	22.1	15.2	6.1	-3.0	-8.8	6.7
34	54.539291	68.442352	124.144333	-8.176196	-3.968489	4.028793	12.44543	21.528712	29.495797	31.687732	29.024819	21.339906	10.330553	0.100525	-5.712197	11.843782			-15.146726	-11.467742	-5.460178	0.453522	8.630173	16.193446	18.337906	15.352137	9.254894	1.921385	-5.880745	-11.715829	1.70602						-11.7	-7.7	-0.7	6.4	15.1	22.8	25.0	22.2	15.3	6.1	-2.9	-8.7	6.8
35	54.537582	68.815887	121.919998	-8.197467	-3.97433	3.960939	12.442339	21.490475	29.496492	31.680052	29.046476	21.304274	10.310667	0.078828	-5.739304	11.824953			-15.155316	-11.407517	-5.443876	0.477476	8.6687	16.235359	18.401372	15.440483	9.284272	1.925028	-5.834091	-11.698067	1.741152						-11.7	-7.7	-0.7	6.5	15.1	22.9	25.0	22.2	15.3	6.1	-2.9	-8.7	6.8
36	54.534863	69.189606	121.919998	-8.30174	-4.044922	3.785621	12.381565	21.408159	29.444934	31.618871	29.003928	21.225034	10.262305	0.03436	-5.827026	11.749258			-15.27688	-11.475592	-5.548574	0.455344	8.672322	16.272637	18.416637	15.424753	9.269835	1.848574	-5.848572	-11.780222	1.702522						-11.8	-7.8	-0.9	6.4	15.0	22.9	25.0	22.2	15.2	6.1	-2.9	-8.8	6.7
37	54.531124	69.563599	121.919998	-8.322601	-4.042522	3.765837	12.385491	21.418185	29.509386	31.7227	29.056202	21.238079	10.252721	0.025966	-5.864027	11.762118			-15.301783	-11.466206	-5.55598	0.483806	8.7412	16.400797	18.599908	15.56949	9.369087	1.838168	-5.843965	-11.80702	1.752292						-11.8	-7.8	-0.9	6.4	15.1	23.0	25.2	22.3	15.3	6.0	-2.9	-8.8	6.8
38	54.526371	69.937653	121.919998	-8.307806	-3.990815	3.839304	12.502048	21.558981	29.609115	31.833811	29.123971	21.267773	10.271428	0.031328	-5.884072	11.821255			-15.060773	-11.165927	-5.288934	0.837028	9.091456	16.688843	18.941842	16.035415	9.757539	2.067399	-5.671074	-11.64152	2.049274						-11.7	-7.6	-0.7	6.7	15.3	23.1	25.4	22.6	15.5	6.2	-2.8	-8.8	6.9
39	54.520603	70.31131	121.919998	-8.37594	-4.015178	3.774542	12.507494	21.565236	29.642795	31.878412	29.129832	21.271237	10.256996	-0.004618	-5.954647	11.806347			-15.109451	-11.184182	-5.291443	0.891339	9.184048	16.780649	19.054404	16.137	9.796653	2.066317	-5.663859	-11.699267	2.080184						-11.7	-7.6	-0.8	6.7	15.4	23.2	25.5	22.6	15.5	6.2	-2.8	-8.8	6.9
40	54.513821	70.684906	121.919998	-8.401217	-4.021128	3.739636	12.471626	21.507245	29.64106	31.92682	29.148739	21.285591	10.225134	-0.027996	-5.988011	11.792292			-15.246277	-11.294842	-5.415499	0.730704	9.059692	16.715786	19.029976	16.008879	9.646884	1.909314	-5.745192	-11.825533	1.964491						-11.8	-7.7	-0.8	6.6	15.3	23.2	25.5	22.6	15.5	6.1	-2.9	-8.9	6.9
41	54.506027	71.058319	121.919998	-8.371669	-3.970486	3.814594	12.490801	21.529175	29.712654	32.036307	29.251564	21.356654	10.220088	-0.013708	-5.97855	11.839785			-15.276953	-11.300948	-5.448792	0.664161	9.014841	16.731334	19.088029	16.009095	9.617744	1.844688	-5.79724	-11.880468	1.938791						-11.8	-7.6	-0.8	6.6	15.3	23.2	25.6	22.6	15.5	6.0	-2.9	-8.9	6.9
42	54.291103	76.263977	91.439987	-8.903994	-4.157037	3.635614	12.409365	21.707472	30.184186	32.871945	30.000077	21.913336	10.24363	-0.106509	-6.500729	11.941446			-16.358786	-12.355278	-6.656373	0.1551	8.966475	16.908545	19.410865	16.025244	8.972288	0.606641	-6.610154	-12.904807	1.346647						-12.6	-8.3	-1.5	6.3	15.3	23.5	26.1	23.0	15.4	5.4	-3.4	-9.7	6.6
43	54.26825	76.633484	91.492081	-8.849167	-4.089149	3.702377	12.437544	21.759491	30.299984	33.046023	30.143289	22.022729	10.267028	-0.074403	-6.478486	12.015605			-16.342279	-12.352482	-6.690743	0.137299	8.979865	16.977676	19.523176	16.141235	9.055249	0.59668	-6.634915	-12.897305	1.374455						-12.6	-8.2	-1.5	6.3	15.4	23.6	26.3	23.1	15.5	5.4	-3.4	-9.7	6.7
44	54.26091	63.976929	171.835464	-7.699156	-3.723905	4.438448	12.427161	21.873282	29.408708	31.697617	29.080912	21.584254	10.799647	0.444065	-5.471989	12.071587			-14.920268	-11.439982	-5.308363	0.436777	8.672664	15.832715	17.945881	15.139072	9.298759	1.881609	-6.033159	-11.889713	1.634666						-11.3	-7.6	-0.4	6.4	15.3	22.6	24.8	22.1	15.4	6.3	-2.8	-8.7	6.9
45	54.27132	64.348206	145.621414	-7.587994	-3.504076	4.830677	12.763503	22.242339	29.767007	32.016396	29.381777	21.853744	11.000551	0.604489	-5.361228	12.333932			-14.827721	-11.339655	-5.088696	0.61926	8.900433	16.105698	18.177688	15.324537	9.437814	1.988796	-5.995996	-11.811691	1.790872						-11.2	-7.4	-0.1	6.7	15.6	22.9	25.1	22.4	15.6	6.5	-2.7	-8.6	7.1
46	54.28072	64.719604	150.464951	-7.720648	-3.67798	4.586666	12.594485	21.988384	29.577286	31.895282	29.229562	21.693698	10.814611	0.449867	-5.456427	12.164565			-14.927197	-11.391239	-5.205802	0.494919	8.729594	15.969224	18.024138	15.197672	9.332418	1.957966	-6.022183	-11.83626	1.693604						-11.3	-7.5	-0.3	6.5	15.4	22.8	25.0	22.2	15.5	6.4	-2.8	-8.6	6.9
47	54.28912	65.091217	152.17099	-7.731898	-3.708376	4.571395	12.596973	21.897454	29.511423	31.823337	29.15582	21.615104	10.714026	0.383643	-5.464923	12.113665			-14.86889	-11.309638	-5.124943	0.569255	8.729487	15.977018	18.045074	15.215133	9.403331	2.010978	-5.987462	-11.76817	1.740931						-11.3	-7.5	-0.3	6.6	15.3	22.7	24.9	22.2	15.5	6.4	-2.8	-8.6	6.9
48	54.296509	65.462952	152.399994	-7.892626	-3.847469	4.382633	12.56136	21.818584	29.396013	31.674949	29.035946	21.522101	10.627095	0.318914	-5.567448	12.002504			-14.990269	-11.474188	-5.23303	0.574863	8.791257	15.990406	17.994379	15.079327	9.307303	1.981584	-6.032573	-11.846311	1.678563						-11.4	-7.7	-0.4	6.6	15.3	22.7	24.8	22.1	15.4	6.3	-2.9	-8.7	6.8
49	54.302898	65.834991	152.400009	-7.863024	-3.826838	4.404003	12.563458	21.812902	29.480116	31.740909	29.084617	21.540354	10.590486	0.302681	-5.541904	12.02398			-14.9092	-11.393701	-5.222261	0.588564	8.81267	16.070802	18.121614	15.185419	9.372175	2.029016	-6.007665	-11.764504	1.740244						-11.4	-7.6	-0.4	6.6	15.3	22.8	24.9	22.1	15.5	6.3	-2.9	-8.7	6.9
50	54.30827	66.206909	152.400009	-7.91594	-3.875132	4.309666	12.536414	21.771499	29.459429	31.687975	29.050363	21.507368	10.527419	0.271595	-5.576696	11.979497			-14.969601	-11.448516	-5.289677	0.56567	8.769746	16.059124	18.095728	15.132552	9.284648	1.982559	-6.019874	-11.772993	1.699114						-11.4	-7.7	-0.5	6.6	15.3	22.8	24.9	22.1	15.4	6.3	-2.9	-8.7	6.8
51	54.31263	66.578949	152.399994	-7.84984	-3.815969	4.374166	12.548448	21.747366	29.496772	31.702467	29.062585	21.508794	10.495895	0.262817	-5.528015	12.000457			-14.912474	-11.370699	-5.258743	0.523175	8.67777	16.066559	18.130256	15.196555	9.296489	1.964764	-6.006991	-11.699796	1.717239						-11.4	-7.6	-0.4	6.5	15.2	22.8	24.9	22.1	15.4	6.2	-2.9	-8.6	6.9
52	54.315979	66.950775	152.399994	-7.900872	-3.846782	4.287211	12.521121	21.688951	29.447428	31.632661	28.976016	21.455492	10.435953	0.21787	-5.5555	11.946629			-14.929103	-11.388665	-5.302098	0.508459	8.649939	16.070454	18.107017	15.161946	9.272345	1.934929	-5.982493	-11.688735	1.701166						-11.4	-7.6	-0.5	6.5	15.2	22.8	24.9	22.1	15.4	6.2	-2.9	-8.6	6.8
53	54.318325	67.323059	152.400009	-7.94595	-3.873505	4.219653	12.480996	21.629926	29.47881	31.652229	28.975194	21.427794	10.390217	0.176656	-5.582054	11.919164			-14.969341	-11.415187	-5.356161	0.486449	8.59666	16.092255	18.13699	15.170206	9.235642	1.903433	-5.964652	-11.682582	1.686143						-11.5	-7.6	-0.6	6.5	15.1	22.8	24.9	22.1	15.3	6.1	-2.9	-8.6	6.8
54	54.319656	67.694824	147.877548	-7.959414	-3.838823	4.231893	12.523158	21.642316	29.543849	31.699967	29.007769	21.419043	10.398779	0.176415	-5.576483	11.939039			-14.942685	-11.374066	-5.338813	0.551791	8.664741	16.194769	18.261361	15.270857	9.281077	1.935167	-5.885752	-11.622086	1.749697						-11.5	-7.6	-0.6	6.5	15.2	22.9	25.0	22.1	15.4	6.2	-2.9	-8.6	6.8
55	54.319977	68.074005	137.516312	-7.979412	-3.783781	4.27333	12.611411	21.745908	29.709161	31.843027	29.153536	21.491567	10.476082	0.21501	-5.567883	12.015663			-14.943715	-11.356039	-5.341597	0.627357	8.794236	16.332067	18.404586	15.369677	9.34989	1.951855	-5.809944	-11.596245	1.815177						-11.5	-7.6	-0.5	6.6	15.3	23.0	25.1	22.3	15.4	6.2	-2.8	-8.6	6.9
56	54.319286	68.44101	128.563004	-7.919899	-3.668109	4.409553	12.732766	21.842169	29.82189	31.945623	29.258729	21.556494	10.548156	0.280957	-5.519901	12.107369			-14.849899	-11.218273	-5.234388	0.711321	8.895886	16.432893	18.530414	15.536553	9.436333	2.022394	-5.715057	-11.518046	1.919177						-11.4	-7.4	-0.4	6.7	15.4	23.1	25.2	22.4	15.5	6.3	-2.7	-8.5	7.0
57	54.317589	68.812042	123.149483	-7.985875	-3.693955	4.312469	12.7321	21.814867	29.803147	31.902584	29.255615	21.534679	10.545782	0.283182	-5.565469	12.078261			-14.930941	-11.253677	-5.290165	0.713562	8.935746	16.463036	18.565217	15.552671	9.403485	1.993733	-5.686107	-11.568406	1.908179						-11.5	-7.5	-0.5	6.7	15.4	23.1	25.2	22.4	15.5	6.3	-2.7	-8.6	7.0
58	54.314877	69.184479	121.919983	-8.013363	-3.711348	4.249244	12.681788	21.740658	29.836176	31.941914	29.30871	21.510177	10.521124	0.273706	-5.593154	12.062136			-15.037793	-11.322427	-5.405015	0.580714	8.832811	16.433967	18.549741	15.523276	9.324998	1.870181	-5.723713	-11.640215	1.83221						-11.5	-7.5	-0.6	6.6	15.3	23.1	25.2	22.4	15.4	6.2	-2.7	-8.6	6.9
59	54.311161	69.556458	121.919983	-8.126047	-3.782676	4.107944	12.666504	21.732394	29.762638	31.879891	29.234226	21.451454	10.48069	0.24176	-5.697473	11.995942			-15.045598	-11.274701	-5.36845	0.769083	9.05063	16.59946	18.719161	15.69916	9.495966	1.934835	-5.681603	-11.665258	1.936057						-11.6	-7.5	-0.6	6.7	15.4	23.2	25.3	22.5	15.5	6.2	-2.7	-8.7	7.0
60	54.306431	69.928436	121.919983	-8.119753	-3.7446	4.148113	12.678514	21.747781	29.872616	32.036591	29.328776	21.487405	10.477076	0.237313	-5.712014	12.036485			-15.106901	-11.285106	-5.40399	0.719672	9.012365	16.627871	18.830751	15.784731	9.489789	1.871149	-5.711879	-11.731223	1.924769						-11.6	-7.5	-0.6	6.7	15.4	23.3	25.4	22.6	15.5	6.2	-2.7	-8.7	7.0
61	54.30069	70.300262	121.919983	-8.230465	-3.820691	3.996287	12.625256	21.692655	29.832695	32.026058	29.289292	21.439441	10.421826	0.183076	-5.812031	11.970283			-15.279482	-11.409855	-5.520295	0.638433	8.967274	16.601023	18.810363	15.715513	9.373035	1.763055	-5.760215	-11.880478	1.834864						-11.8	-7.6	-0.8	6.6	15.3	23.2	25.4	22.5	15.4	6.1	-2.8	-8.8	6.9
62	54.293934	70.672333	120.178467	-8.152032	-3.717135	4.156917	12.721559	21.808044	29.988959	32.216405	29.437051	21.534817	10.450817	0.200499	-5.781138	12.072063			-15.089103	-11.185404	-5.298302	0.813127	9.110422	16.778967	19.051735	15.993113	9.585001	1.858776	-5.693993	-11.779883	2.012038						-11.6	-7.5	-0.6	6.8	15.5	23.4	25.6	22.7	15.6	6.2	-2.7	-8.8	7.0
63	54.25687	72.158081	143.976196	-8.50406	-4.037345	3.694475	12.341882	21.52774	29.875461	32.241068	29.462764	21.461055	10.172355	-0.039962	-6.135264	11.838347			-15.740622	-11.766323	-5.830709	0.395854	8.904097	16.716447	19.058811	15.761855	9.131975	1.296061	-6.11792	-12.387445	1.618507						-12.1	-7.9	-1.1	6.4	15.2	23.3	25.6	22.6	15.3	5.7	-3.1	-9.3	6.7
64	54.094025	75.857208	98.318947	-8.484105	-3.716554	4.222482	12.738049	22.014817	30.556655	33.133213	30.278478	22.103207	10.444796	0.105652	-6.192477	12.267018			-15.947012	-11.989917	-6.278895	0.218422	8.985439	16.986744	19.494061	16.128926	9.098531	0.641263	-6.473606	-12.638903	1.518755						-12.2	-7.9	-1.0	6.5	15.5	23.8	26.3	23.2	15.6	5.5	-3.2	-9.4	6.9
65	54.072262	76.225403	99.498451	-8.517405	-3.743428	4.144406	12.713898	22.030334	30.582026	33.222253	30.348849	22.161321	10.442384	0.105309	-6.23347	12.271373			-16.021978	-12.098397	-6.419034	0.209063	9.025183	17.017222	19.553899	16.162793	9.110184	0.605222	-6.541007	-12.691588	1.49263						-12.3	-7.9	-1.1	6.5	15.5	23.8	26.4	23.3	15.6	5.5	-3.2	-9.5	6.9
66	53.922352	61.04715	220.067413	-7.184146	-3.248738	4.866277	12.669644	22.256018	29.453867	31.590835	29.008107	21.899823	11.596031	1.047145	-5.09498	12.40499			-14.694833	-11.399421	-5.24455	0.776729	8.968958	15.778314	17.817632	14.977477	9.229485	1.686876	-5.989656	-11.683929	1.685257						-10.9	-7.3	-0.2	6.7	15.6	22.6	24.7	22.0	15.6	6.6	-2.5	-8.4	7.0
67	53.940697	61.414886	201.526596	-7.303785	-3.311823	4.875316	12.732971	22.29714	29.542483	31.695872	29.077146	21.927261	11.535441	0.99972	-5.18625	12.406791			-14.812076	-11.42402	-5.183335	0.816681	8.96754	15.8435	17.872302	15.02425	9.270231	1.684259	-6.018925	-11.805226	1.686265						-11.1	-7.4	-0.2	6.8	15.6	22.7	24.8	22.1	15.6	6.6	-2.5	-8.5	7.0
68	53.958042	61.782806	188.171173	-7.259926	-3.25697	5.012275	12.817524	22.385292	29.779512	31.967458	29.28985	22.033197	11.527679	0.99478	-5.163683	12.510582			-14.734047	-11.310164	-5.088204	0.833634	9.018585	16.012062	18.103029	15.253838	9.453672	1.776272	-5.98833	-11.776102	1.796187						-11.0	-7.3	0.0	6.8	15.7	22.9	25.0	22.3	15.7	6.7	-2.5	-8.5	7.2
69	53.974388	62.151062	182.87999	-7.347679	-3.345327	4.925171	12.779312	22.33395	29.798733	31.999485	29.287479	22.0104	11.432795	0.913435	-5.23661	12.462595			-14.811112	-11.386929	-5.160239	0.756726	8.946135	15.968201	18.045204	15.204711	9.414689	1.753105	-6.034384	-11.871449	1.735388						-11.1	-7.4	-0.1	6.8	15.6	22.9	25.0	22.2	15.7	6.6	-2.6	-8.6	7.1
70	54.004108	62.888306	181.281326	-7.441272	-3.460066	4.836578	12.734061	22.261382	29.845909	32.001953	29.316969	21.957806	11.236808	0.784858	-5.316094	12.396575			-14.808174	-11.383649	-5.16009	0.755435	8.971034	16.01674	18.129248	15.269125	9.424788	1.842135	-6.036781	-11.884501	1.761276						-11.1	-7.4	-0.2	6.7	15.6	22.9	25.1	22.3	15.7	6.5	-2.6	-8.6	7.1
71	54.01746	63.257233	179.553116	-7.477637	-3.502057	4.803746	12.725215	22.249587	29.842118	31.988323	29.333859	21.921002	11.156073	0.728589	-5.340114	12.369059			-14.767844	-11.326706	-5.119308	0.786129	9.006665	16.088716	18.171587	15.32204	9.473387	1.907332	-5.994015	-11.830196	1.809816						-11.1	-7.4	-0.2	6.8	15.6	23.0	25.1	22.3	15.7	6.5	-2.6	-8.6	7.1
72	54.029827	63.626465	164.679077	-7.406589	-3.356405	5.031921	12.902306	22.451525	30.020864	32.159253	29.515967	22.023817	11.227345	0.794799	-5.260914	12.508657			-14.709987	-11.255457	-5.023099	0.829098	9.125409	16.273969	18.319254	15.461792	9.566537	1.975222	-5.994302	-11.782501	1.898828						-11.1	-7.3	0.0	6.9	15.8	23.1	25.2	22.5	15.8	6.6	-2.6	-8.5	7.2
73	54.041187	63.995758	176.298904	-7.577726	-3.597028	4.646183	12.608799	22.101667	29.692379	31.884873	29.259751	21.735925	10.968704	0.555106	-5.390541	12.240674			-14.79198	-11.281094	-5.144728	0.610267	8.862986	16.000033	18.039225	15.237372	9.407092	1.910526	-5.994512	-11.791479	1.755309						-11.2	-7.4	-0.2	6.6	15.5	22.8	25.0	22.2	15.6	6.4	-2.7	-8.6	7.0
74	54.051552	64.365417	148.547287	-7.478508	-3.363451	5.034536	12.960984	22.488103	30.012793	32.172124	29.527825	22.007017	11.187145	0.739955	-5.281322	12.5006			-14.724384	-11.208457	-4.957164	0.795325	9.094321	16.248046	18.225638	15.36186	9.520931	2.027249	-5.973657	-11.734904	1.889567						-11.1	-7.3	0.0	6.9	15.8	23.1	25.2	22.4	15.8	6.6	-2.6	-8.5	7.2
75	54.060909	64.734985	146.268326	-7.52629	-3.433196	4.947385	12.925388	22.381338	29.964021	32.145317	29.484979	21.955723	11.095905	0.666632	-5.304883	12.44186			-14.734393	-11.175573	-4.966356	0.772034	8.989768	16.198632	18.188226	15.312822	9.488789	2.034028	-5.961915	-11.702467	1.8703						-11.1	-7.3	0.0	6.8	15.7	23.1	25.2	22.4	15.7	6.6	-2.6	-8.5	7.2
76	54.069271	65.105042	157.406555	-7.626569	-3.594193	4.721324	12.772933	22.156366	29.808573	32.013759	29.343308	21.798167	10.910173	0.51593	-5.392115	12.285638			-14.763379	-11.197151	-5.037279	0.727585	8.903469	16.126636	18.140532	15.249935	9.46511	2.027704	-5.953794	-11.703414	1.832163						-11.2	-7.4	-0.2	6.8	15.5	23.0	25.1	22.3	15.6	6.5	-2.7	-8.5	7.1
77	54.07663	65.47525	160.090607	-7.6653	-3.634176	4.668735	12.765717	22.11491	29.807839	32.023313	29.325681	21.767395	10.843175	0.476611	-5.421831	12.256006			-14.741471	-11.21792	-5.061272	0.749517	8.965425	16.215625	18.238518	15.302322	9.505377	2.065791	-5.953805	-11.68558	1.865211						-11.2	-7.4	-0.2	6.8	15.5	23.0	25.1	22.3	15.6	6.5	-2.7	-8.6	7.1
78	54.082977	65.845245	159.536957	-7.765468	-3.710138	4.537455	12.755809	22.080629	29.787935	31.957839	29.261511	21.722395	10.787567	0.44709	-5.489615	12.197751			-14.8095	-11.307885	-5.141503	0.780833	8.99929	16.247179	18.20875	15.201632	9.414067	2.030269	-5.9445	-11.717653	1.830082						-11.3	-7.5	-0.3	6.8	15.5	23.0	25.1	22.2	15.6	6.4	-2.7	-8.6	7.0
79	54.088322	66.215332	159.068375	-7.704529	-3.651405	4.592733	12.760696	22.048794	29.838374	31.98567	29.291417	21.727496	10.74804	0.438479	-5.445959	12.21915			-14.743552	-11.246149	-5.153489	0.72016	8.92432	16.269053	18.260729	15.280029	9.4278	2.024263	-5.929673	-11.6458	1.848974						-11.2	-7.4	-0.3	6.7	15.5	23.1	25.1	22.3	15.6	6.4	-2.7	-8.5	7.0
80	54.092659	66.585297	158.633957	-7.675344	-3.618446	4.612953	12.779282	22.005724	29.81735	31.930876	29.243165	21.696631	10.69866	0.419607	-5.424551	12.207159			-14.706287	-11.202968	-5.125693	0.69053	8.852903	16.244269	18.243339	15.287806	9.40271	1.999243	-5.920782	-11.596913	1.847346						-11.2	-7.4	-0.3	6.7	15.4	23.0	25.1	22.3	15.5	6.3	-2.8	-8.5	7.0
81	54.096001	66.955811	158.354996	-7.732506	-3.665453	4.513489	12.742717	21.941948	29.754779	31.839048	29.150062	21.631656	10.629261	0.367449	-5.449884	12.143547			-14.733837	-11.230627	-5.174144	0.679673	8.823752	16.234353	18.210646	15.247463	9.36359	1.966599	-5.890975	-11.572372	1.82701						-11.2	-7.4	-0.3	6.7	15.4	23.0	25.0	22.2	15.5	6.3	-2.8	-8.5	7.0
82	54.098331	67.326233	157.325989	-7.773029	-3.680856	4.434442	12.700991	21.889178	29.785099	31.874355	29.154993	21.608556	10.59766	0.333049	-5.459524	12.122076			-14.783012	-11.281874	-5.25934	0.620021	8.751522	16.213915	18.211152	15.204731	9.28926	1.917374	-5.876769	-11.558989	1.787333						-11.3	-7.5	-0.4	6.7	15.3	23.0	25.0	22.2	15.4	6.3	-2.8	-8.5	7.0
83	54.099655	67.695465	145.386917	-7.665776	-3.48465	4.693474	12.901169	22.069575	29.986544	32.036566	29.316747	21.729633	10.710325	0.440515	-5.353813	12.281692			-14.68451	-11.180076	-5.132323	0.750583	8.886642	16.376759	18.390206	15.372548	9.401184	1.962438	-5.809272	-11.468185	1.905499						-11.2	-7.3	-0.2	6.8	15.5	23.2	25.2	22.3	15.6	6.3	-2.7	-8.4	7.1
84	54.099976	68.074005	148.95253	-7.803975	-3.599198	4.469474	12.807604	21.94906	29.844996	31.879148	29.186022	21.577806	10.623655	0.362163	-5.447927	12.154069			-14.681371	-11.147211	-5.152249	0.889467	9.016981	16.458853	18.451621	15.45132	9.469825	2.023011	-5.672799	-11.415035	1.974368						-11.2	-7.4	-0.3	6.8	15.5	23.2	25.2	22.3	15.5	6.3	-2.7	-8.4	7.1
85	54.099297	68.437469	149.132843	-7.742379	-3.526738	4.512419	12.796912	21.930775	29.921832	31.978533	29.281044	21.602369	10.633333	0.367744	-5.403955	12.195991			-14.592056	-11.031787	-5.121598	0.874779	8.999152	16.489352	18.543196	15.584503	9.52382	2.0617	-5.598971	-11.33868	2.032784						-11.2	-7.3	-0.3	6.8	15.5	23.2	25.3	22.4	15.6	6.3	-2.6	-8.4	7.1
86	54.097607	68.807953	138.967499	-7.720204	-3.452908	4.604802	12.911117	22.033943	30.080282	32.100885	29.433168	21.707708	10.723064	0.445044	-5.367781	12.291593			-14.661904	-11.086023	-5.14228	0.857068	9.040594	16.571986	18.616877	15.632441	9.495112	2.018749	-5.603907	-11.400824	2.028158						-11.2	-7.3	-0.3	6.9	15.5	23.3	25.4	22.5	15.6	6.4	-2.6	-8.4	7.2
87	54.09491	69.178528	130.678314	-7.743383	-3.425948	4.625029	12.980085	22.098755	30.173517	32.173516	29.53063	21.7774	10.779773	0.502603	-5.375286	12.341391			-14.734947	-11.125391	-5.164907	0.886025	9.115563	16.651617	18.691689	15.673479	9.482946	1.962682	-5.598683	-11.46031	2.031647						-11.2	-7.3	-0.3	6.9	15.6	23.4	25.4	22.6	15.6	6.4	-2.5	-8.4	7.2
88	54.091206	69.548889	130.869476	-7.792622	-3.448827	4.551224	12.913934	22.013311	30.117787	32.147289	29.50557	21.710636	10.727733	0.477604	-5.434032	12.290801			-14.85233	-11.212793	-5.281943	0.778367	9.012305	16.576492	18.685624	15.623625	9.408319	1.862397	-5.656178	-11.572196	1.947641						-11.3	-7.3	-0.4	6.8	15.5	23.3	25.4	22.6	15.6	6.3	-2.6	-8.5	7.1
89	54.086494	69.919281	126.473679	-7.825389	-3.427167	4.562192	12.941942	22.07457	30.237698	32.308271	29.617313	21.768004	10.750336	0.486135	-5.473708	12.335016			-14.918964	-11.227131	-5.3114	0.788158	9.047411	16.67851	18.819727	15.743458	9.449741	1.826375	-5.687068	-11.666447	1.961864						-11.4	-7.3	-0.4	6.9	15.6	23.5	25.6	22.7	15.6	6.3	-2.6	-8.6	7.1
90	54.08078	70.289703	121.919998	-7.972871	-3.511501	4.399214	12.908214	22.047555	30.13158	32.201366	29.511001	21.704742	10.705559	0.438843	-5.594523	12.247432			-14.985956	-11.208259	-5.282894	0.887189	9.155082	16.712299	18.845179	15.750833	9.451326	1.811294	-5.635575	-11.7364	1.980343						-11.5	-7.4	-0.4	6.9	15.6	23.4	25.5	22.6	15.6	6.3	-2.6	-8.7	7.1
91	54.074062	70.659698	116.169701	-7.948698	-3.448082	4.490906	12.974136	22.142091	30.291398	32.397233	29.676935	21.798445	10.739381	0.454489	-5.585486	12.331896			-15.00663	-11.163314	-5.20723	0.880042	9.173711	16.778435	18.945697	15.816232	9.430686	1.751615	-5.65882	-11.77171	1.997393						-11.5	-7.3	-0.4	6.9	15.7	23.5	25.7	22.7	15.6	6.2	-2.6	-8.7	7.2
92	54.066345	71.029633	120.484032	-8.140208	-3.645551	4.195293	12.774634	21.941686	30.080488	32.233745	29.513701	21.669568	10.607393	0.342849	-5.745327	12.152356			-15.359946	-11.487485	-5.505596	0.613535	8.958824	16.547444	18.69434	15.449872	9.052822	1.467659	-5.836028	-12.048721	1.712227						-11.8	-7.6	-0.7	6.7	15.5	23.3	25.5	22.5	15.4	6.0	-2.7	-8.9	6.9
93	54.057621	71.399445	128.497375	-8.139739	-3.686359	4.153414	12.662372	21.874818	30.172711	32.407804	29.63983	21.70424	10.538168	0.271765	-5.783411	12.151301			-15.393389	-11.489615	-5.543347	0.525052	8.871321	16.571628	18.792886	15.506746	9.012369	1.386172	-5.895645	-12.091952	1.687686						-11.8	-7.6	-0.7	6.6	15.4	23.4	25.6	22.6	15.4	6.0	-2.8	-8.9	6.9
94	54.047901	71.768951	130.285156	-8.567574	-4.014373	3.654788	12.514061	21.77377	29.890137	32.09348	29.365625	21.554985	10.446205	0.158173	-6.113944	11.896278			-15.847197	-11.911538	-5.863053	0.531289	9.012555	16.521377	18.664542	15.277845	8.809553	1.240898	-6.031669	-12.476022	1.494048						-12.2	-8.0	-1.1	6.5	15.4	23.2	25.4	22.3	15.2	5.8	-2.9	-9.3	6.7
95	54.037167	72.138611	134.097794	-8.308878	-3.782697	4.038116	12.600814	21.906812	30.280391	32.573362	29.786273	21.780167	10.500881	0.202679	-5.964142	12.134482			-15.623529	-11.666402	-5.692522	0.491083	8.987057	16.780901	19.048446	15.695354	9.040577	1.248325	-6.06968	-12.346946	1.657722						-12.0	-7.7	-0.8	6.5	15.4	23.5	25.8	22.7	15.4	5.9	-2.9	-9.2	6.9
96	54.012718	72.876953	123.732353	-8.620062	-3.906671	3.868674	12.688441	22.161533	30.559039	32.903016	30.114443	22.015573	10.608527	0.217523	-6.201854	12.200682			-15.982694	-11.993126	-6.033843	0.577211	9.251007	17.06088	19.357296	15.931571	9.097893	1.098097	-6.225875	-12.640861	1.624796						-12.3	-7.9	-1.1	6.6	15.7	23.8	26.1	23.0	15.6	5.9	-3.0	-9.4	6.9
97	53.984272	73.614532	109.105309	-8.30684	-3.590182	4.380447	12.817646	22.132992	30.49705	32.880339	30.075341	22.030787	10.613287	0.292626	-5.969395	12.321175			-15.786621	-11.702597	-5.887352	0.380511	8.989406	16.893771	19.228998	15.873539	9.003654	0.982224	-6.218579	-12.47764	1.606609						-12.0	-7.6	-0.8	6.6	15.6	23.7	26.1	23.0	15.5	5.8	-3.0	-9.2	7.0
98	53.895763	75.453613	116.45575	-8.398969	-3.641772	4.250085	12.768151	22.045991	30.583085	33.061909	30.24067	22.100382	10.496902	0.17043	-6.129343	12.295627			-15.850758	-11.937542	-6.253422	0.209762	8.958131	16.918378	19.363678	15.962491	9.005022	0.545085	-6.450605	-12.609008	1.488434						-12.1	-7.8	-1.0	6.5	15.5	23.8	26.2	23.1	15.6	5.5	-3.1	-9.4	6.9
99	53.87508	75.820587	118.383926	-8.407492	-3.646343	4.200245	12.749921	22.029481	30.610242	33.140297	30.314907	22.124287	10.477911	0.152701	-6.154598	12.299297			-15.885712	-12.001688	-6.360388	0.182053	8.965029	16.934525	19.413042	16.001396	9.006755	0.493508	-6.50257	-12.637999	1.467329						-12.1	-7.8	-1.1	6.5	15.5	23.8	26.3	23.2	15.6	5.5	-3.2	-9.4	6.9
100	53.853424	76.187073	120.153206	-8.396703	-3.626442	4.188239	12.745956	22.051245	30.684691	33.293634	30.435726	22.193135	10.484402	0.160996	-6.161046	12.337819			-15.914467	-12.034839	-6.45288	0.151971	8.972062	16.980764	19.514756	16.085867	9.035193	0.445219	-6.555537	-12.656489	1.464302						-12.2	-7.8	-1.1	6.4	15.5	23.8	26.4	23.3	15.6	5.5	-3.2	-9.4	6.9
101	53.83078	76.553253	121.619652	-8.403283	-3.62228	4.160868	12.757555	22.05201	30.685048	33.399495	30.483115	22.239237	10.479929	0.16328	-6.184272	12.350892			-15.941459	-12.041121	-6.447944	0.189152	9.016517	17.018531	19.595913	16.154436	9.088518	0.454637	-6.563905	-12.673411	1.487489						-12.2	-7.8	-1.1	6.5	15.5	23.9	26.5	23.3	15.7	5.5	-3.2	-9.4	6.9
102	53.703175	61.079315	215.732849	-6.982159	-3.029919	5.165482	12.925436	22.549645	29.90469	32.000785	29.397408	22.214391	11.778167	1.194344	-4.961234	12.679753			-14.487078	-11.174692	-5.064705	0.94604	9.10125	15.963754	18.016128	15.144159	9.366313	1.726648	-5.907576	-11.565593	1.838721						-10.7	-7.1	0.1	6.9	15.8	22.9	25.0	22.3	15.8	6.8	-2.4	-8.3	7.3
103	53.721432	61.445374	197.787186	-7.146718	-3.13246	5.125894	12.952194	22.570569	29.954806	32.063501	29.439771	22.199746	11.700668	1.131122	-5.07681	12.648523			-14.643787	-11.233111	-5.051399	0.96465	9.093185	16.014606	18.047596	15.166492	9.363364	1.699211	-5.932625	-11.699158	1.815752						-10.9	-7.2	0.0	7.0	15.8	23.0	25.1	22.3	15.8	6.7	-2.4	-8.4	7.2
104	53.738701	61.811676	183.605209	-7.216499	-3.159098	5.171169	13.035098	22.621099	30.047529	32.146527	29.502104	22.208077	11.660928	1.111392	-5.126847	12.66679			-14.677656	-11.228934	-4.989061	1.03621	9.167233	16.100808	18.139669	15.255857	9.451981	1.731737	-5.918014	-11.736579	1.861104						-10.9	-7.2	0.1	7.0	15.9	23.1	25.1	22.4	15.8	6.7	-2.4	-8.4	7.3
105	53.754971	62.178162	182.880005	-7.280651	-3.253755	5.067413	12.957449	22.493247	30.011013	32.139966	29.473369	22.12969	11.526956	1.003503	-5.187607	12.590049			-14.700826	-11.226415	-5.014286	0.941263	9.083372	16.033461	18.096301	15.231221	9.426057	1.732966	-5.931459	-11.784825	1.823902						-11.0	-7.2	0.0	6.9	15.8	23.0	25.1	22.4	15.8	6.6	-2.5	-8.5	7.2
106	53.77026	62.545044	182.717651	-7.348475	-3.319698	4.998575	12.901703	22.454244	30.050364	32.170209	29.487466	22.096655	11.421511	0.930441	-5.23663	12.55053			-14.711157	-11.238118	-5.03641	0.935659	9.130571	16.147587	18.178245	15.311897	9.467324	1.788677	-5.933612	-11.794857	1.853817						-11.0	-7.3	0.0	6.9	15.8	23.1	25.2	22.4	15.8	6.6	-2.5	-8.5	7.2
107	53.784554	62.912079	182.828781	-7.380153	-3.364724	4.97033	12.873374	22.428091	30.094655	32.183193	29.518461	22.08287	11.336729	0.868752	-5.260792	12.529232			-14.709371	-11.247778	-5.043927	0.899008	9.118121	16.189761	18.211447	15.338663	9.480255	1.817891	-5.96736	-11.797863	1.857404						-11.0	-7.3	0.0	6.9	15.8	23.1	25.2	22.4	15.8	6.6	-2.5	-8.5	7.2
108	53.797848	63.279358	182.533905	-7.453682	-3.452396	4.865414	12.815724	22.398947	30.129183	32.211824	29.567961	22.080371	11.268593	0.803209	-5.302532	12.494385			-14.788761	-11.332885	-5.128854	0.804777	9.039656	16.160514	18.150768	15.262035	9.392439	1.78646	-6.003945	-11.840121	1.79184						-11.1	-7.4	-0.1	6.8	15.7	23.1	25.2	22.4	15.7	6.5	-2.6	-8.6	7.1
109	53.810158	63.64679	173.366013	-7.366481	-3.340017	5.037737	12.916559	22.500284	30.175074	32.26432	29.648022	22.098494	11.287705	0.822156	-5.233488	12.567531			-14.65761	-11.17847	-4.9953	0.830768	9.125232	16.268574	18.270157	15.403308	9.517008	1.891333	-5.975116	-11.737066	1.896902						-11.0	-7.3	0.0	6.9	15.8	23.2	25.3	22.5	15.8	6.6	-2.6	-8.5	7.2
110	53.821465	64.014435	179.099274	-7.501746	-3.48501	4.818816	12.790814	22.339318	30.005721	32.111521	29.479272	21.922401	11.130564	0.662778	-5.330435	12.412001			-14.694137	-11.168264	-5.020914	0.829846	9.113248	16.260461	18.243849	15.388386	9.541278	1.922939	-5.96589	-11.72792	1.893574						-11.1	-7.3	-0.1	6.8	15.7	23.1	25.2	22.4	15.7	6.5	-2.7	-8.5	7.2
111	53.831776	64.382141	171.103958	-7.520076	-3.483967	4.811812	12.830497	22.378436	30.072706	32.196492	29.544822	21.980295	11.144241	0.646285	-5.343097	12.438204			-14.693876	-11.143932	-4.995917	0.82313	9.074236	16.22621	18.239498	15.342582	9.524727	1.962217	-5.944495	-11.704348	1.892503						-11.1	-7.3	-0.1	6.8	15.7	23.1	25.2	22.4	15.8	6.6	-2.6	-8.5	7.2
112	53.841091	64.750183	152.105347	-7.344474	-3.241924	5.192009	13.11968	22.622931	30.299547	32.408336	29.731605	22.181416	11.277781	0.793264	-5.186436	12.654478			-14.567797	-11.010798	-4.839186	0.919177	9.137708	16.352719	18.382795	15.44951	9.619258	2.032524	-5.936681	-11.604007	1.994602						-11.0	-7.1	0.2	7.0	15.9	23.3	25.4	22.6	15.9	6.7	-2.6	-8.4	7.3
113	53.849419	65.118469	169.957214	-7.533679	-3.522843	4.759307	12.826865	22.241893	29.975879	32.149906	29.450337	21.890968	10.994661	0.566342	-5.344005	12.371302			-14.681944	-11.094075	-4.999172	0.806379	8.96126	16.183134	18.193633	15.261989	9.477811	1.965427	-5.931522	-11.656277	1.873887						-11.1	-7.3	-0.1	6.8	15.6	23.1	25.2	22.4	15.7	6.5	-2.7	-8.5	7.1
114	53.856735	65.486755	179.405334	-7.598849	-3.619445	4.583998	12.730431	22.084086	29.857301	32.040861	29.307134	21.751245	10.839999	0.469358	-5.411827	12.252858			-14.669938	-11.109923	-5.069363	0.774657	8.938271	16.186289	18.184351	15.239154	9.479985	1.96757	-5.921967	-11.648592	1.862541						-11.1	-7.4	-0.2	6.8	15.5	23.0	25.1	22.3	15.6	6.4	-2.7	-8.5	7.1
115	53.863056	65.855255	179.190033	-7.631283	-3.63556	4.536737	12.728242	22.037272	29.842869	31.987245	29.265776	21.712057	10.776254	0.443833	-5.434971	12.219039			-14.665236	-11.144457	-5.114252	0.778702	8.950514	16.215955	18.188092	15.230542	9.431486	1.95917	-5.907666	-11.633196	1.857471						-11.1	-7.4	-0.3	6.8	15.5	23.0	25.1	22.2	15.6	6.4	-2.7	-8.5	7.0
116	53.868382	66.223816	179.007797	-7.737755	-3.718445	4.370842	12.697872	22.009113	29.875872	31.973938	29.2723	21.703652	10.724935	0.398265	-5.500253	12.172528			-14.76074	-11.268135	-5.220542	0.745356	8.923585	16.219819	18.144775	15.144257	9.307466	1.896335	-5.905829	-11.658551	1.797316						-11.2	-7.5	-0.4	6.7	15.5	23.0	25.1	22.2	15.5	6.3	-2.8	-8.6	7.0
117	53.8727	66.592072	178.838867	-7.774867	-3.732051	4.303406	12.692037	21.999708	29.909816	31.986088	29.283031	21.70713	10.685541	0.350897	-5.511099	12.158303			-14.729782	-11.234438	-5.211146	0.766473	8.927203	16.281582	18.191525	15.197892	9.324176	1.907498	-5.857501	-11.590835	1.831054						-11.3	-7.5	-0.5	6.7	15.5	23.1	25.1	22.2	15.5	6.3	-2.8	-8.6	7.0
118	53.876019	66.960693	176.445557	-7.859958	-3.778528	4.184911	12.643076	21.907675	29.74855	31.788376	29.089396	21.591648	10.616124	0.304448	-5.553156	12.05688			-14.799647	-11.304938	-5.290414	0.730762	8.886971	16.222561	18.08457	15.075271	9.238118	1.872401	-5.84624	-11.594257	1.77293						-11.3	-7.5	-0.6	6.7	15.4	23.0	24.9	22.1	15.4	6.2	-2.8	-8.6	6.9
119	53.878342	67.329742	169.876556	-7.751184	-3.632375	4.367877	12.736013	21.935494	29.779904	31.804093	29.088411	21.596863	10.638734	0.363098	-5.45412	12.122734			-14.702463	-11.210128	-5.223009	0.765347	8.887931	16.235686	18.126396	15.129789	9.283525	1.881243	-5.796323	-11.491797	1.82385						-11.2	-7.4	-0.4	6.8	15.4	23.0	25.0	22.1	15.4	6.3	-2.7	-8.5	7.0
120	53.879658	67.697388	173.297485	-7.669698	-3.553856	4.431923	12.73491	21.889921	29.816907	31.845292	29.133414	21.565474	10.607335	0.367128	-5.385403	12.148612			-14.578635	-11.082604	-5.171512	0.79863	8.86218	16.238956	18.179988	15.22061	9.3373	1.895823	-5.721534	-11.36731	1.884324						-11.1	-7.3	-0.4	6.8	15.4	23.0	25.0	22.2	15.5	6.3	-2.7	-8.4	7.0
121	53.879978	68.068542	177.751694	-7.594666	-3.465862	4.518949	12.727719	21.858937	29.872993	31.911284	29.200115	21.55308	10.600034	0.376587	-5.325082	12.186174			-14.493882	-11.004099	-5.135535	0.792391	8.818948	16.279292	18.261797	15.326034	9.373723	1.914834	-5.667662	-11.294073	1.930981						-11.0	-7.2	-0.3	6.8	15.3	23.1	25.1	22.3	15.5	6.3	-2.6	-8.3	7.1
122	53.879299	68.435669	180.146317	-7.592874	-3.44308	4.501176	12.710775	21.830521	29.869507	31.879004	29.192743	21.51781	10.591556	0.374725	-5.324104	12.175647			-14.510085	-11.020811	-5.1584	0.789351	8.844066	16.315869	18.30125	15.365804	9.371052	1.898706	-5.64734	-11.313759	1.936309						-11.1	-7.2	-0.3	6.8	15.3	23.1	25.1	22.3	15.4	6.2	-2.6	-8.3	7.1
123	53.877613	68.805023	174.063751	-7.567112	-3.378096	4.567416	12.773076	21.877562	29.970414	31.980752	29.310458	21.605452	10.655825	0.423848	-5.29326	12.243861			-14.530692	-11.018561	-5.177217	0.783033	8.90278	16.403628	18.391581	15.429968	9.390935	1.880828	-5.622574	-11.328911	1.958733						-11.0	-7.2	-0.3	6.8	15.4	23.2	25.2	22.4	15.5	6.3	-2.6	-8.3	7.1
124	53.874931	69.173035	164.410675	-7.543154	-3.289075	4.681611	12.908544	22.018918	30.139603	32.130822	29.468217	21.739926	10.753094	0.511355	-5.254911	12.355412			-14.534418	-10.999489	-5.137244	0.864524	9.017723	16.542683	18.560776	15.579436	9.446263	1.88349	-5.59652	-11.350473	2.023063						-11.0	-7.1	-0.2	6.9	15.5	23.3	25.3	22.5	15.6	6.3	-2.5	-8.3	7.2
125	53.871246	69.541931	168.455261	-7.656929	-3.394954	4.48559	12.747051	21.853516	30.037115	32.052694	29.404268	21.620503	10.647227	0.433538	-5.357345	12.239356			-14.659463	-11.093115	-5.285601	0.750575	8.915809	16.471315	18.544725	15.535032	9.363256	1.770823	-5.634489	-11.451874	1.935583						-11.2	-7.2	-0.4	6.7	15.4	23.3	25.3	22.5	15.5	6.2	-2.6	-8.4	7.1
126	53.866562	69.910492	155.288269	-7.657256	-3.298713	4.612444	12.873086	22.030695	30.240779	32.252014	29.602119	21.767378	10.760552	0.520823	-5.366918	12.361417			-14.783605	-11.199736	-5.348474	0.713933	8.92899	16.503257	18.615616	15.559103	9.334955	1.685339	-5.694247	-11.600582	1.892879						-11.2	-7.2	-0.4	6.8	15.5	23.4	25.4	22.6	15.6	6.2	-2.6	-8.5	7.1
127	53.860867	70.279144	126.263512	-7.5849	-3.06792	4.925776	13.199255	22.384496	30.529084	32.498226	29.845499	22.028519	10.988079	0.712246	-5.266289	12.599339			-14.841156	-11.120532	-5.14033	0.881024	9.114784	16.663969	18.766342	15.61474	9.338193	1.682202	-5.68113	-11.666697	1.967617						-11.2	-7.1	-0.1	7.0	15.7	23.6	25.6	22.7	15.7	6.3	-2.5	-8.5	7.3
128	53.854187	70.647308	123.872169	-7.748809	-3.224144	4.694817	13.073937	22.246768	30.380774	32.407144	29.754777	21.94087	10.903838	0.631398	-5.400825	12.471712			-14.968533	-11.191023	-5.257064	0.798252	9.056592	16.583475	18.68428	15.489454	9.212228	1.597075	-5.673253	-11.750275	1.881767						-11.4	-7.2	-0.3	6.9	15.7	23.5	25.5	22.6	15.6	6.3	-2.5	-8.6	7.2
129	53.846504	71.015381	121.671951	-7.69178	-3.147993	4.808522	13.042999	22.279622	30.561447	32.675507	29.982338	22.038121	10.90972	0.619681	-5.38657	12.557634			-14.935435	-11.128771	-5.2217	0.681309	8.966957	16.640693	18.818662	15.58885	9.202317	1.515043	-5.712997	-11.773096	1.886819						-11.3	-7.1	-0.2	6.9	15.6	23.6	25.7	22.8	15.6	6.2	-2.5	-8.6	7.2
130	53.837822	71.383575	122.681183	-7.797953	-3.22708	4.719828	12.975122	22.270479	30.577006	32.746252	30.021846	22.052804	10.869832	0.561677	-5.496643	12.522764			-15.058782	-11.217913	-5.309805	0.628586	8.951091	16.702418	18.886918	15.620077	9.158593	1.436278	-5.795314	-11.929967	1.839348						-11.4	-7.2	-0.3	6.8	15.6	23.6	25.8	22.8	15.6	6.2	-2.6	-8.7	7.2
131	53.82814	71.751587	122.888077	-7.891952	-3.304545	4.628324	12.913683	22.24153	30.557634	32.762902	30.015353	22.027842	10.822325	0.511793	-5.600132	12.47373			-15.160068	-11.28816	-5.379381	0.594254	8.98912	16.770699	18.97152	15.698558	9.157708	1.38433	-5.864043	-12.039589	1.819579						-11.5	-7.3	-0.4	6.8	15.6	23.7	25.9	22.9	15.6	6.1	-2.7	-8.8	7.1
132	53.817463	72.119476	123.435822	-7.993818	-3.370247	4.539365	12.871195	22.255629	30.627443	32.881377	30.119485	22.083551	10.80576	0.48277	-5.698397	12.467009			-15.356357	-11.439162	-5.553148	0.513214	9.01165	16.864208	19.067268	15.747126	9.073522	1.252125	-5.990643	-12.201534	1.749022						-11.7	-7.4	-0.5	6.7	15.6	23.7	26.0	22.9	15.6	6.0	-2.8	-8.9	7.1
133	53.80579	72.487	129.782837	-8.10201	-3.461942	4.41467	12.805883	22.211722	30.573801	32.861611	30.119846	22.048881	10.725381	0.406846	-5.804801	12.399991			-15.48249	-11.510634	-5.594856	0.535588	9.044645	16.901426	19.10731	15.772178	9.027896	1.161304	-6.072994	-12.299072	1.715858						-11.8	-7.5	-0.6	6.7	15.6	23.7	26.0	22.9	15.5	5.9	-2.8	-9.1	7.1
134	53.793125	72.854309	122.91143	-8.109183	-3.369185	4.552693	12.945983	22.388153	30.720514	33.015946	30.274884	22.168789	10.798167	0.455201	-5.81048	12.502623			-15.497048	-11.487488	-5.586573	0.639189	9.212213	17.089611	19.322446	15.963608	9.170186	1.153944	-6.123625	-12.336606	1.793321						-11.8	-7.4	-0.5	6.8	15.8	23.9	26.2	23.1	15.7	6.0	-2.8	-9.1	7.1
135	53.779461	73.221497	121.837448	-8.129158	-3.404734	4.536537	12.877157	22.304583	30.671678	32.996664	30.239431	22.131455	10.739766	0.415798	-5.835365	12.461984			-15.548784	-11.536226	-5.711257	0.488644	9.069337	17.001161	19.261144	15.901659	9.071614	1.031219	-6.152715	-12.359032	1.70973						-11.8	-7.5	-0.6	6.7	15.7	23.8	26.1	23.1	15.6	5.9	-2.9	-9.1	7.1
136	53.714912	74.687775	121.920006	-8.13165	-3.362279	4.58183	12.960245	22.273289	30.775168	33.138765	30.373846	22.251844	10.683646	0.373319	-5.882843	12.502932			-15.599618	-11.636829	-5.913279	0.347759	9.027811	16.972091	19.322382	15.963173	9.055428	0.716152	-6.304869	-12.434791	1.626284						-11.9	-7.5	-0.7	6.7	15.7	23.9	26.2	23.2	15.7	5.7	-3.0	-9.2	7.1
137	53.696301	75.053589	121.920006	-8.241304	-3.430835	4.467507	12.953127	22.275607	30.761283	33.126104	30.36037	22.261063	10.674801	0.351823	-5.982454	12.464758			-15.726442	-11.809024	-6.103489	0.333682	9.074479	16.985034	19.3583	15.94278	8.994884	0.603179	-6.379473	-12.537257	1.561388						-12.0	-7.6	-0.8	6.6	15.7	23.9	26.2	23.2	15.6	5.6	-3.0	-9.3	7.0
138	53.676704	75.419159	121.920006	-8.168304	-3.351501	4.579056	12.994165	22.337299	30.900927	33.329708	30.53564	22.360718	10.708922	0.372216	-5.944082	12.554563			-15.681118	-11.778271	-6.094315	0.290023	9.055822	17.06989	19.499427	16.068622	9.05354	0.543777	-6.40356	-12.517678	1.59218						-11.9	-7.6	-0.8	6.6	15.7	24.0	26.4	23.3	15.7	5.6	-3.0	-9.2	7.1
139	53.656124	75.784424	121.920006	-8.136427	-3.300453	4.618169	13.044135	22.374453	30.971857	33.449457	30.616101	22.398934	10.718895	0.381038	-5.938362	12.599816			-15.683513	-11.771887	-6.103213	0.300641	9.07421	17.12484	19.587289	16.146563	9.110239	0.502183	-6.436694	-12.516139	1.61121						-11.9	-7.5	-0.7	6.7	15.7	24.0	26.5	23.4	15.8	5.6	-3.0	-9.2	7.1
140	53.634563	76.149261	121.920006	-8.162693	-3.30119	4.586365	13.053112	22.375883	31.031566	33.575015	30.699131	22.441648	10.725112	0.381095	-5.968016	12.619752			-15.768293	-11.871736	-6.232961	0.254635	9.078011	17.15738	19.647452	16.179796	9.077311	0.425315	-6.492086	-12.572928	1.573491						-12.0	-7.6	-0.8	6.7	15.7	24.1	26.6	23.4	15.8	5.6	-3.1	-9.3	7.1
141	53.612019	76.513824	121.920006	-8.145043	-3.26106	4.614734	13.092075	22.405283	31.064749	33.693442	30.762024	22.499568	10.73864	0.407278	-5.977656	12.657836			-15.806063	-11.899568	-6.255829	0.26217	9.100951	17.212487	19.733453	16.263601	9.12657	0.397452	-6.523236	-12.604694	1.583941						-12.0	-7.6	-0.8	6.7	15.8	24.1	26.7	23.5	15.8	5.6	-3.1	-9.3	7.1
142	53.588509	76.87793	121.920006	-8.167298	-3.275935	4.575834	13.088936	22.38326	31.064558	33.793713	30.802394	22.525828	10.734617	0.405417	-6.019463	12.659322			-15.838427	-11.939315	-6.274349	0.256448	9.092284	17.228634	19.776609	16.296547	9.121017	0.355786	-6.526509	-12.640506	1.575685						-12.0	-7.6	-0.8	6.7	15.7	24.1	26.8	23.5	15.8	5.5	-3.1	-9.3	7.1
143	53.564011	77.241638	109.006432	-8.184227	-3.224069	4.633677	13.198253	22.530236	31.22543	34.016948	30.989554	22.686788	10.848722	0.496172	-6.03293	12.76538			-15.909742	-12.037499	-6.313793	0.275878	9.157087	17.290773	19.872059	16.35647	9.057179	0.311111	-6.514231	-12.701483	1.570317						-12.0	-7.6	-0.8	6.7	15.8	24.3	26.9	23.7	15.9	5.6	-3.0	-9.4	7.2
144	53.519356	61.840271	185.984604	-7.06016	-2.99498	5.371803	13.19123	22.792673	30.355417	32.415179	29.772206	22.401139	11.76837	1.210593	-5.02597	12.849792			-14.529891	-11.037524	-4.879335	1.129161	9.211617	16.196429	18.21837	15.327991	9.478081	1.723583	-5.819324	-11.613263	1.950491						-10.8	-7.0	0.2	7.2	16.0	23.3	25.3	22.6	15.9	6.7	-2.3	-8.3	7.4
145	53.535549	62.205048	182.87999	-7.121342	-3.054009	5.311754	13.148512	22.728446	30.374757	32.458201	29.801553	22.359473	11.665547	1.133032	-5.065464	12.811705			-14.567893	-11.048747	-4.897133	1.06281	9.169688	16.205009	18.236871	15.357921	9.473672	1.726199	-5.83041	-11.659559	1.935702						-10.8	-7.1	0.2	7.1	15.9	23.3	25.3	22.6	15.9	6.7	-2.3	-8.4	7.4
146	53.55077	62.570282	182.87999	-7.175217	-3.12389	5.247491	13.080244	22.665449	30.393411	32.472272	29.810476	22.319094	11.557299	1.053872	-5.095081	12.767118			-14.601276	-11.076923	-4.924271	0.990973	9.145941	16.223134	18.245857	15.367881	9.451615	1.738751	-5.870673	-11.678165	1.917737						-10.9	-7.1	0.2	7.0	15.9	23.3	25.4	22.6	15.9	6.6	-2.4	-8.4	7.3
147	53.564991	62.935547	182.87999	-7.228643	-3.186646	5.19526	13.024946	22.63283	30.412013	32.462534	29.821511	22.291921	11.479376	0.991201	-5.128342	12.730664			-14.646198	-11.127089	-4.971714	0.926693	9.121653	16.245039	18.248218	15.346927	9.429312	1.736372	-5.92891	-11.713914	1.888866						-10.9	-7.2	0.1	7.0	15.9	23.3	25.4	22.6	15.9	6.6	-2.5	-8.4	7.3
148	53.578224	63.301025	182.87999	-7.34649	-3.316189	5.036333	12.978998	22.604	30.366328	32.412563	29.800973	22.239948	11.405826	0.913403	-5.208427	12.657272			-14.702752	-11.186051	-5.013573	0.933527	9.176793	16.278417	18.246726	15.312073	9.425259	1.752308	-5.936011	-11.735807	1.879242						-11.0	-7.3	0.0	7.0	15.9	23.3	25.3	22.6	15.8	6.6	-2.5	-8.5	7.3
149	53.590477	63.666901	175.485626	-7.23424	-3.179318	5.250145	13.075864	22.691549	30.432783	32.493866	29.872924	22.277405	11.435997	0.941061	-5.112979	12.745422			-14.587148	-11.061165	-4.905033	0.92449	9.199304	16.373444	18.36584	15.431373	9.519574	1.833567	-5.931426	-11.639924	1.960241						-10.9	-7.1	0.2	7.0	15.9	23.4	25.4	22.7	15.9	6.6	-2.5	-8.4	7.4
150	53.601734	64.032806	180.006927	-7.399469	-3.348656	5.003475	12.98254	22.579148	30.343534	32.43791	29.794247	22.173138	11.326328	0.794977	-5.237535	12.620803			-14.685864	-11.141848	-4.963524	0.924047	9.184355	16.337076	18.336511	15.356272	9.486473	1.824318	-5.958928	-11.697934	1.916746						-11.0	-7.2	0.0	7.0	15.9	23.3	25.4	22.6	15.8	6.6	-2.6	-8.5	7.3
151	53.612003	64.399017	180.296768	-7.474187	-3.425002	4.870087	12.960599	22.515621	30.29775	32.39411	29.734655	22.119929	11.248275	0.709537	-5.315896	12.552957			-14.653395	-11.076902	-4.931295	0.990353	9.21174	16.344032	18.357015	15.371199	9.564059	1.890436	-5.916101	-11.67796	1.956098						-11.1	-7.3	0.0	7.0	15.9	23.3	25.4	22.6	15.8	6.6	-2.6	-8.5	7.3
152	53.621273	64.765167	168.593323	-7.272363	-3.20854	5.196232	13.118496	22.592535	30.352104	32.451895	29.770188	22.1753	11.275801	0.790358	-5.165829	12.673015			-14.507778	-10.902848	-4.806868	0.9755	9.125701	16.345819	18.381782	15.419346	9.599521	1.939513	-5.895731	-11.569347	2.008718						-10.9	-7.1	0.2	7.0	15.9	23.3	25.4	22.6	15.9	6.6	-2.6	-8.4	7.3
153	53.629559	65.131805	176.526123	-7.401431	-3.378188	4.916289	13.014736	22.444432	30.245712	32.371095	29.657596	22.052257	11.12397	0.672061	-5.261998	12.538044			-14.564323	-10.961405	-4.878905	1.008545	9.118263	16.352719	18.355688	15.368694	9.552369	1.917368	-5.865114	-11.590247	1.984471						-11.0	-7.2	0.0	7.0	15.8	23.3	25.4	22.5	15.8	6.5	-2.6	-8.4	7.3
154	53.636845	65.498535	182.87999	-7.439603	-3.438511	4.79876	12.934421	22.306139	30.160837	32.289172	29.542113	21.945768	10.989868	0.599115	-5.299446	12.449053			-14.592101	-11.033101	-4.99457	0.908051	9.041959	16.332994	18.336423	15.317131	9.511141	1.87472	-5.891937	-11.60148	1.934103						-11.0	-7.2	-0.1	6.9	15.7	23.2	25.3	22.4	15.7	6.4	-2.6	-8.5	7.2
155	53.643135	65.865021	182.87999	-7.594042	-3.55626	4.586595	12.910005	22.244525	30.079001	32.164285	29.444575	21.872196	10.913871	0.552366	-5.404885	12.351019			-14.717644	-11.189449	-5.104103	0.939474	9.080243	16.330359	18.235612	15.176523	9.378475	1.824133	-5.881118	-11.641785	1.869227						-11.2	-7.4	-0.3	6.9	15.7	23.2	25.2	22.3	15.6	6.4	-2.7	-8.5	7.1
156	53.648434	66.231995	183.834167	-7.578981	-3.543662	4.552258	12.890542	22.22397	30.170181	32.229435	29.518518	21.904956	10.879565	0.521877	-5.387606	12.365088			-14.642433	-11.13606	-5.106377	0.915018	9.048784	16.399492	18.296558	15.27231	9.40075	1.865187	-5.841641	-11.543759	1.910652						-11.1	-7.3	-0.3	6.9	15.6	23.3	25.3	22.4	15.7	6.4	-2.7	-8.5	7.1
157	53.652733	66.598633	182.919556	-7.602454	-3.549694	4.483988	12.84426	22.179038	30.173062	32.232126	29.515342	21.898282	10.847308	0.4866	-5.391741	12.34301			-14.661385	-11.185585	-5.182942	0.814899	8.959824	16.362474	18.252102	15.20873	9.307957	1.822402	-5.820918	-11.514081	1.863623						-11.1	-7.4	-0.3	6.8	15.6	23.3	25.2	22.4	15.6	6.3	-2.7	-8.5	7.1
158	53.65604	66.965607	175.01152	-7.498352	-3.401055	4.664646	12.965782	22.224692	30.166576	32.188831	29.465399	21.900073	10.877134	0.545283	-5.293292	12.400476			-14.523497	-11.060365	-5.08349	0.875671	8.994634	16.400953	18.284337	15.261332	9.357085	1.850459	-5.746294	-11.369564	1.936772						-11.0	-7.2	-0.2	6.9	15.6	23.3	25.2	22.4	15.6	6.4	-2.6	-8.3	7.2
159	53.658352	67.332947	171.908737	-7.355547	-3.222697	4.89958	13.073826	22.28537	30.293561	32.292035	29.550568	21.948074	10.920588	0.612216	-5.167332	12.510853			-14.402907	-10.951837	-5.020721	0.898253	9.010728	16.466558	18.384393	15.37382	9.428472	1.871122	-5.728314	-11.274709	2.004571						-10.9	-7.1	-0.1	7.0	15.6	23.4	25.3	22.5	15.7	6.4	-2.6	-8.2	7.3
160	53.65966	67.698029	196.770462	-7.485854	-3.432976	4.435876	12.715939	21.835732	29.875538	31.890135	29.170565	21.565094	10.631372	0.406066	-5.259885	12.195634			-14.390484	-10.925129	-5.134161	0.810579	8.791364	16.18257	18.099296	15.156963	9.268402	1.809358	-5.65907	-11.213939	1.899646						-10.9	-7.2	-0.3	6.8	15.3	23.0	25.0	22.2	15.4	6.2	-2.6	-8.2	7.0
161	53.659981	68.068542	200.460953	-7.339767	-3.253046	4.703569	12.844814	21.939491	30.001681	31.996545	29.285927	21.624514	10.691595	0.472867	-5.162036	12.31718			-14.264018	-10.861844	-5.029048	0.897742	8.881388	16.349923	18.256964	15.318496	9.385618	1.846992	-5.673938	-11.183257	1.993751						-10.8	-7.1	-0.2	6.9	15.4	23.2	25.1	22.3	15.5	6.3	-2.6	-8.2	7.2
162	53.659302	68.433868	205.526093	-7.32313	-3.191493	4.733851	12.835432	21.928344	30.015741	31.991652	29.299808	21.611827	10.688676	0.486471	-5.142946	12.327853			-14.291872	-10.884255	-5.055814	0.880062	8.896045	16.39441	18.302191	15.37319	9.399946	1.824133	-5.68292	-11.22319	1.994327						-10.8	-7.0	-0.2	6.9	15.4	23.2	25.1	22.3	15.5	6.3	-2.6	-8.2	7.2
163	53.657623	68.801117	199.798019	-7.287092	-3.074084	4.839049	12.926851	22.015254	30.104026	32.075452	29.401737	21.699752	10.765227	0.557944	-5.088687	12.411286			-14.336098	-10.889584	-5.056954	0.893544	8.932375	16.465901	18.39424	15.424557	9.414613	1.797449	-5.656453	-11.243734	2.011655						-10.8	-7.0	-0.1	6.9	15.5	23.3	25.2	22.4	15.6	6.3	-2.5	-8.2	7.2
164	53.654957	69.167694	194.796753	-7.326405	-3.063938	4.826321	12.932386	22.023196	30.154597	32.125425	29.465472	21.750647	10.788046	0.576855	-5.089	12.4303			-14.464802	-10.990148	-5.143807	0.813026	8.890398	16.450046	18.399259	15.394353	9.327103	1.694729	-5.679052	-11.342875	1.945686						-10.9	-7.0	-0.2	6.9	15.5	23.3	25.3	22.4	15.5	6.2	-2.6	-8.2	7.2
165	53.651287	69.534668	201.522354	-7.448021	-3.200524	4.638926	12.742479	21.817245	30.02063	32.030693	29.382236	21.634531	10.664316	0.478472	-5.19713	12.296988			-14.631633	-11.135432	-5.292466	0.645538	8.722301	16.282029	18.266448	15.256106	9.162866	1.543849	-5.749296	-11.472506	1.799817						-11.0	-7.2	-0.3	6.7	15.3	23.2	25.1	22.3	15.4	6.1	-2.6	-8.3	7.0
166	53.646622	69.901672	204.384781	-7.558148	-3.305952	4.409097	12.595072	21.663851	29.89526	31.926541	29.311191	21.515848	10.553173	0.380197	-5.311802	12.172861			-14.650972	-11.100604	-5.345497	0.616195	8.677003	16.18556	18.248528	15.285261	9.174686	1.540127	-5.710757	-11.500683	1.784904						-11.1	-7.2	-0.5	6.6	15.2	23.0	25.1	22.3	15.3	6.0	-2.7	-8.4	7.0
167	53.640965	70.268219	153.052094	-7.290237	-2.723126	5.208612	13.316403	22.524525	30.639745	32.599474	29.969232	22.152614	11.11063	0.854167	-5.01019	12.779321			-14.554709	-10.918496	-5.023838	1.020371	9.212413	16.737343	18.826899	15.719613	9.477578	1.697922	-5.671079	-11.498469	2.085462						-10.9	-6.8	0.1	7.2	15.9	23.7	25.7	22.8	15.8	6.4	-2.4	-8.3	7.4
168	53.634304	70.635162	149.219025	-7.37126	-2.803544	5.093885	13.184063	22.415555	30.638745	32.655717	30.018767	22.128232	11.053367	0.797163	-5.069958	12.728394			-14.578101	-10.874622	-5.080636	0.866265	9.07911	16.677219	18.80825	15.662716	9.37649	1.629139	-5.630665	-11.512418	2.035229						-11.0	-6.8	0.0	7.0	15.7	23.7	25.7	22.8	15.8	6.3	-2.4	-8.3	7.4
169	53.626656	71.001587	134.451523	-7.392745	-2.744738	5.200829	13.293403	22.592075	30.80843	32.875605	30.215656	22.280342	11.14061	0.848728	-5.096024	12.835181			-14.719528	-10.957457	-5.092214	0.832006	9.115822	16.764388	18.925994	15.672307	9.335424	1.527244	-5.693429	-11.679484	2.002589						-11.1	-6.9	0.1	7.1	15.9	23.8	25.9	22.9	15.8	6.3	-2.4	-8.4	7.4
170	53.618019	71.36795	126.909073	-7.500793	-2.792719	5.169158	13.283341	22.637789	30.882751	32.989526	30.317574	22.340468	11.147233	0.81901	-5.205956	12.840615			-14.885823	-11.066177	-5.177285	0.750967	9.094716	16.815365	18.968914	15.667432	9.248632	1.435311	-5.779327	-11.87578	1.933079						-11.2	-6.9	0.0	7.0	15.9	23.8	26.0	23.0	15.8	6.3	-2.5	-8.5	7.4
171	53.608383	71.734131	123.87674	-7.660813	-2.939924	4.996346	13.179534	22.574255	30.887585	33.056539	30.351388	22.33191	11.099034	0.752528	-5.372213	12.771348			-15.025781	-11.193143	-5.334352	0.655055	9.062583	16.873464	19.032716	15.72259	9.183669	1.352733	-5.831078	-12.007966	1.874208						-11.3	-7.1	-0.2	6.9	15.8	23.9	26.0	23.0	15.8	6.2	-2.5	-8.7	7.3
172	53.597752	72.100342	122.017365	-7.751077	-3.012998	4.915111	13.125665	22.545177	30.894349	33.115819	30.391033	22.327302	11.057965	0.713448	-5.466929	12.737906			-15.141781	-11.265094	-5.390604	0.614818	9.082345	16.939652	19.084769	15.782498	9.118278	1.26002	-5.906472	-12.079384	1.841587						-11.4	-7.1	-0.2	6.9	15.8	23.9	26.1	23.1	15.7	6.2	-2.6	-8.8	7.3
173	53.586132	72.466248	130.553192	-7.856918	-3.128031	4.775914	13.010664	22.432517	30.790707	33.050349	30.34796	22.239977	10.931638	0.616818	-5.580438	12.63593			-15.214916	-11.312109	-5.454448	0.602628	9.083502	16.985598	19.134343	15.831246	9.11303	1.192839	-5.976674	-12.145524	1.81996						-11.5	-7.2	-0.3	6.8	15.8	23.9	26.1	23.1	15.7	6.1	-2.7	-8.9	7.2
174	53.573524	72.83194	135.612595	-8.096934	-3.361182	4.476854	12.90892	22.419058	30.79057	33.080455	30.375214	22.219114	10.85954	0.498986	-5.792068	12.531544			-15.364317	-11.442738	-5.570699	0.691064	9.229038	17.114465	19.252599	15.892947	9.132595	1.151951	-6.010934	-12.259607	1.81803						-11.7	-7.4	-0.5	6.8	15.8	24.0	26.2	23.1	15.7	6.0	-2.8	-9.0	7.2
175	53.559925	73.197418	122.859581	-8.072506	-3.253668	4.651178	13.074949	22.622882	30.987715	33.280017	30.557252	22.396559	10.967393	0.576886	-5.758354	12.669192			-15.413326	-11.439449	-5.567906	0.737	9.338511	17.228073	19.420685	15.971332	9.129813	1.087689	-6.050698	-12.296716	1.845417						-11.7	-7.3	-0.5	6.9	16.0	24.1	26.4	23.3	15.8	6.0	-2.7	-9.0	7.3
176	53.529774	73.927673	102.525398	-7.770249	-2.836793	5.197214	13.399032	22.886123	31.231516	33.53387	30.772236	22.66397	11.113779	0.7528	-5.523508	12.951666			-15.333752	-11.254804	-5.444359	0.687	9.335148	17.290724	19.51162	16.083717	9.179182	0.956907	-6.146256	-12.247094	1.884836						-11.6	-7.0	-0.1	7.0	16.1	24.3	26.5	23.4	15.9	6.0	-2.7	-8.9	7.4
177	53.495674	74.656921	121.919998	-7.980659	-3.121464	4.834563	13.169979	22.529502	30.957257	33.265521	30.549771	22.444722	10.875555	0.578615	-5.737686	12.69714			-15.490267	-11.492905	-5.726074	0.488397	9.158585	17.065878	19.346677	15.946035	9.0354	0.729452	-6.238011	-12.359108	1.705338						-11.7	-7.3	-0.4	6.8	15.8	24.0	26.3	23.2	15.7	5.8	-2.8	-9.0	7.2
178	53.477142	75.021179	121.919998	-7.934579	-3.031785	4.924807	13.239817	22.618534	31.101332	33.438848	30.69665	22.560016	10.919521	0.602756	-5.715883	12.785003			-15.466236	-11.489883	-5.752494	0.474651	9.178464	17.184896	19.515673	16.096206	9.09582	0.673645	-6.261138	-12.353456	1.741346						-11.7	-7.3	-0.4	6.9	15.9	24.1	26.5	23.4	15.8	5.8	-2.8	-9.0	7.3
179	53.457649	75.384949	121.919998	-8.048143	-3.11989	4.798867	13.240518	22.597437	31.054564	33.421406	30.641472	22.526913	10.907869	0.569894	-5.825331	12.730465			-15.618635	-11.673158	-5.914092	0.4665	9.194016	17.157876	19.496804	16.024475	8.99626	0.544652	-6.331461	-12.477056	1.655515						-11.8	-7.4	-0.6	6.9	15.9	24.1	26.5	23.3	15.8	5.7	-2.9	-9.2	7.2
180	53.437157	75.748566	121.919998	-7.960799	-3.021729	4.913679	13.280923	22.662048	31.272708	33.711904	30.869397	22.648312	10.954808	0.599962	-5.778721	12.846041			-15.609665	-11.681808	-5.956127	0.355239	9.142157	17.236476	19.642318	16.148374	9.02307	0.444822	-6.393027	-12.486561	1.655439						-11.8	-7.4	-0.5	6.8	15.9	24.3	26.7	23.5	15.8	5.7	-2.9	-9.1	7.3
181	53.415691	76.111816	121.919998	-7.945188	-2.990011	4.933025	13.323865	22.687159	31.330616	33.827899	30.940721	22.683126	10.965796	0.61192	-5.789711	12.881602			-15.595426	-11.678168	-5.981587	0.366692	9.184287	17.318578	19.749955	16.270754	9.114406	0.436598	-6.398304	-12.47398	1.692817						-11.8	-7.3	-0.5	6.8	15.9	24.3	26.8	23.6	15.9	5.7	-2.9	-9.1	7.3
182	53.393257	76.47467	121.919998	-7.946209	-2.980187	4.941691	13.357805	22.702324	31.358094	33.954241	30.993624	22.713444	10.969607	0.620892	-5.814146	12.905932			-15.648101	-11.733181	-6.03689	0.353121	9.197581	17.362745	19.828109	16.313651	9.141594	0.389438	-6.434109	-12.517732	1.684686						-11.8	-7.4	-0.5	6.9	15.9	24.4	26.9	23.7	15.9	5.7	-2.9	-9.2	7.3
183	53.369846	76.837158	121.919998	-7.932021	-2.958745	4.957727	13.385492	22.712528	31.354969	34.055016	31.028723	22.739203	10.969719	0.628585	-5.818519	12.92689			-15.650613	-11.725821	-5.997395	0.385569	9.207224	17.396475	19.907992	16.383418	9.187904	0.367783	-6.418793	-12.524213	1.709961						-11.8	-7.3	-0.5	6.9	16.0	24.4	27.0	23.7	16.0	5.7	-2.9	-9.2	7.3
184	53.345455	77.199371	110.384712	-8.226208	-3.183385	4.699795	13.502732	22.95714	31.639281	34.384581	31.318698	22.961506	11.110632	0.676747	-6.047467	12.982838			-15.908062	-12.011641	-6.099227	0.596028	9.418135	17.513035	20.069271	16.481897	9.098374	0.302676	-6.446339	-12.72067	1.691123						-12.1	-7.6	-0.7	7.0	16.2	24.6	27.2	23.9	16.0	5.7	-2.9	-9.4	7.3
185	53.320103	77.561035	92.538986	-7.948571	-2.850651	5.119541	13.679646	23.039485	31.605663	34.380195	31.307899	23.015687	11.192715	0.867303	-5.777925	13.135916			-15.743811	-11.823922	-5.975385	0.612482	9.415062	17.569629	20.157855	16.563157	9.200753	0.397322	-6.325764	-12.568771	1.789884						-11.8	-7.3	-0.4	7.1	16.2	24.6	27.3	23.9	16.1	5.8	-2.7	-9.2	7.5
186	53.282883	61.505463	209.036758	-6.929666	-2.937838	5.398582	13.224569	22.81312	30.438499	32.416095	29.812548	22.463057	11.850105	1.25035	-4.947469	12.904329			-14.364187	-10.862079	-4.825074	1.173926	9.224418	16.19729	18.184749	15.303945	9.435219	1.697357	-5.719613	-11.439857	2.000508						-10.6	-6.9	0.3	7.2	16.0	23.3	25.3	22.6	15.9	6.8	-2.2	-8.2	7.5
187	53.299995	61.86853	186.414444	-6.903253	-2.81113	5.626793	13.413534	23.031626	30.694124	32.683983	30.031047	22.618347	11.93059	1.336534	-4.905123	13.062256			-14.385884	-10.836989	-4.743765	1.263101	9.333674	16.35205	18.326724	15.430942	9.536334	1.744922	-5.712299	-11.456072	2.071062						-10.6	-6.8	0.4	7.3	16.2	23.5	25.5	22.7	16.1	6.8	-2.2	-8.2	7.6
188	53.31612	62.231659	182.87999	-6.925511	-2.84022	5.598971	13.376697	22.98082	30.709597	32.726659	30.067477	22.576021	11.830858	1.265035	-4.913837	13.037714			-14.366977	-10.787334	-4.724653	1.232456	9.313663	16.375709	18.376571	15.503688	9.580614	1.77399	-5.70979	-11.456292	2.092637						-10.6	-6.8	0.4	7.3	16.1	23.5	25.6	22.8	16.1	6.8	-2.2	-8.2	7.6
189	53.331264	62.595184	182.87999	-6.999929	-2.917233	5.516729	13.301587	22.92235	30.695284	32.713699	30.059807	22.525729	11.725601	1.195313	-4.948191	12.982562			-14.4316	-10.845108	-4.763127	1.164639	9.302844	16.370043	18.3867	15.483652	9.528638	1.773849	-5.761689	-11.507405	2.058453						-10.7	-6.9	0.4	7.2	16.1	23.5	25.6	22.8	16.0	6.7	-2.3	-8.2	7.5
190	53.345428	62.958893	182.87999	-7.070817	-2.996718	5.44308	13.259465	22.895962	30.692848	32.691998	30.07058	22.480264	11.650153	1.138751	-4.987487	12.939007			-14.473386	-10.889595	-4.776248	1.137456	9.327249	16.412817	18.39801	15.481075	9.534344	1.802332	-5.798712	-11.536432	2.051576						-10.8	-6.9	0.3	7.2	16.1	23.6	25.5	22.8	16.0	6.7	-2.3	-8.3	7.5
191	53.358601	63.322662	182.87999	-7.080066	-3.00908	5.452517	13.256158	22.888339	30.641888	32.634863	30.00172	22.414449	11.581967	1.089517	-4.989833	12.90687			-14.372055	-10.798533	-4.690167	1.225686	9.48389	16.608622	18.605325	15.674116	9.722692	1.950935	-5.743397	-11.446044	2.185089						-10.7	-6.9	0.4	7.2	16.2	23.6	25.6	22.8	16.1	6.8	-2.3	-8.2	7.5
192	53.370796	63.686829	181.28421	-7.095011	-3.034189	5.429116	13.239006	22.863309	30.630592	32.649542	30.000693	22.395671	11.554308	1.043463	-5.000409	12.889674			-14.457483	-10.881697	-4.776455	1.053243	9.284819	16.4396	18.46548	15.477565	9.570638	1.842393	-5.821577	-11.51354	2.056915						-10.8	-7.0	0.3	7.1	16.1	23.5	25.6	22.7	16.0	6.7	-2.4	-8.3	7.5
193	53.382004	64.051208	182.259964	-7.12067	-3.062744	5.405906	13.24834	22.821521	30.583099	32.634618	29.963225	22.343599	11.492081	0.964875	-5.041483	12.852697			-14.407665	-10.826008	-4.718151	1.124474	9.336064	16.495936	18.539648	15.549796	9.66668	1.908013	-5.819014	-11.472417	2.11478						-10.8	-6.9	0.3	7.2	16.1	23.5	25.6	22.8	16.0	6.7	-2.4	-8.3	7.5
194	53.392216	64.415527	182.87999	-7.227708	-3.185089	5.226888	13.181118	22.703237	30.505681	32.574497	29.896678	22.274889	11.392664	0.860641	-5.1399	12.7553			-14.531761	-10.926127	-4.814445	1.063043	9.187332	16.383879	18.41407	15.394502	9.558948	1.826216	-5.869683	-11.576118	2.009155						-10.9	-7.1	0.2	7.1	15.9	23.4	25.5	22.6	15.9	6.6	-2.5	-8.4	7.4
195	53.401451	64.780273	172.371811	-7.222292	-3.131852	5.278441	13.291826	22.770793	30.556613	32.596661	29.910819	22.316127	11.408318	0.894606	-5.122717	12.795612			-14.568687	-10.953698	-4.826995	1.102218	9.191326	16.4291	18.412522	15.350957	9.525973	1.812008	-5.883453	-11.579997	2.00094						-10.9	-7.0	0.2	7.2	16.0	23.5	25.5	22.6	15.9	6.6	-2.5	-8.4	7.4
196	53.409695	65.145142	177.522812	-7.244003	-3.194159	5.164319	13.261088	22.715948	30.546781	32.619379	29.902091	22.290338	11.314829	0.823115	-5.147018	12.754392			-14.456609	-10.821956	-4.762217	1.222222	9.276458	16.556104	18.547228	15.506676	9.649921	1.889463	-5.777637	-11.474781	2.112906						-10.9	-7.0	0.2	7.2	16.0	23.6	25.6	22.7	16.0	6.6	-2.5	-8.3	7.4
197	53.41695	65.509979	182.87999	-7.313989	-3.269631	5.005779	13.195333	22.563318	30.385825	32.427426	29.721558	22.144972	11.185775	0.757979	-5.201274	12.633589			-14.497658	-10.895425	-4.860887	1.158923	9.221309	16.507106	18.451963	15.404821	9.574521	1.856333	-5.786279	-11.488188	2.053878						-10.9	-7.1	0.1	7.2	15.9	23.4	25.4	22.6	15.9	6.5	-2.5	-8.3	7.3
198	53.423214	65.875061	182.87999	-7.246943	-3.211582	5.067714	13.202026	22.566727	30.490785	32.519438	29.805686	22.174542	11.161177	0.759059	-5.1499	12.678227			-14.431111	-10.877267	-4.88335	1.074418	9.154003	16.53895	18.495527	15.45174	9.571528	1.859349	-5.784191	-11.406404	2.063599						-10.8	-7.0	0.1	7.1	15.9	23.5	25.5	22.6	15.9	6.5	-2.5	-8.3	7.4
199	53.428486	66.240204	187.117645	-7.275902	-3.25233	4.941218	13.109442	22.437489	30.408922	32.406289	29.708309	22.088116	11.068536	0.690096	-5.174026	12.596347			-14.419777	-10.887286	-4.953385	0.982782	9.037125	16.448291	18.376537	15.386656	9.47031	1.834932	-5.763635	-11.363203	2.012446						-10.8	-7.1	0.0	7.0	15.7	23.4	25.4	22.5	15.8	6.5	-2.5	-8.3	7.3
200	53.432766	66.605072	183.055756	-7.330646	-3.268486	4.846169	13.137815	22.465598	30.499619	32.478379	29.765942	22.142561	11.096958	0.691062	-5.173906	12.612589			-14.431319	-10.926196	-4.993851	1.001306	9.081313	16.489113	18.376825	15.338445	9.413824	1.830336	-5.717532	-11.308145	2.012843						-10.9	-7.1	-0.1	7.1	15.8	23.5	25.4	22.6	15.8	6.5	-2.5	-8.2	7.3
201	53.43605	66.969971	177.726196	-7.132368	-3.037157	5.160222	13.308066	22.534901	30.569563	32.518082	29.784435	22.186277	11.156659	0.789399	-5.001963	12.736343			-14.214594	-10.742694	-4.850557	1.035897	9.092317	16.542228	18.425022	15.420603	9.497228	1.891528	-5.653052	-11.125367	2.10988						-10.7	-6.9	0.2	7.2	15.8	23.6	25.5	22.6	15.8	6.5	-2.4	-8.1	7.4
202	53.438354	67.335602	183.875717	-7.131766	-3.012164	5.130544	13.274926	22.467032	30.535382	32.46809	29.728527	22.126748	11.11866	0.776902	-4.98834	12.707878			-14.232704	-10.792565	-4.917512	0.995197	9.053202	16.49881	18.357596	15.359746	9.442029	1.83729	-5.680715	-11.134152	2.065518						-10.7	-6.9	0.1	7.1	15.8	23.5	25.4	22.5	15.8	6.5	-2.5	-8.1	7.4
203	53.439663	67.701294	216.176651	-7.281345	-3.253398	4.616012	12.873372	21.950277	30.037977	32.001533	29.293572	21.691384	10.781646	0.526798	-5.124976	12.342738			-14.292089	-10.84749	-5.120731	0.865685	8.775139	16.202164	18.048335	15.112198	9.213025	1.699108	-5.693632	-11.164891	1.899735						-10.8	-7.1	-0.3	6.9	15.4	23.1	25.0	22.2	15.5	6.2	-2.6	-8.1	7.1
204	53.43998	68.068542	243.2621	-7.366251	-3.37527	4.345339	12.643972	21.648927	29.689088	31.644535	28.939695	21.376343	10.553945	0.372222	-5.20264	12.105825			-14.201238	-10.781041	-5.079198	0.970225	8.886064	16.285167	18.081614	15.188954	9.338164	1.779318	-5.631091	-11.09567	1.978439						-10.8	-7.1	-0.4	6.8	15.3	23.0	24.9	22.1	15.4	6.2	-2.6	-8.1	7.0
205	53.439301	68.432495	252.749786	-7.262301	-3.222261	4.544927	12.678451	21.678553	29.809186	31.765753	29.05085	21.436248	10.570559	0.39925	-5.126437	12.193565			-14.166376	-10.822975	-5.112228	0.821136	8.767566	16.257833	18.086	15.180483	9.282456	1.687285	-5.717411	-11.139031	1.927062						-10.7	-7.0	-0.3	6.7	15.2	23.0	24.9	22.1	15.4	6.1	-2.7	-8.1	7.1
206	53.43763	68.797455	230.525024	-7.056312	-2.812362	5.036497	13.108956	22.179558	30.232231	32.126575	29.441245	21.812795	10.887917	0.678156	-4.912228	12.560252			-14.172581	-10.805496	-4.987838	1.010707	9.031105	16.562668	18.396299	15.434001	9.432526	1.717177	-5.747263	-11.187155	2.057013						-10.6	-6.8	0.0	7.1	15.6	23.4	25.3	22.4	15.6	6.3	-2.5	-8.0	7.3
207	53.434975	69.162476	225.05394	-7.106997	-2.812711	5.037168	13.102122	22.170062	30.213466	32.137441	29.457814	21.827399	10.893018	0.681134	-4.924795	12.55626			-14.251021	-10.834586	-4.982876	1.010225	9.048973	16.579714	18.439253	15.44576	9.38672	1.657047	-5.706273	-11.241437	2.045958						-10.7	-6.8	0.0	7.1	15.6	23.4	25.3	22.5	15.6	6.3	-2.5	-8.1	7.3
208	53.43132	69.527893	223.952942	-7.118616	-2.775829	5.047107	13.064445	22.153451	30.253561	32.192651	29.541289	21.851837	10.893076	0.6722	-4.936173	12.569917			-14.296454	-10.833687	-5.031251	0.935173	8.977881	16.533523	18.463916	15.489467	9.366583	1.604796	-5.723733	-11.291432	2.016232						-10.7	-6.8	0.0	7.0	15.6	23.4	25.3	22.5	15.6	6.2	-2.5	-8.1	7.3
209	53.426678	69.892883	224.557907	-7.201332	-2.831021	4.923665	12.927344	22.024016	30.176031	32.123176	29.507494	21.77886	10.819098	0.624075	-5.009447	12.488497			-14.388442	-10.889034	-5.117963	0.805845	8.838019	16.388962	18.370027	15.358965	9.248179	1.499927	-5.746173	-11.381497	1.915568						-10.8	-6.9	-0.1	6.9	15.4	23.3	25.2	22.4	15.5	6.2	-2.6	-8.2	7.2
210	53.421043	70.258026	193.273621	-7.066398	-2.476848	5.324412	13.356401	22.538762	30.585574	32.508292	29.902675	22.133567	11.136428	0.909807	-4.826804	12.835489			-14.329642	-10.784549	-4.947981	1.107931	9.19566	16.745236	18.7753	15.682444	9.483724	1.632808	-5.717769	-11.370529	2.12272						-10.7	-6.6	0.2	7.2	15.9	23.7	25.6	22.8	15.8	6.4	-2.4	-8.1	7.5
211	53.414421	70.622803	199.857574	-7.239702	-2.720547	5.046428	13.056631	22.261326	30.424211	32.402229	29.796882	21.963655	10.947261	0.747699	-4.978082	12.642333			-14.398903	-10.794707	-5.05338	0.880814	9.003427	16.572002	18.666854	15.569788	9.348474	1.532137	-5.693824	-11.441069	2.015968						-10.8	-6.8	0.0	7.0	15.6	23.5	25.5	22.7	15.7	6.2	-2.5	-8.2	7.3
212	53.406807	70.987732	182.031143	-7.311633	-2.724778	5.097672	13.112329	22.378597	30.577225	32.600668	29.978485	22.103296	11.020382	0.77994	-5.040671	12.714293			-14.595526	-10.898546	-5.11047	0.779382	8.965007	16.588296	18.687412	15.496096	9.222573	1.39474	-5.764403	-11.638969	1.927133						-11.0	-6.8	0.0	6.9	15.7	23.6	25.6	22.7	15.7	6.2	-2.5	-8.3	7.3
213	53.398209	71.352356	162.627136	-7.375371	-2.682334	5.191301	13.249324	22.590254	30.787527	32.86071	30.211797	22.288307	11.144006	0.842787	-5.104141	12.833681			-14.684632	-10.943779	-5.143156	0.805105	9.093845	16.775615	18.894747	15.695435	9.313778	1.41085	-5.775602	-11.768712	1.972791						-11.0	-6.8	0.0	7.0	15.8	23.8	25.9	23.0	15.8	6.3	-2.5	-8.4	7.4
214	53.388615	71.717041	135.671112	-7.379733	-2.559196	5.388789	13.47147	22.889614	31.093345	33.198812	30.521653	22.554541	11.341885	0.985942	-5.102894	13.033686			-14.81037	-11.011405	-5.147572	0.844561	9.244009	16.996063	19.099465	15.842347	9.343304	1.388389	-5.796473	-11.891182	2.008428						-11.1	-6.8	0.1	7.2	16.1	24.0	26.1	23.2	15.9	6.4	-2.4	-8.5	7.5
215	53.378036	72.081451	122.006721	-7.39436	-2.52177	5.457914	13.545776	22.982484	31.220248	33.373162	30.664066	22.64459	11.391758	1.028442	-5.135165	13.104762			-14.852761	-10.993842	-5.095411	0.872522	9.303221	17.127917	19.230901	15.934272	9.304576	1.351663	-5.797524	-11.913641	2.039324						-11.1	-6.8	0.2	7.2	16.1	24.2	26.3	23.3	16.0	6.4	-2.4	-8.5	7.6
216	53.366467	72.44577	131.997742	-7.592362	-2.755623	5.17672	13.311116	22.76639	31.080552	33.256403	30.574114	22.493071	11.204055	0.868262	-5.330404	12.921024			-14.98241	-11.102981	-5.213192	0.782639	9.232678	17.118031	19.201442	15.867202	9.182451	1.214591	-5.868942	-12.004244	1.952272						-11.3	-6.9	0.0	7.0	16.0	24.1	26.2	23.2	15.8	6.2	-2.5	-8.7	7.4
217	53.353916	72.809784	140.370743	-8.125631	-3.310481	4.464044	13.100167	22.730551	31.089363	33.275166	30.606759	22.45356	11.084364	0.644398	-5.7685	12.68698			-15.316807	-11.449463	-5.465909	0.91259	9.45186	17.230437	19.323789	15.840247	9.144519	1.158555	-5.901508	-12.225745	1.89188						-11.7	-7.4	-0.5	7.0	16.1	24.2	26.3	23.2	15.8	6.1	-2.6	-9.0	7.3
218	53.340382	73.173553	112.51992	-8.36569	-3.346199	4.677205	13.529176	23.359375	31.727084	33.854207	31.167715	22.946377	11.425793	0.809475	-5.910154	12.98953			-15.703774	-11.795776	-5.577157	1.16575	9.77959	17.617063	19.78554	16.115879	9.182448	1.06667	-6.061305	-12.475688	1.924937						-12.0	-7.6	-0.4	7.3	16.6	24.7	26.8	23.6	16.1	6.2	-2.6	-9.2	7.5
219	53.325871	73.537109	115.43586	-7.692892	-2.753441	5.281976	13.426714	22.972797	31.30563	33.506813	30.822584	22.70848	11.221714	0.851252	-5.438041	13.017799			-15.133426	-11.115146	-5.26033	0.781226	9.373113	17.318325	19.472805	16.043599	9.210911	1.066266	-5.979879	-12.082961	1.974542						-11.4	-6.9	0.0	7.1	16.2	24.3	26.5	23.4	16.0	6.1	-2.6	-8.8	7.5
220	53.310368	73.900421	112.631775	-7.685986	-2.740355	5.298705	13.455715	22.940692	31.289287	33.524012	30.831447	22.728414	11.201205	0.85894	-5.442733	13.021612			-15.169995	-11.126304	-5.286178	0.743192	9.350217	17.244321	19.423522	16.011431	9.139004	0.994117	-6.011544	-12.1004	1.934282						-11.4	-6.9	0.0	7.1	16.1	24.3	26.5	23.4	15.9	6.1	-2.6	-8.8	7.5
221	53.293884	74.263519	119.488869	-7.734634	-2.815142	5.192195	13.391355	22.847968	31.252224	33.510123	30.819025	22.697726	11.132896	0.815256	-5.503185	12.967151			-15.244443	-11.217331	-5.415562	0.663572	9.30038	17.198004	19.415087	16.015466	9.113021	0.89209	-6.084108	-12.158658	1.873126						-11.5	-7.0	-0.1	7.0	16.1	24.2	26.5	23.4	15.9	6.0	-2.6	-8.8	7.4
222	53.276424	74.626343	121.919998	-7.711738	-2.743199	5.2434	13.464644	22.911888	31.319529	33.587456	30.887166	22.744932	11.146479	0.84036	-5.498685	13.016019			-15.254827	-11.228901	-5.468693	0.673976	9.334408	17.291198	19.554064	16.118855	9.175122	0.843409	-6.128256	-12.181489	1.894072						-11.5	-7.0	-0.1	7.1	16.1	24.3	26.6	23.5	16.0	6.0	-2.6	-8.8	7.5
223	53.25798	74.989014	121.920006	-7.686467	-2.671384	5.30459	13.563942	23.001615	31.385555	33.670956	30.930431	22.787119	11.171241	0.862493	-5.485406	13.069557			-15.285105	-11.245392	-5.445587	0.700577	9.363605	17.380005	19.675848	16.205923	9.219462	0.770562	-6.178412	-12.215065	1.912202						-11.5	-7.0	-0.1	7.1	16.2	24.4	26.7	23.6	16.0	6.0	-2.7	-8.9	7.5
224	53.238567	75.351257	121.919998	-7.690094	-2.652974	5.313359	13.582312	23.023176	31.478943	33.808834	31.019463	22.826528	11.185916	0.860731	-5.503281	13.104409			-15.348431	-11.327923	-5.528948	0.621638	9.314733	17.41608	19.732968	16.252983	9.185459	0.639205	-6.236438	-12.272651	1.870723						-11.5	-7.0	-0.1	7.1	16.2	24.4	26.8	23.6	16.0	5.9	-2.7	-8.9	7.5
225	53.218174	75.713135	121.920006	-7.823557	-2.766949	5.186367	13.582018	23.007454	31.513258	33.907844	31.053335	22.830745	11.168251	0.819065	-5.635936	13.070158			-15.508633	-11.515308	-5.701116	0.637959	9.391427	17.494843	19.835679	16.329569	9.199725	0.548936	-6.307411	-12.404041	1.833469						-11.7	-7.1	-0.3	7.1	16.2	24.5	26.9	23.7	16.0	5.9	-2.7	-9.0	7.5
226	53.196808	76.074738	121.919998	-7.817451	-2.767606	5.186493	13.601058	23.002008	31.575044	34.064163	31.133165	22.874619	11.177921	0.820449	-5.658922	13.099245			-15.524804	-11.558046	-5.791348	0.57705	9.371768	17.51626	19.901064	16.37478	9.17722	0.460952	-6.342291	-12.425671	1.811411						-11.7	-7.2	-0.3	7.1	16.2	24.5	27.0	23.8	16.0	5.8	-2.8	-9.0	7.5
227	53.174473	76.435974	121.920006	-7.75639	-2.71651	5.263822	13.639067	23.022637	31.620548	34.209951	31.21608	22.922701	11.201644	0.850981	-5.628679	13.153821			-15.512816	-11.565831	-5.835692	0.51799	9.327179	17.521531	19.938339	16.39521	9.178887	0.400858	-6.352417	-12.421798	1.799287						-11.6	-7.1	-0.3	7.1	16.2	24.6	27.1	23.8	16.1	5.8	-2.8	-9.0	7.5
228	53.151165	76.796875	121.919998	-7.811579	-2.758292	5.20521	13.615085	23.002626	31.600587	34.269479	31.222784	22.928163	11.189901	0.852423	-5.678783	13.136467			-15.609705	-11.686331	-5.923167	0.505508	9.302487	17.513522	19.979572	16.378522	9.123607	0.317485	-6.375054	-12.49775	1.752391						-11.7	-7.2	-0.4	7.1	16.2	24.6	27.1	23.8	16.0	5.8	-2.8	-9.1	7.4
229	53.126892	77.157379	114.777168	-7.776503	-2.685762	5.293367	13.707205	23.125142	31.748029	34.464556	31.376714	23.048781	11.255695	0.928032	-5.637827	13.237286			-15.632126	-11.706769	-5.883176	0.53432	9.338618	17.58604	20.120996	16.491635	9.1592	0.293926	-6.357336	-12.522996	1.785194						-11.7	-7.2	-0.3	7.1	16.2	24.7	27.3	23.9	16.1	5.8	-2.7	-9.1	7.5
230	53.10165	77.517487	100.753128	-7.683416	-2.526281	5.45475	13.889307	23.326692	31.918833	34.649895	31.545094	23.199985	11.372111	1.074891	-5.537119	13.390395			-15.619094	-11.639391	-5.815792	0.637278	9.42139	17.690494	20.293838	16.619041	9.229677	0.320349	-6.290272	-12.499785	1.862311						-11.7	-7.1	-0.2	7.3	16.4	24.8	27.5	24.1	16.2	5.8	-2.6	-9.0	7.6
231	53.075447	77.877228	100.605782	-7.691176	-2.575642	5.363954	13.820753	23.281365	31.920304	34.702046	31.613179	23.211587	11.363409	1.102511	-5.538409	13.381157			-15.609286	-11.681039	-5.916304	0.62696	9.422637	17.674532	20.331324	16.632188	9.176907	0.306826	-6.214491	-12.436403	1.859488						-11.7	-7.1	-0.3	7.2	16.4	24.8	27.5	24.1	16.2	5.8	-2.6	-9.0	7.6
232	53.096687	62.257996	183.846268	-6.756001	-2.634087	5.865244	13.613848	23.266063	31.038809	32.984498	30.323246	22.821486	12.020031	1.413911	-4.777756	13.264941			-14.199797	-10.598501	-4.575417	1.391974	9.51298	16.559144	18.525342	15.597607	9.654821	1.803447	-5.641608	-11.313881	2.226343						-10.5	-6.6	0.6	7.5	16.4	23.8	25.8	23.0	16.2	6.9	-2.1	-8.0	7.7
233	53.111759	62.619812	182.87999	-6.79146	-2.675046	5.831381	13.585389	23.250651	31.02993	32.964391	30.31601	22.769908	11.934762	1.363092	-4.785316	13.232808			-14.21011	-10.607037	-4.552019	1.371237	9.531207	16.586205	18.562717	15.621744	9.673459	1.845653	-5.657187	-11.34376	2.235176						-10.5	-6.6	0.6	7.5	16.4	23.8	25.8	23.0	16.2	6.9	-2.1	-8.1	7.7
234	53.125862	62.981842	182.87999	-6.806243	-2.694463	5.827435	13.575585	23.249281	31.01813	32.934658	30.307411	22.714116	11.857323	1.321084	-4.779017	13.210442			-14.178469	-10.580298	-4.491722	1.396384	9.588204	16.696134	18.661682	15.705605	9.741169	1.924927	-5.650811	-11.314725	2.291507						-10.5	-6.6	0.7	7.5	16.4	23.9	25.8	23.0	16.2	6.9	-2.2	-8.0	7.8
235	53.138973	63.344147	182.87999	-6.874037	-2.764459	5.765708	13.523827	23.213468	31.005994	32.928436	30.29395	22.670868	11.800878	1.271633	-4.812661	13.168634			-14.269616	-10.690896	-4.565739	1.296681	9.480564	16.617671	18.596328	15.599006	9.67386	1.87538	-5.707249	-11.384969	2.210085						-10.6	-6.7	0.6	7.4	16.3	23.8	25.8	22.9	16.2	6.8	-2.2	-8.1	7.7
236	53.151115	63.706604	182.87999	-6.90278	-2.816173	5.742572	13.518784	23.189072	30.952728	32.898164	30.241038	22.616436	11.742104	1.207487	-4.850618	13.128235			-14.258326	-10.674399	-4.51808	1.30714	9.491661	16.643711	18.643313	15.625907	9.696582	1.90073	-5.703595	-11.364758	2.23249						-10.6	-6.7	0.6	7.4	16.3	23.8	25.8	22.9	16.2	6.8	-2.2	-8.1	7.7
237	53.162266	64.069153	182.87999	-7.002059	-2.925808	5.587953	13.467708	23.084061	30.860725	32.84108	30.167626	22.547275	11.650503	1.100138	-4.948112	13.035924			-14.332277	-10.74233	-4.579231	1.290703	9.439647	16.605356	18.580437	15.531809	9.639728	1.852606	-5.7397	-11.414534	2.177685						-10.7	-6.8	0.5	7.4	16.3	23.7	25.7	22.8	16.1	6.8	-2.3	-8.2	7.6
238	53.17244	64.431915	182.87999	-7.065618	-3.006034	5.470734	13.410646	22.965785	30.788237	32.797303	30.118098	22.491676	11.560125	0.998339	-5.021071	12.959018			-14.378975	-10.748473	-4.623927	1.254833	9.314373	16.549014	18.52234	15.47756	9.598229	1.811769	-5.749172	-11.439207	2.132364						-10.7	-6.9	0.4	7.3	16.1	23.7	25.7	22.8	16.0	6.7	-2.4	-8.2	7.5
239	53.181625	64.794891	175.280121	-7.057498	-2.989752	5.465378	13.4539	22.969359	30.801797	32.803557	30.110398	22.516007	11.541285	1.002501	-5.007329	12.967467			-14.405328	-10.738395	-4.640371	1.248949	9.237421	16.523635	18.490421	15.418005	9.537045	1.763057	-5.728749	-11.417479	2.107351						-10.7	-6.9	0.4	7.4	16.1	23.7	25.6	22.8	16.0	6.7	-2.4	-8.2	7.5
240	53.189831	65.158081	179.306458	-7.095491	-3.04007	5.337808	13.443418	22.926843	30.816588	32.818441	30.108186	22.496464	11.476656	0.947788	-5.04498	12.932638			-14.333976	-10.671493	-4.645159	1.339861	9.34196	16.664844	18.632811	15.564376	9.6508	1.844681	-5.667939	-11.342947	2.198152						-10.7	-6.9	0.3	7.4	16.1	23.7	25.7	22.8	16.1	6.7	-2.4	-8.2	7.6
241	53.197056	65.52124	182.87999	-7.110166	-3.057168	5.303823	13.462286	22.908782	30.8045	32.773522	30.080741	22.473447	11.425532	0.918607	-5.042543	12.91178			-14.295905	-10.690868	-4.672654	1.35241	9.385482	16.717133	18.657847	15.574882	9.6698	1.890355	-5.663823	-11.288121	2.219711						-10.7	-6.9	0.3	7.4	16.1	23.8	25.7	22.8	16.1	6.7	-2.4	-8.2	7.6
242	53.203293	65.884644	182.87999	-7.085266	-3.017643	5.327006	13.474868	22.867736	30.753914	32.682725	30.019463	22.422197	11.385713	0.919532	-5.014913	12.894611			-14.27297	-10.721306	-4.717522	1.274277	9.316111	16.674521	18.562786	15.494606	9.603827	1.857354	-5.678182	-11.254977	2.17821						-10.7	-6.9	0.3	7.4	16.1	23.7	25.6	22.8	16.0	6.6	-2.4	-8.1	7.5
243	53.208538	66.247986	184.075928	-7.10488	-3.024398	5.262626	13.459608	22.85611	30.844841	32.757737	30.070938	22.443569	11.38308	0.898932	-5.018489	12.902473			-14.241685	-10.721801	-4.776184	1.233761	9.28792	16.705897	18.584701	15.5317	9.577993	1.854307	-5.655685	-11.19966	2.181772						-10.7	-6.9	0.2	7.3	16.1	23.8	25.7	22.8	16.0	6.6	-2.4	-8.1	7.5
244	53.212795	66.611237	182.491547	-7.032655	-2.924701	5.346294	13.519579	22.855844	30.906339	32.786201	30.066744	22.462252	11.409929	0.939479	-4.931622	12.950307			-14.145355	-10.621042	-4.7227	1.264766	9.303715	16.761858	18.611959	15.568956	9.605721	1.891796	-5.611814	-11.07897	2.235741						-10.6	-6.8	0.3	7.4	16.1	23.8	25.7	22.8	16.0	6.7	-2.3	-8.0	7.6
245	53.216072	66.974915	196.656693	-7.001156	-2.940963	5.223508	13.39546	22.614821	30.729211	32.606755	29.877611	22.286715	11.278285	0.864727	-4.905006	12.835831			-14.038321	-10.569255	-4.765703	1.146796	9.143793	16.609813	18.429674	15.433042	9.543926	1.874869	-5.589324	-10.984412	2.186241						-10.5	-6.8	0.2	7.3	15.9	23.7	25.5	22.7	15.9	6.6	-2.4	-7.9	7.5
246	53.218361	67.338257	216.485001	-7.017574	-2.972126	5.083452	13.244026	22.372271	30.506198	32.392367	29.662682	22.087338	11.124606	0.762408	-4.924982	12.693389			-13.985168	-10.577515	-4.816588	1.090787	9.066406	16.530869	18.321996	15.38553	9.5024	1.855288	-5.605428	-10.967514	2.150089						-10.5	-6.8	0.1	7.2	15.7	23.5	25.4	22.5	15.8	6.5	-2.4	-7.9	7.4
247	53.219662	67.700653	221.46846	-6.967883	-2.823445	5.217504	13.352852	22.460468	30.51688	32.364453	29.648269	22.085638	11.160997	0.819681	-4.865255	12.747513			-14.101477	-10.657546	-4.852113	1.123158	9.088832	16.586194	18.320931	15.339994	9.419229	1.723699	-5.734458	-11.093276	2.09693						-10.5	-6.7	0.2	7.2	15.8	23.6	25.3	22.5	15.8	6.4	-2.5	-8.0	7.4
248	53.219978	68.07132	267.071991	-7.308434	-3.276566	4.430574	12.778796	21.75902	29.747255	31.626151	28.929855	21.453199	10.686102	0.456323	-5.162802	12.176623			-14.244755	-10.842699	-5.117599	1.0122	8.923325	16.298529	17.96635	15.009978	9.200813	1.614695	-5.723601	-11.186904	1.909194						-10.8	-7.1	-0.3	6.9	15.3	23.0	24.8	22.0	15.3	6.2	-2.6	-8.2	7.0
249	53.219303	68.430695	305.187866	-7.372584	-3.441322	4.101698	12.399072	21.339022	29.435032	31.352881	28.664037	21.138202	10.380208	0.224504	-5.226097	11.916221			-14.148298	-10.842229	-5.253594	0.780546	8.672461	16.129039	17.871722	14.995554	9.11811	1.524812	-5.74017	-11.115481	1.832706						-10.8	-7.1	-0.6	6.6	15.0	22.8	24.6	21.8	15.1	6.0	-2.8	-8.2	6.9
250	53.217644	68.793762	287.529724	-7.099457	-2.964764	4.756775	12.846912	21.86972	29.948383	31.820702	29.141029	21.57618	10.696555	0.489817	-5.00406	12.339816			-14.177809	-10.914829	-5.148641	0.813937	8.7627	16.311448	18.099381	15.137423	9.141329	1.415288	-5.907307	-11.262802	1.855843						-10.6	-6.9	-0.2	6.8	15.3	23.1	25.0	22.1	15.4	6.1	-2.7	-8.1	7.1
251	53.214996	69.157257	279.588745	-7.109851	-2.898564	4.810261	12.869591	21.909797	30.001603	31.887905	29.228601	21.636201	10.741538	0.525839	-4.993352	12.384131			-14.219398	-10.908854	-5.1439	0.79048	8.757838	16.290864	18.138206	15.153289	9.107881	1.392657	-5.85798	-11.300206	1.850073						-10.7	-6.9	-0.2	6.8	15.3	23.1	25.0	22.2	15.4	6.1	-2.7	-8.1	7.1
252	53.211365	69.520844	270.7453	-7.130602	-2.826749	4.896285	12.928425	22.001003	30.074575	31.956533	29.334795	21.70752	10.791598	0.573759	-4.993776	12.442781			-14.327966	-10.953959	-5.162234	0.820968	8.784293	16.337271	18.22653	15.190159	9.094093	1.335413	-5.878328	-11.381813	1.840369						-10.7	-6.9	-0.1	6.9	15.4	23.2	25.1	22.3	15.4	6.1	-2.7	-8.2	7.1
253	53.206741	69.884186	262.984009	-7.22589	-2.818663	4.888287	12.991552	22.083658	30.073256	31.949041	29.3347	21.717205	10.82463	0.614766	-5.050253	12.448524			-14.407606	-10.997607	-5.125472	0.973478	8.957449	16.464353	18.370829	15.290778	9.16799	1.349813	-5.862834	-11.446221	1.894579						-10.8	-6.9	-0.1	7.0	15.5	23.3	25.2	22.3	15.4	6.1	-2.6	-8.2	7.2
254	53.201138	70.247498	271.166656	-7.219573	-2.831586	4.799532	12.874812	22.003623	30.03686	31.931244	29.337516	21.641097	10.722472	0.557346	-5.049675	12.400306			-14.071976	-10.631369	-4.919685	1.139991	9.134215	16.625175	18.626243	15.653689	9.499751	1.598915	-5.672445	-11.192203	2.149192						-10.6	-6.7	-0.1	7.0	15.6	23.3	25.3	22.5	15.6	6.2	-2.6	-8.1	7.3
255	53.194542	70.610748	248.023697	-7.194717	-2.666713	5.00272	13.036875	22.254685	30.322698	32.227931	29.635591	21.894076	10.903634	0.711663	-4.977194	12.595937			-14.342531	-10.892998	-5.103956	0.931837	9.045496	16.607091	18.645879	15.508865	9.290787	1.381888	-5.869194	-11.498646	1.975376						-10.8	-6.8	-0.1	7.0	15.7	23.5	25.4	22.6	15.6	6.1	-2.6	-8.2	7.3
256	53.186958	70.974152	203.377335	-7.070636	-2.306472	5.451151	13.497909	22.794061	30.812383	32.725044	30.118699	22.335892	11.275782	1.019626	-4.82119	12.986021			-14.468085	-10.920493	-5.044569	1.078308	9.295062	16.922253	18.947733	15.748433	9.418416	1.406364	-5.902395	-11.620731	2.071691						-10.8	-6.6	0.2	7.3	16.0	23.9	25.8	22.9	15.9	6.3	-2.4	-8.2	7.5
257	53.178398	71.337128	193.735229	-7.20236	-2.453624	5.345154	13.379886	22.71462	30.812762	32.796041	30.17255	22.33486	11.224855	0.956869	-4.952283	12.927444			-14.537196	-10.868359	-5.038583	0.941741	9.187864	16.853334	18.896156	15.700889	9.347267	1.358363	-5.851971	-11.67997	2.025794						-10.9	-6.7	0.2	7.2	16.0	23.8	25.8	22.9	15.8	6.3	-2.4	-8.3	7.5
258	53.16885	71.700104	146.077423	-7.116812	-2.074918	5.834641	13.934774	23.319199	31.3251	33.326704	30.676267	22.805775	11.647419	1.299785	-4.818589	13.346612			-14.639252	-10.946195	-4.952134	1.251431	9.600796	17.3148	19.328142	16.041677	9.56219	1.458625	-5.853965	-11.74196	2.202013						-10.9	-6.5	0.4	7.6	16.5	24.3	26.3	23.4	16.2	6.6	-2.3	-8.3	7.8
259	53.158318	72.062897	131.028885	-7.040884	-1.966603	5.924316	13.97257	23.426398	31.539438	33.567123	30.893605	22.926296	11.689725	1.354452	-4.787217	13.458268			-14.509321	-10.681508	-4.800308	1.210328	9.593458	17.405737	19.441456	16.138196	9.572159	1.4805	-5.730383	-11.64277	2.289796						-10.8	-6.3	0.6	7.6	16.5	24.5	26.5	23.5	16.2	6.6	-2.2	-8.2	7.9
260	53.146801	72.425507	134.044327	-7.209508	-2.166967	5.741381	13.789692	23.28756	31.459369	33.523296	30.855575	22.831302	11.544885	1.221774	-4.979028	13.324944			-14.751067	-10.852626	-4.922126	1.028867	9.462761	17.303978	19.344017	15.938639	9.302681	1.241498	-5.870216	-11.843553	2.115238						-11.0	-6.5	0.4	7.4	16.4	24.4	26.4	23.4	16.1	6.4	-2.3	-8.4	7.7
261	53.134312	72.787811	137.118423	-7.466536	-2.433087	5.492183	13.613015	23.140939	31.296608	33.370446	30.727852	22.694308	11.386088	1.059476	-5.216404	13.138741			-14.936993	-11.018856	-5.061892	0.984542	9.468352	17.287278	19.342742	15.92182	9.275375	1.179238	-5.908406	-11.97774	2.046288						-11.2	-6.7	0.2	7.3	16.3	24.3	26.4	23.3	16.0	6.3	-2.4	-8.6	7.6
262	53.120842	73.149902	116.647194	-7.517523	-2.3971	5.620059	13.824409	23.427646	31.640876	33.701509	31.068696	22.972662	11.544966	1.143516	-5.243654	13.315505			-15.004929	-11.023603	-5.02328	1.121204	9.668452	17.531744	19.62666	16.155631	9.350502	1.184015	-5.923199	-11.982291	2.140075						-11.3	-6.7	0.3	7.5	16.5	24.6	26.7	23.6	16.2	6.4	-2.4	-8.6	7.7
263	53.106388	73.511841	129.115707	-7.598274	-2.653602	5.378638	13.471859	22.99194	31.339764	33.474633	30.844178	22.743066	11.272013	0.932615	-5.356158	13.070056			-15.012266	-11.064238	-5.171267	0.77498	9.30109	17.225817	19.326832	15.948254	9.153561	1.008204	-5.908191	-11.974861	1.967326						-11.3	-6.9	0.1	7.1	16.1	24.3	26.4	23.4	15.9	6.1	-2.5	-8.7	7.5
264	53.090958	73.873566	123.366913	-7.847932	-2.872017	5.088232	13.490276	22.916908	31.059098	33.194473	30.573815	22.622185	11.216755	0.902904	-5.561515	12.898599			-15.288109	-11.319965	-5.318835	0.87658	9.431553	17.113634	19.167083	15.741179	9.000143	0.910422	-5.978939	-12.177303	1.846454						-11.6	-7.1	-0.1	7.2	16.2	24.1	26.2	23.2	15.8	6.1	-2.5	-8.9	7.4
265	53.074551	74.235077	123.444061	-7.662635	-2.639552	5.345134	13.623032	23.066173	31.305553	33.470574	30.828008	22.773597	11.293218	0.999204	-5.418486	13.081985			-15.106343	-11.117651	-5.254965	0.90952	9.505953	17.312424	19.444408	16.055648	9.221484	0.982539	-5.975696	-12.047063	1.994188						-11.4	-6.9	0.0	7.3	16.3	24.3	26.5	23.4	16.0	6.1	-2.5	-8.7	7.5
266	53.057171	74.596283	130.298248	-7.665146	-2.614589	5.340535	13.639441	23.058638	31.330217	33.515322	30.849229	22.772897	11.271798	0.992968	-5.43246	13.088237			-15.189879	-11.19477	-5.341023	0.8864	9.486255	17.341544	19.528716	16.067141	9.210238	0.876469	-6.0711	-12.122227	1.95648						-11.4	-6.9	0.0	7.3	16.3	24.3	26.5	23.5	16.0	6.1	-2.5	-8.8	7.5
267	53.038818	74.957123	134.852554	-7.597563	-2.511075	5.418292	13.677781	23.140063	31.533647	33.754644	31.0351	22.87031	11.292242	1.0065	-5.396023	13.185327			-15.250236	-11.260886	-5.422665	0.771172	9.417228	17.461675	19.707688	16.191548	9.220552	0.751782	-6.162373	-12.186245	1.936603						-11.4	-6.9	0.0	7.2	16.3	24.5	26.7	23.6	16.0	6.0	-2.6	-8.8	7.6
268	53.019485	75.317749	126.339058	-7.584944	-2.382482	5.544641	13.864854	23.319791	31.706229	33.971893	31.188702	22.998927	11.379603	1.082329	-5.387367	13.308515			-15.424494	-11.365526	-5.450162	0.787347	9.475814	17.5949	19.843024	16.298833	9.213047	0.593011	-6.267285	-12.346158	1.912696						-11.5	-6.9	0.0	7.3	16.4	24.7	26.9	23.7	16.1	6.0	-2.6	-8.9	7.6
269	52.999184	75.678101	134.128769	-7.638845	-2.546162	5.385594	13.681786	23.147844	31.691541	34.04827	31.203436	22.938883	11.278444	0.965463	-5.464163	13.224341			-15.425997	-11.384413	-5.553926	0.577234	9.295175	17.50207	19.796318	16.292791	9.124581	0.461625	-6.272483	-12.348693	1.83869						-11.5	-7.0	-0.1	7.1	16.2	24.6	26.9	23.7	16.0	5.9	-2.7	-8.9	7.5
270	52.977917	76.038086	121.919998	-7.64818	-2.471329	5.502426	13.91354	23.322213	31.831354	34.267118	31.345046	23.081948	11.405903	1.060978	-5.472046	13.344914			-15.497922	-11.448652	-5.615422	0.715867	9.470233	17.637183	19.962251	16.409222	9.156317	0.426449	-6.316932	-12.413508	1.873757						-11.6	-7.0	-0.1	7.3	16.4	24.7	27.1	23.9	16.1	5.9	-2.6	-8.9	7.6
271	52.955681	76.397705	121.919998	-7.711516	-2.56369	5.424049	13.899725	23.280842	31.756173	34.305699	31.313516	23.06298	11.389272	1.055753	-5.534814	13.306499			-15.515845	-11.518546	-5.708041	0.743036	9.519551	17.628123	19.968679	16.377059	9.144197	0.367534	-6.288878	-12.410472	1.858866						-11.6	-7.0	-0.1	7.3	16.4	24.7	27.1	23.8	16.1	5.9	-2.6	-9.0	7.6
272	52.932476	76.756989	121.920006	-7.599191	-2.451407	5.536573	13.916613	23.343516	31.932998	34.574487	31.491128	23.178289	11.426434	1.109607	-5.454114	13.417078			-15.481898	-11.518603	-5.748131	0.64322	9.44767	17.690636	20.116317	16.469902	9.158318	0.285918	-6.30884	-12.396816	1.863141						-11.5	-7.0	-0.1	7.3	16.4	24.8	27.3	24.0	16.2	5.9	-2.6	-8.9	7.6
273	52.90831	77.115936	120.769463	-7.649909	-2.486674	5.468135	13.888772	23.331522	31.905232	34.576614	31.473026	23.158722	11.397203	1.11381	-5.49778	13.389889			-15.591894	-11.623768	-5.774397	0.633417	9.403073	17.642906	20.147052	16.444404	9.087571	0.192976	-6.318209	-12.474605	1.814044						-11.6	-7.1	-0.2	7.3	16.4	24.8	27.4	24.0	16.1	5.8	-2.6	-9.0	7.6
274	52.883186	77.474396	118.332153	-7.668961	-2.497643	5.43636	13.883882	23.353646	31.941497	34.632542	31.528353	23.166997	11.393285	1.143372	-5.505934	13.400616			-15.683585	-11.70554	-5.806088	0.608604	9.349977	17.642307	20.205377	16.476095	9.036224	0.123181	-6.297667	-12.545836	1.783587						-11.7	-7.1	-0.2	7.2	16.4	24.8	27.4	24.0	16.1	5.8	-2.6	-9.0	7.6
275	52.857101	77.83252	118.844208	-7.571965	-2.433876	5.462465	13.855166	23.348071	32.017379	34.758177	31.653464	23.213776	11.391824	1.197378	-5.426975	13.455407			-15.591057	-11.614426	-5.803499	0.584854	9.343179	17.727758	20.346287	16.614916	9.098978	0.150774	-6.204384	-12.419589	1.852816						-11.6	-7.0	-0.2	7.2	16.3	24.9	27.6	24.1	16.2	5.8	-2.5	-8.9	7.7
276	52.830055	78.190247	119.914398	-7.573027	-2.462664	5.411265	13.848875	23.317318	31.958596	34.723704	31.620339	23.178947	11.364493	1.241329	-5.41267	13.434709			-15.57571	-11.632724	-5.822073	0.645522	9.399796	17.734545	20.391073	16.664965	9.075502	0.181327	-6.133911	-12.362688	1.880469						-11.6	-7.0	-0.2	7.2	16.4	24.8	27.6	24.1	16.1	5.8	-2.4	-8.9	7.7
277	52.826389	61.204956	219.178665	-6.530267	-2.486174	5.95422	13.710846	23.382346	31.128485	32.953826	30.392313	23.008564	12.316991	1.586803	-4.625825	13.399344			-14.014023	-10.54036	-4.525354	1.449922	9.528856	16.590071	18.516893	15.518455	9.56019	1.770308	-5.547875	-11.151985	2.262925						-10.3	-6.5	0.7	7.6	16.5	23.9	25.7	23.0	16.3	7.0	-2.0	-7.9	7.8
278	52.844315	61.564362	213.360001	-6.701403	-2.660159	5.772676	13.574421	23.218707	31.076877	32.932003	30.331349	22.8926	12.156102	1.457056	-4.773015	13.273101			-14.159604	-10.588624	-4.650262	1.347618	9.390688	16.489702	18.429028	15.432755	9.46949	1.666816	-5.582751	-11.262728	2.165177						-10.4	-6.6	0.6	7.5	16.3	23.8	25.7	22.9	16.2	6.9	-2.1	-8.0	7.7
279	52.861267	61.924072	201.773743	-6.795404	-2.687583	5.780671	13.639598	23.25184	31.009214	32.874615	30.268051	22.833972	12.098351	1.440601	-4.817864	13.241339			-14.245969	-10.61661	-4.609146	1.442979	9.491306	16.510181	18.385972	15.401329	9.459429	1.677432	-5.607751	-11.328765	2.163366						-10.5	-6.7	0.6	7.5	16.4	23.8	25.6	22.8	16.1	6.9	-2.1	-8.1	7.7
280	52.877247	62.283997	213.301147	-6.854088	-2.811097	5.58585	13.429205	23.046915	30.907781	32.818037	30.207174	22.681013	11.868971	1.274167	-4.887573	13.10553			-14.16549	-10.537201	-4.61653	1.373551	9.467521	16.551321	18.497384	15.540675	9.586855	1.747958	-5.59963	-11.300112	2.212192						-10.5	-6.7	0.5	7.4	16.3	23.7	25.7	22.9	16.1	6.8	-2.2	-8.1	7.7
281	52.892254	62.644226	212.324585	-7.09955	-3.011804	5.312172	13.362036	22.934463	30.600186	32.469272	29.873367	22.440491	11.725586	1.187073	-5.041605	12.895974			-14.405912	-10.785097	-4.710175	1.38454	9.470321	16.388672	18.212529	15.232833	9.398444	1.6914	-5.672859	-11.504754	2.058329						-10.8	-6.9	0.3	7.4	16.2	23.5	25.3	22.6	15.9	6.7	-2.2	-8.3	7.5
282	52.906288	63.004608	210.453552	-6.912993	-2.869615	5.549806	13.411622	23.039971	30.85558	32.739449	30.11243	22.570492	11.735297	1.217599	-4.888552	13.046757			-14.223418	-10.639502	-4.593334	1.321245	9.440964	16.525848	18.443982	15.462402	9.562206	1.771151	-5.647097	-11.370606	2.171154						-10.6	-6.8	0.5	7.4	16.2	23.7	25.6	22.8	16.1	6.8	-2.2	-8.1	7.6
283	52.919342	63.365234	208.559677	-6.878457	-2.85451	5.603987	13.424374	23.0901	30.930173	32.826781	30.188375	22.591128	11.713369	1.200149	-4.866815	13.080721			-14.200624	-10.630726	-4.55181	1.306935	9.445353	16.584178	18.533068	15.523203	9.619825	1.793922	-5.648519	-11.350679	2.20201						-10.5	-6.7	0.5	7.4	16.3	23.8	25.7	22.9	16.1	6.8	-2.2	-8.1	7.6
284	52.931427	63.726074	207.00293	-6.931849	-2.921438	5.52256	13.400638	23.026957	30.818785	32.733197	30.084921	22.50705	11.628955	1.119277	-4.931445	13.004801			-14.2286	-10.659827	-4.557808	1.285687	9.407229	16.557012	18.489525	15.470496	9.585803	1.777483	-5.653649	-11.369993	2.17528						-10.6	-6.8	0.5	7.3	16.2	23.7	25.6	22.8	16.0	6.7	-2.3	-8.2	7.6
285	52.942532	64.087036	187.835693	-6.856877	-2.770524	5.786498	13.631838	23.259237	31.013883	32.934373	30.265762	22.686432	11.745585	1.199641	-4.868231	13.168968			-14.221511	-10.611392	-4.439025	1.373087	9.478699	16.674266	18.568099	15.511689	9.584836	1.792468	-5.677999	-11.342101	2.22426						-10.5	-6.7	0.7	7.5	16.4	23.8	25.8	22.9	16.1	6.8	-2.2	-8.1	7.7
286	52.952656	64.44812	180.824661	-6.96864	-2.878973	5.604703	13.595175	23.163534	30.958031	32.915474	30.246223	22.654481	11.690613	1.116719	-4.949272	13.095672			-14.276696	-10.608733	-4.48663	1.395836	9.415098	16.634918	18.522787	15.443257	9.541815	1.776537	-5.630022	-11.330847	2.199777						-10.6	-6.7	0.6	7.5	16.3	23.8	25.7	22.8	16.1	6.7	-2.3	-8.1	7.6
287	52.961803	64.809601	164.136353	-7.089143	-2.898807	5.59073	13.774089	23.258419	30.922317	32.816732	30.154047	22.678071	11.751613	1.176484	-4.985937	13.095718			-14.391735	-10.687131	-4.459385	1.598235	9.565867	16.714733	18.484047	15.353347	9.495874	1.768469	-5.613767	-11.372004	2.204712						-10.7	-6.8	0.6	7.7	16.4	23.8	25.7	22.8	16.1	6.8	-2.2	-8.2	7.7
288	52.969967	65.170837	177.186157	-6.959674	-2.861809	5.578486	13.678678	23.192147	31.122148	33.078054	30.380284	22.750295	11.672986	1.106825	-4.928389	13.150836			-14.250297	-10.574543	-4.519503	1.453961	9.437715	16.792173	18.668696	15.583395	9.610465	1.809004	-5.599294	-11.257021	2.262896						-10.6	-6.7	0.5	7.6	16.3	24.0	25.9	23.0	16.2	6.7	-2.2	-8.1	7.7
289	52.977161	65.532562	200.89241	-7.081987	-3.085193	5.15349	13.409281	22.86546	30.856425	32.820226	30.120468	22.501818	11.414558	0.889233	-5.039197	12.902048			-14.230815	-10.616581	-4.672883	1.371802	9.32626	16.669121	18.543187	15.464957	9.550847	1.806091	-5.577808	-11.217783	2.201366						-10.7	-6.9	0.2	7.4	16.1	23.8	25.7	22.8	16.0	6.6	-2.3	-8.1	7.6
290	52.983364	65.894379	200.139114	-7.026747	-2.987902	5.291371	13.509274	22.925911	30.947468	32.857168	30.180419	22.551957	11.451663	0.927891	-4.997173	12.969275			-14.147562	-10.61876	-4.685734	1.352396	9.346466	16.739675	18.5854	15.518119	9.577166	1.806753	-5.618588	-11.169703	2.223802						-10.6	-6.8	0.3	7.4	16.1	23.8	25.7	22.8	16.1	6.6	-2.3	-8.1	7.6
291	52.98859	66.256042	201.046219	-7.03723	-2.965645	5.282972	13.555911	22.943029	31.013606	32.891816	30.19968	22.564209	11.474425	0.934775	-4.993818	12.988644			-14.118032	-10.615846	-4.686724	1.387832	9.385554	16.78563	18.600607	15.525421	9.575792	1.800331	-5.625203	-11.121348	2.241168						-10.6	-6.8	0.3	7.5	16.2	23.9	25.7	22.9	16.1	6.6	-2.3	-8.1	7.6
292	52.992832	66.617889	202.374969	-6.940808	-2.83041	5.419879	13.60592	22.89433	30.976073	32.785723	30.094481	22.502418	11.47683	0.977244	-4.907305	13.004531			-14.051725	-10.542271	-4.659286	1.384087	9.349835	16.805082	18.594869	15.564224	9.582804	1.802356	-5.641339	-11.060792	2.260654						-10.5	-6.7	0.4	7.5	16.1	23.9	25.7	22.8	16.0	6.6	-2.3	-8.0	7.6
293	52.99609	66.97934	241.202362	-7.046089	-3.1373	4.870597	13.113927	22.270634	30.487676	32.346577	29.647135	22.045033	11.098195	0.700385	-4.993655	12.616926			-14.035372	-10.562111	-4.866178	1.118671	8.982129	16.497953	18.283531	15.340813	9.428923	1.722646	-5.608455	-10.998407	2.108679						-10.5	-6.8	0.0	7.1	15.6	23.5	25.3	22.5	15.7	6.4	-2.5	-8.0	7.4
294	52.998371	67.341522	275.860321	-7.162533	-3.337811	4.46417	12.815972	21.874409	30.074645	31.974991	29.282621	21.682689	10.806426	0.470038	-5.11863	12.318916			-13.958809	-10.549849	-4.940485	1.072041	8.914772	16.368602	18.152214	15.289786	9.422612	1.710287	-5.616143	-10.977571	2.073955						-10.6	-6.9	-0.2	6.9	15.4	23.2	25.1	22.3	15.6	6.3	-2.6	-8.0	7.2
295	52.999664	67.702606	267.160156	-6.961202	-2.918718	5.035179	13.163818	22.21554	30.392899	32.226096	29.522902	21.92072	11.025811	0.686978	-4.922582	12.61562			-13.998346	-10.623492	-4.899142	1.050035	8.95444	16.513625	18.236671	15.256443	9.351025	1.58558	-5.759935	-11.085099	2.048484						-10.5	-6.8	0.1	7.1	15.6	23.5	25.2	22.4	15.6	6.3	-2.5	-8.0	7.3
296	52.999977	68.07132	293.00235	-7.042189	-3.004438	4.804825	12.98405	21.984955	30.124126	31.96802	29.248508	21.676344	10.837372	0.571656	-4.98911	12.430343			-14.068818	-10.693982	-4.979629	1.037688	8.915634	16.463594	18.151947	15.195747	9.250751	1.478911	-5.788246	-11.14913	1.984539						-10.6	-6.8	-0.1	7.0	15.5	23.3	25.1	22.2	15.5	6.2	-2.6	-8.1	7.2
297	52.999313	68.42749	340.754272	-7.245677	-3.361489	4.214137	12.445596	21.374977	29.561172	31.472482	28.75239	21.181261	10.39231	0.222483	-5.176562	11.98609			-14.14609	-10.822297	-5.268696	0.726364	8.525555	16.110649	17.896417	15.015197	8.997501	1.265183	-5.847187	-11.180444	1.772679						-10.7	-7.1	-0.5	6.6	15.0	22.8	24.7	21.9	15.1	5.8	-2.8	-8.2	6.9
298	52.997658	68.79007	357.11142	-7.374216	-3.441108	4.056552	12.311144	21.278312	29.362856	31.283971	28.590856	21.051024	10.247194	0.084385	-5.312192	11.844898			-14.133743	-10.840662	-5.257832	0.772408	8.603606	16.099623	17.930444	15.106641	9.048755	1.291465	-5.873531	-11.224932	1.79352						-10.8	-7.1	-0.6	6.5	14.9	22.7	24.6	21.8	15.0	5.8	-2.9	-8.3	6.8
299	52.995026	69.151642	311.425018	-7.048411	-2.78104	4.911945	12.988218	22.059968	30.113123	31.969993	29.295708	21.711302	10.78571	0.546787	-4.993459	12.46332			-14.282699	-11.043689	-5.207751	0.832032	8.770854	16.359667	18.226418	15.169277	8.973997	1.118356	-6.069449	-11.469486	1.781461						-10.7	-6.9	-0.1	6.9	15.4	23.2	25.1	22.2	15.3	6.0	-2.8	-8.2	7.1
300	52.991405	69.513611	330.396301	-7.415225	-3.242107	4.302479	12.451086	21.491771	29.601312	31.520208	28.883455	21.28749	10.416471	0.234232	-5.302651	12.019043			-14.552979	-11.218745	-5.51436	0.492981	8.401924	15.962069	17.856533	14.816726	8.686012	0.952999	-6.063651	-11.598177	1.518444						-11.0	-7.2	-0.6	6.5	14.9	22.8	24.7	21.9	15.0	5.7	-2.9	-8.5	6.8
301	52.986801	69.875549	323.979675	-7.410858	-3.1495	4.434547	12.549351	21.622605	29.728396	31.620638	29.015967	21.380253	10.468971	0.307482	-5.304648	12.105267			-14.672318	-11.297729	-5.549646	0.516565	8.509459	16.111125	18.008729	14.903553	8.672096	0.870953	-6.143552	-11.742665	1.515548						-11.0	-7.2	-0.6	6.5	15.1	22.9	24.8	22.0	15.0	5.7	-2.9	-8.5	6.8
302	52.98122	70.237305	353.883392	-7.645056	-3.555211	3.796321	12.059198	21.14481	29.266365	31.199034	28.646886	20.986294	10.100071	0.007064	-5.491171	11.70955			-14.515624	-11.150618	-5.57901	0.485032	8.465863	16.009025	17.983573	15.025511	8.827738	0.996589	-6.013911	-11.55796	1.581351						-11.1	-7.4	-0.9	6.3	14.8	22.6	24.6	21.8	14.9	5.5	-3.0	-8.5	6.6
303	52.974655	70.59903	330.552216	-7.577301	-3.293137	4.173113	12.30678	21.448916	29.618867	31.54181	29.003933	21.286642	10.317102	0.191156	-5.412971	11.967076			-14.610765	-11.244938	-5.5886	0.412627	8.508241	16.093959	18.078676	15.016685	8.777999	0.908258	-6.119031	-11.75429	1.539902						-11.1	-7.3	-0.7	6.4	15.0	22.9	24.8	22.0	15.0	5.6	-3.0	-8.6	6.8
304	52.96711	70.960602	256.699707	-7.115376	-2.407534	5.26424	13.295432	22.571471	30.644835	32.529082	29.944647	22.160649	11.07186	0.857854	-4.941682	12.822957			-14.536599	-11.108503	-5.271367	0.854365	9.083137	16.796619	18.802556	15.612485	9.184249	1.082395	-6.124812	-11.76008	1.884537						-10.8	-6.8	0.0	7.1	15.8	23.7	25.7	22.8	15.7	6.1	-2.6	-8.4	7.4
305	52.958588	71.321838	265.672791	-7.463202	-2.87618	4.760117	12.815468	22.094697	30.234487	32.192729	29.60662	21.813236	10.761591	0.592697	-5.264456	12.438984			-14.677758	-11.14485	-5.360233	0.620574	8.834042	16.501488	18.476731	15.335507	8.967811	1.003607	-6.044187	-11.85242	1.721693						-11.1	-7.0	-0.3	6.7	15.5	23.4	25.3	22.5	15.4	5.9	-2.7	-8.6	7.1
306	52.949089	71.683167	250.361633	-7.453561	-2.813719	4.851421	12.861415	22.19667	30.432915	32.451034	29.847354	21.943301	10.832075	0.646346	-5.248796	12.545538			-14.647154	-11.064695	-5.29333	0.600415	8.843075	16.622279	18.625769	15.475924	9.061787	1.062795	-5.976282	-11.806083	1.792042						-11.1	-6.9	-0.2	6.7	15.5	23.5	25.5	22.7	15.5	5.9	-2.7	-8.5	7.2
307	52.938602	72.04425	196.56958	-7.143878	-2.156913	5.591984	13.587566	23.007981	31.15668	33.124093	30.498865	22.535641	11.33165	1.095957	-4.951942	13.139807			-14.551597	-10.83713	-4.979923	0.950493	9.287061	17.150962	19.142241	15.872579	9.321459	1.202694	-5.929747	-11.751996	2.073091						-10.8	-6.5	0.3	7.3	16.1	24.2	26.1	23.2	15.9	6.3	-2.4	-8.4	7.6
308	52.927143	72.405273	205.801849	-7.423071	-2.603281	5.193828	13.197802	22.61389	30.860674	32.872076	30.269301	22.261096	11.043395	0.831602	-5.231154	12.823846			-14.737532	-10.983265	-5.147236	0.693328	9.040344	16.908718	18.926831	15.678037	9.130226	1.063251	-5.928568	-11.862379	1.89848						-11.1	-6.8	0.0	6.9	15.8	23.9	25.9	23.0	15.7	6.1	-2.5	-8.5	7.4
309	52.914703	72.766052	185.157745	-7.454823	-2.541285	5.324449	13.340438	22.812751	31.059163	33.07486	30.49192	22.447482	11.144348	0.892963	-5.260354	12.944326			-14.814304	-10.989282	-5.13132	0.738772	9.179027	17.069097	19.119487	15.846814	9.211577	1.040332	-5.918707	-11.90873	1.953564						-11.1	-6.8	0.1	7.0	16.0	24.1	26.1	23.2	15.8	6.1	-2.5	-8.6	7.4
310	52.901287	73.126556	131.638321	-7.287433	-2.06999	5.89429	13.972114	23.51473	31.688645	33.659303	31.062361	23.012294	11.603776	1.270352	-5.054658	13.438815			-14.84678	-10.887943	-4.944978	1.051442	9.583729	17.512958	19.552469	16.166322	9.388859	1.09113	-5.905013	-11.89673	2.155455						-11.1	-6.5	0.5	7.5	16.5	24.6	26.6	23.6	16.2	6.3	-2.3	-8.5	7.8
311	52.886902	73.486877	122.062477	-7.301163	-2.110651	5.91777	13.978079	23.510718	31.762922	33.787501	31.173147	23.090183	11.604342	1.273158	-5.068837	13.468097			-14.804532	-10.829078	-4.929664	1.028954	9.565223	17.525721	19.58927	16.231152	9.379891	1.075027	-5.844824	-11.844034	2.178592						-11.1	-6.5	0.5	7.5	16.5	24.6	26.7	23.7	16.2	6.3	-2.3	-8.5	7.8
312	52.871544	73.846893	112.787285	-7.354908	-2.124352	5.918066	14.081758	23.558171	31.750836	33.813871	31.19183	23.144568	11.650013	1.336727	-5.087511	13.489922			-14.858098	-10.862483	-4.90902	1.142416	9.696218	17.555657	19.624592	16.221917	9.361288	1.04783	-5.849437	-11.873698	2.191432						-11.1	-6.5	0.5	7.6	16.6	24.7	26.7	23.7	16.3	6.3	-2.3	-8.5	7.8
313	52.855213	74.206757	130.099426	-7.436329	-2.306949	5.676692	13.872693	23.302859	31.541624	33.654803	31.018005	22.944124	11.472047	1.209458	-5.1842	13.313736			-14.879308	-10.917516	-5.02541	1.019701	9.581058	17.444318	19.563783	16.176703	9.335702	1.010035	-5.865159	-11.870112	2.131149						-11.2	-6.6	0.3	7.4	16.4	24.5	26.6	23.6	16.1	6.2	-2.3	-8.5	7.7
314	52.837914	74.566284	152.400009	-7.472479	-2.4475	5.468463	13.624348	23.072627	31.47275	33.648074	30.980122	22.821577	11.308566	1.075397	-5.269172	13.190231			-14.943263	-11.033104	-5.226304	0.801696	9.377855	17.380055	19.551632	16.138018	9.249414	0.846523	-5.973988	-11.949532	2.01825						-11.2	-6.7	0.1	7.2	16.2	24.4	26.6	23.6	16.0	6.1	-2.4	-8.6	7.6
315	52.819633	74.92569	163.296082	-7.69404	-2.649005	5.173406	13.492399	22.936326	31.306263	33.498812	30.806671	22.683459	11.191345	0.954194	-5.492506	13.017277			-15.289565	-11.368847	-5.481278	0.700546	9.29799	17.291239	19.462312	15.979167	9.04151	0.585786	-6.151488	-12.255397	1.817665						-11.5	-7.0	-0.2	7.1	16.1	24.3	26.5	23.4	15.9	5.9	-2.6	-8.9	7.4
316	52.800396	75.284637	146.924866	-7.538062	-2.29712	5.55425	13.829122	23.332625	31.772498	33.993254	31.208875	23.006221	11.406686	1.142361	-5.340312	13.3392			-15.398869	-11.371027	-5.438953	0.723074	9.397837	17.5795	19.787208	16.278708	9.134886	0.493481	-6.245924	-12.366524	1.881117						-11.5	-6.8	0.1	7.3	16.4	24.7	26.9	23.7	16.1	6.0	-2.6	-8.9	7.6
317	52.780186	75.643341	135.970428	-7.527607	-2.24369	5.642755	13.963145	23.444298	31.913337	34.202632	31.347285	23.121405	11.485829	1.195209	-5.335063	13.434128			-15.465159	-11.359607	-5.435468	0.712285	9.406364	17.641937	19.877496	16.367584	9.125265	0.399908	-6.27406	-12.418554	1.881499						-11.5	-6.8	0.1	7.3	16.4	24.8	27.0	23.9	16.1	5.9	-2.5	-8.9	7.7
318	52.75901	76.00174	121.919998	-7.40362	-2.070504	5.875465	14.211296	23.674979	32.169449	34.583485	31.635649	23.356102	11.655333	1.336384	-5.220618	13.650284			-15.352498	-11.265699	-5.439535	0.812175	9.545184	17.824047	20.114034	16.547491	9.232157	0.410309	-6.257988	-12.310952	1.988227						-11.4	-6.7	0.2	7.5	16.6	25.0	27.3	24.1	16.3	6.0	-2.5	-8.8	7.8
319	52.73687	76.359833	121.919998	-7.477194	-2.188485	5.779504	14.206707	23.610789	32.101669	34.62809	31.61425	23.344941	11.636028	1.32098	-5.290852	13.607202			-15.368049	-11.358652	-5.559202	0.843291	9.590063	17.78735	20.110743	16.486372	9.19006	0.339634	-6.231382	-12.287287	1.961912						-11.4	-6.8	0.1	7.5	16.6	24.9	27.4	24.1	16.3	6.0	-2.5	-8.8	7.8
320	52.713783	76.717438	121.919998	-7.436431	-2.159409	5.806193	14.195842	23.621945	32.142308	34.751769	31.661691	23.365546	11.628647	1.342401	-5.25921	13.638441			-15.368411	-11.368161	-5.580172	0.798242	9.558229	17.807676	20.213564	16.500015	9.161656	0.260295	-6.215656	-12.287012	1.956689						-11.4	-6.8	0.1	7.5	16.6	25.0	27.5	24.1	16.3	5.9	-2.4	-8.8	7.8
321	52.689724	77.074799	121.919998	-7.396989	-2.094203	5.825194	14.182577	23.675472	32.25244	34.922051	31.776484	23.407316	11.62421	1.376898	-5.232391	13.693255			-15.431822	-11.411786	-5.577632	0.730463	9.508762	17.860969	20.372371	16.608358	9.149205	0.17342	-6.229999	-12.356821	1.949624						-11.4	-6.8	0.1	7.5	16.6	25.1	27.6	24.2	16.3	5.9	-2.4	-8.8	7.8
322	52.664703	77.431763	121.919998	-7.403661	-2.108435	5.776975	14.129871	23.6638	32.305471	35.002487	31.836631	23.414047	11.596981	1.390769	-5.23803	13.697242			-15.552797	-11.52262	-5.614961	0.63582	9.43699	17.888295	20.474005	16.695601	9.103489	0.069807	-6.245084	-12.447681	1.910072						-11.5	-6.8	0.1	7.4	16.6	25.1	27.7	24.3	16.3	5.8	-2.4	-8.8	7.8
323	52.638737	77.788269	119.457924	-7.339257	-2.048971	5.822714	14.169032	23.708981	32.377214	35.097235	31.929591	23.453362	11.607343	1.463423	-5.182396	13.754856			-15.521728	-11.497244	-5.598813	0.647383	9.449149	17.97851	20.60592	16.821301	9.130006	0.052574	-6.175541	-12.399978	1.957628						-11.4	-6.8	0.1	7.4	16.6	25.2	27.9	24.4	16.3	5.8	-2.4	-8.8	7.9
324	52.611813	78.14447	121.919998	-7.345319	-2.097787	5.780535	14.135072	23.672783	32.333867	35.073861	31.897916	23.409141	11.567964	1.497479	-5.167399	13.729843			-15.502879	-11.500044	-5.602471	0.703605	9.502163	18.029675	20.681844	16.915646	9.160714	0.094541	-6.100801	-12.319147	2.005237						-11.4	-6.8	0.1	7.4	16.6	25.2	27.9	24.4	16.3	5.8	-2.3	-8.7	7.9
325	52.583935	78.500214	121.919998	-7.305261	-2.030393	5.840856	14.196023	23.743647	32.353915	35.121444	31.938971	23.444738	11.591875	1.587378	-5.097086	13.782176			-15.468416	-11.442986	-5.551794	0.77396	9.601945	18.106914	20.779553	17.020264	9.199049	0.14001	-6.061517	-12.261113	2.069656						-11.4	-6.7	0.1	7.5	16.7	25.2	28.0	24.5	16.3	5.9	-2.2	-8.7	7.9
326	52.588367	60.878052	251.829788	-6.385574	-2.388112	5.978643	13.744678	23.419662	31.185101	33.022321	30.458959	23.059955	12.400137	1.623188	-4.524896	13.466172			-13.877457	-10.4991	-4.499962	1.465453	9.548069	16.65858	18.540183	15.540314	9.543749	1.758282	-5.527054	-11.072318	2.298228						-10.1	-6.4	0.7	7.6	16.5	23.9	25.8	23.0	16.3	7.1	-2.0	-7.8	7.9
327	52.60717	61.235565	218.712067	-6.439402	-2.349104	6.123679	13.928152	23.610916	31.38968	33.188751	30.625662	23.210228	12.486252	1.692725	-4.535037	13.577709			-13.963019	-10.446135	-4.435365	1.560596	9.615922	16.745616	18.601674	15.575322	9.55588	1.75619	-5.480444	-11.105978	2.331688						-10.2	-6.4	0.8	7.7	16.6	24.1	25.9	23.1	16.4	7.1	-1.9	-7.8	8.0
328	52.625015	61.593384	212.572006	-6.563104	-2.469753	6.014076	13.819561	23.490428	31.358837	33.178783	30.603568	23.125753	12.337893	1.585895	-4.6353	13.48722			-14.009454	-10.420072	-4.481475	1.484841	9.536903	16.705051	18.594296	15.571196	9.501261	1.702799	-5.476578	-11.162713	2.295505						-10.3	-6.4	0.8	7.7	16.5	24.0	25.9	23.1	16.3	7.0	-1.9	-7.9	7.9
329	52.641891	61.951447	205.05748	-6.646599	-2.528381	5.984176	13.83813	23.474401	31.237019	33.065659	30.483682	23.02528	12.244175	1.548362	-4.689453	13.419704			-14.111221	-10.467689	-4.450431	1.534703	9.566486	16.665253	18.509634	15.489802	9.460304	1.69074	-5.513722	-11.231518	2.261862						-10.4	-6.5	0.8	7.7	16.5	24.0	25.8	23.0	16.2	7.0	-2.0	-8.0	7.8
330	52.657799	62.309814	213.360001	-6.685358	-2.598203	5.875107	13.69843	23.348313	31.17603	33.044929	30.434349	22.910443	12.075615	1.432025	-4.735082	13.331383			-14.082856	-10.435055	-4.458611	1.484926	9.552421	16.707211	18.588481	15.580344	9.581364	1.739468	-5.546038	-11.229746	2.290159						-10.4	-6.5	0.7	7.6	16.5	23.9	25.8	23.0	16.2	6.9	-2.1	-8.0	7.8
331	52.672741	62.668396	213.360001	-6.688585	-2.609375	5.879274	13.672339	23.32752	31.174968	33.030388	30.393313	22.862968	11.99864	1.404379	-4.72595	13.30999			-14.112499	-10.474573	-4.451539	1.436576	9.512635	16.665576	18.552369	15.544247	9.586364	1.737806	-5.593114	-11.264789	2.261588						-10.4	-6.5	0.7	7.6	16.4	23.9	25.8	23.0	16.2	6.9	-2.1	-8.0	7.8
332	52.686707	63.02713	213.360001	-6.691873	-2.620956	5.880144	13.65323	23.30892	31.147728	32.98724	30.348905	22.819966	11.938083	1.375085	-4.721437	13.28542			-14.105986	-10.486417	-4.435907	1.407515	9.498342	16.670599	18.554449	15.535781	9.617767	1.730856	-5.612218	-11.283397	2.257615						-10.4	-6.6	0.7	7.5	16.4	23.9	25.8	22.9	16.2	6.8	-2.1	-8.0	7.8
333	52.699707	63.386169	213.360001	-6.714465	-2.659336	5.848182	13.607842	23.288452	31.154185	33.000245	30.351643	22.78433	11.873959	1.331045	-4.747245	13.259903			-14.16537	-10.568246	-4.50402	1.312249	9.430532	16.670917	18.575962	15.521467	9.579805	1.68999	-5.663783	-11.330861	2.212387						-10.4	-6.6	0.7	7.5	16.4	23.9	25.8	22.9	16.2	6.8	-2.2	-8.0	7.7
334	52.711735	63.745392	212.556152	-6.8041	-2.753112	5.750571	13.61061	23.230471	31.005507	32.873353	30.219554	22.673502	11.766417	1.236666	-4.842885	13.16388			-14.119291	-10.515679	-4.41413	1.439974	9.574026	16.794142	18.645929	15.629923	9.703542	1.790548	-5.600944	-11.279666	2.304031						-10.5	-6.6	0.7	7.5	16.4	23.9	25.8	22.9	16.2	6.8	-2.2	-8.1	7.7
335	52.722782	64.104645	188.69635	-6.688677	-2.562151	6.049357	13.854641	23.499559	31.322253	33.226029	30.526123	22.932676	11.923236	1.349475	-4.746534	13.390499			-14.121678	-10.457478	-4.344659	1.414701	9.517867	16.803835	18.669323	15.604138	9.625492	1.732948	-5.622113	-11.256749	2.297136						-10.4	-6.5	0.9	7.6	16.5	24.1	25.9	23.1	16.3	6.8	-2.1	-8.0	7.8
336	52.732868	64.464203	168.412308	-7.268268	-2.957095	5.499189	13.928624	23.343716	30.830446	32.657036	30.016545	22.684496	11.872001	1.253113	-5.111482	13.06236			-14.612729	-10.871877	-4.515067	1.742595	9.646139	16.645729	18.229578	15.040134	9.272209	1.609902	-5.662194	-11.591447	2.077748						-10.9	-6.9	0.5	7.8	16.5	23.7	25.4	22.5	16.0	6.7	-2.2	-8.4	7.6
337	52.741974	64.823914	157.517487	-6.784832	-2.523074	6.072063	14.13542	23.66516	31.434661	33.308392	30.607556	23.084669	12.050717	1.433488	-4.747329	13.478074			-14.112391	-10.374231	-4.22751	1.76578	9.711198	16.959489	18.71603	15.57634	9.657531	1.824061	-5.490211	-11.153277	2.404401						-10.4	-6.4	0.9	8.0	16.7	24.2	26.0	23.1	16.4	6.9	-2.0	-8.0	7.9
338	52.750103	65.183594	181.243301	-6.792697	-2.661266	5.829083	13.912784	23.420197	31.349712	33.26285	30.54514	22.951995	11.850905	1.269435	-4.800686	13.344788			-14.087681	-10.408837	-4.328079	1.648571	9.561516	16.906815	18.717542	15.629016	9.6663	1.825583	-5.518638	-11.149668	2.37187						-10.4	-6.5	0.8	7.8	16.5	24.1	26.0	23.1	16.3	6.8	-2.1	-8.0	7.9
339	52.757263	65.543854	213.360001	-7.088181	-3.07269	5.099288	13.471947	22.898929	30.853737	32.777332	30.079874	22.523242	11.48925	0.936049	-5.044639	12.910345			-14.224938	-10.62252	-4.69479	1.492207	9.383011	16.672106	18.451927	15.390369	9.489673	1.741161	-5.562474	-11.218847	2.191407						-10.7	-6.8	0.2	7.5	16.1	23.8	25.6	22.7	16.0	6.6	-2.3	-8.1	7.6
340	52.763439	65.9039	213.747955	-6.902389	-2.861969	5.445486	13.642881	23.04038	31.114407	32.999094	30.297543	22.680249	11.582211	1.019	-4.920698	13.094683			-14.108419	-10.546216	-4.622153	1.462904	9.354343	16.764564	18.588662	15.531273	9.545238	1.713665	-5.630746	-11.147924	2.242099						-10.5	-6.7	0.4	7.6	16.2	23.9	25.8	22.9	16.1	6.6	-2.3	-8.0	7.7
341	52.768639	66.264038	226.058441	-6.953195	-2.935699	5.267728	13.498558	22.814764	30.970116	32.83823	30.156288	22.524722	11.467063	0.925164	-4.966603	12.967261			-14.132755	-10.599602	-4.770035	1.319795	9.172185	16.626976	18.440364	15.400734	9.412462	1.622081	-5.671599	-11.149142	2.139289						-10.5	-6.8	0.2	7.4	16.0	23.8	25.6	22.8	16.0	6.5	-2.4	-8.1	7.6
342	52.772861	66.623993	229.083511	-6.87571	-2.811965	5.402943	13.542533	22.785627	31.01123	32.839934	30.13989	22.503953	11.485453	0.977219	-4.894785	13.00886			-14.098876	-10.596333	-4.794554	1.2695	9.102915	16.656892	18.431239	15.399691	9.38552	1.568027	-5.717484	-11.136566	2.122498						-10.5	-6.7	0.3	7.4	15.9	23.8	25.6	22.8	15.9	6.5	-2.4	-8.0	7.6
343	52.776108	66.984131	262.49939	-6.962913	-3.084406	4.95991	13.173849	22.29512	30.564691	32.427373	29.743093	22.103752	11.170306	0.763916	-4.958427	12.683022			-14.13328	-10.631605	-4.924666	1.134807	8.882585	16.469786	18.246437	15.260529	9.273939	1.478495	-5.69684	-11.118968	2.020102						-10.5	-6.9	0.0	7.2	15.6	23.5	25.3	22.5	15.7	6.3	-2.5	-8.0	7.4
344	52.778378	67.344482	293.385651	-7.026176	-3.202261	4.719604	12.940536	21.981793	30.266836	32.123348	29.443075	21.803282	10.921599	0.599198	-5.022002	12.462403			-14.150023	-10.717866	-5.048123	1.012544	8.791578	16.403746	18.157322	15.191548	9.221957	1.38512	-5.763043	-11.151783	1.944415						-10.6	-7.0	-0.2	7.0	15.4	23.3	25.1	22.3	15.5	6.2	-2.6	-8.1	7.2
345	52.779667	67.70459	307.833496	-7.030896	-3.116833	4.745125	12.918333	21.913915	30.159282	31.998622	29.319248	21.710518	10.865198	0.569358	-5.029893	12.418498			-14.204658	-10.808069	-5.128169	0.849622	8.624513	16.215522	17.936105	14.9685	9.005447	1.218805	-5.888641	-11.258469	1.794209						-10.6	-7.0	-0.2	6.9	15.3	23.2	25.0	22.1	15.4	6.0	-2.7	-8.1	7.1
346	52.779976	68.07132	328.58902	-7.17686	-3.217354	4.517195	12.78843	21.75472	29.898665	31.727358	29.044038	21.480829	10.706849	0.448353	-5.14272	12.235792			-14.302931	-10.927643	-5.248967	0.781062	8.58193	16.146544	17.814031	14.827869	8.860822	1.09429	-5.975566	-11.379152	1.689357						-10.7	-7.1	-0.4	6.8	15.2	23.0	24.8	21.9	15.2	5.9	-2.8	-8.3	7.0
347	52.779308	68.427032	351.490601	-7.170388	-3.215	4.481664	12.686244	21.67887	29.861763	31.718721	29.006768	21.406602	10.585533	0.361959	-5.155426	12.187276			-14.292874	-10.96489	-5.298425	0.722517	8.572788	16.215402	17.969432	15.032928	8.872025	0.994899	-6.046332	-11.426323	1.695929						-10.7	-7.1	-0.4	6.7	15.1	23.0	24.8	22.0	15.1	5.8	-2.8	-8.3	6.9
348	52.777664	68.786346	377.970367	-7.378156	-3.466193	4.080906	12.342571	21.330793	29.470247	31.378571	28.700731	21.118757	10.292036	0.104869	-5.347709	11.885619			-14.390757	-11.091401	-5.479716	0.557206	8.396219	15.989083	17.836718	14.935095	8.744854	0.915798	-6.064598	-11.493018	1.57129						-10.9	-7.3	-0.7	6.4	14.9	22.7	24.6	21.8	14.9	5.6	-3.0	-8.4	6.7
349	52.775043	69.146881	332.403412	-7.083488	-2.797344	4.932498	13.058148	22.14889	30.206345	32.026021	29.352114	21.759716	10.819352	0.553656	-5.076963	12.491579			-14.372991	-11.091218	-5.249885	0.824486	8.779218	16.446746	18.296907	15.253304	8.939509	0.960562	-6.145237	-11.618477	1.75191						-10.7	-6.9	-0.2	6.9	15.5	23.3	25.2	22.3	15.3	5.9	-2.8	-8.3	7.1
350	52.771439	69.507019	323.495392	-7.148207	-2.801071	4.921406	13.014015	22.127211	30.218214	32.0599	29.413661	21.782755	10.811556	0.552386	-5.120026	12.485983			-14.633084	-11.295621	-5.438518	0.596337	8.575189	16.273888	18.135114	14.991907	8.63592	0.711707	-6.261226	-11.811482	1.540011						-10.9	-7.0	-0.3	6.8	15.4	23.2	25.1	22.2	15.2	5.8	-2.9	-8.5	7.0
351	52.766861	69.867065	322.945313	-7.223204	-2.82511	4.866071	12.955891	22.080317	30.218491	32.061855	29.453267	21.771642	10.775894	0.530381	-5.177233	12.457355			-14.751553	-11.34229	-5.533654	0.522207	8.558817	16.297202	18.173744	14.999697	8.552655	0.621598	-6.332244	-11.929554	1.486386						-11.0	-7.1	-0.3	6.7	15.3	23.3	25.1	22.2	15.2	5.7	-2.9	-8.6	7.0
352	52.761303	70.227295	349.248505	-7.439977	-3.17291	4.409888	12.507133	21.632288	29.871986	31.768677	29.20136	21.45163	10.447651	0.29157	-5.347334	12.135163			-14.704553	-11.310662	-5.648123	0.403375	8.510415	16.285631	18.217399	15.137172	8.642356	0.68609	-6.23115	-11.846327	1.511802						-11.1	-7.2	-0.6	6.5	15.1	23.1	25.0	22.2	15.0	5.6	-3.0	-8.6	6.8
353	52.754765	70.587311	345.417145	-7.586281	-3.271696	4.236501	12.393433	21.578794	29.84177	31.754965	29.223517	21.43594	10.411693	0.227362	-5.454948	12.065921			-14.849208	-11.441423	-5.776389	0.271809	8.430244	16.152568	18.104001	14.978665	8.509171	0.606593	-6.303181	-11.972296	1.392546						-11.2	-7.4	-0.8	6.3	15.0	23.0	24.9	22.1	15.0	5.5	-3.0	-8.7	6.7
354	52.747257	70.947235	275.770325	-7.22542	-2.465571	5.247494	13.332159	22.587744	30.638483	32.492543	29.92777	22.149796	11.083901	0.852523	-5.066476	12.796246			-14.796661	-11.348072	-5.401122	0.757859	9.009337	16.733367	18.648231	15.373989	8.800598	0.72657	-6.348817	-12.017415	1.678155						-11.0	-6.9	-0.1	7.0	15.8	23.7	25.6	22.7	15.5	5.9	-2.7	-8.5	7.2
355	52.738773	71.306885	287.497955	-7.373759	-2.715897	4.935614	12.933893	22.232086	30.433265	32.352173	29.775205	21.916521	10.831124	0.665739	-5.215563	12.5642			-14.797539	-11.276692	-5.483165	0.472179	8.753643	16.548566	18.500841	15.276259	8.701263	0.671416	-6.233683	-12.016229	1.593072						-11.1	-7.0	-0.3	6.7	15.5	23.5	25.4	22.5	15.3	5.8	-2.8	-8.6	7.1
356	52.729313	71.666565	286.495056	-7.410548	-2.761575	4.883256	12.836899	22.136504	30.389987	32.359994	29.778269	21.848385	10.741925	0.602207	-5.255579	12.512477			-14.692277	-11.133521	-5.361788	0.458448	8.721913	16.537581	18.513217	15.351298	8.801371	0.782838	-6.114597	-11.895007	1.664123						-11.1	-6.9	-0.2	6.6	15.4	23.5	25.4	22.6	15.3	5.8	-2.8	-8.6	7.1
357	52.718876	72.026031	223.509995	-7.03218	-1.959265	5.736228	13.716691	23.116909	31.246874	33.134409	30.545273	22.555638	11.367241	1.158229	-4.877081	13.225747			-14.597615	-10.946854	-5.0935	0.902349	9.271829	17.181338	19.151982	15.862386	9.159119	0.952825	-6.111377	-11.864493	1.988999						-10.8	-6.5	0.3	7.3	16.2	24.2	26.1	23.2	15.9	6.2	-2.5	-8.4	7.6
358	52.707466	72.385345	219.940567	-7.26009	-2.255353	5.497031	13.494843	22.910292	31.086932	32.971296	30.413492	22.424363	11.203516	1.004757	-5.09911	13.032664			-14.722081	-10.976285	-5.144298	0.756959	9.168241	17.0541	19.028237	15.756729	9.069242	0.900239	-6.032426	-11.904189	1.912872						-11.0	-6.6	0.2	7.1	16.0	24.1	26.0	23.1	15.7	6.1	-2.5	-8.5	7.5
359	52.695087	72.744507	182.62796	-7.214662	-2.028558	5.80449	13.836337	23.308434	31.460925	33.339684	30.780894	22.774363	11.462113	1.210256	-5.02183	13.30937			-14.776353	-10.928904	-5.037771	0.926459	9.421832	17.325591	19.315084	15.976237	9.228918	0.947052	-5.997268	-11.906352	2.04121						-11.0	-6.5	0.4	7.4	16.4	24.4	26.3	23.4	16.0	6.2	-2.4	-8.5	7.7
360	52.681736	73.103455	129.759964	-6.930021	-1.48749	6.404939	14.440736	23.9515	32.112246	33.991219	31.401971	23.350334	11.906699	1.6066	-4.68259	13.838845			-14.621926	-10.685176	-4.795483	1.189977	9.722007	17.715936	19.759724	16.375879	9.48049	1.050815	-5.876504	-11.764885	2.295905						-10.8	-6.1	0.8	7.8	16.8	24.9	26.9	23.9	16.4	6.5	-2.1	-8.2	8.1
361	52.667416	73.462097	131.397415	-7.147382	-1.881	6.10403	14.15261	23.634561	31.905526	33.845557	31.26084	23.197329	11.733676	1.442469	-4.883768	13.613704			-14.671833	-10.784995	-4.889658	0.99571	9.512295	17.478406	19.525652	16.14615	9.282604	0.950707	-5.800044	-11.746345	2.166554						-10.9	-6.3	0.6	7.6	16.6	24.7	26.7	23.7	16.2	6.3	-2.2	-8.3	7.9
362	52.652126	73.820465	129.087997	-7.261172	-2.008137	5.97714	14.132545	23.564464	31.763383	33.75922	31.169698	23.142473	11.700439	1.436696	-4.96641	13.534195			-14.772825	-10.866746	-4.932452	1.04896	9.558804	17.420763	19.483442	16.049352	9.213112	0.916553	-5.787617	-11.785265	2.12884						-11.0	-6.4	0.5	7.6	16.6	24.6	26.6	23.6	16.2	6.3	-2.2	-8.4	7.8
363	52.635864	74.178802	140.323395	-7.127773	-1.897314	6.055992	14.10528	23.565646	31.882197	33.960957	31.321284	23.180812	11.674674	1.44069	-4.887084	13.60628			-14.661423	-10.749244	-4.920371	1.020812	9.547391	17.571553	19.689976	16.299114	9.401515	0.964996	-5.808368	-11.710472	2.220456						-10.9	-6.3	0.6	7.6	16.6	24.7	26.8	23.8	16.3	6.3	-2.2	-8.3	7.9
364	52.618637	74.536743	152.400009	-7.139711	-1.891096	5.990291	14.071464	23.518103	31.844554	33.963356	31.282435	23.1308	11.6125	1.406254	-4.926195	13.571896			-14.743881	-10.81638	-4.993718	1.002776	9.541522	17.611725	19.753022	16.352148	9.407656	0.866646	-5.921005	-11.814115	2.1872						-10.9	-6.4	0.5	7.5	16.5	24.7	26.9	23.8	16.3	6.2	-2.3	-8.4	7.9
365	52.600441	74.894501	166.044098	-7.347866	-2.128135	5.686671	13.831879	23.341184	31.77619	33.94334	31.212671	23.018785	11.478845	1.273253	-5.141831	13.412082			-15.087187	-11.182943	-5.29351	0.777664	9.378864	17.519777	19.679352	16.228052	9.167098	0.549193	-6.111731	-12.115865	1.959064						-11.2	-6.7	0.2	7.3	16.4	24.6	26.8	23.7	16.1	6.0	-2.4	-8.6	7.7
366	52.581291	75.251923	148.740265	-7.382358	-1.968091	5.831187	14.098003	23.617129	31.979015	34.146602	31.352115	23.196487	11.628607	1.402606	-5.149586	13.562643			-15.341068	-11.302214	-5.284437	0.87041	9.501945	17.668984	19.835886	16.325685	9.156544	0.414702	-6.203022	-12.349843	1.941131						-11.4	-6.6	0.3	7.5	16.6	24.8	27.0	23.8	16.2	6.0	-2.4	-8.7	7.8
367	52.561169	75.60907	125.084389	-7.358472	-1.826536	6.051697	14.392488	23.85504	32.152938	34.374115	31.520317	23.387192	11.797389	1.55257	-5.100806	13.733161			-15.469183	-11.321454	-5.173972	0.972275	9.594661	17.778762	19.947999	16.413748	9.119266	0.360251	-6.240815	-12.452131	1.960784						-11.4	-6.6	0.4	7.7	16.7	25.0	27.2	24.0	16.3	6.1	-2.3	-8.8	7.8
368	52.540089	75.965851	121.919998	-7.246989	-1.764569	6.120725	14.451744	23.934131	32.361471	34.740959	31.78629	23.550984	11.85983	1.57996	-5.014744	13.863316			-15.239365	-11.145449	-5.265746	0.95476	9.62005	17.897091	20.146283	16.568013	9.213672	0.388285	-6.155438	-12.221948	2.063351						-11.2	-6.5	0.4	7.7	16.8	25.1	27.4	24.2	16.4	6.1	-2.3	-8.6	8.0
369	52.518055	76.322266	121.919998	-7.241054	-1.816281	6.112781	14.463201	23.917404	32.400653	34.910289	31.876235	23.58738	11.856937	1.578834	-5.024496	13.885157			-15.192741	-11.18829	-5.399738	0.934034	9.636985	17.906316	20.239895	16.551704	9.194301	0.34302	-6.137455	-12.146291	2.061812						-11.2	-6.5	0.4	7.7	16.8	25.2	27.6	24.2	16.4	6.1	-2.3	-8.6	8.0
370	52.495064	76.678345	121.356789	-7.245968	-1.810265	6.121239	14.510031	23.936071	32.360553	34.946028	31.8442	23.550135	11.812426	1.591229	-5.031206	13.882039			-15.073469	-11.060538	-5.241138	1.195103	9.904703	18.142622	20.543458	16.828027	9.465311	0.508125	-5.995203	-12.030674	2.265527						-11.2	-6.4	0.4	7.9	16.9	25.3	27.7	24.3	16.5	6.2	-2.2	-8.5	8.1
371	52.471107	77.03418	121.919998	-7.273307	-1.830771	6.058693	14.441827	23.917375	32.360018	35.00389	31.858654	23.532992	11.786613	1.611091	-5.06032	13.86723			-15.318492	-11.307842	-5.400052	0.941118	9.654215	17.950231	20.425266	16.63141	9.151481	0.197258	-6.128065	-12.249928	2.04555						-11.3	-6.6	0.3	7.7	16.8	25.2	27.7	24.2	16.3	6.0	-2.3	-8.7	8.0
372	52.446205	77.389557	121.919998	-7.208812	-1.772802	6.073759	14.413711	23.971991	32.540934	35.211821	32.036617	23.610664	11.797128	1.654701	-5.027672	13.941837			-15.401584	-11.384176	-5.457003	0.777983	9.552159	18.030439	20.584932	16.772681	9.129465	0.074849	-6.164521	-12.349455	2.013814						-11.3	-6.6	0.3	7.6	16.8	25.3	27.9	24.4	16.4	5.9	-2.3	-8.7	8.0
373	52.420357	77.744476	105.544327	-7.07749	-1.531475	6.35261	14.711213	24.202389	32.638937	35.291682	32.101976	23.717483	11.936755	1.868361	-4.867681	14.112063			-15.416464	-11.333763	-5.257694	0.982537	9.725265	18.202704	20.737618	16.936605	9.223656	0.104518	-6.128254	-12.354943	2.118482						-11.2	-6.4	0.5	7.8	17.0	25.4	28.0	24.5	16.5	6.0	-2.1	-8.6	8.1
374	52.393547	78.099121	121.919998	-7.171747	-1.771272	6.095298	14.446782	23.999727	32.553864	35.266365	32.036627	23.591543	11.778182	1.755197	-4.96478	13.967982			-15.390107	-11.347109	-5.374775	0.838263	9.613215	18.165582	20.750814	16.953947	9.184027	0.056453	-6.04889	-12.25967	2.095146						-11.3	-6.6	0.4	7.6	16.8	25.4	28.0	24.5	16.4	5.9	-2.1	-8.6	8.0
375	52.365791	78.453339	121.919998	-7.03813	-1.613136	6.23583	14.557628	24.173228	32.724596	35.484138	32.23141	23.723811	11.854471	1.856705	-4.830364	14.113349			-15.307128	-11.220635	-5.322747	0.875244	9.726172	18.352738	20.980355	17.17694	9.268684	0.123687	-6.024313	-12.177542	2.204288						-11.2	-6.4	0.5	7.7	16.9	25.5	28.2	24.7	16.5	6.0	-2.1	-8.5	8.2
376	52.337101	78.807068	134.248962	-7.097924	-1.772131	6.07468	14.38505	24.048906	32.662422	35.465725	32.2183	23.664989	11.755895	1.778392	-4.904708	14.0233			-15.323935	-11.310754	-5.448164	0.725662	9.627439	18.290913	20.998735	17.18624	9.133807	0.069088	-6.020203	-12.170964	2.146489						-11.2	-6.5	0.3	7.6	16.8	25.5	28.2	24.7	16.4	5.9	-2.1	-8.5	8.1
377	51.371037	50.42804	69.457855	-2.994302	0.151882	8.027089	15.834493	25.852208	33.656885	36.204558	32.960369	25.753069	15.128107	3.880278	-1.502745	16.079324			-9.151427	-7.226493	-2.053231	3.727833	11.653386	18.523212	20.847378	17.6675	11.671116	4.255582	-2.928032	-7.095834	4.990916						-6.1	-3.5	3.0	9.8	18.8	26.1	28.5	25.3	18.7	9.7	0.5	-4.3	10.5
378	51.417557	50.769501	74.72596	-3.155563	0.025723	7.936545	15.753254	25.75616	33.572246	36.110547	32.875475	25.63978	15.046921	3.798289	-1.614835	15.978712			-9.321856	-7.340684	-2.11163	3.665502	11.588987	18.510977	20.783452	17.613182	11.580111	4.122384	-2.979182	-7.192212	4.909919						-6.2	-3.7	2.9	9.7	18.7	26.0	28.4	25.2	18.6	9.6	0.4	-4.4	10.4
379	51.463192	51.111603	64.333794	-3.172855	0.100385	8.043127	15.88486	25.909194	33.68027	36.194187	32.973624	25.719827	15.134414	3.879285	-1.605668	16.061721			-9.485263	-7.378699	-2.101908	3.669597	11.619546	18.575083	20.798304	17.595835	11.51443	3.973949	-3.04022	-7.303334	4.869777						-6.3	-3.6	3.0	9.8	18.8	26.1	28.5	25.3	18.6	9.6	0.4	-4.5	10.5
380	51.551796	51.797791	66.525352	-3.387979	-0.148463	7.881572	15.792969	25.750934	33.5701	36.077937	32.878821	25.574664	14.980231	3.747266	-1.82844	15.907468			-9.726014	-7.606886	-2.226333	3.474532	11.342987	18.384127	20.52464	17.277823	11.218363	3.725963	-3.142367	-7.407168	4.653306						-6.6	-3.9	2.8	9.6	18.5	26.0	28.3	25.1	18.4	9.4	0.3	-4.6	10.3
381	51.594749	52.141815	70.580406	-3.479056	-0.237579	7.844852	15.772094	25.716433	33.520936	36.02974	32.848696	25.524235	14.918101	3.700356	-1.921556	15.853104			-9.915271	-7.747411	-2.313356	3.429159	11.305496	18.393915	20.510249	17.243267	11.079956	3.629889	-3.248492	-7.557672	4.567477						-6.7	-4.0	2.8	9.6	18.5	26.0	28.3	25.0	18.3	9.3	0.2	-4.7	10.2
382	52.387943	61.265869	223.644669	-6.28589	-2.166019	6.321808	14.122568	23.848063	31.605576	33.393701	30.825017	23.367543	12.622568	1.781495	-4.409252	13.752265			-13.729559	-10.196697	-4.219595	1.687208	9.72983	16.909098	18.748053	15.743475	9.659154	1.844385	-5.361576	-10.946745	2.488919						-10.0	-6.2	1.1	7.9	16.8	24.3	26.1	23.3	16.5	7.2	-1.8	-7.7	8.1
383	52.405708	61.622131	209.185532	-6.377604	-2.227583	6.31124	14.120085	23.870157	31.680369	33.456799	30.890327	23.39426	12.572684	1.755665	-4.467081	13.748277			-13.851563	-10.233585	-4.265607	1.629221	9.673687	16.899222	18.753427	15.692659	9.575267	1.775913	-5.39229	-11.039623	2.434727						-10.1	-6.2	1.0	7.9	16.8	24.3	26.1	23.3	16.5	7.2	-1.8	-7.8	8.1
384	52.422512	61.978607	208.36145	-6.481945	-2.346102	6.193081	14.030375	23.725298	31.521007	33.322411	30.737144	23.248763	12.417931	1.662279	-4.545649	13.623716			-13.935475	-10.286364	-4.286392	1.591014	9.598556	16.798298	18.622332	15.575247	9.503582	1.714412	-5.43156	-11.110127	2.362794						-10.2	-6.3	1.0	7.8	16.7	24.2	26.0	23.2	16.4	7.1	-1.9	-7.8	8.0
385	52.438347	62.335358	213.360001	-6.618784	-2.505166	5.997662	13.905509	23.552172	31.298009	33.110681	30.494983	23.038783	12.239667	1.543998	-4.65998	13.449794			-14.050369	-10.395865	-4.343949	1.563262	9.549171	16.676072	18.476504	15.442567	9.463633	1.675981	-5.493297	-11.217869	2.27882						-10.3	-6.5	0.8	7.7	16.6	24.0	25.8	23.0	16.3	7.0	-2.0	-7.9	7.9
386	52.453224	62.692383	213.360001	-6.664498	-2.546405	5.974529	13.899287	23.522687	31.220812	32.988784	30.380088	22.960867	12.158928	1.510581	-4.698513	13.392262			-14.092831	-10.438456	-4.330863	1.598002	9.604025	16.69119	18.465632	15.440925	9.524668	1.706055	-5.521414	-11.271612	2.281277						-10.4	-6.5	0.8	7.7	16.6	24.0	25.7	22.9	16.2	6.9	-2.0	-8.0	7.8
387	52.467125	63.049561	213.360001	-6.51691	-2.426165	6.134329	13.905718	23.595873	31.410313	33.209331	30.561007	23.056356	12.150344	1.52717	-4.5876	13.501647			-13.933442	-10.303055	-4.282676	1.534913	9.599744	16.829178	18.693047	15.666782	9.69052	1.766696	-5.519594	-11.167563	2.381213						-10.2	-6.4	0.9	7.7	16.6	24.1	26.0	23.1	16.4	7.0	-2.0	-7.9	7.9
388	52.480068	63.406952	213.360001	-6.495215	-2.407865	6.165918	13.910977	23.619648	31.4552	33.264027	30.59678	23.057225	12.102126	1.502336	-4.577734	13.516119			-13.953397	-10.302235	-4.301722	1.469797	9.558745	16.877006	18.760441	15.712084	9.713326	1.742223	-5.570996	-11.179329	2.377162						-10.2	-6.4	0.9	7.7	16.6	24.2	26.0	23.2	16.4	6.9	-2.0	-7.9	7.9
389	52.492039	63.764465	212.325195	-6.608784	-2.512291	6.063772	13.879063	23.563408	31.41991	33.257994	30.559545	23.015869	12.008472	1.417303	-4.687974	13.448024			-14.029026	-10.381633	-4.351316	1.456755	9.585686	16.944093	18.791665	15.735126	9.729985	1.718774	-5.599885	-11.224446	2.364648						-10.3	-6.4	0.9	7.7	16.6	24.2	26.0	23.1	16.4	6.9	-2.1	-8.0	7.9
390	52.503048	64.122223	190.419662	-6.576925	-2.403005	6.253552	14.108942	23.746676	31.577113	33.439049	30.714276	23.174128	12.114114	1.485819	-4.660881	13.581071			-13.980635	-10.284156	-4.238987	1.597542	9.689641	17.056166	18.878661	15.821533	9.788378	1.780685	-5.549149	-11.150125	2.450796						-10.3	-6.3	1.0	7.9	16.7	24.3	26.2	23.3	16.5	6.9	-2.0	-7.9	8.0
391	52.513081	64.480255	159.641556	-6.506664	-2.220052	6.519365	14.43947	24.020165	31.786346	33.636179	30.899694	23.400823	12.316777	1.650912	-4.548977	13.782837			-13.974285	-10.223075	-4.102781	1.81172	9.780403	17.11687	18.896663	15.790758	9.753167	1.795004	-5.494961	-11.068568	2.506743						-10.2	-6.2	1.2	8.1	16.9	24.5	26.3	23.3	16.6	7.1	-1.9	-7.8	8.1
392	52.522144	64.838257	176.204208	-6.578656	-2.420781	6.190905	14.197058	23.757201	31.709803	33.591025	30.849569	23.272676	12.145125	1.491575	-4.611655	13.63282			-13.807979	-10.146132	-4.141389	1.771587	9.670953	17.038346	18.878236	15.806703	9.81392	1.887002	-5.382152	-10.905718	2.540281						-10.2	-6.3	1.0	8.0	16.7	24.4	26.2	23.3	16.5	7.0	-1.9	-7.8	8.1
393	52.530239	65.196411	201.924911	-6.705519	-2.644329	5.819735	13.928654	23.434908	31.470931	33.352568	30.620239	23.034366	11.908794	1.290077	-4.754613	13.396318			-13.989953	-10.382622	-4.378129	1.670862	9.53339	16.93505	18.757645	15.70127	9.728633	1.837076	-5.505712	-11.081517	2.402166						-10.3	-6.5	0.7	7.8	16.5	24.2	26.1	23.2	16.4	6.9	-2.1	-7.9	7.9
394	52.537361	65.554718	213.360001	-6.74213	-2.660032	5.751039	13.896732	23.354943	31.43198	33.271227	30.543993	22.960117	11.840427	1.219539	-4.797144	13.339224			-14.028317	-10.411692	-4.445421	1.649543	9.484291	16.930234	18.721591	15.674967	9.647319	1.749355	-5.58111	-11.116077	2.356224						-10.4	-6.5	0.7	7.8	16.4	24.2	26.0	23.1	16.3	6.8	-2.2	-8.0	7.8
395	52.543514	65.91333	215.387314	-6.683871	-2.565195	5.836079	13.961727	23.337791	31.434762	33.244786	30.532454	22.948196	11.848867	1.244447	-4.747726	13.366026			-14.005245	-10.378934	-4.482374	1.622258	9.401949	16.897418	18.688848	15.654294	9.573511	1.664347	-5.636029	-11.080056	2.326666						-10.3	-6.5	0.7	7.8	16.4	24.2	26.0	23.1	16.3	6.8	-2.2	-7.9	7.8
396	52.548691	66.271729	235.798431	-6.780227	-2.765481	5.529648	13.682328	22.963514	31.151749	32.957412	30.285148	22.672856	11.635601	1.069404	-4.842932	13.129918			-14.060247	-10.442854	-4.667504	1.436436	9.149366	16.696973	18.481495	15.487313	9.404071	1.559427	-5.664194	-11.107213	2.189423						-10.4	-6.6	0.4	7.6	16.1	23.9	25.7	22.9	16.0	6.6	-2.3	-8.0	7.7
397	52.552895	66.630249	243.110245	-6.777662	-2.749924	5.476099	13.611276	22.836724	31.114473	32.914054	30.220248	22.592078	11.595872	1.070869	-4.821252	13.090238			-14.113295	-10.557257	-4.796566	1.312252	9.004047	16.631089	18.385261	15.351925	9.302003	1.437943	-5.722413	-11.147592	2.090616						-10.4	-6.7	0.3	7.5	15.9	23.9	25.6	22.8	15.9	6.5	-2.3	-8.0	7.6
398	52.556126	66.988556	253.061905	-6.707731	-2.626033	5.554641	13.66426	22.842665	31.077191	32.872983	30.179484	22.539054	11.58103	1.112682	-4.735724	13.112875			-14.046639	-10.538359	-4.737538	1.340857	9.04746	16.707435	18.416383	15.362633	9.337573	1.394432	-5.780824	-11.159079	2.112028						-10.4	-6.6	0.4	7.5	15.9	23.9	25.6	22.8	15.9	6.5	-2.3	-7.9	7.6
399	52.55838	67.346588	289.599152	-6.887859	-2.916979	5.061113	13.29224	22.348268	30.573455	32.367697	29.696677	22.077953	11.240887	0.862316	-4.889626	12.735512			-14.159658	-10.711627	-4.967751	1.120353	8.838433	16.48182	18.134399	15.127355	9.118413	1.219297	-5.837506	-11.249537	1.926166						-10.5	-6.8	0.0	7.2	15.6	23.5	25.3	22.4	15.6	6.2	-2.5	-8.1	7.3
400	52.559662	67.703918	312.996368	-6.906572	-2.924558	5.029874	13.176152	22.215126	30.485038	32.284923	29.612521	21.951667	11.099504	0.75751	-4.944419	12.653064			-14.313745	-10.85369	-5.086095	0.892783	8.664459	16.388136	18.058359	15.09347	8.961609	1.009086	-6.026829	-11.427466	1.780007						-10.6	-6.9	0.0	7.0	15.4	23.4	25.2	22.4	15.5	6.1	-2.6	-8.2	7.2
401	52.559978	68.068542	348.844757	-7.143741	-3.338267	4.375798	12.708926	21.701677	29.992507	31.8377	29.168884	21.516147	10.715956	0.426619	-5.135302	12.235575			-14.400721	-10.998505	-5.414503	0.580706	8.335762	16.035981	17.740321	14.814045	8.686799	0.83526	-6.05228	-11.446747	1.559677						-10.8	-7.2	-0.5	6.6	15.0	23.0	24.8	22.0	15.1	5.8	-2.8	-8.3	6.9
402	52.559315	68.424744	363.885498	-7.224141	-3.383571	4.316028	12.633661	21.633552	29.899725	31.768591	29.086937	21.440157	10.60697	0.339188	-5.217557	12.158295			-14.522868	-11.12363	-5.488063	0.530673	8.403401	16.131927	17.857712	14.909979	8.676985	0.758884	-6.13907	-11.581062	1.534572						-10.9	-7.3	-0.6	6.6	15.0	23.0	24.8	22.0	15.1	5.7	-2.9	-8.4	6.8
403	52.557682	68.782349	372.775055	-7.295079	-3.363503	4.328256	12.605847	21.642205	29.883141	31.75283	29.074054	21.447838	10.563938	0.291249	-5.294999	12.136315			-14.628704	-11.255208	-5.572198	0.428813	8.305581	16.048669	17.842344	14.859667	8.559225	0.618508	-6.237521	-11.732232	1.436412						-11.0	-7.3	-0.6	6.5	15.0	23.0	24.8	22.0	15.0	5.6	-3.0	-8.5	6.8
404	52.555069	69.141418	348.566803	-7.190281	-2.961951	4.800074	12.972125	22.09999	30.271534	32.090193	29.424613	21.787123	10.819991	0.514924	-5.191213	12.453094			-14.606998	-11.234478	-5.464716	0.540406	8.512493	16.282087	18.105668	15.029948	8.640602	0.628538	-6.289751	-11.819036	1.527064						-10.9	-7.1	-0.3	6.8	15.3	23.3	25.1	22.2	15.2	5.7	-2.9	-8.5	7.0
405	52.551479	69.500122	328.9935	-7.122103	-2.747888	5.053638	13.187279	22.352361	30.504084	32.305654	29.649401	21.989232	10.959359	0.643198	-5.118147	12.638006			-14.543021	-11.129796	-5.291942	0.692344	8.710305	16.487556	18.331467	15.228696	8.765553	0.69412	-6.235544	-11.776945	1.661066						-10.8	-6.9	-0.1	6.9	15.5	23.5	25.3	22.4	15.4	5.8	-2.8	-8.4	7.1
406	52.546921	69.858673	328.979065	-7.212822	-2.811501	4.93658	13.073145	22.239136	30.445699	32.267363	29.638951	21.925043	10.888129	0.597919	-5.177262	12.567532			-14.627289	-11.137692	-5.387679	0.592231	8.658291	16.457716	18.326267	15.2013	8.674232	0.634707	-6.244683	-11.822096	1.610442						-10.9	-7.0	-0.2	6.8	15.4	23.5	25.3	22.4	15.3	5.8	-2.8	-8.5	7.1
407	52.541389	70.217163	330.71875	-7.283885	-2.840758	4.875958	12.986847	22.188433	30.4213	32.260529	29.6658	21.901106	10.838766	0.57522	-5.214943	12.531198			-14.673953	-11.192513	-5.466086	0.574127	8.714598	16.535215	18.418164	15.284666	8.680581	0.621077	-6.277405	-11.864073	1.612866						-11.0	-7.0	-0.3	6.8	15.5	23.5	25.3	22.5	15.3	5.7	-2.9	-8.5	7.1
408	52.534878	70.575806	329.904053	-7.513075	-3.037751	4.582869	12.784777	22.036895	30.244629	32.110389	29.547888	21.775702	10.734385	0.477357	-5.38582	12.363187			-14.951748	-11.448527	-5.699725	0.37571	8.566542	16.319396	18.189185	14.979634	8.42041	0.485426	-6.373082	-12.08112	1.398508						-11.2	-7.2	-0.6	6.6	15.3	23.3	25.1	22.3	15.1	5.6	-2.9	-8.7	6.9
409	52.527405	70.933777	268.609375	-7.140787	-2.255431	5.547277	13.654023	22.921582	30.92558	32.739888	30.165111	22.392372	11.319224	1.045012	-4.989452	13.027033			-14.773162	-11.237248	-5.218191	0.919495	9.145786	16.871656	18.728895	15.401851	8.765609	0.658329	-6.356763	-11.998912	1.742279						-11.0	-6.7	0.2	7.3	16.0	23.9	25.7	22.8	15.6	6.0	-2.7	-8.5	7.4
410	52.518959	71.291992	278.795288	-7.094685	-2.273563	5.460839	13.431335	22.771323	30.93823	32.812239	30.21781	22.303652	11.18467	0.972469	-4.9722	12.979343			-14.658742	-11.09045	-5.252661	0.686292	8.994336	16.847897	18.772935	15.486173	8.796493	0.661481	-6.230006	-11.890609	1.760261						-10.9	-6.7	0.1	7.1	15.9	23.9	25.8	22.9	15.6	5.9	-2.6	-8.4	7.4
411	52.509544	71.650024	283.857056	-7.184271	-2.377157	5.327058	13.261625	22.606057	30.811216	32.693413	30.109744	22.139117	11.024556	0.867191	-5.061216	12.851444			-14.5511	-10.97266	-5.175361	0.68516	9.007626	16.862378	18.804105	15.603118	8.924232	0.781619	-6.086088	-11.76856	1.842872						-10.9	-6.7	0.1	7.0	15.8	23.8	25.7	22.9	15.5	5.9	-2.6	-8.4	7.3
412	52.499153	72.007904	240.552551	-6.987198	-1.887054	5.83424	13.808055	23.215875	31.363773	33.165663	30.603792	22.6052	11.430411	1.225171	-4.832852	13.295423			-14.608075	-10.967871	-5.109548	0.830437	9.232677	17.130118	19.069358	15.738983	8.978213	0.764648	-6.138513	-11.834842	1.923799						-10.8	-6.4	0.4	7.3	16.2	24.2	26.1	23.2	15.8	6.1	-2.5	-8.3	7.6
413	52.487793	72.365601	223.62117	-7.042611	-1.907251	5.85553	13.839553	23.277429	31.461465	33.248815	30.70442	22.685938	11.457302	1.242924	-4.881991	13.32846			-14.635674	-10.89336	-5.049288	0.826276	9.250638	17.168292	19.110209	15.756436	8.96744	0.757401	-6.065415	-11.792699	1.950021						-10.8	-6.4	0.4	7.3	16.3	24.3	26.2	23.2	15.8	6.1	-2.4	-8.3	7.6
414	52.475471	72.723145	203.354767	-7.10152	-1.947373	5.860907	13.878451	23.319501	31.511144	33.307217	30.774249	22.773002	11.498741	1.277896	-4.910824	13.353449			-14.542475	-10.757836	-4.963206	0.926293	9.360371	17.226793	19.204989	15.901453	9.138362	0.878003	-5.87989	-11.65985	2.069417						-10.8	-6.4	0.4	7.4	16.3	24.4	26.3	23.3	16.0	6.2	-2.3	-8.3	7.7
415	52.462177	73.080444	144.966614	-6.722474	-1.258241	6.607855	14.630928	24.108939	32.250375	34.03121	31.458964	23.442278	12.044808	1.790094	-4.457045	13.993974			-14.374943	-10.539289	-4.697518	1.267438	9.769263	17.744844	19.751813	16.365187	9.483705	1.040575	-5.755258	-11.533705	2.376843						-10.5	-5.9	1.0	7.9	16.9	25.0	26.9	23.9	16.5	6.5	-2.0	-8.0	8.2
416	52.447922	73.437592	143.191223	-6.816204	-1.416903	6.467249	14.476986	23.933998	32.156189	34.006962	31.422244	23.391495	11.962159	1.726174	-4.543204	13.897262			-14.359257	-10.492736	-4.696456	1.144344	9.620281	17.599346	19.627659	16.235686	9.370287	0.987628	-5.68741	-11.486605	2.321897						-10.6	-6.0	0.9	7.8	16.8	24.9	26.8	23.8	16.4	6.5	-2.0	-8.0	8.1
417	52.432697	73.794434	129.905457	-6.733511	-1.225433	6.63825	14.691644	24.127242	32.321801	34.208829	31.607795	23.554779	12.095861	1.872703	-4.447657	14.059359			-14.422374	-10.517133	-4.672715	1.257194	9.740612	17.715447	19.746163	16.303976	9.394471	0.939836	-5.725212	-11.539486	2.351732						-10.6	-5.9	1.0	8.0	16.9	25.0	27.0	24.0	16.5	6.5	-1.9	-8.0	8.2
418	52.416508	74.151093	159.738281	-6.928442	-1.654584	6.208651	14.253228	23.662957	31.960854	33.971625	31.336448	23.244213	11.792393	1.625558	-4.664202	13.734058			-14.451501	-10.628785	-4.847235	1.096755	9.567546	17.579434	19.662568	16.281512	9.426382	0.947639	-5.705919	-11.541854	2.282212						-10.7	-6.1	0.7	7.7	16.6	24.8	26.8	23.8	16.3	6.4	-2.0	-8.1	8.0
419	52.399361	74.507477	152.400009	-6.888936	-1.439661	6.356776	14.471023	23.907499	32.125792	34.172473	31.474034	23.39354	11.924412	1.766011	-4.623125	13.886653			-14.60835	-10.738088	-4.884323	1.190614	9.733301	17.753778	19.826002	16.37344	9.418668	0.836959	-5.870699	-11.718874	2.276036						-10.7	-6.1	0.7	7.8	16.8	24.9	27.0	23.9	16.4	6.4	-2.1	-8.2	8.1
420	52.381252	74.863556	163.780746	-7.050837	-1.641152	6.103809	14.258134	23.763804	32.118505	34.217313	31.474469	23.334438	11.812264	1.653672	-4.789492	13.771244			-14.874055	-11.0146	-5.14355	0.953851	9.554594	17.674885	19.775541	16.300751	9.216049	0.556263	-6.020112	-11.947195	2.086035						-11.0	-6.3	0.5	7.6	16.7	24.9	27.0	23.9	16.3	6.2	-2.2	-8.4	7.9
421	52.362183	75.219421	144.065964	-6.994683	-1.451344	6.310767	14.52566	24.100045	32.42908	34.556758	31.748547	23.581974	11.993738	1.811505	-4.732299	13.989979			-15.064826	-11.142805	-5.107756	0.995398	9.679323	17.870946	19.997261	16.458699	9.228735	0.430471	-6.106396	-12.129277	2.092481						-11.0	-6.3	0.6	7.8	16.9	25.2	27.3	24.1	16.4	6.2	-2.1	-8.4	8.0
422	52.342152	75.574982	122.22863	-7.197065	-1.55543	6.362012	14.712783	24.139241	32.265863	34.477173	31.612987	23.572153	12.047103	1.858557	-4.875336	13.95167			-15.329241	-11.300093	-5.03054	1.150416	9.723826	17.775724	19.889478	16.309692	9.069493	0.343719	-6.118312	-12.316022	2.014012						-11.3	-6.4	0.7	7.9	16.9	25.0	27.2	24.0	16.3	6.2	-2.1	-8.6	8.0
423	52.321167	75.930176	121.919998	-7.006438	-1.424717	6.429122	14.745287	24.270261	32.644346	35.026469	32.043163	23.811699	12.114418	1.873721	-4.739753	14.148965			-15.048619	-11.092824	-5.179396	1.050715	9.715701	17.987478	20.211294	16.590507	9.195608	0.372091	-6.041594	-12.067614	2.141112						-11.0	-6.3	0.6	7.9	17.0	25.3	27.6	24.3	16.5	6.2	-2.1	-8.4	8.1
424	52.299229	76.285126	121.919998	-6.951605	-1.392898	6.491318	14.801653	24.256069	32.640757	35.140537	32.090089	23.834736	12.105361	1.88373	-4.70907	14.182557			-14.895854	-10.953088	-5.150363	1.161235	9.810488	18.04623	20.373713	16.647288	9.305525	0.461466	-5.96313	-11.924727	2.243232						-10.9	-6.2	0.7	8.0	17.0	25.3	27.8	24.4	16.6	6.3	-2.0	-8.3	8.2
425	52.276337	76.639648	115.571007	-7.002687	-1.385272	6.533528	14.914729	24.304403	32.572904	35.122321	32.023326	23.819509	12.122634	1.939921	-4.73532	14.185833			-15.025724	-11.071627	-5.143845	1.313607	9.938241	18.062893	20.408921	16.590256	9.243727	0.370444	-5.993602	-12.02705	2.222187						-11.0	-6.2	0.7	8.1	17.1	25.3	27.8	24.3	16.5	6.2	-2.0	-8.4	8.2
426	52.252491	76.993866	121.882698	-6.962836	-1.375559	6.488086	14.822606	24.322997	32.693361	35.327649	32.164573	23.84837	12.074375	1.930912	-4.726726	14.217317			-15.049506	-11.089967	-5.206271	1.179102	9.841915	18.139562	20.599729	16.760068	9.295299	0.272101	-6.00584	-12.071491	2.222058						-11.0	-6.2	0.6	8.0	17.1	25.4	28.0	24.5	16.6	6.2	-2.0	-8.4	8.2
427	52.227699	77.347717	121.919998	-6.948007	-1.371581	6.470352	14.794319	24.342056	32.772957	35.438188	32.237821	23.858749	12.062982	1.962407	-4.729884	14.240863			-15.143429	-11.183153	-5.236914	1.072953	9.753792	18.174999	20.688323	16.841195	9.253501	0.152257	-6.03476	-12.155552	2.181934						-11.0	-6.3	0.6	7.9	17.0	25.5	28.1	24.5	16.6	6.1	-2.0	-8.4	8.2
428	52.201958	77.701141	109.395332	-6.714047	-1.074275	6.769241	15.067456	24.630239	33.062368	35.737933	32.481276	24.054319	12.228127	2.178436	-4.513845	14.492269			-15.085131	-11.048566	-5.084056	1.177874	9.912588	18.463318	20.995387	17.143857	9.424147	0.191962	-6.002963	-12.108346	2.331673						-10.9	-6.1	0.8	8.1	17.3	25.8	28.4	24.8	16.7	6.2	-1.9	-8.3	8.4
429	52.17527	78.05423	128.73381	-6.903857	-1.384523	6.454102	14.757666	24.326389	32.783514	35.491481	32.222334	23.802782	12.002205	2.014492	-4.699972	14.238884			-15.154346	-11.103875	-5.16068	1.018419	9.739172	18.289252	20.833053	17.001945	9.271771	0.101483	-5.974286	-12.097165	2.230395						-11.0	-6.2	0.6	7.9	17.0	25.5	28.2	24.6	16.5	6.1	-2.0	-8.4	8.2
430	52.147636	78.406891	128.205261	-6.78178	-1.23797	6.584359	14.887867	24.530525	33.011245	35.754321	32.458467	23.95226	12.087131	2.10656	-4.58236	14.397552			-15.147335	-11.054274	-5.175858	1.025614	9.874277	18.54522	21.131785	17.290839	9.350585	0.125608	-5.992784	-12.080333	2.324445						-11.0	-6.1	0.7	8.0	17.2	25.8	28.4	24.9	16.7	6.1	-1.9	-8.3	8.4
431	52.119072	78.759094	129.100586	-6.768727	-1.228601	6.597144	14.966713	24.618367	33.0772	35.853077	32.557322	24.017936	12.122572	2.145881	-4.579006	14.448323			-15.116151	-11.00275	-5.167015	1.08869	9.995867	18.674509	21.316588	17.469655	9.393572	0.202091	-5.951429	-12.037486	2.405512						-10.9	-6.1	0.7	8.0	17.3	25.9	28.6	25.0	16.7	6.2	-1.9	-8.3	8.4
432	51.011917	49.487122	68.317276	-2.552506	0.537393	8.357137	16.035924	26.094468	33.828452	36.501476	33.258237	26.077258	15.464409	4.176111	-1.168239	16.384177			-8.564447	-6.863831	-1.840974	4.120886	11.975243	18.783137	21.219138	18.037078	11.917466	4.553203	-2.586527	-6.69641	5.33783						-5.6	-3.2	3.3	10.1	19.0	26.3	28.9	25.6	19.0	10.0	0.8	-3.9	10.9
433	51.060875	49.825256	57.35199	-2.572764	0.585144	8.408901	16.113409	26.214865	33.986289	36.593221	33.338888	26.144181	15.517788	4.209518	-1.155927	16.448626			-8.656982	-6.872471	-1.84009	4.08179	11.979142	18.872585	21.266824	18.078413	11.928287	4.516833	-2.6376	-6.782606	5.327844						-5.6	-3.1	3.3	10.1	19.1	26.4	28.9	25.7	19.0	10.0	0.8	-4.0	10.9
434	51.108963	50.164093	60.787884	-2.751488	0.43769	8.280006	16.020356	26.114055	33.948214	36.511708	33.250989	26.031509	15.397422	4.102736	-1.280153	16.338587			-8.822855	-6.974347	-1.928966	3.962113	11.892572	18.843367	21.23076	18.036814	11.892517	4.433794	-2.720341	-6.890321	5.246259						-5.8	-3.3	3.2	10.0	19.0	26.4	28.9	25.6	19.0	9.9	0.7	-4.1	10.8
435	51.15617	50.50354	61.988186	-2.879587	0.342969	8.205909	15.985413	26.080066	33.944025	36.470756	33.205565	25.958297	15.341487	4.044282	-1.368738	16.277537			-9.010127	-7.079004	-1.984326	3.847865	11.790981	18.799501	21.165548	17.962101	11.813185	4.296124	-2.81615	-7.029197	5.146375						-5.9	-3.4	3.1	9.9	18.9	26.4	28.8	25.6	18.9	9.8	0.6	-4.2	10.7
436	51.202503	50.843689	60.798538	-2.979	0.282249	8.185237	15.995536	26.087008	33.951458	36.451582	33.199423	25.927029	15.329241	4.0302	-1.428367	16.252633			-9.176948	-7.168378	-2.00545	3.826549	11.751533	18.783848	21.05748	17.845602	11.714926	4.184833	-2.874615	-7.120103	5.068273						-6.1	-3.4	3.1	9.9	18.9	26.4	28.8	25.5	18.8	9.8	0.6	-4.3	10.7
437	51.247944	51.184448	61.043621	-3.103885	0.187047	8.144648	16.025527	26.043961	33.81855	36.280769	33.054193	25.793412	15.262896	4.006991	-1.5237	16.165867			-9.282101	-7.212982	-1.902352	4.03686	11.983173	18.941792	21.083048	17.827152	11.725065	4.16679	-2.839707	-7.142327	5.115367						-6.2	-3.5	3.1	10.0	19.0	26.4	28.7	25.4	18.8	9.7	0.6	-4.3	10.6
438	51.292503	51.525848	60.959991	-3.154265	0.128168	8.118459	16.029437	26.047281	33.832732	36.30876	33.096089	25.793787	15.254379	3.987747	-1.596345	16.153852			-9.447117	-7.33595	-2.003528	3.836149	11.71829	18.704388	20.803228	17.542295	11.495094	3.95927	-2.938782	-7.218416	4.926243						-6.3	-3.6	3.1	9.9	18.9	26.3	28.6	25.3	18.6	9.6	0.5	-4.4	10.5
439	51.336178	51.867889	60.959991	-3.172811	0.127379	8.145277	16.051281	26.070916	33.882201	36.363951	33.1521	25.805902	15.232836	3.962106	-1.647346	16.164483			-9.526658	-7.355074	-2.028212	3.737782	11.616383	18.706163	20.833943	17.557145	11.492797	3.899879	-2.987592	-7.252079	4.891206						-6.3	-3.6	3.1	9.9	18.8	26.3	28.6	25.4	18.6	9.6	0.5	-4.4	10.5
440	51.378952	52.210541	60.989777	-3.255095	0.068756	8.119691	16.037667	26.042472	33.847933	36.34327	33.131115	25.773643	15.179739	3.922886	-1.732268	16.123317			-9.673496	-7.447762	-2.103237	3.639193	11.520435	18.626146	20.739698	17.455276	11.360986	3.781077	-3.080383	-7.332067	4.790489						-6.5	-3.7	3.0	9.8	18.8	26.2	28.5	25.3	18.6	9.5	0.4	-4.5	10.5
441	51.420837	52.553772	61.235153	-3.349369	0.003254	8.10109	16.015151	25.988151	33.826178	36.30522	33.107489	25.743236	15.132897	3.881279	-1.82282	16.077646			-9.812225	-7.56006	-2.202897	3.532775	11.407262	18.541687	20.639478	17.341942	11.221458	3.646447	-3.170052	-7.403154	4.681888						-6.6	-3.8	2.9	9.8	18.7	26.2	28.5	25.2	18.5	9.4	0.4	-4.6	10.4
442	51.461815	52.897583	61.389885	-3.430614	-0.060551	8.080291	15.987666	25.927466	33.788459	36.246901	33.060859	25.691084	15.084597	3.851796	-1.896354	16.027633			-9.917125	-7.625386	-2.250638	3.489939	11.346744	18.488545	20.596455	17.316829	11.148363	3.590669	-3.215701	-7.467074	4.625135						-6.7	-3.8	2.9	9.7	18.6	26.1	28.4	25.2	18.4	9.3	0.3	-4.7	10.3
443	51.501896	53.241974	64.469978	-3.516617	-0.117482	8.036835	15.957334	25.8765	33.761198	36.230907	33.028182	25.642562	15.044816	3.827245	-1.97426	15.983102			-10.139069	-7.798859	-2.398556	3.408	11.261998	18.403218	20.505471	17.204589	10.943114	3.468491	-3.340833	-7.642472	4.489591						-6.8	-4.0	2.8	9.7	18.6	26.1	28.4	25.1	18.3	9.3	0.2	-4.8	10.2
444	52.130489	60.587494	304.893524	-6.271218	-2.39476	5.842638	13.604043	23.307162	31.131638	33.046176	30.422629	22.960834	12.339303	1.529589	-4.461072	13.421413			-13.674462	-10.355067	-4.446541	1.289307	9.352896	16.561246	18.355521	15.399575	9.291843	1.576285	-5.530826	-10.974357	2.237118						-10.0	-6.4	0.7	7.4	16.3	23.8	25.7	22.9	16.1	7.0	-2.0	-7.7	7.8
445	52.150082	60.941559	269.346832	-6.221627	-2.199851	6.182239	13.95854	23.731788	31.511694	33.336022	30.741145	23.266965	12.566554	1.706593	-4.390553	13.682459			-13.641389	-10.251937	-4.27458	1.535413	9.598196	16.846353	18.60757	15.644087	9.535831	1.740751	-5.423373	-10.926312	2.415884						-9.9	-6.2	1.0	7.7	16.7	24.2	26.0	23.2	16.4	7.2	-1.9	-7.7	8.0
446	52.168716	61.295898	221.09935	-6.075334	-1.861237	6.657919	14.47535	24.285118	32.00454	33.746127	31.157504	23.671581	12.888038	1.975198	-4.212615	14.059349			-13.60339	-10.047616	-4.016707	1.8611	9.909996	17.176201	18.936589	15.928649	9.763022	1.89136	-5.309423	-10.83272	2.638089						-9.8	-6.0	1.3	8.2	17.1	24.6	26.3	23.5	16.7	7.4	-1.7	-7.5	8.3
447	52.186401	61.650604	210.771164	-6.256268	-2.029478	6.534086	14.379014	24.170894	31.887328	33.61615	31.034932	23.571538	12.764293	1.884941	-4.352802	13.933719			-13.732298	-10.097585	-4.057224	1.818864	9.838503	17.055583	18.814563	15.752577	9.638615	1.81296	-5.323837	-10.940873	2.548321						-10.0	-6.1	1.2	8.1	17.0	24.5	26.2	23.4	16.6	7.3	-1.7	-7.6	8.2
448	52.203125	62.005524	213.419617	-6.406851	-2.248389	6.301698	14.183158	23.918958	31.662565	33.422307	30.829518	23.376763	12.55194	1.745109	-4.473066	13.738642			-13.850257	-10.186913	-4.172864	1.648656	9.636047	16.838499	18.611263	15.54214	9.471208	1.678136	-5.378562	-11.045496	2.399321						-10.1	-6.2	1.1	7.9	16.8	24.3	26.0	23.2	16.4	7.1	-1.8	-7.8	8.1
449	52.218887	62.360565	213.956131	-6.355217	-2.220994	6.36933	14.167087	23.914308	31.726321	33.482556	30.862068	23.36577	12.486547	1.71201	-4.449587	13.755017			-13.791478	-10.122205	-4.126749	1.641296	9.674712	16.94451	18.768297	15.739249	9.635571	1.729271	-5.384724	-11.021145	2.473884						-10.1	-6.2	1.1	7.9	16.8	24.3	26.1	23.3	16.5	7.1	-1.8	-7.7	8.1
450	52.2337	62.716095	214.491211	-6.392328	-2.272212	6.317791	14.147351	23.872688	31.658224	33.383754	30.754452	23.292316	12.401848	1.657744	-4.488975	13.694388			-13.824328	-10.167747	-4.137689	1.656006	9.677847	16.938928	18.736403	15.736406	9.680869	1.749758	-5.426678	-11.054672	2.463759						-10.1	-6.2	1.1	7.9	16.8	24.3	26.1	23.2	16.5	7.1	-1.9	-7.8	8.1
451	52.247543	63.071655	213.477676	-6.360701	-2.238796	6.358046	14.164189	23.877714	31.650905	33.386581	30.73825	23.267834	12.351597	1.650339	-4.468516	13.69812			-13.818528	-10.147604	-4.123872	1.634407	9.650811	16.934999	18.740953	15.721359	9.70708	1.73903	-5.467405	-11.075822	2.457951						-10.1	-6.2	1.1	7.9	16.8	24.3	26.1	23.2	16.5	7.0	-1.9	-7.8	8.1
452	52.260426	63.427429	213.359985	-6.397119	-2.275526	6.33744	14.15913	23.841371	31.608358	33.3434	30.69176	23.222491	12.271611	1.605693	-4.500767	13.658987			-13.88377	-10.181731	-4.149441	1.631724	9.626537	16.941744	18.747915	15.697555	9.692096	1.697485	-5.537971	-11.118823	2.430277						-10.1	-6.2	1.1	7.9	16.7	24.3	26.0	23.2	16.5	7.0	-2.0	-7.8	8.0
453	52.272343	63.783417	213.333939	-6.456257	-2.331172	6.285441	14.112804	23.793124	31.673115	33.46686	30.77076	23.252341	12.193784	1.52082	-4.571647	13.642498			-13.968187	-10.247869	-4.259497	1.478779	9.505988	16.937684	18.773625	15.693367	9.648125	1.605673	-5.614562	-11.17271	2.365035						-10.2	-6.3	1.0	7.8	16.6	24.3	26.1	23.2	16.5	6.9	-2.0	-7.9	8.0
454	52.283302	64.139648	191.05481	-6.455465	-2.263607	6.445901	14.309773	23.952787	31.860507	33.688746	30.957139	23.427024	12.306829	1.583542	-4.567924	13.770438			-13.985464	-10.2277	-4.229851	1.570083	9.588002	17.053821	18.859995	15.790028	9.682827	1.617126	-5.599551	-11.139898	2.414952						-10.2	-6.2	1.1	7.9	16.8	24.5	26.3	23.4	16.6	7.0	-2.0	-7.9	8.1
455	52.293293	64.495911	160.633377	-6.287786	-1.971664	6.829271	14.678846	24.303757	32.207585	34.024386	31.268381	23.731824	12.547385	1.812017	-4.40209	14.061826			-13.974733	-10.139865	-4.10661	1.760326	9.656951	17.175239	18.975043	15.859185	9.645316	1.564486	-5.623264	-11.082176	2.475825						-10.1	-6.1	1.4	8.2	17.0	24.7	26.5	23.6	16.7	7.1	-1.9	-7.7	8.3
456	52.302315	64.852417	204.868256	-6.560992	-2.62668	5.873232	14.020415	23.521295	31.598398	33.471462	30.72271	23.160383	12.048878	1.39288	-4.600889	13.501758			-13.654376	-10.063752	-4.221997	1.806036	9.586073	16.966343	18.807056	15.842139	9.838694	1.929269	-5.279417	-10.751836	2.567019						-10.1	-6.3	0.8	7.9	16.6	24.3	26.1	23.3	16.5	7.0	-1.9	-7.7	8.0
457	52.310375	65.209015	230.83757	-6.798708	-2.841544	5.498778	13.770254	23.262443	31.416313	33.27953	30.537173	22.94688	11.837782	1.182706	-4.858569	13.26942			-14.111962	-10.449098	-4.578228	1.609639	9.417395	16.845709	18.64257	15.643043	9.606166	1.716183	-5.560439	-11.192164	2.299068						-10.5	-6.6	0.5	7.7	16.3	24.1	26.0	23.1	16.3	6.8	-2.2	-8.0	7.8
458	52.317467	65.565796	213.359985	-6.555864	-2.372518	6.125579	14.204093	23.675095	31.780842	33.554069	30.817245	23.241044	12.096232	1.440776	-4.657639	13.612413			-13.997411	-10.303488	-4.375144	1.738022	9.503961	17.050718	18.811704	15.759808	9.614908	1.639484	-5.65014	-11.145007	2.387285						-10.3	-6.3	0.9	8.0	16.6	24.4	26.2	23.3	16.4	6.9	-2.1	-7.9	8.0
459	52.323586	65.922546	216.076431	-6.534762	-2.336785	6.126187	14.196825	23.594392	31.754641	33.481832	30.776589	23.188148	12.07631	1.433546	-4.631473	13.593788			-13.965892	-10.250894	-4.412385	1.696652	9.401876	17.001844	18.740566	15.704408	9.520941	1.564907	-5.656339	-11.078345	2.355612						-10.3	-6.3	0.9	7.9	16.5	24.4	26.1	23.2	16.4	6.8	-2.1	-7.9	8.0
460	52.328743	66.279541	235.480545	-6.673376	-2.607291	5.748757	13.898262	23.192195	31.453143	33.211399	30.529156	22.915181	11.863824	1.251375	-4.745125	13.336458			-14.098403	-10.390485	-4.620817	1.492311	9.127172	16.766908	18.497565	15.474426	9.330879	1.400409	-5.699246	-11.144409	2.178026						-10.4	-6.5	0.6	7.7	16.2	24.1	25.9	23.0	16.1	6.6	-2.2	-7.9	7.8
461	52.332932	66.636719	250.141693	-6.704429	-2.674617	5.607715	13.750023	23.003645	31.309902	33.084501	30.399419	22.756537	11.756071	1.199631	-4.766343	13.226838			-14.1197	-10.471426	-4.701193	1.399623	9.024178	16.704285	18.409962	15.377485	9.284581	1.329183	-5.724855	-11.18864	2.11029						-10.4	-6.6	0.5	7.6	16.0	24.0	25.7	22.9	16.0	6.5	-2.3	-8.0	7.7
462	52.336143	66.993042	273.465118	-6.704274	-2.737915	5.429119	13.572001	22.760413	31.048961	32.843213	30.157325	22.506523	11.574612	1.1062	-4.753917	13.066855			-13.95269	-10.460978	-4.743583	1.326873	8.980204	16.66415	18.340784	15.339666	9.304078	1.331134	-5.714265	-11.116276	2.108258						-10.3	-6.6	0.3	7.4	15.9	23.9	25.6	22.7	15.9	6.5	-2.3	-7.9	7.6
463	52.338394	67.3508	297.792297	-6.722712	-2.747253	5.358763	13.463851	22.586849	30.866595	32.657546	29.977174	22.301923	11.41677	1.012821	-4.788145	12.948682			-14.034967	-10.545079	-4.789885	1.184988	8.861682	16.583483	18.242719	15.278175	9.192906	1.189183	-5.815574	-11.207177	2.011705						-10.4	-6.6	0.3	7.3	15.7	23.7	25.5	22.6	15.7	6.3	-2.4	-8.0	7.5
464	52.339668	67.705902	318.774078	-6.899818	-2.881899	5.136816	13.287852	22.383501	30.683706	32.460453	29.784263	22.117354	11.244816	0.860087	-4.95432	12.768567			-14.361467	-10.847468	-5.0836	0.883552	8.616368	16.394224	18.034054	15.080359	8.874712	0.860551	-6.06463	-11.518448	1.739017						-10.6	-6.9	0.0	7.1	15.5	23.5	25.2	22.4	15.5	6.1	-2.6	-8.2	7.3
465	52.339977	68.07132	315.905518	-6.886504	-2.695145	5.347094	13.451713	22.589415	30.814091	32.587549	29.892166	22.240355	11.319745	0.933505	-4.957729	12.886354			-14.599523	-11.009021	-5.097858	0.796661	8.594847	16.436028	18.088619	15.0553	8.694905	0.596605	-6.294871	-11.794145	1.622296						-10.7	-6.9	0.1	7.1	15.6	23.6	25.3	22.5	15.5	6.0	-2.7	-8.4	7.3
466	52.339317	68.422913	317.424255	-6.954299	-2.695503	5.309199	13.477629	22.630848	30.839976	32.64318	29.920862	22.271232	11.305336	0.911686	-5.022927	12.886435			-14.749137	-11.107455	-5.182435	0.746422	8.616393	16.503462	18.166498	15.109214	8.631147	0.495775	-6.412148	-11.928129	1.574134						-10.9	-6.9	0.1	7.1	15.6	23.7	25.4	22.5	15.5	5.9	-2.8	-8.5	7.2
467	52.337692	68.779327	350.448303	-7.194408	-3.194663	4.628785	12.962529	22.086971	30.357638	32.210902	29.528319	21.865674	10.909484	0.549758	-5.203809	12.458932			-14.663439	-11.137994	-5.433701	0.588026	8.505109	16.341278	18.086097	15.10996	8.67394	0.598198	-6.227123	-11.71829	1.560172						-10.9	-7.2	-0.4	6.8	15.3	23.3	25.1	22.3	15.3	5.8	-2.8	-8.5	7.0
468	52.335087	69.136597	351.302704	-7.208531	-3.129753	4.718511	12.973385	22.123937	30.37335	32.218553	29.544801	21.884008	10.875171	0.531475	-5.228163	12.473062			-14.61241	-11.125455	-5.346866	0.609259	8.540865	16.354187	18.171459	15.154133	8.701198	0.646859	-6.196329	-11.729368	1.597294						-10.9	-7.1	-0.3	6.8	15.3	23.4	25.2	22.3	15.3	5.8	-2.8	-8.5	7.0
469	52.33152	69.493317	336.715729	-7.202869	-2.943821	4.904601	13.124546	22.322423	30.58356	32.414651	29.749767	22.049073	10.981565	0.622921	-5.192158	12.617855			-14.639131	-11.130133	-5.342467	0.600243	8.620431	16.441263	18.29261	15.194232	8.694558	0.62046	-6.220741	-11.798717	1.611051						-10.9	-7.0	-0.2	6.9	15.5	23.5	25.4	22.5	15.4	5.8	-2.8	-8.5	7.1
470	52.326977	69.850433	329.793945	-7.230588	-2.903793	4.909126	13.120364	22.345231	30.627477	32.46035	29.817035	22.06946	10.984554	0.636631	-5.191213	12.637053			-14.650267	-11.098071	-5.352485	0.594426	8.620624	16.439852	18.30162	15.183802	8.627688	0.597734	-6.197043	-11.784067	1.606984						-10.9	-7.0	-0.2	6.9	15.5	23.5	25.4	22.5	15.3	5.8	-2.8	-8.5	7.1
471	52.321472	70.207184	309.631134	-7.144133	-2.568347	5.275897	13.441766	22.731642	30.922926	32.728831	30.094935	22.312271	11.197334	0.856887	-5.086857	12.896929			-14.605836	-11.026099	-5.207448	0.834812	8.95806	16.795121	18.63486	15.452458	8.815729	0.666843	-6.230166	-11.820079	1.772355						-10.9	-6.8	0.0	7.1	15.8	23.9	25.7	22.8	15.6	5.9	-2.7	-8.5	7.3
472	52.314995	70.563995	309.532745	-7.243019	-2.616133	5.184299	13.312937	22.631722	30.846136	32.658754	30.055267	22.238212	11.12004	0.811417	-5.156183	12.820288			-14.708412	-11.128167	-5.356187	0.689834	8.899487	16.714683	18.5927	15.370996	8.73839	0.613667	-6.257958	-11.884332	1.690392						-11.0	-6.9	-0.1	7.0	15.8	23.8	25.6	22.7	15.5	5.9	-2.7	-8.5	7.3
473	52.307552	70.920807	269.914886	-6.933687	-1.972584	5.871475	13.927288	23.273673	31.381538	33.161135	30.540842	22.687356	11.533048	1.243617	-4.830803	13.323575			-14.586122	-10.954945	-5.029026	1.049403	9.29309	17.097865	18.975458	15.660371	8.942716	0.711936	-6.264131	-11.820383	1.923019						-10.8	-6.5	0.4	7.5	16.3	24.2	26.1	23.1	15.8	6.1	-2.5	-8.3	7.6
474	52.299149	71.277222	307.74231	-7.171373	-2.512072	5.221686	13.219806	22.531276	30.795946	32.638547	30.044926	22.124797	11.027435	0.866184	-5.036658	12.812542			-14.410258	-10.84249	-5.153492	0.649659	8.918114	16.705303	18.628016	15.385222	8.804465	0.721835	-5.994884	-11.565795	1.820475						-10.8	-6.7	0.0	6.9	15.7	23.8	25.6	22.7	15.5	5.9	-2.6	-8.3	7.3
475	52.289772	71.633606	277.4104	-7.009346	-2.035585	5.724097	13.700674	23.086449	31.250674	33.033013	30.45281	22.489773	11.356355	1.175272	-4.857214	13.197248			-14.590536	-10.994883	-5.145128	0.783239	9.135244	16.992272	18.904683	15.543008	8.85514	0.644523	-6.18093	-11.783971	1.846888						-10.8	-6.5	0.3	7.2	16.1	24.1	26.0	23.0	15.7	6.0	-2.5	-8.3	7.5
476	52.279427	71.990021	267.704193	-6.979694	-1.980566	5.768978	13.684985	23.081527	31.280684	33.027395	30.484692	22.491537	11.352025	1.177698	-4.837671	13.212633			-14.461354	-10.815172	-5.046482	0.753308	9.084203	16.968635	18.878276	15.587736	8.884669	0.699122	-6.037996	-11.621636	1.906109						-10.7	-6.4	0.4	7.2	16.1	24.1	26.0	23.0	15.7	6.0	-2.4	-8.2	7.6
477	52.26812	72.3461	239.788818	-6.954022	-1.806696	5.966619	13.962854	23.376747	31.513091	33.228019	30.701266	22.72527	11.552958	1.36452	-4.769761	13.405072			-14.519744	-10.873986	-5.010112	0.88549	9.259797	17.118831	19.023812	15.652672	8.88733	0.676267	-6.032039	-11.654741	1.951131						-10.7	-6.3	0.5	7.4	16.3	24.3	26.1	23.2	15.8	6.1	-2.3	-8.2	7.7
478	52.255852	72.701996	211.962097	-6.736222	-1.464819	6.301724	14.287733	23.708652	31.840754	33.563145	31.018179	23.031777	11.778384	1.607084	-4.533865	13.70021			-14.26421	-10.551879	-4.777784	1.136338	9.531565	17.425321	19.368673	16.030135	9.215331	0.894028	-5.825709	-11.411423	2.230865						-10.5	-6.0	0.8	7.7	16.6	24.6	26.5	23.5	16.1	6.3	-2.1	-8.0	8.0
479	52.242615	73.05777	176.674484	-6.468499	-1.039058	6.741104	14.74941	24.153943	32.227432	33.967206	31.388765	23.415928	12.102394	1.95046	-4.202788	14.082191			-14.049231	-10.349337	-4.548519	1.462577	9.884084	17.797695	19.774043	16.396542	9.556349	1.136366	-5.610907	-11.211191	2.519873						-10.3	-5.7	1.1	8.1	17.0	25.0	26.9	23.9	16.5	6.6	-1.8	-7.7	8.3
480	52.22842	73.413269	162.119141	-6.353171	-0.849807	6.897533	14.922128	24.314059	32.378231	34.15123	31.545858	23.572291	12.226666	2.106669	-4.057139	14.237879			-13.963054	-10.250835	-4.458302	1.615505	10.061787	17.985035	19.956316	16.586373	9.740784	1.252056	-5.522634	-11.125222	2.656484						-10.2	-5.6	1.2	8.3	17.2	25.2	27.1	24.1	16.7	6.7	-1.7	-7.6	8.4
481	52.213268	73.768494	164.643753	-6.438931	-0.931383	6.787377	14.833273	24.211733	32.348372	34.183092	31.554905	23.547622	12.17854	2.081606	-4.12569	14.185876			-14.04319	-10.31926	-4.534988	1.480486	9.93922	17.898986	19.871907	16.509052	9.648318	1.139166	-5.542379	-11.173971	2.572779						-10.2	-5.6	1.1	8.2	17.1	25.1	27.0	24.0	16.6	6.7	-1.7	-7.6	8.4
482	52.197155	74.123596	177.287369	-6.584165	-1.122422	6.566527	14.638207	24.005824	32.204146	34.116459	31.458055	23.424415	12.042495	1.965726	-4.288756	14.035543			-14.221703	-10.482885	-4.720697	1.292179	9.768234	17.76981	19.762828	16.393578	9.522694	0.964316	-5.675736	-11.357345	2.417939						-10.4	-5.8	0.9	8.0	16.9	25.0	26.9	23.9	16.5	6.5	-1.9	-7.8	8.2
483	52.18008	74.478394	158.030762	-6.453976	-0.848934	6.839686	14.955255	24.345233	32.463785	34.448671	31.72392	23.696884	12.276508	2.199532	-4.12769	14.293239			-14.361841	-10.648182	-4.786373	1.408948	9.966156	17.97806	19.987341	16.494421	9.522588	0.875762	-5.801603	-11.483497	2.429315						-10.4	-5.7	1.0	8.2	17.2	25.2	27.2	24.1	16.6	6.6	-1.8	-7.8	8.4
484	52.162048	74.833008	165.088455	-6.566826	-0.996118	6.668165	14.811777	24.246455	32.437017	34.491022	31.731892	23.655275	12.17535	2.111428	-4.267832	14.208134			-14.46531	-10.699424	-4.830199	1.289233	9.853905	17.922649	19.973065	16.477585	9.446221	0.722587	-5.828488	-11.577615	2.357018						-10.5	-5.8	0.9	8.1	17.1	25.2	27.2	24.1	16.6	6.4	-1.9	-7.9	8.3
485	52.143066	75.187225	153.727249	-6.62035	-0.998317	6.716353	14.929171	24.406912	32.595482	34.733917	31.908099	23.795171	12.251859	2.150168	-4.325042	14.295285			-14.59868	-10.777212	-4.805735	1.294537	9.905934	17.999966	20.117482	16.583562	9.447418	0.616031	-5.848994	-11.697968	2.353028						-10.6	-5.9	1.0	8.1	17.2	25.3	27.4	24.2	16.6	6.4	-1.8	-8.0	8.3
486	52.123123	75.541229	120.089417	-6.535951	-0.750946	7.03605	15.280874	24.671427	32.743885	34.958412	32.056609	24.007168	12.457014	2.348739	-4.200536	14.506062			-14.703511	-10.800836	-4.69316	1.448252	10.043468	18.102878	20.233361	16.635297	9.422825	0.57313	-5.855049	-11.800269	2.383865						-10.6	-5.8	1.2	8.4	17.4	25.4	27.6	24.3	16.7	6.5	-1.8	-8.0	8.4
487	52.10223	75.894897	133.485062	-6.698515	-1.071219	6.739709	15.00578	24.468411	32.745321	35.139507	32.132278	23.95448	12.302628	2.142761	-4.40804	14.371092			-14.672814	-10.83821	-4.937411	1.223756	9.826171	17.99936	20.235154	16.616731	9.317559	0.487338	-5.825524	-11.756135	2.306331						-10.7	-6.0	0.9	8.1	17.1	25.4	27.7	24.4	16.6	6.4	-1.8	-8.1	8.3
488	52.080387	76.248322	123.62999	-6.614016	-0.936045	6.914187	15.212631	24.633851	32.913695	35.396061	32.307314	24.110211	12.403396	2.245211	-4.328846	14.521471			-14.688589	-10.844031	-4.950618	1.379069	9.994841	18.201884	20.499546	16.725194	9.367462	0.515883	-5.831086	-11.760817	2.384061						-10.7	-5.9	1.0	8.3	17.3	25.6	27.9	24.5	16.7	6.5	-1.8	-8.0	8.5
489	52.057598	76.601257	130.03537	-6.668408	-1.030406	6.821057	15.119598	24.561086	32.868555	35.43291	32.280254	24.05051	12.324844	2.194063	-4.411764	14.461858			-14.74397	-10.909113	-5.068536	1.329835	9.953146	18.187902	20.541533	16.697869	9.310831	0.387018	-5.876357	-11.814868	2.332941						-10.7	-6.0	0.9	8.2	17.3	25.5	28.0	24.5	16.7	6.4	-1.8	-8.1	8.4
490	52.033855	76.954041	133.764008	-6.795667	-1.158439	6.708302	15.06385	24.492983	32.760515	35.372754	32.191538	23.949243	12.242393	2.152572	-4.535839	14.370351			-14.896064	-11.011133	-5.092867	1.338296	9.918453	18.157487	20.566296	16.707246	9.301235	0.282056	-5.929882	-11.956334	2.282066						-10.8	-6.1	0.8	8.2	17.2	25.5	28.0	24.4	16.6	6.3	-1.9	-8.2	8.3
491	52.009171	77.306335	127.208305	-6.705844	-1.023441	6.848247	15.174657	24.63429	32.906456	35.54259	32.332942	24.041656	12.310488	2.270399	-4.455725	14.489726			-14.991985	-11.072219	-5.075757	1.317854	9.920255	18.240389	20.696597	16.816509	9.288628	0.145787	-5.994718	-12.059227	2.269343						-10.8	-6.0	0.9	8.2	17.3	25.6	28.1	24.6	16.7	6.2	-1.9	-8.3	8.4
492	51.983547	77.658203	139.224121	-6.692957	-1.086564	6.741174	15.01332	24.503549	32.872715	35.555306	32.292468	23.945308	12.188275	2.205062	-4.48235	14.421276			-14.906844	-10.920451	-5.032977	1.218539	9.828893	18.268802	20.76907	16.939427	9.353192	0.163433	-5.919584	-11.953987	2.317293						-10.8	-6.0	0.9	8.1	17.2	25.6	28.2	24.6	16.6	6.2	-1.9	-8.2	8.4
493	51.956978	78.009735	146.491074	-6.689639	-1.098149	6.704823	14.972257	24.515171	32.91396	35.627117	32.332643	23.929647	12.142721	2.199236	-4.498647	14.420928			-15.022017	-10.965783	-5.087592	1.107262	9.82307	18.349097	20.880471	17.025363	9.30449	0.051273	-5.984576	-12.026003	2.287921						-10.9	-6.0	0.8	8.0	17.2	25.6	28.3	24.7	16.6	6.1	-1.9	-8.3	8.4
494	51.929466	78.360931	149.971359	-6.62442	-1.049709	6.723959	14.991549	24.59188	33.009855	35.763617	32.442783	23.961047	12.139872	2.219598	-4.471746	14.474857			-15.036664	-10.923734	-5.097441	1.047408	9.855048	18.507775	21.08493	17.218995	9.315171	0.031969	-5.993342	-12.03335	2.331397						-10.8	-6.0	0.8	8.0	17.2	25.8	28.4	24.8	16.6	6.1	-1.9	-8.3	8.4
495	51.901016	78.71167	150.068115	-6.641747	-1.072775	6.726522	15.13005	24.700435	33.066866	35.848547	32.519767	24.024199	12.184177	2.249785	-4.511088	14.518728			-14.844382	-10.701539	-4.895713	1.304305	10.1571	18.772112	21.399719	17.573917	9.582883	0.33504	-5.824476	-11.858823	2.583345						-10.7	-5.9	0.9	8.2	17.4	25.9	28.6	25.0	16.8	6.3	-1.8	-8.2	8.6
496	51.871635	79.061951	135.086685	-6.345704	-0.739628	7.104304	15.520212	25.078661	33.414894	36.226931	32.877991	24.33818	12.425865	2.498818	-4.260841	14.844974			-14.349091	-10.170479	-4.519237	1.702515	10.587979	19.21136	21.92381	18.132869	10.074457	0.785425	-5.518547	-11.425053	3.036334						-10.3	-5.5	1.3	8.6	17.8	26.3	29.1	25.5	17.2	6.6	-1.5	-7.8	8.9
497	50.646141	48.559448	46.129566	-1.84235	1.259906	8.979081	16.604574	26.77139	34.348462	37.127827	33.841245	26.640829	16.123364	4.760052	-0.572761	17.003468			-7.9459	-6.358063	-1.538145	4.426727	12.291843	19.099789	21.551912	18.346702	12.063405	4.654138	-2.398065	-6.328574	5.655481						-4.9	-2.5	3.7	10.5	19.5	26.7	29.3	26.1	19.4	10.4	1.2	-3.5	11.3
498	50.747974	49.229736	32.046001	-2.029998	1.232158	8.995903	16.66844	26.800492	34.469204	37.127782	33.845212	26.650582	16.084166	4.704612	-0.673541	16.989584			-8.230795	-6.517667	-1.603297	4.343002	12.254259	19.112073	21.574659	18.30223	11.898024	4.485403	-2.474161	-6.48996	5.554481						-5.1	-2.6	3.7	10.5	19.5	26.8	29.4	26.1	19.3	10.3	1.1	-3.6	11.3
499	50.797596	49.565887	22.651331	-2.112291	1.242227	9.010968	16.71715	26.850428	34.557937	37.150079	33.869586	26.676259	16.086332	4.707173	-0.70233	17.00446			-8.373739	-6.569352	-1.655664	4.272976	12.20321	19.138503	21.558546	18.251764	11.785323	4.400469	-2.528602	-6.579457	5.491998						-5.2	-2.7	3.7	10.5	19.5	26.8	29.4	26.1	19.2	10.2	1.1	-3.6	11.2
500	50.846359	49.90274	13.2777	-2.164482	1.259398	9.03162	16.741486	26.951556	34.714539	37.257822	33.952408	26.730934	16.09892	4.704857	-0.726599	17.046038			-8.479268	-6.586021	-1.703478	4.168593	12.14868	19.252538	21.65425	18.336222	11.812316	4.380571	-2.582186	-6.67559	5.477219						-5.3	-2.7	3.7	10.5	19.6	27.0	29.5	26.1	19.3	10.2	1.1	-3.7	11.3
501	50.894245	50.240234	15.621752	-2.316342	1.117126	8.921617	16.632117	26.870077	34.678749	37.191006	33.876509	26.626826	15.990803	4.605216	-0.842295	16.945951			-8.604998	-6.655848	-1.78087	4.025555	12.037434	19.23917	21.604617	18.307834	11.777939	4.312219	-2.644971	-6.791317	5.40223						-5.5	-2.8	3.6	10.3	19.5	27.0	29.4	26.1	19.2	10.2	1.0	-3.8	11.2
502	50.941257	50.578369	25.324358	-2.515681	0.895049	8.73799	16.474316	26.692501	34.554192	37.036772	33.728284	26.447722	15.8273	4.466509	-1.006812	16.778179			-8.726637	-6.736783	-1.808167	3.961426	11.930782	19.154146	21.472178	18.194855	11.765374	4.271891	-2.683085	-6.88538	5.325883						-5.6	-2.9	3.5	10.2	19.3	26.9	29.3	26.0	19.1	10.0	0.9	-3.9	11.1
503	50.9874	50.917206	32.618877	-2.719231	0.671268	8.569528	16.371769	26.482535	34.295481	36.728226	33.465277	26.210438	15.690756	4.381537	-1.159705	16.582323			-8.907194	-6.859127	-1.757494	4.104375	11.93886	18.93823	21.109409	17.879554	11.662946	4.233811	-2.666917	-6.946532	5.227493						-5.8	-3.1	3.4	10.2	19.2	26.6	28.9	25.7	18.9	10.0	0.9	-4.1	10.9
504	51.03265	51.256592	44.96706	-2.838853	0.524253	8.45059	16.273163	26.408318	34.300125	36.758025	33.490145	26.145883	15.591808	4.269246	-1.291628	16.506756			-9.051367	-6.996998	-1.852365	4.021915	11.89259	18.985568	21.146099	17.889674	11.727158	4.19288	-2.740232	-6.999557	5.184614						-5.9	-3.2	3.3	10.1	19.2	26.6	29.0	25.7	18.9	9.9	0.8	-4.1	10.8
505	51.077023	51.596619	55.737171	-2.930259	0.415424	8.378739	16.24089	26.327894	34.184498	36.637903	33.386476	26.029216	15.49311	4.191394	-1.407465	16.412318			-9.209824	-7.09005	-1.861744	3.989296	11.840354	18.965132	21.07879	17.807805	11.689711	4.107969	-2.808185	-7.082219	5.11892						-6.1	-3.3	3.3	10.1	19.1	26.6	28.9	25.6	18.9	9.8	0.7	-4.2	10.8
506	51.120514	51.937317	60.389057	-2.990145	0.380398	8.355823	16.235623	26.303529	34.125078	36.569303	33.333182	25.961001	15.429703	4.138993	-1.493455	16.362419			-9.355248	-7.137302	-1.886693	3.941666	11.792638	18.946942	21.061628	17.777251	11.660004	4.020027	-2.888374	-7.146627	5.065493						-6.2	-3.4	3.2	10.1	19.0	26.5	28.8	25.6	18.8	9.7	0.6	-4.3	10.7
507	51.163109	52.278534	60.959999	-3.062682	0.338057	8.354373	16.250918	26.302408	34.103245	36.551543	33.320074	25.94187	15.395328	4.102806	-1.573278	16.335389			-9.513969	-7.232899	-1.95682	3.832749	11.684578	18.833663	20.949918	17.633025	11.51319	3.86066	-3.005769	-7.241206	4.946427						-6.3	-3.4	3.2	10.0	19.0	26.5	28.8	25.5	18.7	9.6	0.5	-4.4	10.6
508	51.204819	52.620453	60.959999	-3.15551	0.255892	8.32245	16.22082	26.227327	34.050857	36.504294	33.289873	25.892793	15.334302	4.050219	-1.665422	16.277325			-9.607682	-7.31106	-2.022939	3.734208	11.586855	18.739244	20.869421	17.54751	11.405011	3.745505	-3.067245	-7.276727	4.861842						-6.4	-3.5	3.1	10.0	18.9	26.4	28.7	25.4	18.6	9.5	0.5	-4.5	10.6
509	51.245625	52.96286	62.429947	-3.237368	0.191547	8.280715	16.189756	26.160801	34.007635	36.449275	33.24012	25.838186	15.28222	4.009393	-1.745353	16.222244			-9.70488	-7.392548	-2.089512	3.666741	11.499153	18.642234	20.783186	17.460029	11.318268	3.685669	-3.131235	-7.358728	4.781531						-6.5	-3.6	3.1	9.9	18.8	26.3	28.6	25.4	18.6	9.5	0.4	-4.6	10.5
510	51.285534	53.305878	76.283844	-3.439299	-0.034371	8.095809	16.01266	25.939801	33.829694	36.276049	33.052996	25.66217	15.117054	3.867953	-1.910781	16.039144			-9.886514	-7.553147	-2.22262	3.544033	11.349556	18.458716	20.597795	17.318903	11.197843	3.59026	-3.203866	-7.4503	4.645055						-6.7	-3.8	2.9	9.8	18.6	26.1	28.4	25.2	18.4	9.4	0.3	-4.7	10.3
511	51.890957	60.268036	305.759583	-6.044548	-2.162252	6.081183	13.810238	23.572632	31.397413	33.371718	30.671565	23.197925	12.585389	1.702722	-4.241873	13.661843			-13.547689	-10.238643	-4.357319	1.383818	9.427938	16.628656	18.428739	15.450891	9.272186	1.533925	-5.455364	-10.812671	2.309539						-9.8	-6.2	0.9	7.6	16.5	24.0	25.9	23.1	16.2	7.1	-1.9	-7.5	8.0
512	51.911411	60.620209	305.841919	-6.154202	-2.240726	6.04286	13.794645	23.570989	31.406624	33.292562	30.64401	23.157312	12.518564	1.63963	-4.342424	13.61082			-13.599324	-10.275654	-4.365291	1.372727	9.420785	16.686174	18.425593	15.467561	9.316294	1.542039	-5.487927	-10.860497	2.30354						-9.9	-6.3	0.8	7.6	16.5	24.0	25.9	23.1	16.2	7.0	-1.9	-7.6	8.0
513	51.93092	60.972778	289.600555	-6.21637	-2.246129	6.123826	13.899967	23.699586	31.529346	33.34833	30.734205	23.24728	12.551356	1.647074	-4.406431	13.659337			-13.548484	-10.197213	-4.268713	1.474575	9.537078	16.830833	18.561495	15.624821	9.486678	1.663198	-5.408379	-10.838992	2.409741						-9.9	-6.2	0.9	7.7	16.6	24.2	26.0	23.2	16.4	7.1	-1.9	-7.6	8.0
514	51.949474	61.325592	248.255829	-6.083756	-1.930262	6.564988	14.350645	24.196975	31.956133	33.700396	31.092927	23.605387	12.818728	1.878134	-4.25744	13.991071			-13.488099	-10.007533	-4.015063	1.754249	9.828461	17.157046	18.881685	15.893817	9.716912	1.821598	-5.301821	-10.776765	2.62204						-9.8	-6.0	1.3	8.1	17.0	24.6	26.3	23.5	16.7	7.3	-1.7	-7.5	8.3
515	51.967079	61.678711	231.596069	-6.248661	-2.06318	6.488602	14.366749	24.161655	31.880146	33.609709	31.000204	23.555109	12.754012	1.83019	-4.362	13.914378			-13.624994	-10.041868	-4.01993	1.792311	9.824287	17.062993	18.776234	15.728942	9.614203	1.746958	-5.30714	-10.878245	2.556146						-9.9	-6.1	1.2	8.1	17.0	24.5	26.2	23.4	16.6	7.3	-1.7	-7.6	8.2
516	51.983734	62.032074	215.93956	-6.174165	-1.956223	6.675834	14.479347	24.286434	32.011191	33.729412	31.116206	23.655568	12.781667	1.897908	-4.291366	14.017651			-13.635778	-9.985568	-3.975496	1.767935	9.791118	17.08817	18.854026	15.78027	9.650641	1.729613	-5.317637	-10.881938	2.572113						-9.9	-6.0	1.4	8.1	17.0	24.5	26.3	23.4	16.7	7.3	-1.7	-7.6	8.3
517	51.999428	62.38562	214.930252	-6.169457	-2.006288	6.672249	14.45675	24.254795	32.028137	33.729604	31.104958	23.617738	12.703073	1.838368	-4.303763	13.993847			-13.592285	-9.910848	-3.930769	1.802059	9.824868	17.183171	18.986893	15.962054	9.773464	1.781915	-5.304421	-10.84589	2.644184						-9.9	-6.0	1.4	8.1	17.0	24.6	26.4	23.5	16.7	7.2	-1.7	-7.6	8.3
518	52.014168	62.739502	216.321686	-6.185436	-2.040247	6.632299	14.435078	24.205236	31.986511	33.678909	31.027535	23.548042	12.614281	1.78637	-4.329755	13.946569			-13.57067	-9.879143	-3.901508	1.843944	9.85225	17.22261	19.023792	16.040364	9.865277	1.832358	-5.312308	-10.853749	2.680268						-9.9	-6.0	1.4	8.1	17.0	24.6	26.4	23.5	16.7	7.2	-1.8	-7.6	8.3
519	52.027954	63.093506	213.664337	-6.158977	-2.007085	6.673047	14.433182	24.220115	32.017797	33.728882	31.066198	23.562686	12.574696	1.788951	-4.298301	13.966766			-13.661627	-9.951055	-3.988871	1.739248	9.715636	17.135396	18.951891	15.929926	9.769198	1.716649	-5.423212	-10.938466	2.582893						-9.9	-6.0	1.3	8.1	17.0	24.6	26.3	23.5	16.7	7.1	-1.8	-7.6	8.3
520	52.040775	63.447784	213.360001	-6.248032	-2.082708	6.60944	14.426378	24.165642	31.962107	33.682319	31.001262	23.512996	12.487211	1.731604	-4.371597	13.906385			-13.71212	-9.984038	-3.985634	1.819375	9.80106	17.208887	18.999514	15.948335	9.827925	1.724133	-5.469658	-10.988217	2.59913						-10.0	-6.0	1.3	8.1	17.0	24.6	26.3	23.5	16.7	7.1	-1.9	-7.7	8.3
521	52.052643	63.802185	209.035049	-6.310444	-2.153024	6.570222	14.378601	24.083301	31.974215	33.746681	31.028744	23.519999	12.409919	1.657842	-4.447893	13.871514			-13.838114	-10.073977	-4.089177	1.6376	9.585541	17.086581	18.890298	15.8172	9.697598	1.590483	-5.579843	-11.075116	2.470756						-10.1	-6.1	1.2	8.0	16.8	24.5	26.3	23.4	16.6	7.0	-2.0	-7.8	8.2
522	52.063553	64.156708	180.173782	-6.289923	-2.030902	6.777227	14.627446	24.295686	32.211206	33.998914	31.259558	23.744873	12.570681	1.78476	-4.413777	14.044646			-13.905948	-10.087035	-4.08244	1.723953	9.635726	17.175011	18.962177	15.864548	9.667246	1.540594	-5.587013	-11.067041	2.486648						-10.1	-6.1	1.3	8.2	17.0	24.7	26.5	23.6	16.7	7.1	-1.9	-7.7	8.3
523	52.073498	64.511475	150.421707	-6.11718	-1.73056	7.133583	14.979288	24.625123	32.584619	34.365696	31.609626	24.053456	12.81292	2.012175	-4.256823	14.339327			-13.843868	-9.959967	-3.95184	1.977896	9.746982	17.338566	19.133256	16.007297	9.665701	1.556655	-5.557433	-10.96652	2.59556						-10.0	-5.8	1.6	8.5	17.2	25.0	26.7	23.8	16.9	7.2	-1.8	-7.6	8.5
524	52.082478	64.866241	196.001678	-6.301897	-2.307006	6.320115	14.371272	23.902933	32.018379	33.857634	31.107042	23.515853	12.342101	1.650137	-4.352872	13.843641			-13.433436	-9.781907	-3.933225	2.116694	9.829987	17.283616	19.103507	16.153783	10.06642	2.052574	-5.173206	-10.570774	2.809503						-9.9	-6.0	1.2	8.2	16.9	24.7	26.5	23.6	16.8	7.2	-1.8	-7.5	8.3
525	52.090504	65.221466	226.164154	-6.645778	-2.608151	5.814695	14.085742	23.586411	31.786566	33.615757	30.86947	23.24621	12.089232	1.394417	-4.721483	13.542757			-14.081483	-10.317394	-4.441404	1.795018	9.533743	17.033658	18.795463	15.769995	9.610641	1.654318	-5.552717	-11.166925	2.386076						-10.4	-6.5	0.7	7.9	16.6	24.4	26.2	23.3	16.4	6.9	-2.1	-7.9	8.0
526	52.097561	65.576569	213.359985	-6.34804	-2.106851	6.479863	14.402079	23.872526	32.02344	33.761531	31.037426	23.430035	12.276073	1.628558	-4.483242	13.831117			-13.911422	-10.132671	-4.280078	1.770892	9.504768	17.13167	18.897463	15.871829	9.616002	1.581284	-5.642284	-11.10795	2.441625						-10.1	-6.1	1.1	8.1	16.7	24.6	26.3	23.5	16.5	6.9	-2.0	-7.8	8.1
527	52.103661	65.931793	220.636719	-6.443657	-2.233678	6.292578	14.262776	23.667305	31.907301	33.62693	30.912827	23.295621	12.184695	1.540297	-4.551831	13.705097			-13.992542	-10.188301	-4.375879	1.655104	9.278887	16.937953	18.680558	15.6472	9.387631	1.401343	-5.664812	-11.132927	2.302851						-10.2	-6.2	1.0	8.0	16.5	24.4	26.2	23.3	16.3	6.8	-2.1	-7.8	8.0
528	52.108791	66.287201	231.088837	-6.505479	-2.391532	6.063523	14.109104	23.444561	31.740012	33.464851	30.782634	23.147671	12.075175	1.449727	-4.594198	13.565504			-14.06804	-10.269691	-4.476676	1.564122	9.143645	16.841406	18.547358	15.539891	9.312544	1.286826	-5.670958	-11.131825	2.218217						-10.3	-6.3	0.8	7.8	16.3	24.3	26.0	23.2	16.2	6.7	-2.1	-7.9	7.9
529	52.112957	66.642456	245.543884	-6.518889	-2.429224	5.968102	14.020588	23.294305	31.617292	33.34215	30.667229	23.011053	11.971335	1.419624	-4.612815	13.479229			-14.015007	-10.27729	-4.513118	1.539149	9.10847	16.841606	18.525366	15.524429	9.320663	1.258352	-5.69233	-11.130201	2.207507						-10.3	-6.4	0.7	7.8	16.2	24.2	25.9	23.1	16.2	6.6	-2.1	-7.9	7.8
530	52.116154	66.997498	286.347717	-6.630028	-2.746923	5.451609	13.605741	22.810701	31.161967	32.926656	30.264015	22.586375	11.616361	1.179882	-4.694735	13.127635			-13.815232	-10.29218	-4.588488	1.462262	9.094117	16.808274	18.478804	15.515591	9.422625	1.367328	-5.575308	-10.989598	2.240683						-10.2	-6.5	0.4	7.5	16.0	24.0	25.7	22.9	16.0	6.5	-2.2	-7.8	7.7
531	52.118397	67.353516	304.487	-6.682184	-2.711505	5.455859	13.55218	22.724797	31.031564	32.827067	30.149711	22.457104	11.51231	1.100673	-4.762633	13.054579			-14.044348	-10.497114	-4.709492	1.230507	8.914567	16.679755	18.316128	15.365137	9.201283	1.111018	-5.793011	-11.246224	2.044017						-10.4	-6.6	0.4	7.4	15.8	23.9	25.6	22.8	15.8	6.3	-2.3	-8.0	7.5
532	52.119671	67.708588	325.696411	-6.881241	-2.909203	5.182833	13.346945	22.502535	30.801802	32.623683	29.92972	22.244816	11.315653	0.912197	-4.938035	12.844309			-14.24186	-10.699519	-4.941815	0.997129	8.722727	16.498635	18.153118	15.242404	8.987532	0.901527	-5.944302	-11.427589	1.853999						-10.6	-6.8	0.1	7.2	15.6	23.7	25.4	22.6	15.6	6.1	-2.5	-8.2	7.3
533	52.119976	68.07132	309.228882	-6.804563	-2.632825	5.504169	13.610441	22.794911	31.057874	32.853378	30.137615	22.462656	11.481926	1.054287	-4.869589	13.05419			-14.375921	-10.782838	-4.930227	0.937451	8.727151	16.588583	18.268337	15.278781	8.86798	0.731473	-6.078723	-11.576785	1.804605						-10.6	-6.7	0.3	7.3	15.8	23.8	25.6	22.7	15.7	6.1	-2.5	-8.2	7.4
534	52.11932	68.420105	296.514038	-6.792778	-2.475245	5.6102	13.786144	23.022238	31.238868	33.046075	30.315533	22.621373	11.591602	1.140332	-4.840118	13.188685			-14.337238	-10.66026	-4.854073	1.04657	8.909143	16.830717	18.495659	15.454061	8.91453	0.754633	-6.057809	-11.509424	1.915542						-10.6	-6.6	0.4	7.4	16.0	24.0	25.8	22.9	15.8	6.2	-2.5	-8.2	7.6
535	52.117695	68.776062	314.405457	-6.938295	-2.780988	5.25519	13.496549	22.730013	31.009185	32.838921	30.113167	22.41241	11.364945	0.95348	-4.963196	12.957615			-14.376166	-10.702705	-4.92845	0.996685	8.848987	16.773652	18.470848	15.440199	8.91098	0.806971	-5.990192	-11.446782	1.900336						-10.7	-6.7	0.2	7.2	15.8	23.9	25.7	22.8	15.7	6.1	-2.5	-8.2	7.4
536	52.115108	69.131256	323.606873	-7.0565	-2.916449	5.02276	13.34321	22.598477	30.904915	32.735044	30.029454	22.312136	11.229038	0.831268	-5.056053	12.831442			-14.40512	-10.774548	-5.032863	0.963811	8.921033	16.816222	18.562817	15.564093	9.040823	0.888395	-5.951237	-11.469745	1.926973						-10.7	-6.8	0.0	7.2	15.8	23.9	25.6	22.8	15.7	6.1	-2.6	-8.3	7.4
537	52.111557	69.486603	308.780304	-7.064464	-2.772155	5.197522	13.496534	22.79731	31.111171	32.914679	30.245785	22.471749	11.333215	0.913412	-5.015896	12.969072			-14.443069	-10.755455	-4.970968	1.034893	9.090892	16.967145	18.733635	15.645889	9.079684	0.92184	-5.935854	-11.496843	1.989316						-10.8	-6.8	0.1	7.3	15.9	24.0	25.8	22.9	15.8	6.1	-2.5	-8.3	7.5
538	52.107037	69.842072	300.752716	-7.022595	-2.614954	5.353802	13.584445	22.891987	31.18282	32.98173	30.342249	22.528853	11.373521	0.991855	-4.963835	13.05249			-14.442548	-10.722762	-4.94296	1.038053	9.091597	16.976796	18.767976	15.632417	9.019436	0.864464	-5.952809	-11.495876	1.986149						-10.7	-6.7	0.2	7.3	16.0	24.1	25.9	23.0	15.8	6.1	-2.5	-8.2	7.5
539	52.101555	70.197388	304.758026	-7.095262	-2.585099	5.32022	13.501766	22.860159	31.168221	32.963514	30.340392	22.481337	11.321172	0.974032	-5.02094	13.019126			-14.548415	-10.878446	-5.16251	0.853694	8.956094	16.875463	18.695393	15.519314	8.852771	0.694008	-6.065485	-11.642946	1.845745						-10.8	-6.7	0.1	7.2	15.9	24.0	25.8	22.9	15.7	6.0	-2.5	-8.3	7.4
540	52.095104	70.552673	314.41452	-7.187468	-2.651559	5.190106	13.357097	22.700902	31.023159	32.831458	30.231791	22.332065	11.176315	0.879504	-5.114631	12.897395			-14.582123	-10.954528	-5.283262	0.72635	8.891586	16.762738	18.638625	15.432881	8.804147	0.664847	-6.072939	-11.679534	1.779066						-10.9	-6.8	0.0	7.0	15.8	23.9	25.7	22.8	15.6	5.9	-2.6	-8.4	7.3
541	52.087696	70.907776	287.895355	-7.001479	-2.116561	5.73188	13.810073	23.170911	31.346409	33.111891	30.499166	22.599653	11.457579	1.214392	-4.9042	13.243309			-14.697393	-11.017515	-5.164042	0.85661	9.073365	16.943528	18.772166	15.399753	8.702524	0.523069	-6.250154	-11.846082	1.774652						-10.8	-6.6	0.3	7.3	16.1	24.1	25.9	22.9	15.7	6.0	-2.5	-8.4	7.5
542	52.079327	71.262726	331.507355	-7.223365	-2.689564	4.992495	13.137893	22.431936	30.738774	32.573353	29.98562	22.028073	10.949456	0.839697	-5.085632	12.723228			-14.390599	-10.79125	-5.204323	0.670646	8.864128	16.662406	18.534232	15.317672	8.740658	0.676154	-5.916118	-11.463346	1.808355						-10.8	-6.7	-0.1	6.9	15.6	23.7	25.6	22.7	15.4	5.8	-2.5	-8.3	7.3
543	52.069992	71.617523	280.728546	-6.787542	-1.736073	6.047063	14.025178	23.425612	31.557	33.281063	30.684811	22.706765	11.569047	1.413881	-4.641039	13.462147			-14.403302	-10.789919	-4.980408	0.952377	9.232112	17.143656	18.993719	15.629016	8.892103	0.588904	-6.157867	-11.621512	1.956573						-10.6	-6.3	0.5	7.5	16.3	24.4	26.1	23.2	15.8	6.1	-2.4	-8.1	7.7
544	52.059692	71.972321	279.03772	-6.849625	-1.802493	5.954669	13.877074	23.286711	31.465577	33.162692	30.625367	22.624075	11.501007	1.357957	-4.704144	13.374906			-14.387148	-10.767761	-5.035256	0.799922	9.082146	16.989058	18.864691	15.548799	8.805551	0.543706	-6.059454	-11.538389	1.903822						-10.6	-6.3	0.5	7.3	16.2	24.2	26.0	23.1	15.7	6.0	-2.4	-8.1	7.6
545	52.048435	72.326843	262.016693	-6.725658	-1.603746	6.163352	14.0784	23.481836	31.641458	33.328569	30.786884	22.794304	11.649353	1.51553	-4.578251	13.544336			-14.253331	-10.639539	-4.901178	0.94644	9.248191	17.117478	19.01896	15.688309	8.90943	0.607009	-5.957393	-11.417062	2.03061						-10.5	-6.1	0.6	7.5	16.4	24.4	26.2	23.2	15.9	6.1	-2.2	-8.0	7.8
546	52.036221	72.681152	260.5242	-6.682719	-1.572252	6.160931	14.06281	23.450859	31.620392	33.344081	30.770192	22.794607	11.631663	1.55376	-4.531816	13.550209			-14.098301	-10.463445	-4.795485	1.028083	9.332776	17.174204	19.095714	15.784266	9.023538	0.724839	-5.808418	-11.24473	2.146087						-10.4	-6.0	0.7	7.5	16.4	24.4	26.2	23.3	15.9	6.2	-2.1	-7.9	7.8
547	52.023048	73.035278	251.117447	-6.526854	-1.329026	6.330962	14.293413	23.643335	31.740067	33.505227	30.881844	22.929469	11.741128	1.729397	-4.318979	13.718332			-13.856282	-10.223537	-4.56712	1.372581	9.6985	17.524263	19.461888	16.184586	9.442158	1.065145	-5.614855	-11.000481	2.457237						-10.2	-5.8	0.9	7.8	16.7	24.6	26.5	23.5	16.2	6.4	-1.9	-7.7	8.1
548	52.008915	73.389282	275.663239	-6.753118	-1.702544	5.884261	13.855654	23.141863	31.304722	33.122183	30.511495	22.578666	11.421317	1.492311	-4.532537	13.360356			-13.899756	-10.301532	-4.727954	1.117336	9.413895	17.226466	19.166309	15.952103	9.306136	0.992302	-5.574196	-11.016219	2.304574						-10.3	-6.0	0.6	7.5	16.3	24.3	26.1	23.2	15.9	6.2	-2.0	-7.8	7.8
549	51.993832	73.74292	222.476578	-6.246431	-0.796122	6.737155	14.755497	24.061042	32.0872	33.918071	31.247578	23.290016	12.056257	2.116511	-3.967235	14.104962			-13.9303	-10.327579	-4.6042	1.50436	9.921735	17.83924	19.771315	16.456691	9.61375	1.078591	-5.64187	-11.09749	2.548687						-10.1	-5.6	1.1	8.1	17.0	25.0	26.8	23.9	16.5	6.6	-1.8	-7.5	8.3
550	51.977783	74.096436	243.495483	-6.534144	-1.205852	6.321853	14.345414	23.612679	31.761788	33.697596	30.998555	23.02101	11.77958	1.859712	-4.263679	13.782876			-14.03162	-10.39725	-4.766836	1.152274	9.533937	17.480688	19.462874	16.179996	9.3645	0.858176	-5.664131	-11.182416	2.332516						-10.3	-5.8	0.8	7.7	16.6	24.6	26.6	23.6	16.2	6.3	-1.9	-7.7	8.1
551	51.960789	74.449707	207.377426	-6.270386	-0.719164	6.820787	14.907845	24.213994	32.265334	34.244255	31.495505	23.510376	12.202272	2.272028	-3.949706	14.249429			-14.15387	-10.572485	-4.778501	1.350686	9.859684	17.841917	19.832102	16.363937	9.438115	0.819012	-5.748912	-11.27851	2.414431						-10.2	-5.6	1.0	8.1	17.0	25.1	27.0	23.9	16.5	6.5	-1.7	-7.6	8.3
552	51.942833	74.802734	203.262268	-6.236302	-0.65923	6.852952	14.951439	24.258634	32.318762	34.388137	31.589315	23.576161	12.213701	2.307052	-3.931212	14.302451			-14.119406	-10.492084	-4.723291	1.385704	9.90465	17.90056	19.938363	16.453479	9.50327	0.808639	-5.70254	-11.252654	2.467057						-10.2	-5.6	1.1	8.2	17.1	25.1	27.2	24.0	16.5	6.5	-1.7	-7.6	8.4
553	51.923935	75.155426	198.123398	-6.44601	-0.87691	6.717451	14.893811	24.227017	32.29224	34.457219	31.598333	23.58085	12.163201	2.219961	-4.148162	14.22325			-14.244741	-10.56192	-4.722451	1.392677	9.921265	17.912596	20.008121	16.501935	9.504515	0.723224	-5.679789	-11.362825	2.449384						-10.3	-5.7	1.0	8.1	17.1	25.1	27.2	24.1	16.5	6.4	-1.7	-7.8	8.3
554	51.904076	75.507965	154.676376	-6.113149	-0.356836	7.239409	15.418257	24.761539	32.831937	35.082379	32.140437	24.077476	12.561649	2.574375	-3.805598	14.70099			-14.247813	-10.523138	-4.654327	1.482566	10.055393	18.139327	20.310657	16.725593	9.576006	0.687731	-5.682714	-11.390859	2.539868						-10.2	-5.4	1.3	8.5	17.4	25.5	27.7	24.4	16.8	6.6	-1.6	-7.6	8.6
555	51.883282	75.859985	150.233932	-6.22571	-0.529694	7.162888	15.360366	24.704193	32.847178	35.225587	32.206393	24.105286	12.523053	2.502401	-3.932687	14.662438			-14.26259	-10.490188	-4.679956	1.472676	9.991537	18.115673	20.342086	16.711841	9.499052	0.647043	-5.633243	-11.383112	2.527568						-10.2	-5.5	1.2	8.4	17.3	25.5	27.8	24.5	16.8	6.6	-1.6	-7.7	8.6
556	51.86153	76.211884	136.002045	-6.136932	-0.35741	7.355587	15.588439	24.918915	33.069758	35.534688	32.42527	24.291055	12.662117	2.631652	-3.849911	14.844436			-14.349031	-10.553132	-4.718097	1.609401	10.161479	18.350073	20.619086	16.844904	9.537026	0.62865	-5.709104	-11.479825	2.578452						-10.2	-5.5	1.3	8.6	17.5	25.7	28.1	24.6	16.9	6.6	-1.5	-7.7	8.7
557	51.83884	76.563354	151.812515	-6.442783	-0.797964	6.989252	15.257688	24.636726	32.894617	35.462085	32.277805	24.105764	12.449929	2.417357	-4.177032	14.589454			-14.573236	-10.820782	-5.016697	1.369393	9.946226	18.167051	20.507325	16.669443	9.307107	0.393837	-5.815762	-11.66391	2.3725						-10.5	-5.8	1.0	8.3	17.3	25.5	28.0	24.5	16.7	6.4	-1.7	-7.9	8.5
558	51.815201	76.914551	152.399994	-6.456296	-0.791138	7.001112	15.26578	24.659315	32.935989	35.544476	32.321469	24.11356	12.422668	2.408462	-4.215714	14.600807			-14.639811	-10.829227	-5.025897	1.370509	9.911096	18.197423	20.633978	16.791661	9.347903	0.300836	-5.890944	-11.743517	2.368668						-10.5	-5.8	1.0	8.3	17.3	25.6	28.1	24.6	16.7	6.4	-1.7	-8.0	8.5
559	51.790627	77.26532	137.41507	-6.426857	-0.655695	7.187565	15.487914	24.869351	33.077515	35.694174	32.445719	24.226052	12.538608	2.565803	-4.17144	14.736559			-14.802596	-10.931625	-4.979598	1.486036	10.043223	18.312657	20.775317	16.880242	9.341821	0.159235	-5.964281	-11.914554	2.367156						-10.6	-5.8	1.1	8.5	17.5	25.7	28.2	24.7	16.8	6.3	-1.7	-8.0	8.6
560	51.765118	77.615692	150.35997	-6.435994	-0.745565	7.059027	15.302772	24.775125	33.098505	35.766099	32.457206	24.147607	12.404637	2.470062	-4.228184	14.672608			-14.796068	-10.861507	-5.03342	1.328177	9.927448	18.342911	20.826847	16.967864	9.335179	0.075724	-5.950448	-11.887543	2.356264						-10.6	-5.8	1.0	8.3	17.4	25.7	28.3	24.7	16.7	6.2	-1.7	-8.1	8.5
561	51.738659	77.965759	152.400009	-6.388906	-0.686086	7.079025	15.334175	24.842571	33.139889	35.828483	32.493809	24.134668	12.377446	2.497029	-4.222617	14.702457			-14.880865	-10.820452	-4.967883	1.303384	9.963043	18.463593	20.969203	17.097332	9.350542	0.017565	-5.999248	-11.952708	2.378625						-10.6	-5.8	1.1	8.3	17.4	25.8	28.4	24.8	16.7	6.2	-1.8	-8.1	8.5
562	51.711266	78.31543	152.399979	-6.350601	-0.655939	7.096797	15.375642	24.936953	33.216671	35.935088	32.583263	24.161969	12.376833	2.529879	-4.208344	14.749851			-14.999636	-10.872737	-4.998007	1.214156	9.995372	18.58634	21.149521	17.221548	9.291533	-0.065659	-6.069801	-12.075074	2.364796						-10.7	-5.8	1.0	8.3	17.5	25.9	28.5	24.9	16.7	6.2	-1.8	-8.1	8.6
563	51.682949	78.664612	152.400009	-6.310876	-0.635575	7.128846	15.48483	25.066918	33.328733	36.106163	32.723816	24.253406	12.415786	2.573048	-4.210502	14.82705			-14.79668	-10.637436	-4.820349	1.393574	10.276864	18.886036	21.531094	17.611714	9.565526	0.223306	-5.897231	-11.899146	2.619773						-10.6	-5.6	1.2	8.4	17.7	26.1	28.8	25.2	16.9	6.3	-1.7	-8.1	8.7
564	51.65369	79.013428	148.434113	-6.19469	-0.535315	7.249829	15.587179	25.16959	33.436017	36.252957	32.876104	24.361744	12.494421	2.670615	-4.124395	14.937005			-14.635309	-10.476365	-4.734244	1.395977	10.350431	18.967469	21.66682	17.715615	9.547916	0.299857	-5.811854	-11.766161	2.710013						-10.4	-5.5	1.3	8.5	17.8	26.2	29.0	25.3	17.0	6.4	-1.6	-7.9	8.8
565	51.623508	79.361816	150.67366	-6.156251	-0.529747	7.28834	15.644039	25.209795	33.483784	36.367321	32.970084	24.444246	12.567208	2.723459	-4.096552	14.992977			-14.316206	-10.21133	-4.545105	1.597179	10.565497	19.145651	21.902578	17.990914	9.802896	0.601102	-5.572002	-11.470466	2.957559						-10.2	-5.4	1.4	8.6	17.9	26.3	29.1	25.5	17.1	6.6	-1.4	-7.8	9.0
566	50.219334	47.31424	30.48	-0.975374	1.976646	9.522572	17.171824	27.3326	34.766971	37.64757	34.350057	27.156743	16.791587	5.432015	0.038907	17.60101			-7.171628	-5.732255	-1.218378	4.803125	12.502323	19.370223	21.794109	18.59053	12.272445	5.031477	-2.01627	-5.813398	6.034359						-4.1	-1.9	4.2	11.0	19.9	27.1	29.7	26.5	19.7	10.9	1.7	-2.9	11.8
567	50.273865	47.644958	30.48	-1.121583	1.883005	9.472937	17.104611	27.307888	34.748129	37.605693	34.293978	27.114197	16.722085	5.355443	-0.036084	17.537525			-7.321238	-5.849047	-1.245577	4.770471	12.519175	19.358867	21.812661	18.597468	12.263779	4.967133	-2.074554	-5.886415	5.992727						-4.2	-2.0	4.1	10.9	19.9	27.1	29.7	26.4	19.7	10.8	1.6	-3.0	11.8
568	50.483532	48.974884	19.958826	-1.644646	1.633844	9.353774	17.030618	27.237721	34.84826	37.524344	34.209978	26.987433	16.483118	5.05774	-0.329545	17.366053			-7.843589	-6.154675	-1.383649	4.536841	12.423667	19.308254	21.750865	18.452268	12.029196	4.583708	-2.300396	-6.186108	5.768032						-4.7	-2.3	4.0	10.8	19.8	27.1	29.6	26.3	19.5	10.5	1.4	-3.3	11.6
569	50.53381	49.309082	4.471836	-1.677399	1.705837	9.435391	17.148444	27.373929	35.017084	37.631432	34.312356	27.084767	16.539142	5.093304	-0.316963	17.44561			-7.938291	-6.153561	-1.376975	4.504326	12.40313	19.324736	21.752941	18.418989	11.938256	4.495791	-2.299745	-6.216407	5.737766						-4.8	-2.2	4.0	10.8	19.9	27.2	29.7	26.4	19.5	10.5	1.4	-3.3	11.6
570	50.583229	49.643951	0.527567	-1.819084	1.61575	9.365963	17.079667	27.333708	35.043933	37.609948	34.290431	27.044409	16.458138	5.009326	-0.417666	17.384544			-8.069287	-6.22546	-1.432362	4.43313	12.36413	19.387456	21.806757	18.466079	11.974891	4.494713	-2.344355	-6.29465	5.71342						-4.9	-2.3	4.0	10.8	19.8	27.2	29.7	26.4	19.5	10.5	1.3	-3.4	11.5
571	50.63179	49.979492	0.109055	-1.969165	1.504492	9.26842	16.96603	27.270355	35.041847	37.557728	34.230614	26.962561	16.354363	4.905411	-0.533063	17.296633			-8.212152	-6.283535	-1.504556	4.254412	12.214473	19.390763	21.792881	18.45564	11.953129	4.433907	-2.432792	-6.403582	5.638216						-5.1	-2.4	3.9	10.6	19.7	27.2	29.7	26.3	19.5	10.4	1.2	-3.5	11.5
572	50.679485	50.315704	0.00946	-2.101074	1.393818	9.180726	16.885814	27.226519	35.03926	37.515116	34.178401	26.878612	16.261796	4.823395	-0.643912	17.219873			-8.387208	-6.382542	-1.592515	4.083699	12.092622	19.389396	21.746895	18.426139	11.907222	4.322087	-2.51088	-6.542416	5.546042						-5.2	-2.5	3.8	10.5	19.7	27.2	29.6	26.3	19.4	10.3	1.2	-3.6	11.4
573	50.726299	50.652496	0	-2.196604	1.330004	9.145902	16.882395	27.213547	35.045924	37.481582	34.134789	26.819639	16.221161	4.806948	-0.716548	17.180728			-8.506948	-6.426223	-1.594166	4.107242	12.142163	19.478649	21.758898	18.43505	11.942792	4.30459	-2.530544	-6.653191	5.538193						-5.4	-2.5	3.8	10.5	19.7	27.3	29.6	26.3	19.4	10.3	1.1	-3.7	11.4
574	50.772251	50.990021	1.282762	-2.2999	1.246379	9.106096	16.882705	27.16423	34.977856	37.365114	34.042019	26.72401	16.184569	4.806105	-0.798992	17.116683			-8.661177	-6.526633	-1.568683	4.218044	12.125557	19.355687	21.50085	18.160476	11.778162	4.212285	-2.575547	-6.756622	5.438533						-5.5	-2.6	3.8	10.6	19.6	27.2	29.4	26.1	19.3	10.2	1.1	-3.8	11.3
575	50.817318	51.328094	11.463565	-2.380604	1.157452	9.057329	16.876887	27.04855	34.834602	37.217368	33.916488	26.598104	16.101781	4.759302	-0.875328	17.025994			-8.767324	-6.571764	-1.511882	4.344182	12.203826	19.371877	21.441399	18.119786	11.828055	4.275237	-2.606613	-6.844658	5.440177						-5.6	-2.7	3.8	10.6	19.6	27.1	29.3	26.0	19.2	10.2	1.1	-3.9	11.2
576	50.861507	51.666779	41.766102	-2.65782	0.789156	8.725736	16.562506	26.703835	34.561438	36.972379	33.683496	26.312559	15.814152	4.481608	-1.161359	16.732307			-8.961253	-6.810612	-1.634833	4.265778	12.089064	19.270035	21.367581	18.056879	11.879647	4.263394	-2.6628	-6.905839	5.35142						-5.8	-3.0	3.5	10.4	19.4	26.9	29.2	25.9	19.1	10.0	0.9	-4.0	11.0
577	50.904816	52.006104	57.95974	-2.823849	0.604476	8.558289	16.413333	26.523784	34.390032	36.804247	33.524377	26.133694	15.642886	4.327216	-1.33374	16.563729			-9.207333	-7.005299	-1.798345	4.078541	11.862996	19.060674	21.147115	17.82125	11.632616	4.021964	-2.839459	-7.078835	5.141324						-6.0	-3.2	3.4	10.2	19.2	26.7	29.0	25.7	18.9	9.8	0.7	-4.2	10.9
578	50.947227	52.345978	76.967506	-3.077368	0.29182	8.32342	16.18059	26.231736	34.11774	36.559584	33.302346	25.888883	15.397428	4.103167	-1.581879	16.311456			-9.432407	-7.231248	-1.978571	3.855054	11.624009	18.825132	20.935585	17.594891	11.409183	3.795164	-2.985586	-7.196793	4.934534						-6.3	-3.5	3.2	10.0	18.9	26.5	28.7	25.4	18.6	9.6	0.6	-4.4	10.6
579	50.988766	52.686493	64.890495	-3.003326	0.436914	8.467162	16.357026	26.41959	34.262645	36.68152	33.443534	26.023884	15.516167	4.206743	-1.533535	16.43986			-9.508951	-7.222755	-1.982289	3.870038	11.719984	18.928452	21.046317	17.668876	11.444063	3.754507	-3.048285	-7.257977	4.950998						-6.3	-3.4	3.2	10.1	19.1	26.6	28.9	25.6	18.7	9.6	0.6	-4.4	10.7
580	51.0294	53.027527	71.120155	-3.092952	0.350793	8.381162	16.284216	26.309004	34.172771	36.580513	33.349423	25.925858	15.436827	4.138204	-1.620475	16.351279			-9.641541	-7.361421	-2.105016	3.743783	11.570352	18.74126	20.887456	17.507844	11.289683	3.651106	-3.179418	-7.400392	4.808641						-6.4	-3.5	3.1	10.0	18.9	26.5	28.7	25.4	18.6	9.5	0.5	-4.5	10.6
581	51.069145	53.369171	107.403389	-3.481149	-0.196924	7.92656	15.855308	25.777737	33.702063	36.1374	32.917272	25.50871	15.054603	3.785201	-1.963645	15.918595			-9.754768	-7.533154	-2.165487	3.673818	11.409667	18.49587	20.642815	17.423773	11.340797	3.719447	-3.14244	-7.375676	4.727888						-6.6	-3.9	2.9	9.8	18.6	26.1	28.4	25.2	18.4	9.4	0.3	-4.7	10.3
582	51.107983	53.711304	64.437645	-3.061663	0.48797	8.534542	16.510001	26.539476	34.268856	36.622957	33.386876	26.030459	15.557585	4.249584	-1.579268	16.462281			-9.794559	-7.371285	-1.970889	3.916025	11.80663	18.886885	20.982909	17.751693	11.515449	3.767896	-3.174402	-7.442723	4.906136						-6.4	-3.4	3.3	10.2	19.2	26.6	28.8	25.6	18.8	9.7	0.5	-4.5	10.7
583	51.692333	60.65274	303.063446	-5.941953	-1.969246	6.349827	14.086034	23.902532	31.700017	33.569148	30.868444	23.405078	12.751979	1.820874	-4.154447	13.865691			-13.409114	-10.088134	-4.204781	1.51673	9.560111	16.853873	18.58291	15.619153	9.424337	1.561235	-5.425186	-10.699433	2.440975						-9.7	-6.0	1.1	7.8	16.7	24.3	26.1	23.2	16.4	7.2	-1.8	-7.4	8.2
584	51.711754	61.003723	288.877777	-5.991384	-1.947042	6.455564	14.219485	24.050381	31.834382	33.627941	30.968582	23.503119	12.791122	1.837164	-4.203673	13.928803			-13.446122	-10.082607	-4.156034	1.566246	9.622849	16.968412	18.678999	15.704689	9.527764	1.622656	-5.40902	-10.741361	2.488039						-9.7	-6.0	1.1	7.9	16.8	24.4	26.2	23.3	16.5	7.2	-1.8	-7.5	8.2
585	51.730221	61.35498	256.253265	-5.950937	-1.763616	6.755924	14.548661	24.422219	32.154304	33.899091	31.242008	23.766791	12.971565	1.980892	-4.14641	14.156708			-13.393496	-9.918384	-3.928293	1.84125	9.936062	17.304254	19.022316	15.992819	9.784233	1.801893	-5.308816	-10.694794	2.703254						-9.7	-5.8	1.4	8.2	17.2	24.7	26.5	23.6	16.8	7.4	-1.7	-7.4	8.4
586	51.747753	61.706573	243.839996	-6.125807	-1.947661	6.629352	14.489774	24.368879	32.129985	33.879181	31.240376	23.751619	12.900211	1.906632	-4.276736	14.078817			-13.534949	-9.974948	-4.011764	1.786709	9.840764	17.1742	18.900966	15.843905	9.653961	1.69569	-5.313562	-10.801748	2.604935						-9.8	-6.0	1.3	8.1	17.1	24.7	26.4	23.5	16.7	7.3	-1.7	-7.5	8.3
587	51.764332	62.058411	217.974075	-6.020364	-1.753759	6.925536	14.759227	24.646284	32.386617	34.103645	31.459021	23.954421	13.028311	2.03978	-4.156283	14.281036			-13.509837	-9.863501	-3.87302	1.927288	9.977427	17.374834	19.12801	16.024658	9.795565	1.763673	-5.285311	-10.771918	2.723989						-9.8	-5.8	1.5	8.3	17.3	24.9	26.6	23.7	16.9	7.4	-1.6	-7.5	8.5
588	51.779961	62.410431	213.384872	-6.04623	-1.80109	6.924126	14.776168	24.63691	32.383594	34.071451	31.421708	23.913792	12.968389	2.00366	-4.177706	14.256231			-13.419285	-9.725321	-3.747062	2.099126	10.139554	17.573025	19.328456	16.273679	9.999524	1.905205	-5.206069	-10.711417	2.875785						-9.7	-5.8	1.6	8.4	17.4	25.0	26.7	23.8	17.0	7.4	-1.6	-7.4	8.6
589	51.794636	62.762726	213.395203	-6.029479	-1.805129	6.949086	14.798589	24.643824	32.375212	34.051758	31.378635	23.867545	12.895826	1.973417	-4.173773	14.243793			-13.283697	-9.568839	-3.587356	2.302616	10.336437	17.781248	19.537297	16.566563	10.277936	2.080038	-5.12604	-10.626411	3.057483						-9.7	-5.7	1.7	8.6	17.5	25.1	26.8	24.0	17.1	7.5	-1.6	-7.4	8.7
590	51.808357	63.115234	213.361145	-6.050814	-1.840031	6.913317	14.712188	24.542122	32.325107	34.013386	31.329778	23.810046	12.795525	1.935217	-4.186199	14.191637			-13.551476	-9.810479	-3.84865	1.959572	9.901495	17.409551	19.154518	16.121165	9.868409	1.712335	-5.361873	-10.852634	2.725161						-9.8	-5.8	1.5	8.3	17.2	24.9	26.6	23.7	16.8	7.3	-1.7	-7.5	8.5
591	51.821129	63.467896	213.360001	-6.108831	-1.910549	6.858889	14.646245	24.433245	32.25769	33.989462	31.272274	23.754945	12.686252	1.861957	-4.248694	14.124407			-13.584846	-9.836185	-3.881844	1.933701	9.847222	17.370996	19.153893	16.100691	9.87476	1.704816	-5.426675	-10.875114	2.698451						-9.8	-5.9	1.5	8.3	17.1	24.8	26.6	23.7	16.8	7.2	-1.8	-7.6	8.4
592	51.832947	63.820831	195.009415	-6.108694	-1.837758	6.996892	14.773268	24.534551	32.401859	34.158507	31.412607	23.900474	12.741088	1.910763	-4.258649	14.218742			-13.736884	-9.936564	-3.923053	1.862112	9.76293	17.341829	19.121737	16.013488	9.778679	1.586315	-5.537869	-10.981558	2.612597						-9.9	-5.9	1.5	8.3	17.1	24.9	26.6	23.7	16.8	7.2	-1.8	-7.6	8.4
593	51.8438	64.173706	158.226166	-6.014336	-1.604562	7.317241	15.113074	24.834342	32.753555	34.506747	31.755486	24.221177	12.971754	2.10682	-4.168638	14.482722			-13.751198	-9.863279	-3.861987	1.988151	9.794103	17.441846	19.215587	16.06119	9.709901	1.524911	-5.521511	-10.923976	2.651145						-9.9	-5.7	1.7	8.6	17.3	25.1	26.9	23.9	17.0	7.2	-1.7	-7.5	8.6
594	51.853699	64.526886	139.540771	-5.910157	-1.433691	7.487217	15.277632	24.946506	32.949601	34.692367	31.947909	24.376077	13.084149	2.244895	-4.065408	14.633091			-13.625068	-9.710024	-3.80063	2.204092	9.826802	17.468156	19.252688	16.115885	9.721514	1.553679	-5.426768	-10.766697	2.734469						-9.8	-5.6	1.8	8.7	17.4	25.2	27.0	24.0	17.0	7.3	-1.6	-7.4	8.7
595	51.862648	64.880341	185.219711	-6.051583	-1.960249	6.794283	14.69314	24.259794	32.420653	34.202876	31.456273	23.845577	12.623877	1.917062	-4.131865	14.172486			-13.245328	-9.5651	-3.746796	2.257463	9.918323	17.487876	19.267532	16.31799	10.183348	2.034529	-5.077667	-10.412873	2.951608						-9.6	-5.8	1.5	8.5	17.1	25.0	26.7	23.9	17.0	7.3	-1.6	-7.3	8.6
596	51.870636	65.233887	210.411453	-6.27787	-2.091451	6.547156	14.541687	24.076146	32.27236	34.039948	31.307245	23.649915	12.463015	1.771146	-4.382638	13.993055			-13.777774	-9.956117	-4.081437	2.050609	9.789159	17.370946	19.1061	16.119498	9.887745	1.775995	-5.424821	-10.941082	2.659902						-10.0	-6.0	1.2	8.3	16.9	24.8	26.6	23.7	16.8	7.1	-1.8	-7.7	8.3
597	51.877663	65.58728	213.360001	-6.200996	-1.904025	6.746469	14.591747	24.087079	32.278499	33.984525	31.265132	23.609305	12.455952	1.812805	-4.351885	14.031217			-13.780901	-9.947219	-4.1414	1.894061	9.588699	17.243613	18.976097	15.970354	9.661848	1.564379	-5.554673	-11.02791	2.537246						-10.0	-5.9	1.3	8.2	16.8	24.8	26.5	23.6	16.6	7.0	-1.9	-7.7	8.3
598	51.883736	65.94101	214.65506	-6.238738	-1.893357	6.712947	14.555729	24.009602	32.249375	33.927769	31.226523	23.572107	12.443151	1.801869	-4.37921	13.998981			-13.854521	-10.012528	-4.227853	1.766801	9.395521	17.097965	18.809702	15.796274	9.422963	1.336666	-5.608722	-11.087452	2.402901						-10.0	-6.0	1.2	8.2	16.7	24.7	26.4	23.5	16.5	6.9	-1.9	-7.7	8.2
599	51.888844	66.294861	201.158478	-6.107325	-1.632837	6.955752	14.784313	24.21778	32.447122	34.083556	31.404858	23.746533	12.625424	1.99308	-4.258538	14.18831			-13.820137	-9.948282	-4.17476	1.867186	9.457262	17.225946	18.924165	15.898197	9.454061	1.237108	-5.650187	-11.057674	2.451074						-10.0	-5.8	1.4	8.3	16.8	24.8	26.5	23.7	16.6	6.9	-1.8	-7.7	8.3
600	51.89299	66.648529	225.866257	-6.213562	-1.904513	6.567341	14.479025	23.81903	32.126057	33.798268	31.130946	23.46001	12.384044	1.815057	-4.326494	13.927934			-13.821241	-10.023767	-4.309884	1.66913	9.181793	16.954603	18.626136	15.645647	9.292449	1.149475	-5.64085	-11.006822	2.309722						-10.0	-6.0	1.1	8.1	16.5	24.5	26.2	23.4	16.4	6.8	-1.9	-7.7	8.1
601	51.896175	67.002197	275.123474	-6.476089	-2.461425	5.83067	13.94334	23.203684	31.556842	33.297072	30.626442	22.928147	11.917833	1.443677	-4.535028	13.439597			-13.676323	-10.066953	-4.354412	1.683037	9.296267	17.08537	18.707646	15.76323	9.549047	1.391614	-5.473665	-10.881229	2.418636						-10.1	-6.3	0.7	7.8	16.2	24.3	26.0	23.2	16.2	6.7	-2.0	-7.7	7.9
602	51.898403	67.355927	290.339325	-6.520476	-2.446902	5.829254	13.8635	23.106587	31.440245	33.21485	30.505995	22.810979	11.801689	1.353414	-4.582751	13.364699			-14.006605	-10.327539	-4.537557	1.375682	9.086428	16.922853	18.538384	15.572598	9.252174	1.073507	-5.752812	-11.182222	2.167908						-10.3	-6.4	0.6	7.6	16.1	24.2	25.9	23.0	16.0	6.4	-2.2	-7.9	7.8
603	51.89967	67.709259	305.465729	-6.6927	-2.654199	5.558798	13.671283	22.91215	31.24283	33.025215	30.32499	22.612665	11.618588	1.176569	-4.737625	13.171547			-14.214669	-10.538042	-4.749281	1.180731	8.927632	16.778197	18.418462	15.478774	9.070331	0.897114	-5.877488	-11.336928	2.002903						-10.5	-6.6	0.4	7.4	15.9	24.0	25.7	22.9	15.8	6.3	-2.4	-8.0	7.6
604	51.899975	68.07132	283.529083	-6.640148	-2.322657	5.896915	14.002275	23.277178	31.546342	33.289071	30.581372	22.867305	11.837109	1.358781	-4.671804	13.418478			-14.148255	-10.402502	-4.632598	1.325686	9.180459	17.079927	18.746349	15.741921	9.195043	0.964398	-5.849944	-11.320519	2.156664						-10.4	-6.4	0.6	7.7	16.2	24.3	26.0	23.2	16.0	6.4	-2.2	-8.0	7.8
605	51.899323	68.419189	260.74408	-6.493254	-1.943027	6.295443	14.347271	23.687374	31.922419	33.639476	30.91002	23.173177	12.081903	1.561132	-4.540334	13.720133			-14.096837	-10.294122	-4.512402	1.415527	9.311406	17.272174	18.967383	15.901086	9.206226	0.98016	-5.883474	-11.286887	2.248353						-10.3	-6.1	0.9	7.9	16.5	24.6	26.3	23.4	16.2	6.5	-2.2	-7.9	8.0
606	51.897709	68.772522	278.287109	-6.762555	-2.346211	5.816425	13.9798	23.309155	31.633962	33.400532	30.682794	22.915928	11.811099	1.317118	-4.766526	13.41596			-14.360181	-10.577197	-4.873275	1.066259	8.939196	16.911246	18.629209	15.587006	8.886335	0.798584	-5.961881	-11.392636	1.971055						-10.6	-6.5	0.5	7.5	16.1	24.3	26.0	23.1	15.9	6.3	-2.3	-8.1	7.7
607	51.895134	69.126221	274.733856	-6.837129	-2.335582	5.80319	14.004209	23.371976	31.697322	33.440957	30.749299	22.944073	11.798647	1.292549	-4.852202	13.423109			-14.431847	-10.646049	-4.917349	1.094174	9.031343	17.007585	18.761891	15.692488	8.941442	0.839297	-5.978116	-11.472216	1.993554						-10.6	-6.5	0.4	7.5	16.2	24.4	26.1	23.2	15.9	6.3	-2.3	-8.2	7.7
608	51.89159	69.480164	246.66951	-6.664493	-1.852506	6.311643	14.462357	23.89863	32.136511	33.849739	31.162676	23.320704	12.102849	1.567175	-4.707422	13.798989			-14.388846	-10.569125	-4.765417	1.347205	9.329447	17.317197	19.092764	15.927837	9.071577	0.869276	-5.997391	-11.493352	2.145098						-10.5	-6.2	0.8	7.9	16.6	24.7	26.5	23.5	16.2	6.5	-2.2	-8.1	8.0
609	51.887093	69.833862	253.013931	-6.714971	-1.891704	6.207792	14.303983	23.724059	31.953347	33.687776	31.032273	23.170736	11.982372	1.534015	-4.745908	13.686981			-14.53678	-10.642916	-4.874565	1.129637	9.031404	16.992953	18.749869	15.524003	8.670266	0.573325	-6.116147	-11.610899	1.907512						-10.6	-6.3	0.7	7.7	16.4	24.5	26.2	23.3	15.9	6.3	-2.3	-8.2	7.8
610	51.881634	70.187744	286.607758	-6.83936	-2.257762	5.730432	13.837515	23.260844	31.557073	33.334403	30.72098	22.79563	11.633138	1.311163	-4.74937	13.361224			-14.314714	-10.528413	-4.916074	1.019921	9.028582	17.012238	18.829196	15.610824	8.936758	0.794536	-5.849907	-11.298162	2.027065						-10.6	-6.4	0.4	7.4	16.1	24.3	26.1	23.2	15.9	6.2	-2.3	-8.0	7.7
611	51.875217	70.541443	286.105194	-6.814639	-2.041864	5.906809	14.006802	23.443088	31.669452	33.419773	30.808546	22.859365	11.695968	1.422458	-4.735552	13.470017			-14.402722	-10.650109	-4.910641	1.09097	9.147209	17.094785	18.928624	15.616854	8.901984	0.677496	-5.970038	-11.462373	2.00517						-10.6	-6.3	0.5	7.5	16.3	24.4	26.2	23.2	15.9	6.2	-2.3	-8.1	7.7
612	51.867844	70.894745	286.625641	-6.719396	-1.794567	6.110481	14.113992	23.521036	31.707301	33.458375	30.824609	22.855406	11.707847	1.490325	-4.64594	13.552456			-14.431925	-10.619535	-4.867465	1.076337	9.191906	17.144213	18.961199	15.642957	8.853929	0.609331	-6.077958	-11.514325	1.997389						-10.6	-6.2	0.6	7.6	16.4	24.4	26.2	23.2	15.9	6.2	-2.3	-8.1	7.8
613	51.859509	71.248169	326.489166	-7.012321	-2.377334	5.387894	13.533885	22.903214	31.174352	32.96224	30.370637	22.361798	11.281223	1.132921	-4.887742	13.069231			-14.388857	-10.755466	-5.135656	0.830706	8.958176	16.828962	18.658809	15.379749	8.700685	0.550453	-5.949785	-11.406205	1.855964						-10.7	-6.6	0.1	7.2	15.9	24.0	25.8	22.9	15.5	5.9	-2.4	-8.1	7.5
614	51.850212	71.601563	289.777954	-6.618308	-1.562419	6.248152	14.206847	23.616108	31.721217	33.424733	30.832515	22.821078	11.734089	1.588883	-4.494653	13.62652			-14.247443	-10.636658	-4.909886	1.038683	9.2451	17.156661	18.995239	15.66266	8.895469	0.502573	-6.090986	-11.431633	2.014982						-10.4	-6.1	0.7	7.6	16.4	24.4	26.2	23.2	15.9	6.1	-2.3	-8.0	7.8
615	51.839958	71.954742	287.726196	-6.662322	-1.604926	6.182919	14.122441	23.531835	31.66677	33.350261	30.772172	22.776837	11.699446	1.565454	-4.536156	13.572061			-14.223668	-10.617844	-4.95694	0.934363	9.129761	17.009813	18.859595	15.55077	8.78411	0.433397	-6.015269	-11.356924	1.96093						-10.4	-6.1	0.6	7.5	16.3	24.3	26.1	23.2	15.8	6.1	-2.2	-7.9	7.8
616	51.828751	72.3078	284.926788	-6.584119	-1.502562	6.258785	14.144041	23.523738	31.675881	33.368033	30.778589	22.797709	11.723146	1.635281	-4.470426	13.612341			-14.137949	-10.535774	-4.941014	0.932816	9.140189	17.005068	18.889614	15.576254	8.798403	0.44038	-5.955759	-11.290723	1.993459						-10.4	-6.0	0.7	7.5	16.3	24.3	26.1	23.2	15.8	6.1	-2.2	-7.9	7.8
617	51.816589	72.660492	293.166351	-6.655833	-1.59792	6.106705	14.034423	23.371403	31.51603	33.260549	30.651394	22.691714	11.632439	1.610482	-4.526907	13.507873			-14.254201	-10.645937	-5.030612	0.870259	9.080283	16.908694	18.799811	15.44394	8.671901	0.337501	-6.025002	-11.381631	1.897917						-10.5	-6.1	0.5	7.5	16.2	24.2	26.0	23.0	15.7	6.0	-2.2	-8.0	7.7
618	51.803478	73.013031	338.521118	-6.835895	-2.13073	5.420891	13.432081	22.634902	30.855768	32.695203	30.086222	22.143132	11.141042	1.246892	-4.690404	12.999925			-14.04623	-10.517199	-5.088289	0.762695	8.932334	16.706858	18.633959	15.47486	8.844213	0.597236	-5.7414	-11.109348	1.954141						-10.4	-6.3	0.2	7.1	15.8	23.8	25.7	22.8	15.5	5.9	-2.2	-7.9	7.5
619	51.78941	73.365448	320.260925	-6.730796	-1.663906	5.841152	13.908182	23.097737	31.12149	32.9586	30.300745	22.425149	11.421902	1.571368	-4.517274	13.311196			-14.221428	-10.717107	-5.108975	0.929774	9.243018	17.020289	18.921675	15.579712	8.881925	0.529329	-5.931495	-11.332536	1.982848						-10.5	-6.2	0.4	7.4	16.2	24.1	25.9	22.9	15.7	6.0	-2.2	-7.9	7.6
620	51.774387	73.71756	274.319946	-6.082114	-0.674386	6.714939	14.679908	23.928167	31.895488	33.766041	31.060104	23.117155	12.003309	2.175496	-3.867657	14.059704			-13.998829	-10.483013	-4.895159	1.223251	9.606146	17.568806	19.509028	16.155585	9.277537	0.700525	-5.898323	-11.225241	2.295026						-10.0	-5.6	0.9	8.0	16.8	24.7	26.6	23.6	16.2	6.4	-1.9	-7.5	8.2
621	51.758411	74.069611	289.461365	-6.358132	-1.042661	6.375607	14.323141	23.547607	31.601616	33.565786	30.843557	22.875973	11.757771	1.952433	-4.130118	13.776048			-14.070104	-10.519569	-4.991606	0.92347	9.258914	17.21168	19.193365	15.875745	9.027517	0.527899	-5.86028	-11.261139	2.109658						-10.2	-5.8	0.7	7.6	16.4	24.4	26.4	23.4	16.0	6.1	-2.0	-7.7	7.9
622	51.741493	74.421265	266.882416	-6.130598	-0.689709	6.724502	14.726383	23.946326	31.92816	33.970928	31.189624	23.21785	12.045253	2.258639	-3.885083	14.108523			-14.033098	-10.51226	-4.868984	1.161989	9.577853	17.535636	19.537183	16.099604	9.205095	0.64925	-5.789768	-11.195407	2.280591						-10.1	-5.6	0.9	7.9	16.8	24.7	26.8	23.6	16.2	6.3	-1.8	-7.5	8.2
623	51.723618	74.772766	275.522919	-6.221726	-0.802372	6.573424	14.583187	23.803159	31.812104	33.943026	31.119004	23.144867	11.92905	2.174451	-3.977137	14.006753			-13.984174	-10.451187	-4.884663	1.117366	9.522675	17.481525	19.531219	16.08809	9.232482	0.643658	-5.720875	-11.129164	2.287246						-10.1	-5.6	0.8	7.9	16.7	24.6	26.7	23.6	16.2	6.3	-1.8	-7.6	8.1
624	51.7048	75.123932	256.324402	-6.241337	-0.720991	6.693706	14.795271	24.033073	32.040306	34.266061	31.382913	23.382377	12.085067	2.274181	-3.968501	14.16851			-14.091884	-10.540627	-4.875955	1.191527	9.64993	17.629014	19.720184	16.186757	9.270173	0.564813	-5.769069	-11.242607	2.307688						-10.2	-5.6	0.9	8.0	16.8	24.8	27.0	23.8	16.3	6.3	-1.7	-7.6	8.2
625	51.685028	75.474945	192.120102	-5.662704	0.055198	7.467838	15.55714	24.770254	32.726619	35.007621	32.042953	24.04118	12.659434	2.851401	-3.366545	14.845866			-13.950284	-10.398458	-4.667931	1.540725	10.046063	18.110377	20.244752	16.635763	9.562477	0.713198	-5.713636	-11.173562	2.579124						-9.8	-5.2	1.4	8.5	17.4	25.4	27.6	24.3	16.8	6.7	-1.4	-7.3	8.7
626	51.664322	75.82547	179.502762	-5.728164	0.014259	7.49223	15.615004	24.834056	32.885986	35.257819	32.2062	24.167305	12.706178	2.850725	-3.433718	14.905657			-13.897128	-10.295448	-4.601423	1.609232	10.073373	18.197843	20.369203	16.727811	9.566515	0.741796	-5.592257	-11.087966	2.650962						-9.8	-5.1	1.4	8.6	17.5	25.5	27.8	24.5	16.9	6.7	-1.4	-7.3	8.8
627	51.64267	76.175781	168.072571	-5.763446	0.020338	7.561431	15.736002	24.960519	33.037488	35.487844	32.353219	24.279982	12.774651	2.896553	-3.485159	14.988285			-14.058348	-10.40693	-4.679623	1.665387	10.164005	18.323545	20.565372	16.811949	9.569	0.682162	-5.678881	-11.248477	2.64243						-9.9	-5.2	1.4	8.7	17.6	25.7	28.0	24.6	16.9	6.7	-1.4	-7.4	8.8
628	51.620079	76.525757	165.291458	-5.930756	-0.144207	7.477133	15.681416	24.940646	33.072417	35.599468	32.398944	24.285441	12.735906	2.827023	-3.67906	14.938698			-14.240086	-10.526007	-4.789661	1.622372	10.098251	18.29858	20.647855	16.822836	9.480852	0.53868	-5.759293	-11.400176	2.566184						-10.1	-5.3	1.3	8.7	17.5	25.7	28.1	24.6	16.9	6.6	-1.5	-7.5	8.8
629	51.596546	76.875397	152.399994	-6.024161	-0.187681	7.518335	15.764869	25.07748	33.249413	35.825775	32.571248	24.409684	12.803615	2.872631	-3.764857	15.009696			-14.540034	-10.808319	-4.970359	1.549142	10.084728	18.328071	20.774656	16.863069	9.356008	0.281261	-5.948596	-11.673194	2.441369						-10.3	-5.5	1.3	8.7	17.6	25.8	28.3	24.7	16.9	6.5	-1.5	-7.7	8.7
630	51.572075	77.224701	142.163589	-5.977377	-0.10575	7.633755	15.887399	25.219425	33.39088	36.014755	32.718027	24.513784	12.855118	2.95595	-3.734076	15.114324			-14.546413	-10.742144	-4.91943	1.619323	10.149495	18.442549	20.929214	17.006517	9.413926	0.219723	-5.940649	-11.685485	2.495552						-10.3	-5.4	1.4	8.8	17.7	25.9	28.5	24.9	17.0	6.5	-1.5	-7.7	8.8
631	51.546673	77.573608	151.006424	-6.222853	-0.424128	7.400677	15.693478	25.046584	33.194359	35.840962	32.540901	24.332421	12.678988	2.808888	-4.004288	14.907166			-14.744401	-10.903962	-4.987235	1.556433	10.068105	18.322107	20.777405	16.881407	9.246647	0.035239	-5.978337	-11.832018	2.370116						-10.5	-5.7	1.2	8.6	17.6	25.8	28.3	24.7	16.8	6.4	-1.6	-7.9	8.6
632	51.520332	77.92215	152.399994	-6.135967	-0.335878	7.451207	15.713077	25.147026	33.309978	35.986516	32.64377	24.346746	12.646084	2.830667	-3.954146	14.970757			-14.782059	-10.837561	-4.923014	1.478534	10.068417	18.466101	20.964167	17.068615	9.308347	-0.024769	-6.022538	-11.888665	2.406298						-10.5	-5.6	1.3	8.6	17.6	25.9	28.5	24.9	16.8	6.3	-1.6	-7.9	8.7
633	51.493057	78.270355	152.399994	-6.064636	-0.280607	7.474679	15.74359	25.276321	33.470826	36.180613	32.804749	24.40608	12.642087	2.848798	-3.932054	15.047537			-14.838472	-10.80367	-4.898209	1.388064	10.111572	18.651639	21.22667	17.277584	9.321849	-0.072755	-6.050449	-11.989205	2.443718						-10.5	-5.5	1.3	8.6	17.7	26.1	28.7	25.0	16.9	6.3	-1.6	-8.0	8.7
634	51.464863	78.618073	152.399994	-6.096147	-0.329519	7.444635	15.745677	25.32491	33.511185	36.259143	32.866578	24.423485	12.632849	2.866403	-3.975295	15.056159			-14.969778	-10.895262	-4.929418	1.287513	10.154121	18.716658	21.351176	17.335941	9.19651	-0.126503	-6.087816	-12.12226	2.40924						-10.5	-5.6	1.3	8.5	17.7	26.1	28.8	25.1	16.8	6.3	-1.6	-8.0	8.7
635	51.43573	78.965393	153.453842	-5.933311	-0.197107	7.547052	15.808121	25.40672	33.618878	36.443379	33.027153	24.525321	12.687938	2.939879	-3.865432	15.167383			-14.677225	-10.567943	-4.790414	1.342767	10.299128	18.904207	21.595642	17.566074	9.361213	0.052939	-5.936937	-11.872562	2.606408						-10.3	-5.4	1.4	8.6	17.9	26.3	29.0	25.3	16.9	6.4	-1.5	-7.9	8.9
636	51.405674	79.312347	167.683182	-6.028574	-0.372401	7.398735	15.645127	25.251399	33.521719	36.434321	33.000236	24.482079	12.626582	2.866833	-3.972635	15.071118			-14.53706	-10.518531	-4.790964	1.288501	10.284415	18.859694	21.615842	17.598706	9.355199	0.150031	-5.804128	-11.728136	2.647797						-10.3	-5.4	1.3	8.5	17.8	26.2	29.0	25.3	16.9	6.4	-1.5	-7.9	8.9
637	51.276264	80.695404	153.578323	-5.234236	0.396858	8.063606	16.087438	25.392059	33.76438	36.886282	33.43205	24.973119	13.273418	3.696476	-3.19991	15.627628			-13.330729	-9.741992	-4.658586	1.554299	10.291979	18.458873	21.634664	17.420055	9.167957	0.603123	-5.113688	-10.56907	2.976407						-9.3	-4.7	1.7	8.8	17.8	26.1	29.3	25.4	17.1	6.9	-0.7	-6.9	9.3
638	51.014725	83.096558	1094.095703	-7.865728	-4.24031	-0.513445	6.282012	16.237113	25.227194	28.945032	26.006051	18.080378	8.022783	-0.250009	-5.773423	9.179804			-14.696125	-11.97058	-7.88417	-1.798268	6.541885	14.812682	17.979061	14.822217	7.604207	-0.447219	-6.439916	-11.65947	0.572025						-11.3	-8.1	-4.2	2.2	11.4	20.0	23.5	20.4	12.8	3.8	-3.3	-8.7	4.9
639	50.973763	83.437408	1308.981323	-8.772678	-5.273486	-1.599517	4.239722	13.577529	23.315535	27.262737	24.444991	16.771147	6.686035	-1.22421	-6.588137	7.736639			-15.849792	-13.389925	-9.661965	-3.84173	3.915514	12.477278	15.635071	12.459149	5.636422	-1.925887	-7.583527	-12.738089	-1.238957						-12.3	-9.3	-5.6	0.2	8.7	17.9	21.4	18.5	11.2	2.4	-4.4	-9.7	3.2
640	50.006378	47.40036	30.48	-0.766785	2.197786	9.714607	17.371243	27.560443	34.984631	37.856937	34.538346	27.334272	17.037145	5.649686	0.239468	17.809815			-7.004885	-5.585815	-1.114014	4.913883	12.597314	19.459532	21.883466	18.643091	12.28254	5.070991	-1.92575	-5.679181	6.128431						-3.9	-1.7	4.3	11.1	20.1	27.2	29.9	26.6	19.8	11.1	1.9	-2.7	12.0
641	50.060696	47.729858	30.48	-0.90972	2.108276	9.669391	17.318376	27.549083	34.977355	37.803597	34.4808	27.284453	16.960458	5.569709	0.164926	17.748059			-7.157418	-5.686434	-1.140144	4.875824	12.583788	19.431423	21.862596	18.607657	12.237054	4.994407	-1.995569	-5.745942	6.07227						-4.0	-1.8	4.3	11.1	20.1	27.2	29.8	26.5	19.8	11.0	1.8	-2.8	11.9
642	50.269512	49.05481	7.925462	-1.387397	1.951272	9.659717	17.381736	27.637238	35.20188	37.835099	34.501837	27.2664	16.811642	5.343256	-0.072793	17.67749			-7.655911	-5.927142	-1.204391	4.696713	12.533529	19.472399	21.849177	18.52178	12.076649	4.641826	-2.170081	-6.012516	5.901836						-4.5	-2.0	4.2	11.0	20.1	27.3	29.8	26.5	19.7	10.7	1.6	-3.0	11.8
643	50.319592	49.387756	0.015627	-1.500387	1.90566	9.632489	17.370873	27.655831	35.264221	37.852633	34.516836	27.270197	16.771923	5.284591	-0.142961	17.656825			-7.738341	-5.945952	-1.236848	4.641692	12.473109	19.459896	21.811716	18.465532	12.027394	4.574939	-2.170709	-6.04781	5.859551						-4.6	-2.0	4.2	11.0	20.1	27.4	29.8	26.5	19.6	10.7	1.6	-3.1	11.8
644	50.368809	49.721313	0	-1.659595	1.778732	9.517966	17.234462	27.570459	35.247308	37.800371	34.456768	27.18827	16.656749	5.173558	-0.264154	17.558408			-7.882657	-6.02585	-1.333527	4.485258	12.307729	19.42609	21.769387	18.410238	11.936212	4.474542	-2.258054	-6.162743	5.762219						-4.8	-2.1	4.1	10.9	19.9	27.3	29.8	26.4	19.6	10.6	1.5	-3.2	11.7
645	50.417175	50.055603	0	-1.806198	1.669263	9.413506	17.11429	27.525825	35.247484	37.735974	34.39567	27.102629	16.544261	5.069299	-0.373345	17.469888			-8.050002	-6.116038	-1.433363	4.271294	12.129114	19.430641	21.75891	18.391244	11.872639	4.357672	-2.358933	-6.305919	5.662272						-4.9	-2.2	4.0	10.7	19.8	27.3	29.7	26.4	19.5	10.5	1.4	-3.3	11.6
646	50.464668	50.390472	0	-1.927695	1.593085	9.343004	17.053052	27.486711	35.257689	37.691277	34.351481	27.019753	16.455594	4.99101	-0.477384	17.403131			-8.247155	-6.225764	-1.492246	4.170851	12.173951	19.633712	21.931418	18.574985	12.012152	4.364747	-2.417565	-6.454381	5.668726						-5.1	-2.3	3.9	10.6	19.8	27.4	29.8	26.5	19.5	10.4	1.3	-3.5	11.5
647	50.511299	50.726013	0	-2.066777	1.487443	9.288939	17.02566	27.395183	35.179683	37.554163	34.228253	26.901836	16.382185	4.950514	-0.587578	17.311625			-8.391855	-6.304255	-1.495288	4.15038	12.089523	19.494973	21.697537	18.350024	11.883048	4.260123	-2.451138	-6.560385	5.560224						-5.2	-2.4	3.9	10.6	19.7	27.3	29.6	26.3	19.4	10.3	1.2	-3.6	11.4
648	50.55706	51.062164	0.032541	-2.130448	1.460182	9.310378	17.086956	27.401534	35.215504	37.565834	34.24118	26.899258	16.397772	4.975803	-0.634629	17.315777			-8.466055	-6.317604	-1.406913	4.372083	12.244337	19.560455	21.677129	18.320388	11.96181	4.344672	-2.429816	-6.583755	5.606394						-5.3	-2.4	4.0	10.7	19.8	27.4	29.6	26.3	19.4	10.4	1.3	-3.6	11.5
649	50.60194	51.398926	11.017602	-2.451301	1.123767	9.141541	16.967045	26.86306	34.305219	36.531046	33.327283	26.252377	16.079048	4.840282	-0.875103	16.842022			-8.820887	-6.525381	-1.279626	4.580596	12.069332	18.76144	20.511322	17.262219	11.26528	4.019424	-2.551929	-6.766929	5.210405						-5.6	-2.7	3.9	10.8	19.5	26.5	28.5	25.3	18.8	10.0	1.1	-3.8	11.0
650	50.645947	51.736267	32.826851	-2.44156	1.079241	8.990078	16.809677	27.039166	34.875161	37.241759	33.919882	26.548732	16.084417	4.726541	-0.962323	16.992564			-8.784321	-6.574651	-1.51035	4.350724	12.041432	19.23353	21.268356	17.938702	11.731946	4.151613	-2.612955	-6.799055	5.369581						-5.6	-2.7	3.7	10.6	19.5	27.1	29.3	25.9	19.1	10.1	1.1	-3.9	11.2
651	50.689072	52.074249	46.759911	-2.59277	0.924072	8.849663	16.696278	26.890741	34.735806	37.124088	33.802334	26.40036	15.943169	4.597299	-1.123586	16.853954			-8.990098	-6.772552	-1.635972	4.262061	11.987186	19.226549	21.277057	17.917224	11.645364	4.053948	-2.751361	-6.947897	5.272626						-5.8	-2.9	3.6	10.5	19.4	27.0	29.2	25.9	19.0	10.0	0.9	-4.0	11.1
652	50.731308	52.412781	59.187901	-2.777092	0.726067	8.701234	16.560585	26.703804	34.582211	36.979379	33.678971	26.251576	15.790868	4.44767	-1.307948	16.694777			-9.212346	-6.969207	-1.800641	4.099296	11.853252	19.119351	21.196318	17.810256	11.497266	3.880632	-2.90238	-7.068177	5.125302						-6.0	-3.1	3.5	10.3	19.3	26.9	29.1	25.7	18.9	9.8	0.8	-4.2	10.9
653	50.772675	52.751953	43.448612	-2.666418	0.898904	8.901925	16.810366	26.950741	34.768066	37.138358	33.852845	26.426187	15.956224	4.588961	-1.215684	16.86754			-9.3095	-6.995968	-1.773352	4.148649	11.976389	19.275127	21.338988	17.932971	11.575084	3.836561	-2.953965	-7.136761	5.159519						-6.0	-3.0	3.6	10.5	19.5	27.0	29.2	25.9	19.0	9.9	0.8	-4.2	11.0
654	50.813137	53.091614	62.552376	-2.853038	0.664702	8.654277	16.568079	26.653821	34.516351	36.898927	33.625676	26.197544	15.754349	4.408719	-1.39002	16.641616			-9.466511	-7.220015	-2.009354	3.956724	11.765814	19.019617	21.110315	17.69703	11.359509	3.712159	-3.099801	-7.302247	4.96027						-6.2	-3.3	3.3	10.3	19.2	26.8	29.0	25.7	18.8	9.7	0.7	-4.3	10.8
655	50.852715	53.431885	128.75824	-3.499229	-0.299316	7.7775	15.783492	25.714703	33.659065	36.1063	32.881375	25.443274	15.062754	3.764668	-1.951122	15.870289			-9.603914	-7.522555	-2.102257	3.929733	11.62522	18.717717	20.854148	17.6717	11.519441	3.928976	-2.999729	-7.271201	4.895607						-6.6	-3.9	2.8	9.9	18.7	26.2	28.5	25.3	18.5	9.5	0.4	-4.6	10.4
656	50.891399	53.772644	96.996857	-3.086124	0.409723	8.371409	16.318926	26.38927	34.170448	36.532126	33.286837	25.896614	15.502191	4.181112	-1.618661	16.362823			-9.699088	-7.332087	-2.013625	3.947505	11.805957	18.929061	21.016996	17.840427	11.570828	3.808228	-3.124718	-7.385687	4.946983						-6.4	-3.5	3.2	10.1	19.1	26.5	28.8	25.6	18.7	9.7	0.5	-4.5	10.7
657	50.92918	54.113983	104.180618	-3.200034	0.381895	8.299354	16.235542	26.309248	34.097211	36.437032	33.196547	25.816936	15.421165	4.106064	-1.711354	16.282467			-9.908012	-7.470651	-2.203909	3.692505	11.539633	18.684521	20.745812	17.567195	11.210393	3.515319	-3.277271	-7.524825	4.714226						-6.6	-3.5	3.0	10.0	18.9	26.4	28.6	25.4	18.5	9.5	0.4	-4.6	10.5
658	51.49258	61.034424	288.4646	-5.765787	-1.672485	6.752313	14.510442	24.370674	32.079198	33.879922	31.168186	23.735406	13.014395	2.020372	-3.99818	14.174538			-13.228447	-9.856367	-3.96361	1.721481	9.763059	17.07202	18.805787	15.820428	9.618307	1.649336	-5.347136	-10.581357	2.622792						-9.5	-5.8	1.4	8.1	17.1	24.6	26.3	23.5	16.7	7.3	-1.7	-7.3	8.4
659	51.510967	61.384125	256.127777	-5.75703	-1.518324	7.037299	14.864884	24.759718	32.4203	34.168967	31.474873	24.014854	13.213452	2.183225	-3.953398	14.409068			-13.262875	-9.76834	-3.791343	1.964032	10.019335	17.349446	19.075641	16.018524	9.796239	1.774271	-5.289602	-10.576854	2.775706						-9.5	-5.6	1.6	8.4	17.4	24.9	26.6	23.7	16.9	7.5	-1.6	-7.3	8.6
660	51.528423	61.734222	243.839996	-5.997137	-1.761398	6.854835	14.762609	24.586643	32.170144	33.887449	31.242355	23.849094	13.067896	2.059581	-4.151473	14.214216			-13.481396	-9.884023	-3.869399	1.931724	9.893933	17.155782	18.827714	15.761418	9.605807	1.65541	-5.321292	-10.729485	2.628849						-9.7	-5.8	1.5	8.3	17.2	24.7	26.4	23.5	16.7	7.4	-1.6	-7.4	8.4
661	51.544933	62.084564	217.971817	-5.79167	-1.480337	7.234091	15.009147	24.923032	32.571996	34.286575	31.607534	24.139576	13.223457	2.211725	-3.960822	14.497859			-13.3416	-9.664189	-3.72558	2.00302	9.978577	17.421719	19.129114	16.04686	9.800743	1.708661	-5.257141	-10.62236	2.789819						-9.6	-5.6	1.8	8.5	17.5	25.0	26.7	23.8	17.0	7.5	-1.5	-7.3	8.6
662	51.560486	62.434967	213.343414	-5.843461	-1.578116	7.200999	14.938154	24.846256	32.572147	34.282177	31.601954	24.105022	13.138993	2.147318	-4.00076	14.45089			-13.449875	-9.686826	-3.787968	1.944171	9.853767	17.371278	19.077313	15.997642	9.720074	1.603984	-5.311802	-10.71925	2.717709						-9.6	-5.6	1.7	8.4	17.4	25.0	26.7	23.8	16.9	7.4	-1.6	-7.4	8.6
663	51.5751	62.785767	222.521957	-6.000342	-1.825602	6.938855	14.7658	24.609823	32.376522	34.087306	31.407695	23.898562	12.934893	1.993478	-4.131188	14.25465			-13.472166	-9.726208	-3.852244	1.991118	9.849446	17.378765	19.082007	16.049371	9.782822	1.648733	-5.288553	-10.747405	2.724641						-9.7	-5.8	1.5	8.4	17.2	24.9	26.6	23.7	16.8	7.3	-1.6	-7.4	8.5
664	51.588764	63.136719	215.42334	-5.999982	-1.77624	7.005282	14.846727	24.658009	32.393142	34.080698	31.391676	23.906892	12.922222	2.023405	-4.128196	14.27697			-13.555883	-9.804192	-3.850142	2.026527	9.888671	17.405945	19.080715	16.042874	9.78379	1.630851	-5.36606	-10.830304	2.704399						-9.8	-5.8	1.6	8.4	17.3	24.9	26.6	23.7	16.8	7.3	-1.7	-7.5	8.5
665	51.601475	63.487885	206.364792	-5.970776	-1.704327	7.123008	14.945658	24.735616	32.508192	34.214795	31.49485	24.004608	12.938499	2.054711	-4.12047	14.35203			-13.507811	-9.76324	-3.791998	2.110471	10.008822	17.553921	19.273013	16.209935	9.944287	1.721793	-5.365466	-10.793242	2.80004						-9.7	-5.7	1.7	8.5	17.4	25.0	26.7	23.9	17.0	7.3	-1.7	-7.5	8.6
666	51.613239	63.839233	186.888657	-5.958441	-1.621326	7.277007	15.062009	24.854399	32.718462	34.46051	31.715775	24.188585	13.003307	2.101193	-4.119182	14.473525			-13.514186	-9.734768	-3.762152	2.118879	9.993448	17.634553	19.385405	16.312195	9.990319	1.710378	-5.368706	-10.765342	2.833335						-9.7	-5.7	1.8	8.6	17.4	25.2	26.9	24.0	17.1	7.4	-1.6	-7.4	8.7
667	51.62405	64.190643	149.473679	-5.999257	-1.500239	7.448719	15.375447	25.098722	32.966732	34.670898	31.944451	24.437031	13.211855	2.285477	-4.114426	14.652118			-13.710737	-9.803678	-3.78788	2.271465	9.957313	17.569281	19.252758	16.081097	9.70464	1.500369	-5.401709	-10.83084	2.733507						-9.9	-5.7	1.8	8.8	17.5	25.3	27.0	24.0	17.1	7.4	-1.6	-7.5	8.7
668	51.633907	64.542267	141.441772	-5.80574	-1.297942	7.647399	15.416932	25.109037	33.157043	34.87519	32.13764	24.549617	13.244171	2.364392	-3.972175	14.785464			-13.50451	-9.582991	-3.734009	2.337386	9.857804	17.544417	19.301489	16.183322	9.765074	1.564619	-5.342755	-10.677937	2.809326						-9.7	-5.4	2.0	8.9	17.5	25.4	27.1	24.2	17.2	7.4	-1.5	-7.3	8.8
669	51.642811	64.893921	204.808578	-6.101683	-2.140804	6.550887	14.61097	24.149921	32.383488	34.149928	31.445183	23.802604	12.604858	1.869231	-4.19647	14.094009			-13.20796	-9.541703	-3.795184	2.353938	9.9887	17.557181	19.273892	16.434869	10.302614	2.121172	-4.97338	-10.391507	3.010219						-9.7	-5.8	1.4	8.5	17.1	25.0	26.7	23.9	17.1	7.4	-1.6	-7.3	8.6
670	51.650764	65.245941	212.934326	-6.0602	-1.892625	6.864109	14.700106	24.226008	32.46501	34.176885	31.463645	23.79525	12.622394	1.925178	-4.197269	14.174041			-13.575805	-9.763125	-3.927897	2.092948	9.809241	17.472936	19.150416	16.219896	9.962584	1.791094	-5.339025	-10.791479	2.758482						-9.8	-5.8	1.5	8.4	17.0	25.0	26.7	23.8	16.9	7.2	-1.7	-7.5	8.5
671	51.657761	65.597839	216.986206	-6.031138	-1.699669	6.997007	14.773268	24.2862	32.506152	34.170697	31.463749	23.786267	12.643198	1.985608	-4.198704	14.223553			-13.646814	-9.819285	-4.019092	1.949327	9.619506	17.318855	18.993385	15.9867	9.656613	1.494954	-5.505305	-10.932853	2.591333						-9.8	-5.8	1.5	8.4	17.0	24.9	26.6	23.7	16.7	7.1	-1.8	-7.6	8.4
672	51.663807	65.950165	215.197937	-6.062865	-1.647206	7.015939	14.81135	24.304248	32.522651	34.171744	31.470546	23.800382	12.67925	2.013927	-4.223629	14.238028			-13.664015	-9.845558	-4.071927	1.920852	9.544019	17.270948	18.945527	15.918604	9.520674	1.365309	-5.51748	-10.972564	2.534532						-9.9	-5.7	1.5	8.4	16.9	24.9	26.6	23.7	16.7	7.0	-1.8	-7.6	8.4
673	51.668892	66.302338	194.135239	-5.835642	-1.247611	7.376741	15.155098	24.639351	32.807999	34.409803	31.719293	24.050505	12.930847	2.272423	-4.022853	14.52133			-13.54051	-9.707527	-3.937052	2.071901	9.671586	17.451328	19.133744	16.097682	9.591576	1.333799	-5.529877	-10.876282	2.646697						-9.7	-5.5	1.7	8.6	17.2	25.1	26.8	23.9	16.8	7.1	-1.6	-7.4	8.6
674	51.673023	66.654633	226.073013	-6.133796	-1.769551	6.748704	14.654224	24.078436	32.372887	34.022145	31.337437	23.65705	12.584932	1.966389	-4.241316	14.106462			-13.714028	-9.908202	-4.211107	1.775564	9.281865	17.040221	18.708525	15.71376	9.301741	1.100123	-5.561074	-10.920842	2.383879						-9.9	-5.8	1.3	8.2	16.7	24.7	26.4	23.5	16.5	6.8	-1.8	-7.6	8.2
675	51.676193	67.006531	277.286987	-6.481012	-2.452766	5.876577	14.015653	23.358326	31.713038	33.446409	30.752606	23.059177	12.046127	1.50808	-4.545403	13.524734			-13.786412	-10.090928	-4.375128	1.666595	9.255382	17.038066	18.70825	15.776515	9.425635	1.22141	-5.475781	-10.929642	2.369497						-10.1	-6.3	0.8	7.8	16.3	24.4	26.1	23.3	16.2	6.6	-2.0	-7.7	7.9
676	51.678413	67.358978	258.260803	-6.32094	-1.904069	6.506726	14.408569	23.786062	32.083514	33.76759	31.059395	23.348928	12.29887	1.743387	-4.411464	13.863881			-14.005366	-10.162487	-4.376572	1.61934	9.320555	17.208353	18.897617	15.874258	9.331261	1.030292	-5.799791	-11.21348	2.310332						-10.2	-6.0	1.1	8.0	16.6	24.6	26.3	23.5	16.3	6.7	-2.0	-7.8	8.1
677	51.679672	67.710602	258.803009	-6.478488	-2.001521	6.328066	14.352599	23.715465	32.017725	33.696927	31.00183	23.290851	12.240231	1.678578	-4.550355	13.774326			-14.396323	-10.498542	-4.752922	1.29132	8.977974	16.910806	18.608682	15.476053	8.825701	0.648511	-6.062557	-11.504579	1.960343						-10.4	-6.3	0.8	7.8	16.3	24.5	26.2	23.2	16.1	6.4	-2.2	-8.0	7.9
678	51.679977	68.065613	235.027786	-6.245514	-1.568127	6.793036	14.74098	24.158093	32.41321	34.050386	31.339521	23.592092	12.495894	1.911208	-4.324973	14.112984			-14.190867	-10.248149	-4.535109	1.456219	9.222692	17.222889	18.944673	15.744778	8.994912	0.760233	-5.98167	-11.339901	2.170892						-10.2	-5.9	1.1	8.1	16.7	24.8	26.5	23.5	16.3	6.6	-2.0	-7.8	8.1
679	51.679329	68.415894	249.357025	-6.331139	-1.74189	6.532566	14.517289	23.930253	32.204669	33.85824	31.152362	23.387351	12.30519	1.763519	-4.384379	13.932836			-14.007971	-10.119304	-4.434189	1.420306	9.192722	17.141372	18.870334	15.73386	9.074998	0.889982	-5.760292	-11.128453	2.239447						-10.2	-5.9	1.0	8.0	16.6	24.7	26.4	23.4	16.2	6.6	-2.0	-7.8	8.1
680	51.677719	68.768463	240.428253	-6.271537	-1.491921	6.723442	14.736201	24.188967	32.39561	34.025774	31.314366	23.530034	12.419226	1.884564	-4.345708	14.092418			-14.127281	-10.221199	-4.458761	1.457791	9.339338	17.297842	19.027375	15.836909	9.073831	0.806504	-5.876405	-11.30301	2.237744						-10.2	-5.9	1.1	8.1	16.8	24.8	26.5	23.6	16.3	6.6	-2.0	-7.8	8.2
681	51.675156	69.121002	231.32872	-6.234797	-1.321141	6.854082	14.877168	24.341509	32.534609	34.165919	31.459474	23.638613	12.495563	1.976936	-4.306331	14.2068			-14.171855	-10.302001	-4.523195	1.447012	9.384879	17.365952	19.120477	15.886444	9.030756	0.74064	-5.91687	-11.352774	2.225789						-10.2	-5.8	1.2	8.2	16.9	25.0	26.6	23.7	16.3	6.6	-2.0	-7.8	8.2
682	51.671631	69.473663	219.811417	-6.176633	-1.146256	7.005336	15.023551	24.510186	32.662161	34.302338	31.629508	23.749302	12.577583	2.085677	-4.227491	14.332938			-14.057009	-10.157812	-4.415669	1.560863	9.532644	17.505642	19.259893	16.006814	9.119061	0.764155	-5.847399	-11.242411	2.335731						-10.1	-5.7	1.3	8.3	17.0	25.1	26.8	23.8	16.4	6.7	-1.9	-7.7	8.3
683	51.667156	69.825623	242.78389	-6.346798	-1.417357	6.693895	14.660197	24.131841	32.344701	34.00959	31.372343	23.460309	12.298696	1.88557	-4.394407	14.058215			-14.157963	-10.251066	-4.581395	1.309248	9.190632	17.156844	18.901725	15.70254	8.891453	0.653781	-5.901875	-11.290803	2.13526						-10.3	-5.8	1.1	8.0	16.7	24.8	26.5	23.5	16.2	6.5	-2.0	-7.8	8.1
684	51.66172	70.177795	292.65802	-6.670688	-2.115898	5.89359	13.982195	23.404987	31.682968	33.431401	30.819205	22.878875	11.772477	1.470736	-4.593342	13.496375			-13.959128	-10.167727	-4.614156	1.292985	9.193492	17.100377	18.90609	15.773239	9.134326	0.972791	-5.589492	-10.931708	2.259257						-10.3	-6.1	0.6	7.6	16.3	24.4	26.2	23.3	16.0	6.4	-2.1	-7.8	7.9
685	51.655327	70.530029	277.880707	-6.511207	-1.620732	6.394033	14.416135	23.873888	32.049366	33.752311	31.12679	23.154664	12.02713	1.744954	-4.437052	13.830857			-14.124552	-10.320601	-4.63452	1.362633	9.36217	17.300696	19.112549	15.808339	9.054539	0.760463	-5.863274	-11.172475	2.220497						-10.3	-6.0	0.9	7.9	16.6	24.7	26.4	23.5	16.1	6.4	-2.1	-7.8	8.0
686	51.647987	70.882019	294.731934	-6.636902	-1.754384	6.183582	14.232885	23.674833	31.864871	33.588666	30.952294	22.96166	11.868372	1.62549	-4.54912	13.667687			-14.257979	-10.476354	-4.818926	1.219913	9.250887	17.178929	18.95976	15.6728	8.891689	0.628767	-5.935083	-11.259374	2.087919						-10.4	-6.1	0.7	7.7	16.5	24.5	26.3	23.3	15.9	6.2	-2.2	-7.9	7.9
687	51.639687	71.233856	331.459198	-6.859053	-2.22684	5.583541	13.734803	23.134076	31.380186	33.137426	30.517032	22.522444	11.490522	1.320901	-4.753802	13.248436			-14.260997	-10.636959	-5.073286	0.968293	9.03239	16.900919	18.689174	15.450341	8.723495	0.506292	-5.89688	-11.223205	1.931631						-10.6	-6.4	0.3	7.4	16.1	24.1	25.9	23.0	15.6	6.0	-2.3	-8.0	7.6
688	51.630432	71.585724	311.240448	-6.56134	-1.609331	6.191039	14.100183	23.505109	31.641549	33.344355	30.736626	22.743877	11.726329	1.597469	-4.472125	13.578645			-14.184336	-10.563203	-4.995758	0.903741	8.99558	16.902787	18.717467	15.438171	8.669216	0.301569	-6.034301	-11.275461	1.906289						-10.4	-6.1	0.6	7.5	16.3	24.3	26.0	23.1	15.7	6.0	-2.2	-7.9	7.7
689	51.620228	71.937225	290.514923	-6.348657	-1.224095	6.559158	14.437483	23.835566	31.910535	33.586934	30.976511	22.980215	11.965804	1.85726	-4.251896	13.857068			-14.010097	-10.423679	-4.885463	1.079146	9.172128	17.070135	18.897169	15.616954	8.794731	0.354865	-5.972893	-11.160688	2.044359						-10.2	-5.8	0.8	7.8	16.5	24.5	26.2	23.3	15.9	6.2	-2.1	-7.7	8.0
690	51.609066	72.288666	295.083038	-6.393987	-1.299426	6.44621	14.333558	23.701238	31.821888	33.539796	30.919973	22.92975	11.926121	1.862236	-4.279558	13.792317			-14.015649	-10.445693	-4.958907	1.018645	9.127676	16.97595	18.841525	15.546003	8.717408	0.29611	-5.936191	-11.14379	2.001924						-10.2	-5.9	0.7	7.7	16.4	24.4	26.2	23.2	15.8	6.1	-2.0	-7.7	7.9
691	51.596962	72.639893	312.409058	-6.439952	-1.399323	6.244583	14.120386	23.449395	31.592938	33.375951	30.735391	22.757754	11.788489	1.812404	-4.323341	13.642889			-14.147319	-10.585199	-5.113524	0.840149	8.957424	16.804353	18.699396	15.397665	8.597023	0.152159	-6.007627	-11.252976	1.861794						-10.3	-6.0	0.6	7.5	16.2	24.2	26.0	23.1	15.7	6.0	-2.1	-7.8	7.8
692	51.583897	72.991028	311.469482	-6.236667	-0.983436	6.539856	14.44829	23.738062	31.782252	33.57592	30.901084	22.940239	11.961118	2.069849	-4.103385	13.886098			-14.417632	-10.753963	-5.186012	0.913054	9.086276	16.992605	18.885968	15.528519	8.600726	0.045847	-6.294768	-11.514919	1.823808						-10.3	-5.9	0.7	7.7	16.4	24.4	26.2	23.2	15.8	6.0	-2.1	-7.8	7.9
693	51.569901	73.341766	365.187683	-6.418049	-1.455114	5.898459	13.812444	22.993864	31.08059	32.967308	30.298459	22.358708	11.444316	1.683918	-4.244375	13.368377			-13.738037	-10.292759	-5.061768	0.873955	9.088051	16.937865	18.891901	15.631345	8.93438	0.560995	-5.741489	-10.87451	2.100827						-10.1	-5.9	0.4	7.3	16.0	24.0	25.9	23.0	15.6	6.0	-2.0	-7.6	7.7
694	51.554939	73.692505	293.77475	-5.69447	-0.266343	7.017877	14.952347	24.148616	32.023258	33.914744	31.180587	23.257611	12.261149	2.513904	-3.522024	14.315605			-13.904448	-10.485961	-5.013688	1.225837	9.565139	17.516785	19.475955	16.000585	9.11835	0.441168	-6.031884	-11.221075	2.223897						-9.8	-5.4	1.0	8.1	16.9	24.8	26.7	23.6	16.2	6.4	-1.8	-7.4	8.3
695	51.539032	74.042938	285.131897	-5.734828	-0.21761	7.078982	15.009297	24.159156	32.036398	34.006259	31.242058	23.30577	12.292662	2.568938	-3.552194	14.349574			-14.124483	-10.628762	-5.082334	1.076183	9.369678	17.319701	19.316191	15.822584	8.867542	0.228315	-6.140789	-11.406541	2.051441						-9.9	-5.4	1.0	8.0	16.8	24.7	26.7	23.5	16.1	6.3	-1.8	-7.5	8.2
696	51.522186	74.393127	329.066193	-6.160865	-0.908441	6.424856	14.32309	23.465443	31.44907	33.556185	30.772235	22.814022	11.79925	2.131073	-3.963464	13.808538			-13.871435	-10.395662	-5.009957	0.867894	9.128567	17.05929	19.078568	15.670233	8.885293	0.446442	-5.741127	-11.036776	2.090111						-10.0	-5.7	0.7	7.6	16.3	24.3	26.3	23.2	15.8	6.1	-1.8	-7.5	7.9
697	51.504391	74.743103	333.869019	-6.188595	-0.894088	6.414641	14.335601	23.46788	31.445837	33.620845	30.800515	22.841382	11.780908	2.127034	-3.998041	13.812827			-13.997595	-10.525967	-5.086431	0.855048	9.148728	17.1029	19.131182	15.665198	8.847379	0.340216	-5.855204	-11.15768	2.038981						-10.1	-5.7	0.7	7.6	16.3	24.3	26.4	23.2	15.8	6.1	-1.9	-7.6	7.9
698	51.485661	75.092743	326.046295	-6.17366	-0.843575	6.453755	14.377798	23.509202	31.523802	33.788119	30.915673	22.939443	11.813811	2.161705	-3.975917	13.87418			-13.989826	-10.49917	-5.096458	0.842426	9.136979	17.141893	19.214487	15.767488	8.915964	0.33293	-5.84292	-11.152128	2.064305						-10.1	-5.7	0.7	7.6	16.3	24.3	26.5	23.3	15.9	6.1	-1.8	-7.6	8.0
699	51.465973	75.442139	262.296539	-5.624862	-0.041592	7.218619	15.23004	24.348207	32.304735	34.628947	31.644263	23.656626	12.435383	2.763131	-3.359752	14.600312			-13.819423	-10.349597	-4.844276	1.315668	9.66281	17.725498	19.840372	16.267007	9.24527	0.522726	-5.748385	-11.037296	2.398365						-9.7	-5.2	1.2	8.3	17.0	25.0	27.2	24.0	16.5	6.5	-1.5	-7.2	8.5
700	51.445358	75.791229	239.387436	-5.513284	0.107159	7.396985	15.444124	24.556978	32.556661	34.959061	31.878887	23.880375	12.595862	2.924819	-3.227054	14.796714			-13.717287	-10.218604	-4.688406	1.52671	9.899829	17.989613	20.124287	16.497762	9.422246	0.654673	-5.602109	-10.920847	2.580656						-9.6	-5.1	1.4	8.5	17.2	25.3	27.5	24.2	16.7	6.6	-1.3	-7.1	8.7
701	51.423801	76.139984	259.836304	-5.986331	-0.553212	6.872399	14.929841	24.082288	32.224421	34.732019	31.597506	23.564384	12.255714	2.555297	-3.742588	14.377645			-13.85999	-10.337194	-4.841663	1.23973	9.616289	17.69593	19.92307	16.313921	9.264467	0.563162	-5.584656	-11.022747	2.414193						-9.9	-5.4	1.0	8.1	16.8	25.0	27.3	24.0	16.4	6.4	-1.5	-7.4	8.4
702	51.401306	76.488464	183.344971	-5.35162	0.455934	7.885059	16.021621	25.180123	33.20151	35.707893	32.50587	24.424314	13.009534	3.297777	-3.088638	15.270781			-14.027187	-10.445784	-4.742458	1.762971	10.249993	18.421437	20.747847	16.926554	9.617087	0.612528	-5.767616	-11.236735	2.676553						-9.7	-5.0	1.6	8.9	17.7	25.8	28.2	24.7	17.0	6.8	-1.2	-7.2	9.0
703	51.377872	76.83667	166.403397	-5.484463	0.367526	7.935791	16.10835	25.321967	33.372723	35.9314	32.680232	24.560266	13.061187	3.297463	-3.249816	15.325219			-14.174511	-10.519369	-4.806344	1.752308	10.205514	18.441703	20.851575	16.979833	9.530945	0.463182	-5.815717	-11.342344	2.630565						-9.8	-5.1	1.6	8.9	17.8	25.9	28.4	24.8	17.0	6.8	-1.3	-7.3	9.0
704	51.353508	77.184479	153.767609	-5.571558	0.324677	7.991213	16.184011	25.449585	33.515651	36.138414	32.835596	24.659713	13.100197	3.327975	-3.341176	15.384525			-14.314179	-10.597372	-4.848549	1.752584	10.22928	18.487473	20.94814	17.015663	9.467726	0.325134	-5.848586	-11.462051	2.596272						-9.9	-5.1	1.6	9.0	17.8	26.0	28.5	24.9	17.1	6.7	-1.3	-7.4	9.0
705	51.328213	77.531891	150.340698	-5.645345	0.254396	7.985502	16.209108	25.51759	33.598861	36.248789	32.916206	24.689274	13.071627	3.323772	-3.42834	15.39512			-14.468421	-10.701642	-4.889673	1.748219	10.265979	18.554087	21.028572	17.076083	9.420916	0.180205	-5.895421	-11.604741	2.559513						-10.1	-5.2	1.5	9.0	17.9	26.1	28.6	25.0	17.1	6.6	-1.3	-7.5	9.0
706	51.301987	77.878937	150.784958	-5.837926	0.053491	7.878666	16.136262	25.433495	33.471229	36.116266	32.789849	24.566528	12.952241	3.235459	-3.640671	15.262907			-14.694506	-10.84796	-4.843737	1.690267	10.249473	18.517744	20.98595	17.04269	9.299825	0.036556	-5.959293	-11.809024	2.472332						-10.3	-5.4	1.5	8.9	17.8	26.0	28.6	24.9	16.9	6.5	-1.4	-7.7	8.9
707	51.27483	78.225647	152.399994	-5.703365	0.171744	7.91752	16.162589	25.58274	33.722126	36.424769	33.042681	24.670752	12.942726	3.226792	-3.599386	15.380141			-14.651962	-10.720778	-4.864476	1.54679	10.258312	18.711527	21.281272	17.303291	9.3624	-0.017582	-5.995387	-11.863657	2.529146						-10.2	-5.3	1.5	8.9	17.9	26.2	28.9	25.2	17.0	6.5	-1.4	-7.7	9.0
708	51.246754	78.57193	152.572968	-5.680746	0.176831	7.920828	16.162487	25.646863	33.792283	36.555518	33.140339	24.697435	12.929602	3.230422	-3.60899	15.413573			-14.666351	-10.649224	-4.816815	1.488069	10.301814	18.815214	21.440837	17.424958	9.34011	-0.048337	-5.983704	-11.917296	2.560773						-10.2	-5.2	1.6	8.8	18.0	26.3	29.0	25.3	17.0	6.4	-1.4	-7.8	9.0
709	51.217747	78.917786	156.256149	-5.659663	0.195057	7.959666	16.200457	25.702815	33.842734	36.683864	33.23927	24.767151	12.969139	3.282391	-3.585427	15.466454			-14.541691	-10.50418	-4.727687	1.551787	10.487128	18.981447	21.652174	17.625355	9.462717	0.070941	-5.89041	-11.797484	2.697508						-10.1	-5.2	1.6	8.9	18.1	26.4	29.2	25.4	17.1	6.5	-1.3	-7.7	9.1
710	51.187824	79.263275	164.191513	-5.590919	0.249875	7.982802	16.198608	25.677327	33.823536	36.72075	33.268826	24.79507	12.993324	3.325736	-3.533368	15.492631			-14.354216	-10.297255	-4.66295	1.603607	10.573734	19.052192	21.768083	17.740741	9.540132	0.210879	-5.778013	-11.615846	2.815091						-10.0	-5.0	1.7	8.9	18.1	26.4	29.2	25.5	17.2	6.6	-1.2	-7.6	9.2
711	51.156986	79.608246	184.479218	-5.583684	0.182194	7.932621	16.16871	25.580295	33.739139	36.688014	33.241667	24.757556	12.961128	3.295048	-3.557036	15.450471			-13.684197	-9.657318	-4.234321	2.048495	10.93459	19.355986	22.17061	18.256487	10.197448	0.879884	-5.278551	-10.966238	3.33524						-9.6	-4.7	1.8	9.1	18.3	26.5	29.4	25.7	17.5	6.9	-1.0	-7.3	9.4
712	51.058964	80.640594	182.141327	-5.093997	0.568151	8.219156	16.231213	25.481924	33.758157	36.852642	33.419991	24.988372	13.345895	3.829788	-2.976034	15.718771			-13.159236	-9.577576	-4.535244	1.73455	10.530012	18.658556	21.771177	17.562714	9.352256	0.740092	-5.033232	-10.386429	3.138136						-9.1	-4.5	1.8	9.0	18.0	26.2	29.3	25.5	17.2	7.0	-0.6	-6.7	9.4
713	51.024464	80.983765	221.627716	-5.101053	0.358055	7.952056	15.811051	24.9804	33.382865	36.518521	33.107938	24.711783	13.225621	3.82162	-2.942848	15.485501			-13.0059	-9.457448	-4.547726	1.489893	9.975496	18.065989	21.237007	17.053313	9.155134	0.831974	-4.837766	-10.002191	2.996481						-9.1	-4.5	1.7	8.7	17.5	25.7	28.9	25.1	16.9	7.0	-0.5	-6.5	9.2
714	50.989067	81.326355	294.99469	-5.096533	0.05469	7.501853	15.267828	24.306605	32.860782	36.044714	32.641847	24.259329	12.944852	3.690208	-2.806262	15.139159			-12.467204	-8.933763	-4.071515	1.98416	10.572747	18.642665	21.68151	17.693669	9.885277	1.559602	-4.3854	-9.377537	3.565351						-8.8	-4.4	1.7	8.6	17.4	25.8	28.9	25.2	17.1	7.3	-0.3	-6.1	9.4
715	50.798523	83.032013	834.654785	-7.143708	-3.43954	1.450476	10.660992	20.282147	28.642521	32.425116	29.349449	21.036681	10.311851	1.175836	-5.029991	11.643486			-14.023203	-11.278113	-6.848969	-0.367513	7.705524	15.468131	18.961733	15.719404	8.334551	0.21032	-5.458551	-10.961301	1.455168						-10.6	-7.4	-2.7	5.1	14.0	22.1	25.7	22.5	14.7	5.3	-2.1	-8.0	6.5
716	50.757736	83.37146	1047.343262	-7.144685	-3.422596	1.249473	9.673198	18.740551	26.941838	30.844381	27.878318	19.819393	9.691406	0.99136	-5.155653	10.842249			-15.28362	-12.737122	-8.066908	-1.744208	6.005925	13.759961	17.183304	13.896948	6.378705	-1.425875	-6.658927	-12.153323	-0.070428						-11.2	-8.1	-3.4	4.0	12.4	20.4	24.0	20.9	13.1	4.1	-2.8	-8.7	5.4
717	50.716053	83.710388	1244.207397	-7.982944	-4.335736	0.62998	8.502996	17.197102	25.240901	29.262135	26.456204	18.574159	8.541932	-0.11464	-6.041395	9.660891			-16.214825	-13.881032	-9.369084	-3.048068	4.361685	11.975411	15.421327	11.996089	4.711047	-2.60369	-7.863293	-13.326854	-1.486774						-12.1	-9.1	-4.4	2.7	10.8	18.6	22.3	19.2	11.6	3.0	-4.0	-9.7	4.1
718	49.73843	47.158112	30.48	-0.403177	2.507496	9.972823	17.666934	27.797627	35.236422	38.107394	34.793114	27.549113	17.353252	5.945426	0.542645	18.089089			-6.659796	-5.33405	-0.958358	5.094696	12.795242	19.629186	22.011704	18.727566	12.384545	5.281409	-1.736903	-5.491349	6.311991						-3.5	-1.4	4.5	11.4	20.3	27.4	30.1	26.8	20.0	11.3	2.1	-2.5	12.2
719	49.793365	47.485718	30.48	-0.543765	2.424016	9.927135	17.607169	27.807494	35.220366	38.068767	34.742507	27.517102	17.284082	5.871006	0.462042	18.032327			-6.824786	-5.43063	-0.974996	5.080809	12.759567	19.620342	21.994744	18.721317	12.347109	5.192737	-1.815653	-5.551193	6.259947						-3.7	-1.5	4.5	11.3	20.3	27.4	30.0	26.7	19.9	11.2	2.0	-2.5	12.1
720	49.847466	47.813995	30.48	-0.692214	2.335892	9.872469	17.541355	27.786123	35.193594	37.99819	34.667917	27.449479	17.195228	5.802299	0.38069	17.960918			-6.981642	-5.524041	-1.012155	5.027959	12.708728	19.585632	21.951056	18.688745	12.298756	5.099894	-1.879393	-5.614567	6.195748						-3.8	-1.6	4.4	11.3	20.2	27.4	30.0	26.7	19.9	11.1	2.0	-2.6	12.1
721	49.900723	48.142975	30.48	-0.846785	2.250492	9.821599	17.501577	27.76089	35.199166	37.950928	34.618608	27.386637	17.104785	5.724897	0.295209	17.897334			-7.175294	-5.643276	-1.072054	4.966531	12.694824	19.590613	21.93118	18.666505	12.244343	5.018584	-1.96613	-5.704182	6.129304						-4.0	-1.7	4.4	11.2	20.2	27.4	29.9	26.6	19.8	11.1	1.9	-2.7	12.0
722	50.055447	49.134003	3.820301	-1.163307	2.209919	9.896108	17.646595	27.936564	35.477611	38.056613	34.738059	27.46927	17.071604	5.597809	0.164896	17.925145			-7.475508	-5.74809	-1.093679	4.857001	12.653997	19.701327	21.962814	18.637428	12.142208	4.715479	-2.040483	-5.856301	6.038016						-4.3	-1.8	4.4	11.3	20.3	27.6	30.0	26.7	19.8	10.9	1.8	-2.8	12.0
723	50.105328	49.465698	0	-1.298324	2.119773	9.834009	17.585243	27.908295	35.498544	38.046654	34.713531	27.444644	17.000944	5.511769	0.062894	17.868998			-7.556011	-5.778093	-1.131119	4.794338	12.574729	19.672014	21.899166	18.544825	12.101945	4.648589	-2.069482	-5.936404	5.980375						-4.4	-1.8	4.4	11.2	20.2	27.6	30.0	26.6	19.8	10.8	1.7	-2.9	11.9
724	50.154346	49.798004	0	-1.44722	2.00667	9.723143	17.463412	27.832104	35.457014	37.966913	34.62928	27.350298	16.881329	5.400026	-0.05201	17.76758			-7.720162	-5.862141	-1.224303	4.65853	12.441284	19.659993	21.851696	18.4936	12.020922	4.56072	-2.163511	-6.081431	5.886266						-4.6	-1.9	4.2	11.1	20.1	27.6	29.9	26.6	19.7	10.7	1.6	-3.1	11.8
725	50.202511	50.130981	0	-1.575907	1.924353	9.631603	17.364893	27.816956	35.483456	37.93627	34.606366	27.291628	16.802938	5.312068	-0.151926	17.703558			-7.888069	-5.965913	-1.322698	4.497467	12.337469	19.74201	21.913396	18.536653	12.009742	4.476876	-2.260862	-6.229438	5.820553						-4.7	-2.0	4.2	10.9	20.1	27.6	29.9	26.6	19.7	10.6	1.5	-3.2	11.8
726	50.249813	50.464569	0	-1.723552	1.826614	9.547147	17.279149	27.72593	35.413431	37.791655	34.475166	27.156113	16.695852	5.223485	-0.275736	17.594605			-8.092466	-6.063437	-1.378291	4.358896	12.234993	19.738733	21.865177	18.505259	11.970909	4.362168	-2.329708	-6.374275	5.733163						-4.9	-2.1	4.1	10.8	20.0	27.6	29.8	26.5	19.6	10.5	1.4	-3.3	11.7
727	50.296253	50.798798	0	-1.843489	1.758529	9.526266	17.292767	27.698646	35.428969	37.757223	34.447596	27.111112	16.661307	5.203479	-0.36917	17.556103			-8.228932	-6.139453	-1.366942	4.418387	12.272784	19.724076	21.804327	18.436848	11.962494	4.352703	-2.342781	-6.460956	5.702713						-5.0	-2.2	4.1	10.9	20.0	27.6	29.8	26.4	19.5	10.5	1.4	-3.4	11.6
728	50.34182	51.133636	0	-1.935398	1.699065	9.533577	17.338788	27.689626	35.443865	37.758491	34.442147	27.088447	16.654695	5.208442	-0.436388	17.540446			-8.353209	-6.203169	-1.324781	4.549401	12.34332	19.69874	21.732401	18.360961	11.971705	4.393712	-2.361013	-6.513416	5.691221						-5.1	-2.3	4.1	10.9	20.0	27.6	29.7	26.4	19.5	10.5	1.4	-3.5	11.6
729	50.386517	51.469086	14.728118	-2.104414	1.502419	9.382598	17.213005	27.527084	35.327352	37.637454	34.325776	26.943379	16.511071	5.089893	-0.605833	17.395815			-8.467365	-6.277869	-1.342709	4.582703	12.318975	19.577719	21.572109	18.221923	11.920297	4.364698	-2.423456	-6.572046	5.622915						-5.3	-2.4	4.0	10.9	19.9	27.5	29.6	26.3	19.4	10.4	1.3	-3.6	11.5
730	50.430347	51.805145	30.48	-2.273529	1.313374	9.204845	17.050972	27.343939	35.166738	37.496697	34.167421	26.767515	16.341842	4.941122	-0.794622	17.227193			-8.676669	-6.462131	-1.446981	4.489614	12.178885	19.431708	21.418234	18.0861	11.787424	4.210151	-2.571357	-6.724038	5.476745						-5.5	-2.6	3.9	10.8	19.8	27.3	29.5	26.1	19.3	10.3	1.2	-3.8	11.4
731	50.473293	52.141785	30.48	-2.296628	1.314476	9.243285	17.118029	27.39995	35.182373	37.523914	34.194469	26.780159	16.349722	4.94725	-0.836464	17.243378			-8.813854	-6.571252	-1.449167	4.521055	12.26979	19.557573	21.581558	18.208781	11.828536	4.188297	-2.653939	-6.827548	5.486652						-5.6	-2.6	3.9	10.8	19.8	27.4	29.6	26.2	19.3	10.3	1.1	-3.8	11.4
732	50.515358	52.478973	42.79493	-2.503687	1.09849	9.061641	16.938545	27.162565	34.999138	37.350002	34.042574	26.605778	16.171166	4.781667	-1.034834	17.056087			-8.972076	-6.743027	-1.61389	4.355001	12.0938	19.398096	21.443986	18.058472	11.654946	3.993386	-2.769905	-6.899376	5.333284						-5.7	-2.8	3.7	10.6	19.6	27.2	29.4	26.1	19.1	10.1	1.0	-4.0	11.2
733	50.556549	52.816772	43.489906	-2.567352	1.048292	9.04094	16.95041	27.127739	34.971597	37.32569	34.026058	26.584508	16.157828	4.745909	-1.092399	17.026602			-9.084022	-6.821344	-1.69214	4.319071	12.106838	19.44056	21.498373	18.09661	11.685582	3.936395	-2.831232	-6.917455	5.311437						-5.8	-2.9	3.7	10.6	19.6	27.2	29.4	26.1	19.1	10.0	1.0	-4.0	11.2
734	50.596851	53.15509	43.036526	-2.541146	1.060916	9.048644	16.989779	27.163367	34.975769	37.317765	34.027534	26.593199	16.178438	4.76681	-1.092671	17.0407			-9.196456	-6.956991	-1.783553	4.23453	12.061212	19.362905	21.397118	17.983112	11.571722	3.866503	-2.931295	-7.067778	5.211752						-5.9	-2.9	3.6	10.6	19.6	27.2	29.4	26.0	19.1	10.0	0.9	-4.1	11.1
735	50.636257	53.493958	77.156906	-2.68717	0.817986	8.738047	16.684789	26.813335	34.620554	36.976975	33.693542	26.287852	15.920951	4.574045	-1.245228	16.766306			-9.179701	-7.023269	-1.694061	4.441024	12.353983	19.5239	21.564131	18.314126	11.997061	4.265946	-2.859106	-7.130049	5.381165						-5.9	-3.1	3.5	10.6	19.6	27.1	29.3	26.0	19.1	10.1	0.9	-4.2	11.1
736	50.674778	53.833405	130.017212	-3.185156	0.22399	8.154254	16.071222	26.10597	33.969857	36.358246	33.110159	25.703752	15.381533	4.062633	-1.706672	16.187482			-9.604239	-7.386222	-2.125752	3.903926	11.669812	18.804993	20.891147	17.726998	11.433895	3.750278	-3.105225	-7.332833	4.885565						-6.4	-3.6	3.0	10.0	18.9	26.4	28.6	25.4	18.6	9.6	0.5	-4.5	10.5
737	50.712402	54.17334	152.615967	-3.407872	0.024496	7.951705	15.851578	25.878901	33.760331	36.148927	32.898849	25.494106	15.171044	3.850975	-1.907815	15.976269			-9.886296	-7.559045	-2.35552	3.581389	11.305018	18.458051	20.527148	17.372155	11.062383	3.393129	-3.299708	-7.52476	4.589495						-6.6	-3.8	2.8	9.7	18.6	26.1	28.3	25.1	18.3	9.3	0.3	-4.7	10.3
738	50.784966	54.854797	139.089752	-3.364222	0.302625	8.207781	16.102371	26.179152	33.966677	36.312932	33.077858	25.6925	15.315377	4.002996	-1.866418	16.160802			-10.174333	-7.705374	-2.484806	3.448026	11.279568	18.446104	20.481162	17.263499	10.765138	3.161344	-3.546224	-7.795475	4.428219						-6.8	-3.7	2.9	9.8	18.7	26.2	28.4	25.2	18.2	9.2	0.2	-4.8	10.3
739	50.919228	56.223328	213.988998	-4.201372	-0.609597	7.489751	15.235316	25.217969	33.031235	35.397142	32.208698	24.900188	14.509745	3.230217	-2.592572	15.31806			-10.982806	-8.25439	-3.03483	2.796726	10.695841	17.598368	19.697642	16.692021	10.272672	2.745548	-3.893501	-8.426733	3.825547						-7.6	-4.4	2.2	9.0	18.0	25.3	27.5	24.5	17.6	8.6	-0.3	-5.5	9.6
740	50.950523	56.56665	219.760406	-4.245427	-0.594941	7.490925	15.199532	25.173933	32.990182	35.325396	32.171844	24.845895	14.450281	3.19254	-2.631951	15.280684			-11.13046	-8.409712	-3.153206	2.649169	10.502567	17.38908	19.455613	16.402831	10.079968	2.655276	-4.062397	-8.637804	3.645077						-7.7	-4.5	2.2	8.9	17.8	25.2	27.4	24.3	17.5	8.6	-0.4	-5.6	9.5
741	50.9809	56.9104	275.193878	-4.621937	-1.319321	6.803352	14.623622	24.484001	32.342867	34.671653	31.59725	24.261779	13.910864	2.730227	-2.978591	14.708814			-11.029942	-8.465448	-3.02418	2.878445	10.781011	17.614562	19.665505	16.745096	10.724631	3.2136	-3.820729	-8.483112	3.899953						-7.8	-4.9	1.9	8.8	17.6	25.0	27.2	24.2	17.5	8.6	-0.5	-5.7	9.3
742	51.010365	57.254547	280.393921	-4.62952	-1.083394	7.036621	14.702705	24.632119	32.424003	34.678329	31.638226	24.289116	13.917976	2.768326	-2.985161	14.782446			-11.468198	-8.719338	-3.304213	2.511132	10.463987	17.377445	19.36949	16.376003	10.230317	2.623517	-4.185234	-8.947963	3.527245						-8.0	-4.9	1.9	8.6	17.5	24.9	27.0	24.0	17.3	8.3	-0.7	-6.0	9.2
743	51.066528	57.944092	288.045868	-4.817112	-0.973579	7.144915	14.821545	24.80066	32.424934	34.600393	31.613864	24.268357	13.809481	2.69459	-3.128767	14.771607			-12.007831	-9.100154	-3.647877	2.248031	10.230117	17.259122	19.188988	16.167487	9.836967	2.045441	-4.703573	-9.497424	3.168274						-8.4	-5.0	1.7	8.5	17.5	24.8	26.9	23.9	17.1	7.9	-1.0	-6.3	9.0
744	51.093235	58.28949	260.475189	-4.832557	-0.764764	7.436116	15.170248	25.155757	32.716907	34.850604	31.871268	24.523051	13.968011	2.840642	-3.123225	14.984338			-12.130879	-9.093857	-3.58854	2.385415	10.368632	17.445305	19.354907	16.326383	9.903102	2.038506	-4.728932	-9.624484	3.221296						-8.5	-4.9	1.9	8.8	17.8	25.1	27.1	24.1	17.2	8.0	-0.9	-6.4	9.1
745	51.30909	61.761536	243.348236	-5.689166	-1.399775	7.258495	15.061224	24.999109	32.603342	34.323301	31.638781	24.194709	13.338707	2.274418	-3.890072	14.559423			-13.189066	-9.609319	-3.704077	2.029578	10.018414	17.381914	19.086875	16.043589	9.787286	1.711167	-5.26291	-10.508932	2.815377						-9.4	-5.5	1.8	8.5	17.5	25.0	26.7	23.8	17.0	7.5	-1.5	-7.2	8.7
746	51.325527	62.110382	217.58992	-5.792366	-1.416006	7.328156	15.226039	25.069344	32.569702	34.240322	31.57353	24.194357	13.375836	2.329281	-3.925144	14.564421			-13.344899	-9.654769	-3.655586	2.223708	10.101096	17.410603	18.998284	15.954547	9.756686	1.687399	-5.246384	-10.6032	2.80229						-9.6	-5.5	1.8	8.7	17.6	25.0	26.6	23.8	17.0	7.5	-1.5	-7.3	8.7
747	51.341015	62.45932	207.260956	-5.677417	-1.304891	7.48639	15.279435	25.217161	32.849988	34.546863	31.846516	24.359485	13.414984	2.375322	-3.823546	14.714191			-13.242255	-9.515223	-3.650122	2.220859	10.117008	17.610568	19.267078	16.210671	9.929611	1.725549	-5.200739	-10.536962	2.911337						-9.5	-5.4	1.9	8.8	17.7	25.2	26.9	24.0	17.1	7.6	-1.4	-7.2	8.8
748	51.355564	62.808563	198.976532	-5.624271	-1.222041	7.575327	15.355901	25.295834	32.966812	34.63955	31.940305	24.408785	13.418875	2.417567	-3.763091	14.784129			-13.2668	-9.502737	-3.608607	2.2937	10.169448	17.728401	19.391604	16.33807	10.0098	1.739102	-5.236191	-10.560713	2.957923						-9.4	-5.4	2.0	8.8	17.7	25.3	27.0	24.1	17.2	7.6	-1.4	-7.2	8.9
749	51.369167	63.157959	207.345856	-5.804781	-1.485093	7.306683	15.142915	25.010359	32.724473	34.376267	31.699351	24.194425	13.201897	2.247463	-3.935104	14.556571			-13.40778	-9.636069	-3.684902	2.195392	9.984449	17.513932	19.127174	16.079581	9.825217	1.619641	-5.296879	-10.655402	2.805363						-9.6	-5.6	1.8	8.7	17.5	25.1	26.8	23.9	17.0	7.4	-1.5	-7.3	8.7
750	51.381824	63.507599	185.868713	-5.680896	-1.242234	7.61745	15.452802	25.335784	33.106344	34.753096	32.028199	24.495905	13.360529	2.412408	-3.818004	14.818448			-13.401725	-9.563611	-3.517832	2.321628	10.130353	17.734094	19.381616	16.277057	9.977119	1.659398	-5.350616	-10.663021	2.915372						-9.5	-5.4	2.0	8.9	17.7	25.4	27.1	24.2	17.2	7.5	-1.5	-7.2	8.9
751	51.393532	63.857361	168.042618	-5.675239	-1.167277	7.745446	15.521302	25.380675	33.228262	34.880912	32.157203	24.613855	13.387242	2.438708	-3.823436	14.890638			-13.421604	-9.544641	-3.572294	2.278215	10.058427	17.765427	19.448362	16.325848	9.978363	1.61787	-5.329709	-10.635109	2.914096						-9.5	-5.4	2.1	8.9	17.7	25.5	27.2	24.2	17.3	7.5	-1.4	-7.2	8.9
752	51.404301	64.207336	133.519714	-5.650237	-1.008495	7.98322	15.810157	25.586458	33.450564	35.095756	32.37592	24.83892	13.578209	2.618901	-3.783098	15.07469			-13.49106	-9.527661	-3.549873	2.485853	10.145724	17.850659	19.527474	16.363765	9.911726	1.586904	-5.275507	-10.641428	2.948881						-9.6	-5.3	2.2	9.1	17.9	25.7	27.3	24.4	17.4	7.6	-1.3	-7.2	9.0
753	51.414112	64.557404	145.345581	-5.732361	-1.220701	7.735322	15.517073	25.238129	33.331429	35.028239	32.302429	24.685234	13.387837	2.460128	-3.904354	14.902367			-13.46653	-9.553522	-3.747322	2.361687	9.855105	17.60517	19.333292	16.253478	9.766088	1.549602	-5.295892	-10.626034	2.83626						-9.6	-5.4	2.0	8.9	17.5	25.5	27.2	24.3	17.2	7.5	-1.4	-7.3	8.9
754	51.422977	64.907623	198.904312	-5.929003	-1.914061	6.828136	14.831429	24.414542	32.674099	34.416742	31.709412	24.044583	12.841611	2.052208	-4.043519	14.327182			-13.20353	-9.453976	-3.690199	2.448121	10.051421	17.712444	19.390253	16.577485	10.345743	2.098159	-4.974618	-10.362814	3.078207						-9.6	-5.7	1.6	8.6	17.2	25.2	26.9	24.1	17.2	7.5	-1.5	-7.2	8.7
755	51.430897	65.257965	211.912552	-5.905059	-1.754565	7.046335	14.850054	24.399719	32.678778	34.389192	31.681235	23.985134	12.815229	2.076108	-4.057079	14.350424			-13.515765	-9.655632	-3.833363	2.162872	9.808883	17.52969	19.185748	16.275463	9.934806	1.725967	-5.299485	-10.705809	2.801115						-9.7	-5.7	1.6	8.5	17.1	25.1	26.8	24.0	17.0	7.3	-1.6	-7.4	8.6
756	51.437866	65.608459	236.861542	-6.031925	-1.853453	6.809093	14.653927	24.154749	32.451473	34.159302	31.447281	23.740942	12.639202	1.949564	-4.203137	14.159751			-13.437426	-9.716216	-3.995381	2.039419	9.67855	17.377017	19.043386	16.116351	9.767898	1.569489	-5.328179	-10.729431	2.69879						-9.7	-5.8	1.4	8.3	16.9	24.9	26.6	23.8	16.8	7.1	-1.7	-7.5	8.4
757	51.443882	65.959137	222.308121	-5.907734	-1.452072	7.225569	14.988655	24.526785	32.729679	34.370599	31.668608	23.969048	12.866218	2.171846	-4.088467	14.422395			-13.493821	-9.706672	-3.944646	2.067551	9.716216	17.472653	19.106158	16.09074	9.658866	1.409392	-5.442172	-10.83872	2.674629						-9.7	-5.6	1.6	8.5	17.1	25.1	26.7	23.9	16.8	7.1	-1.6	-7.5	8.5
758	51.448948	66.309845	208.367889	-5.774084	-1.186011	7.44161	15.172939	24.714086	32.880123	34.480756	31.777479	24.093402	13.005054	2.323988	-3.957125	14.581018			-13.424014	-9.615995	-3.92437	2.095841	9.705322	17.52359	19.180308	16.161121	9.638962	1.343721	-5.433586	-10.775175	2.70631						-9.6	-5.4	1.8	8.6	17.2	25.2	26.8	24.0	16.9	7.2	-1.6	-7.4	8.6
759	51.453056	66.660461	230.862091	-6.032531	-1.596023	6.956115	14.773585	24.281115	32.553669	34.192281	31.485549	23.797096	12.742463	2.085642	-4.16024	14.25656			-13.642943	-9.790837	-4.160829	1.851278	9.395626	17.221481	18.87235	15.8827	9.3666	1.120272	-5.501035	-10.849424	2.480437						-9.8	-5.7	1.4	8.3	16.8	24.9	26.5	23.7	16.6	6.9	-1.7	-7.5	8.4
760	51.456211	67.010468	253.19841	-6.254492	-1.922832	6.517574	14.478523	23.948074	32.284763	33.948015	31.25056	23.538264	12.495764	1.865782	-4.350641	13.98328			-13.748886	-9.916891	-4.28865	1.776345	9.397415	17.242863	18.924385	15.956625	9.425513	1.140953	-5.516809	-10.910639	2.456852						-10.0	-5.9	1.1	8.1	16.7	24.8	26.4	23.6	16.5	6.8	-1.8	-7.6	8.2
761	51.458427	67.36203	221.643143	-5.958798	-1.259814	7.219855	15.031931	24.538428	32.777881	34.369203	31.669946	23.949656	12.880938	2.235396	-4.059518	14.449592			-13.856516	-9.894633	-4.252097	1.781722	9.458236	17.423629	19.094705	15.945192	9.247428	0.914268	-5.740005	-11.05489	2.422253						-9.9	-5.6	1.5	8.4	17.0	25.1	26.7	23.8	16.6	6.9	-1.8	-7.6	8.4
762	51.459679	67.711273	229.828491	-6.066227	-1.428588	7.013574	14.857916	24.327108	32.620413	34.235884	31.533726	23.779408	12.720604	2.106025	-4.15764	14.295184			-13.902337	-9.965543	-4.370624	1.579316	9.217264	17.189729	18.909491	15.728644	9.038602	0.78557	-5.728604	-11.020939	2.288381						-10.0	-5.7	1.3	8.2	16.8	24.9	26.6	23.6	16.4	6.8	-1.8	-7.6	8.3
763	51.459984	68.062561	230.553131	-6.061288	-1.389364	6.989043	14.890753	24.366263	32.648309	34.251609	31.54614	23.764666	12.69608	2.098456	-4.154392	14.303856			-13.893519	-9.940171	-4.317251	1.593395	9.23313	17.183529	18.941464	15.73024	9.039633	0.861945	-5.708748	-11.010345	2.309442						-10.0	-5.7	1.3	8.2	16.8	24.9	26.6	23.6	16.4	6.8	-1.8	-7.6	8.3
764	51.459335	68.414948	270.76886	-6.299712	-1.899094	6.317236	14.349377	23.760492	32.111132	33.75085	31.077256	23.273112	12.2563	1.76705	-4.295726	13.847356			-13.729583	-9.839814	-4.223707	1.592277	9.26931	17.113381	18.877778	15.775109	9.249869	1.154065	-5.430767	-10.762341	2.420465						-10.0	-5.9	1.0	8.0	16.5	24.6	26.3	23.4	16.3	6.7	-1.8	-7.5	8.1
765	51.457729	68.76593	261.520905	-6.148535	-1.416948	6.743431	14.718212	24.164193	32.396863	34.007977	31.300931	23.491266	12.436476	1.965613	-4.210537	14.120745			-13.845059	-9.977855	-4.292192	1.572544	9.397986	17.279176	19.044253	15.878303	9.229221	0.939937	-5.677587	-11.050424	2.374859						-10.0	-5.7	1.2	8.1	16.8	24.8	26.5	23.6	16.4	6.7	-1.9	-7.6	8.2
766	51.455177	69.116638	251.173676	-6.111377	-1.186293	6.938181	14.964181	24.425875	32.590983	34.190557	31.497654	23.644958	12.562131	2.111509	-4.152603	14.289646			-13.854032	-10.016211	-4.253683	1.676022	9.563551	17.446802	19.191516	15.97338	9.260619	0.868385	-5.731226	-11.090059	2.419589						-10.0	-5.6	1.3	8.3	17.0	25.0	26.7	23.7	16.5	6.7	-1.8	-7.6	8.4
767	51.451675	69.466858	249.894104	-6.150496	-1.168544	6.934462	14.974318	24.461237	32.62394	34.225796	31.572316	23.657672	12.554497	2.131432	-4.177058	14.303298			-13.869523	-10.033883	-4.27225	1.647429	9.547767	17.437218	19.172817	15.915824	9.185734	0.785477	-5.714093	-11.064215	2.394859						-10.0	-5.6	1.3	8.3	17.0	25.0	26.7	23.7	16.4	6.7	-1.8	-7.6	8.3
768	51.447216	69.81778	263.824158	-6.239117	-1.291252	6.759237	14.738744	24.243152	32.422157	34.069581	31.428174	23.480388	12.383517	2.017823	-4.273783	14.144885			-13.979858	-10.137037	-4.482893	1.465859	9.366414	17.289725	19.048202	15.836509	9.051228	0.695586	-5.809434	-11.135146	2.26743						-10.1	-5.7	1.1	8.1	16.8	24.9	26.6	23.6	16.3	6.5	-1.9	-7.7	8.2
769	51.441799	70.168518	302.7659	-6.550223	-1.921632	6.057875	14.085754	23.583059	31.86564	33.585242	30.967383	22.985331	11.939218	1.651719	-4.48375	13.647135			-13.997822	-10.247177	-4.712389	1.257252	9.169091	17.093866	18.879879	15.702864	8.987487	0.731652	-5.681791	-10.968254	2.184555						-10.3	-6.1	0.7	7.7	16.4	24.5	26.2	23.3	16.0	6.3	-2.0	-7.7	7.9
770	51.435432	70.519104	288.70343	-6.375942	-1.484867	6.495792	14.451771	23.951161	32.133717	33.834692	31.191984	23.2066	12.141555	1.87613	-4.301703	13.926741			-13.990112	-10.255344	-4.669208	1.37553	9.333912	17.300988	19.071785	15.831251	9.007396	0.669038	-5.794751	-11.011208	2.239106						-10.2	-5.9	0.9	7.9	16.6	24.7	26.5	23.5	16.1	6.4	-2.0	-7.7	8.1
771	51.428127	70.869415	300.039063	-6.415542	-1.528359	6.387614	14.332209	23.813861	31.992195	33.695864	31.051793	23.066439	12.033481	1.820204	-4.34115	13.825717			-14.107601	-10.390789	-4.862744	1.157603	9.146869	17.135574	18.891868	15.63011	8.784067	0.486603	-5.880675	-11.077568	2.07611						-10.3	-6.0	0.8	7.7	16.5	24.6	26.3	23.3	15.9	6.3	-2.0	-7.7	8.0
772	51.419868	71.219727	311.695831	-6.395602	-1.479567	6.392318	14.313545	23.749194	31.892484	33.606689	30.950204	22.961431	11.948643	1.799382	-4.324526	13.784516			-14.048746	-10.388031	-4.864946	1.179313	9.202347	17.165867	18.938104	15.706057	8.835519	0.456317	-5.898638	-11.050461	2.102725						-10.2	-5.9	0.8	7.7	16.5	24.5	26.3	23.3	15.9	6.2	-2.0	-7.7	7.9
773	51.410652	71.569946	310.693878	-6.354218	-1.348546	6.455216	14.363685	23.793839	31.905957	33.610919	30.976558	22.980675	11.997699	1.876345	-4.268479	13.832471			-14.040803	-10.47906	-4.985294	1.047249	9.058203	16.959657	18.746908	15.463165	8.635067	0.238553	-5.949064	-11.091006	1.966965						-10.2	-5.9	0.7	7.7	16.4	24.4	26.2	23.2	15.8	6.1	-2.0	-7.7	7.9
774	51.40049	71.920074	298.230377	-6.215709	-1.089668	6.659817	14.578219	23.93882	31.949436	33.639875	31.015509	23.054747	12.130038	2.071024	-4.101005	13.969259			-13.896941	-10.327419	-4.848359	1.186285	9.171747	16.963549	18.741587	15.447729	8.682781	0.269409	-5.86313	-10.987618	2.044968						-10.1	-5.7	0.9	7.9	16.6	24.5	26.2	23.2	15.9	6.2	-1.9	-7.5	8.0
775	51.389381	72.269989	311.983856	-6.170784	-1.102478	6.564943	14.429916	23.769755	31.858987	33.617874	30.972986	22.985028	12.068191	2.068188	-4.069905	13.916058			-13.814404	-10.273281	-4.923741	1.061274	9.065337	16.872412	18.708654	15.45738	8.700846	0.25045	-5.809731	-10.914258	2.031745						-10.0	-5.7	0.8	7.7	16.4	24.4	26.2	23.2	15.8	6.2	-1.9	-7.5	8.0
776	51.377327	72.619659	326.696014	-6.125055	-1.046451	6.519514	14.380101	23.648589	31.707939	33.505853	30.851427	22.880543	12.011781	2.105923	-4.026738	13.867786			-13.877906	-10.371245	-4.991882	0.987952	9.02741	16.804939	18.687875	15.405735	8.677775	0.181805	-5.883958	-11.005983	1.97021						-10.0	-5.7	0.8	7.7	16.3	24.3	26.1	23.1	15.8	6.1	-1.9	-7.5	7.9
777	51.364323	72.969208	335.202759	-5.970186	-0.760061	6.732997	14.601624	23.850057	31.841207	33.672527	30.981232	23.008203	12.123971	2.29823	-3.864514	14.042941			-14.147363	-10.568029	-5.096855	1.021466	9.126851	16.948081	18.847231	15.470529	8.628704	0.068282	-6.155104	-11.259124	1.907056						-10.1	-5.7	0.8	7.8	16.5	24.4	26.3	23.2	15.8	6.1	-1.9	-7.6	8.0
778	51.35038	73.318512	445.539032	-6.706473	-2.251293	4.989949	13.054867	22.098007	30.225245	32.22353	29.585927	21.648424	10.92113	1.2647	-4.559075	12.707911			-13.7488	-10.409446	-5.388562	0.55691	8.541359	16.269122	18.239769	15.111389	8.566691	0.363693	-5.713876	-10.778058	1.800849						-10.2	-6.3	-0.2	6.8	15.3	23.2	25.2	22.3	15.1	5.6	-2.2	-7.7	7.3
779	51.335491	73.667603	352.860199	-5.807224	-0.519146	6.758512	14.626102	23.775358	31.643092	33.584094	30.856183	22.91674	12.068325	2.382173	-3.671768	14.051037			-13.957368	-10.537714	-5.166855	0.963987	9.1936	17.068568	19.061425	15.597201	8.821738	0.200741	-6.068495	-11.192155	1.998723						-9.9	-5.5	0.8	7.8	16.5	24.4	26.3	23.2	15.9	6.1	-1.8	-7.4	8.0
780	51.319656	74.016571	306.344879	-5.327473	0.156342	7.382567	15.235645	24.351265	32.171025	34.179688	31.399034	23.437985	12.535771	2.885726	-3.229963	14.598134			-13.909596	-10.48237	-5.079667	1.14431	9.344084	17.283573	19.303113	15.770736	8.801212	0.126951	-6.134966	-11.250004	2.076448						-9.6	-5.2	1.2	8.2	16.8	24.7	26.7	23.6	16.1	6.3	-1.6	-7.2	8.3
781	51.302879	74.365204	345.695343	-5.701958	-0.402113	6.839366	14.688435	23.786218	31.680208	33.806429	31.013928	23.029762	12.12062	2.533606	-3.555314	14.153266			-13.587109	-10.210516	-4.911873	1.069001	9.236298	17.167201	19.196786	15.712255	8.890251	0.428391	-5.701752	-10.832425	2.204709						-9.6	-5.3	1.0	7.9	16.5	24.4	26.5	23.4	16.0	6.3	-1.6	-7.2	8.2
782	51.285164	74.713684	354.726074	-5.752294	-0.428197	6.770397	14.650381	23.714691	31.621997	33.818922	30.982556	22.999929	12.050922	2.492358	-3.611989	14.10914			-13.771571	-10.406915	-5.06885	0.96397	9.162406	17.127122	19.156587	15.634177	8.765	0.240479	-5.862213	-11.029362	2.075902						-9.8	-5.4	0.9	7.8	16.4	24.4	26.5	23.3	15.9	6.1	-1.7	-7.3	8.1
783	51.26651	75.061829	324.947357	-5.415925	0.036755	7.170288	15.067908	24.085215	31.957268	34.199667	31.29219	23.3355	12.338402	2.820356	-3.244844	14.470232			-13.763688	-10.375831	-4.987454	1.194493	9.40379	17.413494	19.453524	15.867128	8.907845	0.250045	-5.899131	-11.039905	2.202026						-9.6	-5.2	1.1	8.1	16.7	24.7	26.8	23.6	16.1	6.3	-1.5	-7.1	8.3
784	51.246914	75.40979	308.658783	-5.395798	0.088018	7.240336	15.175247	24.17287	32.083672	34.41308	31.422267	23.465222	12.434194	2.93238	-3.170819	14.571722			-13.7285	-10.320097	-4.939189	1.262435	9.443921	17.4555	19.522104	15.922322	8.91856	0.292947	-5.745875	-10.936843	2.262274						-9.6	-5.1	1.2	8.2	16.8	24.8	27.0	23.7	16.2	6.4	-1.4	-7.1	8.4
785	51.226383	75.757324	286.515167	-5.01681	0.47343	7.54489	15.499587	24.494259	32.440181	34.845975	31.745996	23.762621	12.675634	3.238317	-2.758588	14.912124			-13.399698	-10.012122	-4.677559	1.661046	9.939524	18.005856	20.09207	16.462122	9.436249	0.7099	-5.467648	-10.616697	2.677754						-9.2	-4.8	1.4	8.6	17.2	25.2	27.5	24.1	16.6	6.7	-1.1	-6.7	8.8
786	51.204918	76.104645	284.42691	-5.245645	0.254623	7.398308	15.407515	24.423989	32.378665	34.842053	31.693378	23.71011	12.59537	3.148705	-2.969865	14.8031			-13.571494	-10.145181	-4.70505	1.578407	9.925237	17.977423	20.131604	16.468947	9.448691	0.681335	-5.492072	-10.745153	2.629391						-9.4	-4.9	1.3	8.5	17.2	25.2	27.5	24.1	16.6	6.6	-1.2	-6.9	8.7
787	51.182518	76.451691	217.289658	-4.820258	0.864994	8.099969	16.166466	25.216367	33.138462	35.647777	32.443306	24.413948	13.16972	3.694893	-2.557444	15.456517			-13.6907	-10.202652	-4.653928	1.9048	10.35698	18.473074	20.730106	16.94405	9.706365	0.716929	-5.579995	-10.904625	2.8167						-9.3	-4.7	1.7	9.0	17.8	25.8	28.2	24.7	17.1	6.9	-0.9	-6.7	9.1
788	51.159191	76.798309	208.8508	-5.177296	0.549708	7.970638	16.079681	25.207336	33.177815	35.758896	32.512437	24.410214	13.068691	3.509894	-2.938248	15.344147			-13.891324	-10.320161	-4.748826	1.770265	10.17561	18.340693	20.699623	16.869222	9.521351	0.557686	-5.621439	-11.023271	2.694119						-9.5	-4.9	1.6	8.9	17.7	25.8	28.2	24.7	17.0	6.8	-1.1	-7.0	9.0
789	51.13493	77.144653	193.980835	-5.222581	0.585208	8.10171	16.22004	25.392297	33.379044	35.99551	32.711678	24.54035	13.116052	3.548832	-3.002418	15.447144			-14.002654	-10.345585	-4.769073	1.826969	10.262051	18.461476	20.871495	16.963619	9.551543	0.511262	-5.675045	-11.125712	2.710862						-9.6	-4.9	1.7	9.0	17.8	25.9	28.4	24.8	17.0	6.8	-1.1	-7.1	9.1
790	51.109745	77.49057	178.908279	-5.168055	0.696313	8.267391	16.413029	25.599585	33.596254	36.231353	32.914387	24.693572	13.199241	3.660853	-2.976233	15.593974			-14.102452	-10.368926	-4.755569	1.941068	10.449214	18.670117	21.078506	17.157102	9.620391	0.481254	-5.717053	-11.247744	2.767159						-9.6	-4.8	1.8	9.2	18.0	26.1	28.7	25.0	17.2	6.8	-1.0	-7.1	9.2
791	51.083626	77.836212	167.51265	-5.21377	0.687239	8.328828	16.516305	25.740374	33.742433	36.394546	33.052413	24.795164	13.220319	3.691019	-3.04905	15.658818			-14.431121	-10.643696	-4.86222	1.828099	10.480138	18.737561	21.180869	17.201459	9.505719	0.22792	-5.914347	-11.581151	2.644103						-9.8	-5.0	1.7	9.2	18.1	26.2	28.8	25.1	17.2	6.7	-1.1	-7.3	9.2
792	51.056591	78.181458	167.707321	-5.398744	0.482568	8.234032	16.429044	25.680055	33.681071	36.367455	33.017942	24.727363	13.116656	3.558134	-3.297854	15.54981			-14.563126	-10.717073	-4.868561	1.670004	10.359783	18.649089	21.143998	17.167157	9.356451	0.042426	-5.980647	-11.776279	2.540269						-10.0	-5.1	1.7	9.0	18.0	26.2	28.8	25.1	17.0	6.6	-1.2	-7.5	9.0
793	51.028633	78.526215	168.233078	-5.368447	0.528411	8.245817	16.442953	25.777329	33.844539	36.619379	33.206263	24.811512	13.11342	3.52231	-3.339817	15.616972			-14.504006	-10.56151	-4.833477	1.604752	10.390868	18.786405	21.387462	17.389268	9.380115	0.006774	-5.969927	-11.80764	2.605757						-9.9	-5.0	1.7	9.0	18.1	26.3	29.0	25.3	17.1	6.6	-1.2	-7.6	9.1
794	50.999756	78.870667	184.711197	-5.49851	0.354792	8.137074	16.356008	25.702115	33.798116	36.643596	33.210204	24.770273	13.037345	3.408251	-3.483813	15.536288			-14.122259	-10.155781	-4.481304	1.918142	10.683374	19.067072	21.709796	17.826102	9.815223	0.398877	-5.658247	-11.47788	2.96026						-9.8	-4.9	1.8	9.1	18.2	26.4	29.2	25.5	17.3	6.7	-1.1	-7.5	9.2
795	50.969955	79.214691	188.174255	-5.455095	0.437219	8.168862	16.340369	25.696178	33.791421	36.681437	33.246407	24.800283	13.06332	3.480083	-3.431339	15.568262			-14.413287	-10.424603	-4.780385	1.571592	10.433247	18.83972	21.525264	17.504087	9.341078	-0.017173	-5.93162	-11.735223	2.659391						-9.9	-5.0	1.7	9.0	18.1	26.3	29.1	25.4	17.1	6.5	-1.2	-7.6	9.1
796	50.939243	79.558258	221.753525	-5.565625	0.189004	7.934645	16.144503	25.455837	33.573816	36.527708	33.083545	24.636198	12.920616	3.321154	-3.54301	15.389866			-13.62869	-9.62689	-4.228182	2.079362	10.887234	19.247539	22.042366	18.179709	10.19666	0.845684	-5.335638	-10.888418	3.314228						-9.6	-4.7	1.9	9.1	18.2	26.4	29.3	25.6	17.4	6.9	-1.0	-7.2	9.4
797	50.907619	79.901398	225.771698	-5.579884	0.220969	7.980072	16.168273	25.44605	33.591185	36.577026	33.147909	24.684791	12.986624	3.378048	-3.54879	15.421023			-13.978992	-9.992602	-4.554569	1.845432	10.715031	19.056514	21.949244	17.927632	9.801029	0.488383	-5.660607	-11.185343	3.034263						-9.8	-4.9	1.7	9.0	18.1	26.3	29.3	25.5	17.2	6.7	-1.1	-7.4	9.2
798	50.875084	80.24408	286.002747	-5.989777	-0.809849	6.926866	15.012582	24.23928	32.668988	35.836923	32.405131	23.934954	12.333717	2.782917	-3.86051	14.623435			-13.663154	-10.190001	-5.028417	1.10905	9.829835	18.00074	21.102386	17.036101	9.021298	0.391804	-5.251996	-10.758596	2.633254						-9.8	-5.5	0.9	8.1	17.0	25.3	28.5	24.7	16.5	6.4	-1.2	-7.3	8.6
799	50.841644	80.586304	230.249603	-5.236475	0.367677	8.089823	16.119469	25.319774	33.564186	36.650458	33.236731	24.793196	13.210671	3.676863	-3.077904	15.559539			-13.192072	-9.474185	-4.425658	1.861112	10.621077	18.790894	21.924028	17.794836	9.631597	0.843367	-5.043439	-10.366404	3.247096						-9.2	-4.6	1.8	9.0	18.0	26.2	29.3	25.5	17.2	7.0	-0.7	-6.7	9.4
800	50.807285	80.92807	271.010162	-5.408412	-0.005864	7.630653	15.570424	24.695165	33.087303	36.234668	32.853119	24.448279	13.026362	3.574652	-3.20334	15.208584			-13.224964	-9.602906	-4.657135	1.416609	9.854197	17.907445	21.029608	16.855399	8.884323	0.643679	-4.937518	-10.086525	2.840184						-9.3	-4.8	1.5	8.5	17.3	25.5	28.6	24.9	16.7	6.8	-0.7	-6.6	9.0
801	50.772038	81.269318	378.162811	-5.795791	-1.111608	6.473617	14.427366	23.429194	32.099515	35.386389	32.010793	23.600151	12.339407	2.99082	-3.479633	14.364185			-12.888374	-9.498525	-4.45552	1.66912	10.185753	18.182943	21.219363	17.300779	9.581709	1.407549	-4.416332	-9.537867	3.229216						-9.3	-5.3	1.0	8.0	16.8	25.1	28.3	24.7	16.6	6.9	-0.7	-6.5	8.8
802	50.735882	81.610077	439.151764	-6.119973	-1.552997	5.862424	13.973005	22.877714	31.569623	34.923065	31.600414	23.230402	12.136594	2.842343	-3.838743	13.958656			-13.66242	-10.529828	-5.367638	0.84174	9.312052	17.356493	20.611372	16.614559	8.562622	0.306143	-5.098904	-10.328852	2.384778						-9.9	-6.0	0.2	7.4	16.1	24.5	27.8	24.1	15.9	6.2	-1.1	-7.1	8.2
803	50.698826	81.950378	469.913483	-6.015764	-1.466821	5.869244	14.03188	22.847085	31.522107	34.940072	31.677863	23.285986	12.31828	3.069955	-3.771758	14.025677			-13.912593	-10.757459	-5.55623	0.528375	8.817192	16.947283	20.295347	16.292754	8.158237	0.021376	-5.234913	-10.445554	2.096151						-10.0	-6.1	0.2	7.3	15.8	24.2	27.6	24.0	15.7	6.2	-1.1	-7.1	8.1
804	50.660877	82.2901	530.351074	-5.806702	-1.605587	5.352322	13.868733	22.668754	31.209869	34.751376	31.545155	23.12755	12.293416	3.113428	-3.620828	13.908124			-13.214197	-10.275283	-5.148047	1.006962	9.252379	17.284015	20.677611	16.932234	9.078397	0.862858	-4.607247	-9.819964	2.669143						-9.5	-5.9	0.1	7.4	16.0	24.2	27.7	24.2	16.1	6.6	-0.7	-6.7	8.3
805	50.622028	82.629333	588.883362	-5.998765	-1.644574	5.190233	13.853004	22.58561	31.014675	34.670573	31.527061	23.056366	12.296969	3.04965	-3.891075	13.809144			-13.94942	-10.914962	-5.639749	0.519413	8.479048	16.522599	20.021523	16.386432	8.446687	0.128436	-5.061979	-10.622959	2.026256						-10.0	-6.3	-0.2	7.2	15.5	23.8	27.3	24.0	15.8	6.2	-1.0	-7.3	7.9
806	50.582294	82.968018	731.378174	-6.04135	-2.436199	3.52049	12.606096	21.570968	29.911722	33.720568	30.620936	22.137892	11.378744	2.38947	-3.901387	12.956496			-12.506816	-9.896855	-5.498287	0.828597	8.680834	16.363896	19.827739	16.596284	9.262941	1.327937	-4.3033	-9.520425	2.596879						-9.3	-6.2	-1.0	6.7	15.1	23.1	26.8	23.6	15.7	6.4	-1.0	-6.7	7.8
807	50.541672	83.306183	1059.344238	-6.997997	-3.432998	0.938186	9.208824	18.573857	26.843418	30.802354	27.834308	19.677362	9.582279	1.074419	-4.947897	10.76301			-14.119407	-11.739956	-7.537999	-1.287458	6.674132	14.368655	17.709304	14.475656	7.315303	-0.369001	-5.910674	-11.103196	0.70628						-10.6	-7.6	-3.3	4.0	12.6	20.6	24.3	21.2	13.5	4.6	-2.4	-8.0	5.7
808	50.50016	83.643738	1252.516479	-7.811368	-4.305419	0.47036	8.201584	17.149589	25.384071	29.509722	26.680084	18.603197	8.510809	-0.033271	-5.818181	9.711765			-14.869385	-12.566019	-8.584465	-2.417638	5.174792	12.829822	16.193694	12.732461	5.701588	-1.443022	-6.846195	-12.005615	-0.508332						-11.3	-8.4	-4.1	2.9	11.2	19.1	22.9	19.7	12.2	3.5	-3.4	-8.9	4.6
809	50.457779	83.980713	1647.888306	-9.350549	-5.864769	-1.359608	5.517571	14.067458	21.909797	25.971322	23.354946	15.65042	6.077726	-1.831873	-7.352234	7.232517			-16.445063	-14.141254	-10.241434	-4.176228	3.18629	10.57209	13.987368	10.745762	3.890929	-3.093081	-8.689916	-13.560579	-2.330426						-12.9	-10.0	-5.8	0.7	8.6	16.2	20.0	17.1	9.8	1.5	-5.3	-10.5	2.5
810	49.470024	46.918243	30.479996	-0.059375	2.807471	10.232479	17.941401	27.988003	35.458944	38.36507	35.014484	27.752272	17.657908	6.252129	0.866938	18.356477			-6.353086	-5.087513	-0.821746	5.30248	13.013964	19.811328	22.187458	18.843541	12.512354	5.557521	-1.522529	-5.285314	6.513205						-3.2	-1.1	4.7	11.6	20.5	27.6	30.3	26.9	20.1	11.6	2.4	-2.2	12.4
811	49.525566	47.243958	30.48	-0.184611	2.73488	10.182899	17.877349	28.005339	35.464532	38.321549	34.975065	27.724834	17.594832	6.17804	0.782578	18.304774			-6.502626	-5.177347	-0.855042	5.251913	12.94944	19.795132	22.142971	18.822894	12.461005	5.443204	-1.622979	-5.354994	6.446131						-3.3	-1.2	4.7	11.6	20.5	27.6	30.2	26.9	20.1	11.5	2.3	-2.3	12.4
812	49.58028	47.570343	30.48	-0.324795	2.64366	10.125192	17.817258	28.01428	35.442723	38.259706	34.919434	27.672964	17.514194	6.096517	0.68937	18.239209			-6.645629	-5.277585	-0.879667	5.211819	12.893806	19.770304	22.080105	18.800261	12.408206	5.32702	-1.69448	-5.405941	6.382352						-3.5	-1.3	4.6	11.5	20.5	27.6	30.2	26.9	20.0	11.4	2.2	-2.4	12.3
813	49.634167	47.8974	30.48	-0.479927	2.559573	10.07397	17.770906	28.013024	35.436556	38.196907	34.870688	27.612832	17.425808	6.022726	0.597363	18.175036			-6.81897	-5.36642	-0.900759	5.181615	12.845157	19.757174	22.047905	18.776455	12.37084	5.214833	-1.766398	-5.469963	6.322622						-3.6	-1.4	4.6	11.5	20.4	27.6	30.1	26.8	20.0	11.3	2.1	-2.4	12.2
814	49.687218	48.225189	30.479996	-0.650281	2.460364	10.002592	17.691879	27.914513	35.327441	38.006606	34.696877	27.46652	17.299902	5.940421	0.494894	18.054311			-7.022556	-5.462892	-0.959817	5.118304	12.755382	19.646882	21.884949	18.614125	12.210367	5.053887	-1.854191	-5.564807	6.201636						-3.8	-1.5	4.5	11.4	20.3	27.5	29.9	26.7	19.8	11.2	2.0	-2.5	12.1
815	49.739426	48.553619	30.48	-0.817395	2.377699	9.946129	17.660833	27.943187	35.434539	38.080409	34.760552	27.479873	17.231586	5.849425	0.399478	18.028859			-7.193853	-5.587126	-1.059044	5.011041	12.759805	19.749662	21.995245	18.69613	12.205797	4.956675	-1.905513	-5.659851	6.164081						-4.0	-1.6	4.4	11.3	20.4	27.6	30.0	26.7	19.8	11.1	2.0	-2.6	12.1
816	49.790798	48.882751	16.946871	-0.898408	2.414653	10.03335	17.7824	28.093689	35.591368	38.175813	34.869351	27.577573	17.279897	5.847168	0.381272	18.095677			-7.268978	-5.591068	-1.019814	5.004159	12.769717	19.798158	22.029319	18.699778	12.164451	4.830258	-1.913478	-5.682843	6.151638						-4.1	-1.6	4.5	11.4	20.4	27.7	30.1	26.8	19.9	11.1	2.0	-2.7	12.1
817	49.841324	49.212494	0.702158	-0.920483	2.488118	10.131024	17.896895	28.220992	35.716061	38.251226	34.948372	27.662845	17.326843	5.86941	0.403712	18.166251			-7.304467	-5.567797	-0.976305	5.046462	12.831989	19.924961	22.130837	18.765397	12.240521	4.827208	-1.895997	-5.706387	6.193035						-4.1	-1.5	4.6	11.5	20.5	27.8	30.2	26.9	20.0	11.1	2.0	-2.7	12.2
818	49.890999	49.542908	0	-1.07567	2.360234	10.031085	17.79381	28.164515	35.724165	38.237831	34.928527	27.619301	17.231475	5.752582	0.279221	18.087256			-7.413823	-5.658214	-1.06245	4.919315	12.694615	19.854644	22.014292	18.643333	12.156271	4.726504	-1.983435	-5.824989	6.088839						-4.2	-1.6	4.5	11.4	20.4	27.8	30.1	26.8	19.9	11.0	1.9	-2.8	12.1
819	49.939816	49.873962	0	-1.213186	2.250145	9.936027	17.708309	28.113547	35.692383	38.16246	34.847161	27.533547	17.134559	5.652236	0.166884	17.998673			-7.566646	-5.746962	-1.141107	4.814745	12.573398	19.858666	21.952871	18.586309	12.100929	4.639556	-2.088787	-5.985164	5.999817						-4.4	-1.7	4.4	11.3	20.3	27.8	30.1	26.7	19.8	10.9	1.8	-2.9	12.0
820	49.987797	50.205719	0	-1.346077	2.164452	9.855157	17.617682	28.092202	35.711638	38.130428	34.817444	27.483715	17.059603	5.565776	0.064023	17.93467			-7.729691	-5.840933	-1.235682	4.681589	12.484465	19.928818	21.994734	18.610912	12.076644	4.547744	-2.180999	-6.141099	5.933042						-4.5	-1.8	4.3	11.1	20.3	27.8	30.1	26.7	19.8	10.8	1.7	-3.0	11.9
821	50.034904	50.538025	0	-1.508398	2.065386	9.78559	17.546993	27.984957	35.602889	37.936041	34.646727	27.333174	16.960204	5.489153	-0.060325	17.815199			-7.94647	-5.946323	-1.287094	4.581942	12.344371	19.802936	21.835841	18.450129	11.923551	4.396403	-2.261232	-6.297708	5.799696						-4.7	-1.9	4.2	11.1	20.2	27.7	29.9	26.5	19.6	10.7	1.6	-3.2	11.8
822	50.08115	50.870941	0	-1.617124	2.022516	9.771455	17.57882	28.041061	35.727421	38.055197	34.734191	27.366875	16.951418	5.466339	-0.139702	17.829872			-8.064117	-6.003948	-1.298778	4.645272	12.461909	19.938579	21.987856	18.56984	12.014591	4.445571	-2.272648	-6.361526	5.83855						-4.8	-2.0	4.2	11.1	20.3	27.8	30.0	26.7	19.7	10.7	1.6	-3.3	11.8
823	50.126537	51.204498	0	-1.762013	1.919965	9.758052	17.585138	27.921279	35.559751	37.841116	34.540963	27.214589	16.878263	5.444708	-0.252924	17.720741			-8.260591	-6.122164	-1.260752	4.70933	12.399436	19.650756	21.618102	18.247072	11.814744	4.352671	-2.328475	-6.440981	5.698262						-5.0	-2.1	4.2	11.1	20.2	27.6	29.7	26.4	19.5	10.6	1.6	-3.3	11.7
824	50.171051	51.538635	9.522366	-1.874484	1.79941	9.665859	17.527731	27.910367	35.636787	37.95019	34.616392	27.212795	16.821017	5.365924	-0.384091	17.687325			-8.365071	-6.189636	-1.294897	4.719906	12.449415	19.755717	21.732175	18.352969	11.911702	4.393616	-2.389996	-6.504265	5.714303						-5.1	-2.2	4.2	11.1	20.2	27.7	29.8	26.5	19.6	10.6	1.5	-3.4	11.7
825	50.214703	51.873383	30.48	-2.11191	1.520055	9.417181	17.272817	27.628923	35.401307	37.74437	34.397979	26.970441	16.585671	5.151852	-0.634972	17.44531			-8.553041	-6.378074	-1.391024	4.639078	12.348035	19.659288	21.643702	18.280801	11.87026	4.311393	-2.51109	-6.63636	5.606914						-5.3	-2.4	4.0	11.0	20.0	27.5	29.7	26.3	19.4	10.4	1.3	-3.6	11.5
826	50.257473	52.208679	30.48	-2.169281	1.499525	9.422822	17.298783	27.646725	35.410305	37.743074	34.402301	26.963408	16.56588	5.137064	-0.684958	17.436304			-8.701696	-6.495266	-1.411339	4.638201	12.356953	19.68553	21.686688	18.297803	11.844984	4.218207	-2.594292	-6.720802	5.567081						-5.4	-2.5	4.0	11.0	20.0	27.5	29.7	26.4	19.4	10.4	1.3	-3.7	11.5
827	50.299366	52.544556	32.48415	-2.257933	1.422969	9.376848	17.282083	27.588373	35.364211	37.697435	34.365059	26.915583	16.50642	5.077522	-0.782343	17.379686			-8.801682	-6.569518	-1.493276	4.557155	12.269805	19.598925	21.628147	18.225117	11.742833	4.070282	-2.682494	-6.773964	5.480944						-5.5	-2.6	3.9	10.9	19.9	27.5	29.7	26.3	19.3	10.3	1.2	-3.8	11.4
828	50.340382	52.881042	44.99902	-2.455544	1.183389	9.177994	17.090511	27.348345	35.177252	37.530765	34.208273	26.744452	16.349733	4.90252	-0.978453	17.189936			-8.9378	-6.710743	-1.649742	4.431407	12.205559	19.5558	21.608577	18.206383	11.729133	3.974331	-2.766185	-6.820652	5.402172						-5.7	-2.8	3.8	10.8	19.8	27.4	29.6	26.2	19.2	10.2	1.1	-3.9	11.3
829	50.380516	53.218018	44.947857	-2.416244	1.215175	9.180905	17.127108	27.37174	35.182581	37.517634	34.200464	26.755598	16.369283	4.916259	-0.974515	17.203832			-9.047868	-6.794641	-1.705287	4.337976	12.130631	19.472219	21.509686	18.110535	11.643015	3.888055	-2.842035	-6.921523	5.315064						-5.7	-2.8	3.7	10.7	19.8	27.3	29.5	26.2	19.2	10.1	1.0	-3.9	11.3
830	50.419762	53.555511	84.99942	-2.683405	0.833368	8.744143	16.66969	26.855696	34.723293	37.086219	33.791061	26.345872	16.002067	4.602437	-1.24297	16.810623			-9.081559	-6.937649	-1.749271	4.374318	12.199557	19.413646	21.481354	18.195645	11.840902	4.139053	-2.800332	-6.972892	5.341898						-5.9	-3.1	3.5	10.5	19.5	27.1	29.3	26.0	19.1	10.1	0.9	-4.1	11.1
831	50.458118	53.893555	141.05188	-3.127841	0.236628	8.176534	16.08267	26.178942	34.092	36.487679	33.227936	25.773856	15.487332	4.133472	-1.654924	16.257857			-9.434498	-7.333025	-2.07811	4.041213	11.802162	18.940853	21.047612	17.86605	11.52512	3.897242	-3.00796	-7.206559	5.005008						-6.3	-3.5	3.0	10.1	19.0	26.5	28.8	25.5	18.6	9.7	0.6	-4.4	10.6
832	50.495594	54.232147	158.583588	-3.232134	0.236826	8.101941	15.997277	26.099562	33.945797	36.312407	33.065304	25.635449	15.366	4.023033	-1.767927	16.148628			-9.804668	-7.508407	-2.354506	3.713109	11.465502	18.599611	20.647863	17.467948	11.068412	3.415144	-3.320111	-7.534258	4.654637						-6.5	-3.6	2.9	9.9	18.8	26.3	28.5	25.3	18.4	9.4	0.4	-4.7	10.4
833	50.532169	54.571259	158.547958	-3.243173	0.323459	8.179211	16.076373	26.21288	34.018877	36.370217	33.115994	25.6888	15.385739	4.048621	-1.791738	16.198772			-9.952263	-7.549062	-2.434749	3.550662	11.303232	18.43103	20.477983	17.278849	10.843243	3.175203	-3.444624	-7.660858	4.501554						-6.6	-3.6	2.9	9.8	18.8	26.2	28.4	25.2	18.3	9.3	0.3	-4.7	10.4
834	50.567848	54.910828	147.686508	-3.180264	0.465814	8.359001	16.279209	26.428248	34.162419	36.491666	33.23278	25.832963	15.496906	4.156941	-1.73973	16.332163			-10.049633	-7.607921	-2.431005	3.545703	11.391738	18.497987	20.519824	17.316157	10.810469	3.146128	-3.509763	-7.759485	4.489183						-6.6	-3.6	3.0	9.9	18.9	26.3	28.5	25.3	18.3	9.3	0.3	-4.7	10.4
835	50.602623	55.250793	171.66301	-3.439608	0.169188	8.108906	15.974791	26.080027	33.859155	36.210753	32.970233	25.588414	15.246364	3.922013	-1.965597	16.060387			-10.1934	-7.788339	-2.568529	3.418539	11.264791	18.327661	20.36832	17.18856	10.693832	3.181316	-3.555813	-7.894224	4.370226						-6.8	-3.8	2.8	9.7	18.7	26.1	28.3	25.1	18.1	9.2	0.2	-4.9	10.2
836	50.669476	55.932373	224.646515	-3.94332	-0.396575	7.620796	15.40058	25.439679	33.230293	35.598447	32.389351	25.048845	14.715948	3.422373	-2.403479	15.510245			-10.636387	-8.081119	-2.867919	3.052367	10.934429	17.829658	19.927703	16.867906	10.463604	2.951018	-3.744736	-8.221748	4.039565						-7.3	-4.2	2.4	9.2	18.2	25.5	27.8	24.6	17.8	8.8	-0.2	-5.3	9.8
837	50.701546	56.273773	208.806808	-3.78063	-0.080334	7.945203	15.706699	25.792266	33.491398	35.786337	32.577975	25.256144	14.912338	3.608473	-2.262557	15.746109			-10.813154	-8.146718	-2.89124	3.034722	11.013339	17.914596	20.004438	16.922794	10.421914	2.79329	-3.891407	-8.415527	3.995587						-7.3	-4.1	2.5	9.4	18.4	25.7	27.9	24.8	17.8	8.9	-0.1	-5.3	9.9
838	50.732708	56.615692	210.85907	-3.781224	-0.028977	7.99313	15.739659	25.806901	33.482592	35.744113	32.573125	25.2424	14.899446	3.620128	-2.251552	15.753312			-10.886172	-8.256284	-2.964393	2.945974	10.906786	17.801328	19.830791	16.710497	10.25413	2.781219	-4.037472	-8.584115	3.875191						-7.3	-4.1	2.5	9.3	18.4	25.6	27.8	24.6	17.7	8.8	-0.2	-5.4	9.8
839	50.762959	56.958008	293.920807	-4.518843	-1.264724	6.817706	14.669529	24.561759	32.38496	34.711302	31.640546	24.287333	14.008638	2.79911	-2.909385	14.765661			-10.869386	-8.440148	-3.098783	2.91042	10.744637	17.591554	19.595643	16.642972	10.569335	3.191022	-3.787277	-8.387284	3.888559						-7.7	-4.9	1.9	8.8	17.7	25.0	27.2	24.1	17.4	8.6	-0.5	-5.6	9.3
840	50.792294	57.30072	320.374512	-4.712482	-1.355299	6.713411	14.467208	24.359756	32.168384	34.450085	31.426917	24.063811	13.782848	2.620192	-3.093191	14.574303			-11.641393	-8.943179	-3.629916	2.3405	10.177972	17.083929	19.08139	16.090682	9.905209	2.368872	-4.316021	-9.043733	3.289526						-8.2	-5.1	1.5	8.4	17.3	24.6	26.8	23.8	17.0	8.1	-0.8	-6.1	8.9
841	50.820717	57.643829	320.463013	-4.703774	-1.116315	6.955321	14.647458	24.575435	32.20454	34.403552	31.398647	24.084999	13.813651	2.714358	-3.050023	14.660654			-11.682745	-8.96698	-3.551124	2.451829	10.392267	17.269269	19.169564	16.161735	9.99365	2.338501	-4.474908	-9.187143	3.326159						-8.2	-5.0	1.7	8.5	17.5	24.7	26.8	23.8	17.0	8.1	-0.9	-6.1	9.0
842	50.848225	57.987366	337.993134	-4.902219	-1.231344	6.833303	14.470796	24.441213	32.104028	34.293425	31.319434	23.970814	13.604639	2.524546	-3.201697	14.518912			-11.874634	-9.0967	-3.729407	2.177932	10.078359	17.046688	18.962955	15.991729	9.772236	2.011172	-4.660372	-9.339815	3.111679						-8.4	-5.2	1.6	8.3	17.3	24.6	26.6	23.7	16.9	7.8	-1.1	-6.3	8.8
843	50.874813	58.331299	332.638916	-5.119637	-1.335143	6.807999	14.478308	24.448185	32.098923	34.282886	31.318785	23.975516	13.532316	2.427471	-3.401299	14.459526			-12.042238	-9.139993	-3.750986	2.199972	10.11582	17.101133	19.04178	16.115364	9.8525	2.014618	-4.666853	-9.461639	3.114957						-8.6	-5.2	1.5	8.3	17.3	24.6	26.7	23.7	16.9	7.8	-1.1	-6.4	8.8
844	51.089741	61.788635	241.620377	-5.545114	-1.193652	7.466606	15.307327	25.255319	32.825145	34.538057	31.833624	24.385874	13.549147	2.437932	-3.731277	14.760749			-13.110057	-9.515714	-3.655457	2.151453	10.065337	17.442894	19.099258	16.071381	9.790403	1.665903	-5.257167	-10.43766	2.859214						-9.3	-5.4	1.9	8.7	17.7	25.1	26.8	24.0	17.1	7.6	-1.4	-7.1	8.8
845	51.106102	62.135895	218.867004	-5.448022	-1.021013	7.705106	15.520135	25.511874	33.104132	34.80015	32.077271	24.591183	13.6624	2.562817	-3.620154	14.953823			-13.073239	-9.406505	-3.552837	2.262386	10.200745	17.665538	19.308217	16.271077	9.960984	1.728591	-5.203276	-10.408945	2.979395						-9.3	-5.2	2.1	8.9	17.9	25.4	27.1	24.2	17.3	7.7	-1.3	-7.0	9.0
846	51.121525	62.483398	208.859558	-5.474375	-1.042421	7.724203	15.534232	25.523654	33.144999	34.82349	32.105652	24.59384	13.631403	2.558094	-3.62726	14.957959			-13.117832	-9.394637	-3.541157	2.301156	10.185464	17.670123	19.295093	16.248809	9.962234	1.689473	-5.200023	-10.437402	2.971775						-9.3	-5.2	2.1	8.9	17.9	25.4	27.1	24.2	17.3	7.7	-1.3	-7.0	9.0
847	51.136017	62.831146	202.290039	-5.440356	-1.015604	7.76776	15.577008	25.567762	33.244921	34.899288	32.188802	24.6421	13.615544	2.582574	-3.592532	15.003106			-13.193237	-9.40014	-3.512535	2.318868	10.136207	17.684991	19.29886	16.231859	9.959756	1.614016	-5.249473	-10.49316	2.949668						-9.3	-5.2	2.1	8.9	17.9	25.5	27.1	24.2	17.3	7.6	-1.3	-7.0	9.0
848	51.149559	63.179016	210.850586	-5.566653	-1.188289	7.580498	15.393215	25.348583	33.124271	34.742913	32.045575	24.496877	13.421488	2.433435	-3.713905	14.843167			-13.245383	-9.457793	-3.558778	2.271044	10.082847	17.64915	19.266622	16.212083	9.965276	1.604429	-5.267107	-10.52566	2.916394						-9.4	-5.3	2.0	8.8	17.7	25.4	27.0	24.1	17.2	7.5	-1.4	-7.1	8.9
849	51.162163	63.52713	206.794067	-5.636919	-1.242028	7.566766	15.390519	25.299825	33.137761	34.765135	32.062925	24.506521	13.357219	2.384766	-3.798696	14.81615			-13.307416	-9.511166	-3.5434	2.281356	10.112303	17.696727	19.348256	16.264393	10.030936	1.639246	-5.273318	-10.591465	2.928871						-9.5	-5.4	2.0	8.8	17.7	25.4	27.1	24.2	17.3	7.5	-1.4	-7.2	8.9
850	51.17382	63.875366	175.419189	-5.528855	-0.975525	7.901974	15.688068	25.575486	33.428248	35.050426	32.318671	24.759026	13.535364	2.563127	-3.700292	15.05131			-13.327219	-9.421624	-3.455891	2.377462	10.201055	17.868947	19.545687	16.424939	10.118887	1.667444	-5.253207	-10.588135	3.013195						-9.4	-5.2	2.2	9.0	17.9	25.6	27.3	24.4	17.4	7.6	-1.3	-7.1	9.0
851	51.18454	64.223938	135.598114	-5.381346	-0.679519	8.282957	16.075327	25.920098	33.805294	35.434597	32.684211	25.094313	13.812721	2.808383	-3.567134	15.357492			-13.320828	-9.327485	-3.423782	2.542227	10.266627	18.044136	19.740043	16.57734	10.095426	1.662018	-5.216079	-10.529825	3.092485						-9.4	-5.0	2.4	9.3	18.1	25.9	27.6	24.6	17.6	7.7	-1.2	-7.0	9.2
852	51.194309	64.572388	140.641327	-5.534653	-0.926949	8.064515	15.813719	25.601329	33.659155	35.332875	32.587415	24.932229	13.660594	2.661611	-3.724779	15.177255			-13.309254	-9.346571	-3.566599	2.536383	10.111533	17.93322	19.61574	16.556276	10.007041	1.685518	-5.176694	-10.499371	3.045602						-9.4	-5.1	2.2	9.2	17.9	25.8	27.5	24.6	17.5	7.7	-1.3	-7.1	9.1
853	51.203136	64.921082	164.164413	-5.568678	-1.079354	7.808215	15.534777	25.226146	33.408545	35.108984	32.370131	24.67345	13.447377	2.545911	-3.771418	14.97534			-13.404455	-9.447463	-3.727334	2.412651	9.967861	17.823301	19.461749	16.50045	9.944812	1.599377	-5.274642	-10.599763	2.938045						-9.5	-5.3	2.0	9.0	17.6	25.6	27.3	24.4	17.3	7.5	-1.4	-7.2	9.0
854	51.211021	65.269928	185.947174	-5.609773	-1.148011	7.669791	15.353459	25.001621	33.227416	34.918131	32.186212	24.467563	13.290924	2.460756	-3.811962	14.833844			-13.606276	-9.609099	-3.870078	2.270076	9.846663	17.679722	19.319698	16.359299	9.812794	1.442478	-5.445559	-10.784579	2.784595						-9.6	-5.4	1.9	8.8	17.4	25.5	27.1	24.3	17.1	7.4	-1.5	-7.3	8.8
855	51.217957	65.618774	227.085297	-5.741521	-1.463279	7.227325	14.977084	24.550142	32.829084	34.50854	31.795862	24.047723	12.969865	2.256686	-3.916058	14.503454			-13.123505	-9.417902	-3.761267	2.274503	9.906919	17.631768	19.263296	16.331962	9.90168	1.658414	-5.153768	-10.435928	2.923014						-9.4	-5.4	1.7	8.6	17.2	25.2	26.9	24.1	17.0	7.3	-1.4	-7.2	8.7
856	51.223942	65.967896	235.017563	-5.796833	-1.392283	7.286343	14.977952	24.553008	32.785059	34.432568	31.721554	23.992686	12.942086	2.239261	-3.975188	14.480518			-13.391058	-9.580753	-3.908644	2.07156	9.718489	17.494395	19.128878	16.127837	9.666633	1.422878	-5.347528	-10.684386	2.726525						-9.6	-5.5	1.7	8.5	17.1	25.1	26.8	23.9	16.8	7.2	-1.6	-7.3	8.6
857	51.228989	66.317047	218.086517	-5.64444	-1.011202	7.60427	15.310815	24.895879	33.036165	34.630771	31.924929	24.210753	13.162615	2.461919	-3.809113	14.731113			-13.333552	-9.503097	-3.874847	2.202605	9.844287	17.678319	19.330771	16.314415	9.731918	1.395526	-5.333157	-10.670023	2.815264						-9.5	-5.3	1.9	8.8	17.4	25.4	27.0	24.1	17.0	7.3	-1.4	-7.2	8.8
858	51.233078	66.666016	214.535095	-5.656476	-0.949094	7.622208	15.34719	24.938816	33.085609	34.645857	31.938158	24.232452	13.191798	2.504285	-3.795205	14.7588			-13.426789	-9.536051	-3.932269	2.134747	9.766569	17.641949	19.281124	16.243594	9.563057	1.218605	-5.409944	-10.71249	2.736008						-9.5	-5.2	1.8	8.7	17.4	25.4	27.0	24.1	16.9	7.2	-1.5	-7.3	8.7
859	51.236225	67.015045	214.317184	-5.699788	-0.911398	7.598611	15.356763	24.937864	33.106875	34.643776	31.955999	24.23303	13.199346	2.523955	-3.798813	14.762185			-13.596692	-9.620894	-4.041708	2.01222	9.65374	17.583032	19.210133	16.114432	9.354895	0.986306	-5.549734	-10.803791	2.608495						-9.6	-5.3	1.8	8.7	17.3	25.3	26.9	24.0	16.8	7.1	-1.5	-7.3	8.7
860	51.23843	67.364502	215.054626	-5.748345	-0.974803	7.509232	15.283475	24.832202	33.049874	34.58802	31.902213	24.15228	13.123075	2.464958	-3.839279	14.695242			-13.560518	-9.628658	-4.119545	1.916935	9.574778	17.527137	19.188945	16.107579	9.352706	0.984147	-5.519941	-10.736034	2.590628						-9.7	-5.3	1.7	8.6	17.2	25.3	26.9	24.0	16.8	7.1	-1.5	-7.3	8.6
861	51.239674	67.711975	232.551025	-5.94006	-1.317959	7.102581	14.9785	24.474735	32.777927	34.340181	31.67571	23.880062	12.870698	2.250883	-4.030906	14.421863			-13.652705	-9.776243	-4.284293	1.685198	9.292343	17.211287	18.951263	15.8509	9.123436	0.835117	-5.539672	-10.78285	2.409482						-9.8	-5.5	1.4	8.3	16.9	25.0	26.6	23.8	16.5	6.9	-1.6	-7.4	8.4
862	51.239979	68.065613	223.379684	-5.78077	-1.010167	7.34809	15.221621	24.727365	32.978285	34.540187	31.843337	24.01502	13.006143	2.422432	-3.867778	14.620314			-13.677809	-9.709176	-4.165193	1.797344	9.413179	17.320789	19.075729	15.881992	9.114265	0.896735	-5.579301	-10.806784	2.463481						-9.7	-5.4	1.6	8.5	17.1	25.1	26.8	23.9	16.6	7.0	-1.6	-7.3	8.5
863	51.239334	68.413055	271.239716	-5.933806	-1.472637	6.722185	14.676189	24.10092	32.42223	34.0292	31.346046	23.504075	12.547343	2.112494	-3.908237	14.178834			-13.312167	-9.466979	-3.940657	1.915314	9.609661	17.432573	19.162975	16.111316	9.563157	1.38804	-5.228073	-10.400067	2.736258						-9.6	-5.5	1.4	8.3	16.9	24.9	26.6	23.7	16.5	7.0	-1.6	-7.2	8.5
864	51.237736	68.762329	300.977997	-6.240696	-1.683002	6.377676	14.458513	23.869523	32.162324	33.80624	31.103176	23.250171	12.293766	1.882244	-4.263892	13.918004			-13.854379	-10.020975	-4.394989	1.546228	9.363114	17.212426	18.949856	15.873652	9.230984	0.890304	-5.64369	-10.947991	2.350378						-10.0	-5.9	1.0	8.0	16.6	24.7	26.4	23.5	16.2	6.6	-1.9	-7.6	8.1
865	51.235195	69.111694	299.700836	-6.211692	-1.482278	6.559796	14.621709	24.061068	32.295974	33.902246	31.227853	23.331179	12.347855	1.970554	-4.240808	14.031955			-13.875879	-10.047164	-4.380043	1.576127	9.417393	17.277178	19.003864	15.848452	9.169233	0.755437	-5.736863	-11.023997	2.331978						-10.0	-5.8	1.1	8.1	16.7	24.8	26.5	23.5	16.3	6.6	-1.9	-7.6	8.2
866	51.231701	69.460999	298.05249	-6.221522	-1.402179	6.617991	14.637203	24.119098	32.308992	33.939657	31.283054	23.341869	12.336718	1.997236	-4.239072	14.05992			-13.870217	-10.047822	-4.405829	1.547706	9.42192	17.306281	19.040905	15.864222	9.11865	0.680056	-5.740221	-11.009564	2.325507						-10.0	-5.7	1.1	8.1	16.8	24.8	26.5	23.6	16.2	6.5	-1.9	-7.6	8.2
867	51.227268	69.809814	293.68161	-6.258574	-1.36369	6.649573	14.699823	24.224468	32.379683	34.036857	31.384241	23.41115	12.382836	2.045917	-4.239674	14.112717			-13.971009	-10.15007	-4.47774	1.521229	9.37733	17.278724	19.016033	15.759274	8.955076	0.539102	-5.815653	-11.050023	2.248523						-10.1	-5.8	1.1	8.1	16.8	24.8	26.5	23.6	16.2	6.5	-1.9	-7.6	8.2
868	51.221878	70.159119	281.168823	-6.029969	-0.999049	6.996832	14.905377	24.433928	32.523898	34.175734	31.518564	23.534669	12.507021	2.216365	-3.995183	14.315682			-13.82738	-10.014081	-4.376705	1.586261	9.503748	17.459293	19.243815	16.000284	9.100989	0.631241	-5.817443	-10.907159	2.381905						-9.9	-5.5	1.3	8.2	17.0	25.0	26.7	23.8	16.3	6.6	-1.8	-7.5	8.3
869	51.215542	70.508026	280.476379	-6.010205	-0.94292	7.036874	14.940947	24.453737	32.528351	34.205378	31.541709	23.539406	12.516417	2.260068	-3.955702	14.342838			-13.723311	-9.941147	-4.367296	1.634012	9.559049	17.521995	19.285432	16.075482	9.158962	0.684226	-5.71958	-10.771304	2.44971						-9.9	-5.4	1.3	8.3	17.0	25.0	26.7	23.8	16.3	6.6	-1.7	-7.4	8.4
870	51.208263	70.856964	299.03009	-6.208113	-1.244684	6.673865	14.664795	24.130924	32.224299	33.917576	31.274302	23.285291	12.301902	2.104921	-4.134275	14.082567			-13.822646	-10.147695	-4.624272	1.492598	9.388538	17.296921	19.046874	15.808712	8.963707	0.584343	-5.708376	-10.805601	2.289425						-10.0	-5.7	1.0	8.1	16.8	24.8	26.5	23.5	16.1	6.4	-1.8	-7.5	8.2
871	51.200039	71.205719	305.953949	-6.150143	-1.090774	6.743687	14.704657	24.087189	32.090449	33.782352	31.142927	23.185897	12.258867	2.150717	-4.061464	14.070363			-13.792533	-10.161885	-4.651931	1.51845	9.430176	17.279324	19.039381	15.752308	8.944287	0.505918	-5.740229	-10.823922	2.274945						-10.0	-5.6	1.0	8.1	16.8	24.7	26.4	23.4	16.1	6.4	-1.8	-7.4	8.2
872	51.190868	71.554352	310.774811	-5.981354	-0.891038	6.853049	14.731533	24.13705	32.167391	33.876094	31.251134	23.235034	12.319139	2.24916	-3.910443	14.169729			-13.680361	-10.12135	-4.74761	1.324518	9.244259	17.079274	18.876735	15.60647	8.813848	0.350762	-5.734465	-10.777642	2.186203						-9.8	-5.5	1.1	8.0	16.7	24.6	26.4	23.4	16.0	6.3	-1.7	-7.3	8.2
873	51.180748	71.902893	305.463196	-5.849938	-0.677961	7.048121	14.935928	24.21563	32.097218	33.79844	31.183601	23.242798	12.432507	2.45778	-3.720823	14.263608			-13.574361	-10.030812	-4.563772	1.519211	9.426942	17.101074	18.872689	15.561636	8.898375	0.456729	-5.623365	-10.669518	2.281236						-9.7	-5.4	1.2	8.2	16.8	24.6	26.3	23.4	16.1	6.4	-1.6	-7.2	8.3
874	51.169685	72.251404	311.675049	-5.554277	-0.339977	7.257239	15.093474	24.344606	32.227183	33.984719	31.322	23.351616	12.545769	2.65183	-3.432616	14.454297			-13.363491	-9.873783	-4.474127	1.624016	9.608263	17.320988	19.14785	15.811085	9.17832	0.616998	-5.590275	-10.526556	2.456607						-9.5	-5.1	1.4	8.4	17.0	24.8	26.6	23.6	16.3	6.6	-1.5	-7.0	8.5
875	51.157684	72.599548	336.00174	-5.42103	-0.24333	7.202412	15.004661	24.205458	32.099438	33.90973	31.228657	23.251659	12.466498	2.688071	-3.30194	14.42419			-13.259016	-9.887795	-4.56139	1.522007	9.556516	17.29606	19.163304	15.817358	9.224736	0.623567	-5.596838	-10.480256	2.451521						-9.3	-5.1	1.3	8.3	16.9	24.7	26.5	23.5	16.2	6.5	-1.5	-6.9	8.4
876	51.144737	72.947601	373.872375	-5.54717	-0.395532	6.915298	14.700112	23.837249	31.731205	33.601525	30.913252	22.937137	12.214158	2.552268	-3.471235	14.165689			-13.635139	-10.177354	-4.884069	1.17379	9.219634	17.007952	18.88182	15.533583	8.827308	0.266835	-5.907554	-10.815236	2.124298						-9.6	-5.3	1.0	7.9	16.5	24.4	26.2	23.2	15.9	6.2	-1.7	-7.1	8.1
877	51.130852	73.29538	421.544525	-5.817686	-0.80601	6.424534	14.221866	23.333127	31.218306	33.169296	30.475764	22.502343	11.819631	2.239236	-3.728347	13.754338			-13.645119	-10.315199	-5.130638	0.907098	9.028219	16.862086	18.780433	15.40006	8.674242	0.17876	-5.94908	-10.822098	1.997397						-9.7	-5.6	0.6	7.6	16.2	24.0	26.0	22.9	15.6	6.0	-1.9	-7.3	7.9
878	51.116032	73.642975	371.108765	-5.237639	0.039873	7.19972	14.977954	24.065511	31.844246	33.836598	31.088201	23.114253	12.380101	2.832008	-3.184398	14.413036			-13.703877	-10.394414	-5.136221	1.095593	9.264541	17.143741	19.100258	15.55985	8.765314	0.082316	-6.123198	-11.05944	2.049539						-9.5	-5.2	1.0	8.0	16.7	24.5	26.5	23.3	15.9	6.2	-1.6	-7.1	8.2
879	51.100262	73.990417	340.313141	-4.965022	0.431135	7.593953	15.378226	24.422816	32.166598	34.233125	31.448545	23.450699	12.676932	3.14855	-2.931729	14.754486			-13.711771	-10.369338	-5.076533	1.224287	9.352896	17.252587	19.241219	15.665999	8.735558	0.055188	-6.141219	-11.096282	2.094382						-9.3	-5.0	1.3	8.3	16.9	24.7	26.7	23.6	16.1	6.4	-1.5	-7.0	8.4
880	51.083561	74.337585	391.913422	-5.445775	-0.222006	6.925587	14.689785	23.710913	31.527013	33.718798	30.901125	22.894629	12.127882	2.662426	-3.356125	14.177854			-13.27782	-9.966869	-4.821738	1.160963	9.207893	17.064346	19.072955	15.572472	8.842504	0.437876	-5.630659	-10.576521	2.257117						-9.4	-5.1	1.1	7.9	16.5	24.3	26.4	23.2	15.9	6.3	-1.5	-7.0	8.2
881	51.065914	74.684601	409.421967	-5.613678	-0.400067	6.721379	14.505463	23.488434	31.348591	33.619392	30.749113	22.761802	11.957487	2.527245	-3.52569	14.011623			-13.573525	-10.242579	-5.093486	0.937202	8.97568	16.866255	18.902344	15.33524	8.570739	0.09433	-5.839301	-10.860604	2.006025						-9.6	-5.3	0.8	7.7	16.2	24.1	26.3	23.0	15.7	6.0	-1.7	-7.2	8.0
882	51.04734	75.03125	378.861084	-5.226279	0.136782	7.178451	14.992771	23.916871	31.754183	34.073201	31.121531	23.146508	12.296438	2.919613	-3.124526	14.432129			-13.625624	-10.304227	-5.111873	1.128246	9.192825	17.168827	19.227556	15.613035	8.689044	0.038966	-5.902253	-10.944223	2.097525						-9.4	-5.1	1.0	8.1	16.6	24.5	26.7	23.4	15.9	6.2	-1.5	-7.0	8.3
883	51.027828	75.377686	378.219299	-5.242473	0.120555	7.142406	14.981375	23.874861	31.746593	34.135746	31.110466	23.152422	12.28453	2.957422	-3.131874	14.427669			-13.700644	-10.361017	-5.126989	1.134695	9.112887	17.051776	19.129591	15.492853	8.51415	-0.054064	-5.887231	-10.984698	2.026776						-9.5	-5.1	1.0	8.1	16.5	24.4	26.6	23.3	15.8	6.1	-1.5	-7.1	8.2
884	51.007393	75.723785	413.214478	-5.345934	-0.238213	6.651726	14.526185	23.394106	31.367112	33.81193	30.739487	22.78333	11.926871	2.7589	-3.117416	14.10484			-12.96257	-9.681354	-4.707524	1.446014	9.503766	17.41856	19.481006	15.971145	9.250781	0.822802	-5.114551	-10.064316	2.613646						-9.2	-5.0	1.0	8.0	16.4	24.4	26.6	23.4	16.0	6.4	-1.2	-6.6	8.4
885	50.986015	76.06958	366.702423	-4.877944	0.398674	7.25847	15.18083	24.080365	31.977448	34.448063	31.314725	23.337317	12.407668	3.274384	-2.676942	14.676921			-13.263442	-9.992579	-4.9074	1.495327	9.786024	17.805859	19.923401	16.295443	9.393691	0.696904	-5.378257	-10.462368	2.61605						-9.1	-4.8	1.2	8.3	16.9	24.9	27.2	23.8	16.4	6.6	-1.1	-6.6	8.6
886	50.963718	76.41507	293.7229	-4.526592	0.940177	7.909598	15.881122	24.826666	32.697948	35.198427	32.009109	23.999476	12.961946	3.787924	-2.32585	15.279996			-13.48103	-10.121769	-4.880883	1.693459	10.119396	18.22063	20.432399	16.734628	9.63806	0.695673	-5.475632	-10.685507	2.740785						-9.0	-4.6	1.5	8.8	17.5	25.5	27.8	24.4	16.8	6.8	-0.8	-6.5	9.0
887	50.940483	76.760315	270.177002	-4.892604	0.727651	7.923138	15.952821	24.962311	32.871439	35.436354	32.210979	24.121494	12.96106	3.675868	-2.629271	15.27677			-13.913869	-10.370408	-4.938523	1.619185	10.023921	18.169371	20.471169	16.6752	9.377112	0.39665	-5.71439	-11.086296	2.559094						-9.4	-4.8	1.5	8.8	17.5	25.5	28.0	24.4	16.7	6.7	-1.0	-6.9	8.9
888	50.916332	77.105164	281.408813	-5.396321	0.233729	7.550481	15.624905	24.694688	32.678076	35.319618	32.062164	23.907181	12.653065	3.295681	-3.174213	14.954088			-14.080456	-10.396118	-4.964867	1.461324	9.82506	17.970409	20.331544	16.515442	9.200122	0.276768	-5.727715	-11.180488	2.435919						-9.7	-5.1	1.3	8.5	17.3	25.3	27.8	24.3	16.6	6.5	-1.2	-7.2	8.7
889	50.891251	77.449646	267.945374	-5.363176	0.334467	7.719626	15.818331	24.901989	32.887188	35.558297	32.277286	24.070162	12.720323	3.374293	-3.189248	15.092462			-14.134567	-10.433314	-4.922858	1.578186	10.048529	18.190333	20.583026	16.738075	9.335977	0.318506	-5.7627	-11.254977	2.523685						-9.7	-5.0	1.4	8.7	17.5	25.5	28.1	24.5	16.7	6.5	-1.2	-7.2	8.8
890	50.86525	77.793793	246.068253	-5.2998	0.447084	7.923093	16.049437	25.169563	33.164617	35.85403	32.532625	24.293655	12.848124	3.48592	-3.18459	15.273646			-14.23896	-10.534683	-4.935759	1.595936	10.176921	18.365045	20.793574	16.942112	9.383397	0.257317	-5.841699	-11.411645	2.545963						-9.8	-5.0	1.5	8.8	17.7	25.8	28.3	24.7	16.8	6.6	-1.2	-7.3	8.9
891	50.838329	78.137573	210.936478	-5.114077	0.762056	8.327627	16.448534	25.610555	33.600613	36.323254	32.950979	24.659312	13.121403	3.725546	-3.0459	15.614158			-14.432683	-10.681853	-4.994871	1.611167	10.321979	18.573826	21.087324	17.174232	9.38705	0.098298	-6.039292	-11.689899	2.534606						-9.8	-5.0	1.7	9.0	18.0	26.1	28.7	25.1	17.0	6.6	-1.2	-7.4	9.1
892	50.810486	78.480988	189.516663	-5.084535	0.851349	8.539467	16.654274	25.818082	33.779451	36.548085	33.155269	24.844663	13.260592	3.828699	-3.035824	15.763298			-14.543508	-10.704738	-4.924337	1.651278	10.410071	18.655692	21.222935	17.251045	9.269309	-0.079556	-6.102764	-11.844121	2.521776						-9.8	-4.9	1.8	9.2	18.1	26.2	28.9	25.2	17.1	6.6	-1.1	-7.4	9.1
893	50.781734	78.823975	208.551437	-5.367034	0.527395	8.303867	16.464153	25.66549	33.659067	36.489232	33.08401	24.735293	13.107954	3.608682	-3.344823	15.577774			-14.284359	-10.387908	-4.676187	1.831746	10.53424	18.763854	21.405481	17.485789	9.497699	0.120043	-5.85946	-11.615722	2.734601						-9.8	-4.9	1.8	9.1	18.1	26.2	28.9	25.3	17.1	6.6	-1.1	-7.5	9.2
894	50.75206	79.166565	206.082443	-5.329961	0.600725	8.392275	16.505386	25.676206	33.641755	36.486887	33.093206	24.759781	13.167828	3.695944	-3.30386	15.615514			-14.458578	-10.525436	-4.7979	1.68373	10.415649	18.621631	21.267286	17.283708	9.203807	-0.152637	-6.032937	-11.759169	2.56243						-9.9	-5.0	1.8	9.1	18.0	26.1	28.9	25.2	17.0	6.5	-1.2	-7.5	9.1
895	50.721481	79.508728	238.494781	-5.56644	0.217479	8.008816	16.138824	25.350414	33.381577	36.295214	32.901721	24.529663	12.951775	3.458644	-3.456774	15.350909			-14.306091	-10.438569	-4.861313	1.48813	10.293571	18.528785	21.289919	17.242239	9.159364	-0.107893	-5.938336	-11.48911	2.571725						-9.9	-5.1	1.6	8.8	17.8	26.0	28.8	25.1	16.8	6.4	-1.2	-7.5	9.0
896	50.689983	79.850494	222.356186	-5.363097	0.591013	8.448765	16.577908	25.695057	33.657405	36.57349	33.199592	24.847023	13.298469	3.753126	-3.309023	15.664144			-14.045491	-10.047324	-4.51667	2.040985	10.81119	19.019014	21.897355	17.883829	9.712833	0.330295	-5.808975	-11.289932	2.998926						-9.7	-4.7	2.0	9.3	18.3	26.3	29.2	25.5	17.3	6.8	-1.0	-7.3	9.3
897	50.657589	80.191742	229.708206	-5.424701	0.550503	8.400481	16.564189	25.720747	33.794462	36.790873	33.380668	24.948431	13.357231	3.695762	-3.499736	15.689909			-14.048593	-9.979872	-4.581201	1.996138	10.670018	18.984261	22.126593	18.055934	9.741136	0.293232	-5.822615	-11.308643	3.010532						-9.7	-4.7	1.9	9.3	18.2	26.4	29.5	25.7	17.3	6.8	-1.1	-7.4	9.4
898	50.624283	80.532562	179.679443	-4.649712	1.508243	9.3086	17.419485	26.503326	34.531471	37.511715	34.111162	25.708214	14.152428	4.49406	-2.75927	16.486644			-13.307305	-9.247878	-4.062008	2.596292	11.143816	19.525925	22.793418	18.696646	10.251694	0.665011	-5.360953	-10.613961	3.590058						-9.0	-3.9	2.6	10.0	18.8	27.0	30.2	26.4	18.0	7.4	-0.4	-6.7	10.0
899	50.590076	80.872925	254.768219	-5.082153	0.536759	8.298557	16.356821	25.400436	33.579564	36.657716	33.285919	24.923871	13.549515	4.014773	-2.833635	15.724012			-12.654448	-8.922933	-3.99349	2.115935	10.418492	18.483018	21.668468	17.600238	9.552729	1.114526	-4.534048	-9.5761	3.439366						-8.9	-4.2	2.2	9.2	17.9	26.0	29.2	25.4	17.2	7.3	-0.3	-6.2	9.6
900	50.554974	81.212769	355.105499	-5.599346	-0.771266	6.958195	15.074517	24.044578	32.486333	35.725044	32.385574	24.021112	12.805999	3.355157	-3.263704	14.768516			-12.798277	-9.280038	-4.005934	2.246144	10.804479	18.710608	21.727767	17.878469	10.005979	1.540623	-4.290134	-9.481288	3.5882						-9.2	-5.0	1.5	8.7	17.4	25.6	28.7	25.1	17.0	7.2	-0.5	-6.4	9.2
901	50.51897	81.552155	397.875763	-5.684774	-1.016193	6.607543	14.776061	23.674716	32.204216	35.489088	32.21463	23.853114	12.795083	3.426589	-3.264458	14.589635			-13.523659	-10.239507	-4.915906	1.489481	9.944073	17.866746	21.101884	17.158197	9.022192	0.506758	-4.827719	-10.064224	2.793193						-9.6	-5.6	0.8	8.1	16.8	25.0	28.3	24.7	16.4	6.7	-0.7	-6.7	8.7
902	50.482067	81.891052	411.970215	-5.393295	-0.737631	6.917456	14.981157	23.847063	32.455776	35.816184	32.55525	24.10759	13.079695	3.755742	-2.99833	14.865555			-13.302735	-9.973781	-4.802811	1.366593	9.81756	17.905319	21.203051	17.206583	9.059301	0.600898	-4.758032	-9.814744	2.8756						-9.3	-5.4	1.1	8.2	16.8	25.2	28.5	24.9	16.6	6.8	-0.5	-6.4	8.9
903	50.444279	82.229401	487.867645	-5.643551	-1.335618	5.784283	14.441172	23.284618	31.826848	35.344137	32.12829	23.658572	12.774832	3.534768	-3.332605	14.372145			-12.984722	-9.955496	-4.795558	1.578751	9.990808	17.990748	21.373269	17.60083	9.594805	1.282196	-4.23644	-9.530809	3.159032						-9.3	-5.6	0.5	8.0	16.6	24.9	28.4	24.9	16.6	7.0	-0.4	-6.4	8.8
904	50.40559	82.567291	544.511353	-5.68334	-1.36803	5.573254	14.35801	23.149377	31.61864	35.280735	32.107517	23.529597	12.710233	3.445103	-3.48342	14.269806			-13.538199	-10.55571	-5.367229	0.805087	8.86123	16.864357	20.374338	16.665342	8.670962	0.484136	-4.610729	-10.105856	2.378977						-9.6	-6.0	0.1	7.6	16.0	24.2	27.8	24.4	16.1	6.6	-0.6	-6.8	8.3
905	50.36602	82.904633	636.053284	-5.59925	-1.710332	4.704095	13.682128	22.683993	31.148221	34.935125	31.789504	23.10863	12.219185	3.144777	-3.46953	13.886379			-12.494415	-9.534711	-4.913679	1.170065	9.090662	16.938623	20.339347	16.942964	9.386311	1.361547	-3.96799	-9.317758	2.916747						-9.0	-5.6	-0.1	7.4	15.9	24.0	27.6	24.4	16.2	6.8	-0.4	-6.4	8.4
906	50.325569	83.241394	1039.678589	-6.706125	-3.292632	1.346365	9.609099	18.925623	27.266547	31.303933	28.356179	20.099037	9.96225	1.440884	-4.598248	11.142743			-13.605096	-11.13486	-6.989161	-0.675493	7.306534	15.021886	18.33599	14.959965	7.694534	0.105599	-5.380712	-10.462039	1.264762						-10.2	-7.2	-2.8	4.5	13.1	21.1	24.8	21.7	13.9	5.0	-2.0	-7.5	6.2
907	50.284229	83.577667	1386.056396	-9.103558	-5.470966	-1.575327	4.104778	13.641899	23.743256	28.045736	25.298049	17.153726	7.090507	-1.411832	-6.940928	7.881278			-16.62612	-14.319769	-10.54672	-4.5263	3.292781	11.918414	15.334431	11.806202	4.619442	-2.543198	-8.244415	-13.488969	-1.943685						-12.9	-9.9	-6.1	-0.2	8.5	17.8	21.7	18.6	10.9	2.3	-4.8	-10.2	3.0
908	50.242016	83.91333	1736.542603	-10.658987	-6.9853	-3.074076	1.882903	9.989773	20.331494	25.046451	22.455229	14.595576	4.723651	-3.151003	-8.531616	5.552008			-18.640068	-16.211598	-12.254503	-6.586885	0.776809	9.407537	13.242924	9.801594	2.516206	-4.620809	-10.584896	-15.523006	-4.056391						-14.6	-11.6	-7.7	-2.4	5.4	14.9	19.1	16.1	8.6	0.1	-6.9	-12.0	0.7
909	50.198921	84.248474	1803.075317	-11.822078	-7.708792	-3.458948	1.501278	10.324763	20.353328	24.795631	22.246521	14.392434	4.343518	-3.892664	-9.671431	5.116964			-20.785566	-18.194024	-13.437659	-7.254624	0.736036	9.359552	13.116917	9.735604	2.046875	-5.561869	-12.163903	-17.571414	-4.99784						-16.3	-13.0	-8.4	-2.9	5.5	14.9	19.0	16.0	8.2	-0.6	-8.0	-13.6	0.1
910	50.154961	84.582977	1568.141846	-9.759526	-5.731965	-1.227104	6.263955	15.481814	23.532601	27.631843	24.921627	16.938887	7.120385	-1.727007	-7.84568	7.966652			-19.981542	-17.485239	-12.37455	-5.169595	2.94021	10.826482	14.452891	10.829681	2.878096	-4.654738	-10.885167	-16.805648	-3.78576						-14.9	-11.6	-6.8	0.5	9.2	17.2	21.0	17.9	9.9	1.2	-6.3	-12.3	2.1
911	49.257309	47.004486	30.48	0.148508	3.014299	10.433585	18.146575	28.198485	35.67819	38.548925	35.181475	27.914618	17.894664	6.481534	1.103851	18.562059			-6.197899	-4.942026	-0.699958	5.471425	13.162158	19.978094	22.272325	18.966366	12.581768	5.757574	-1.374716	-5.11944	6.654639						-3.0	-1.0	4.9	11.8	20.7	27.8	30.4	27.1	20.2	11.8	2.6	-2.0	12.6
912	49.312637	47.32901	30.48	0.01744	2.941929	10.379669	18.090114	28.228693	35.682137	38.514802	35.146799	27.882604	17.832976	6.405366	1.011622	18.511179			-6.356981	-5.031748	-0.759023	5.407316	13.077821	19.949501	22.23292	18.92015	12.521312	5.621571	-1.477234	-5.206168	6.574953						-3.2	-1.0	4.8	11.7	20.7	27.8	30.4	27.0	20.2	11.7	2.5	-2.1	12.5
913	49.367138	47.654205	30.48	-0.124036	2.866866	10.320522	18.028573	28.225942	35.667473	38.450508	35.091746	27.825494	17.749468	6.32757	0.92415	18.44619			-6.504175	-5.132609	-0.802977	5.347889	13.021862	19.931451	22.205752	18.910139	12.488153	5.481741	-1.568811	-5.277771	6.508387						-3.3	-1.1	4.8	11.7	20.6	27.8	30.3	27.0	20.2	11.6	2.4	-2.2	12.5
914	49.420815	47.980103	30.48	-0.295745	2.765193	10.238158	17.936656	28.125579	35.530076	38.232306	34.913629	27.664697	17.614574	6.235148	0.813497	18.314481			-6.689602	-5.226704	-0.816257	5.300631	12.921072	19.792324	22.025292	18.739089	12.349094	5.305244	-1.654464	-5.362615	6.390259						-3.5	-1.2	4.7	11.6	20.5	27.7	30.1	26.8	20.0	11.5	2.3	-2.3	12.4
915	49.473652	48.306671	30.48	-0.432555	2.698391	10.181433	17.908402	28.181873	35.611198	38.275702	34.948036	27.675524	17.549382	6.158365	0.724531	18.290023			-6.871674	-5.332278	-0.896893	5.233239	12.910453	19.875659	22.103938	18.793495	12.337926	5.202618	-1.7261	-5.449335	6.348421						-3.7	-1.3	4.6	11.6	20.5	27.7	30.2	26.9	20.0	11.4	2.2	-2.4	12.3
916	49.525658	48.633881	30.121593	-0.619878	2.607018	10.124047	17.85139	28.157324	35.616189	38.21463	34.911835	27.616931	17.447142	6.064807	0.606362	18.216483			-7.048956	-5.428474	-0.975076	5.138868	12.835446	19.839768	22.056372	18.709076	12.215258	5.018805	-1.798796	-5.536718	6.252131						-3.8	-1.4	4.6	11.5	20.5	27.7	30.1	26.8	19.9	11.2	2.1	-2.5	12.2
917	49.576828	48.961761	14.936631	-0.659172	2.681199	10.230447	18.001519	28.351664	35.834406	38.374688	35.0798	27.756768	17.521879	6.10054	0.615808	18.324129			-7.13948	-5.479604	-0.968394	5.131582	12.915725	19.97948	22.193114	18.802778	12.262178	4.929457	-1.803074	-5.568746	6.271251						-3.9	-1.4	4.6	11.6	20.6	27.9	30.3	26.9	20.0	11.2	2.1	-2.5	12.3
918	49.627148	49.290314	0	-0.711572	2.714349	10.310404	18.10844	28.456962	35.950836	38.437161	35.148617	27.833184	17.559208	6.118739	0.611547	18.378156			-7.231776	-5.515544	-0.946082	5.152848	12.932462	20.024833	22.185642	18.761853	12.250239	4.862784	-1.819781	-5.626543	6.252578						-4.0	-1.4	4.7	11.6	20.7	28.0	30.3	27.0	20.0	11.2	2.1	-2.5	12.3
919	49.676624	49.619476	0	-0.857018	2.593053	10.225974	18.020781	28.433149	35.967893	38.440566	35.135216	27.797528	17.472655	6.01106	0.494851	18.311309			-7.296354	-5.562655	-1.007996	5.056625	12.822539	20.008203	22.154702	18.724838	12.222164	4.787764	-1.888904	-5.728258	6.191056						-4.1	-1.5	4.6	11.5	20.6	28.0	30.3	26.9	20.0	11.1	2.1	-2.6	12.3
920	49.725254	49.94928	0	-0.999132	2.490508	10.146613	17.941556	28.387927	35.933983	38.39264	35.080728	27.733719	17.391243	5.911195	0.382701	18.232807			-7.434297	-5.630948	-1.081948	4.976757	12.742423	20.021188	22.10271	18.683738	12.178457	4.70738	-1.99811	-5.876854	6.115875						-4.2	-1.6	4.5	11.5	20.6	28.0	30.2	26.9	20.0	11.0	2.0	-2.7	12.2
921	49.773029	50.279755	0	-1.13928	2.401797	10.086957	17.889059	28.364291	35.940049	38.333776	35.036212	27.680231	17.326162	5.833146	0.277986	18.169199			-7.603392	-5.72847	-1.150303	4.885839	12.669083	20.039012	22.085972	18.671656	12.129071	4.625465	-2.070902	-6.022133	6.044242						-4.4	-1.7	4.5	11.4	20.5	28.0	30.2	26.9	19.9	11.0	1.9	-2.9	12.1
922	49.819954	50.610809	0	-1.28594	2.326957	10.043427	17.858418	28.344746	35.951482	38.308607	34.998995	27.619833	17.265095	5.772648	0.172147	18.114701			-7.807839	-5.851682	-1.1929	4.866373	12.697111	20.120452	22.178955	18.73302	12.135901	4.603934	-2.124227	-6.154421	6.017056						-4.5	-1.8	4.4	11.4	20.5	28.0	30.2	26.9	19.9	10.9	1.8	-3.0	12.1
923	49.866009	50.942444	0	-1.426437	2.257162	10.017036	17.858293	28.332733	35.944781	38.287548	34.954746	27.573569	17.220294	5.717587	0.062998	18.066693			-7.95036	-5.910004	-1.218367	4.818156	12.578684	19.988541	22.04397	18.59145	11.987289	4.478567	-2.191566	-6.248273	5.914007						-4.7	-1.8	4.4	11.3	20.5	28.0	30.2	26.8	19.8	10.8	1.8	-3.1	12.0
924	49.911217	51.274719	0	-1.568954	2.169567	9.991217	17.84953	28.256541	35.854539	38.1752	34.844395	27.48001	17.153702	5.678024	-0.056227	17.985629			-8.12437	-6.020117	-1.20964	4.866631	12.599155	19.875732	21.888612	18.471906	11.901929	4.440355	-2.257634	-6.328986	5.841964						-4.8	-1.9	4.4	11.4	20.4	27.9	30.0	26.7	19.7	10.8	1.7	-3.2	11.9
925	49.955547	51.607574	6.163372	-1.679073	2.061033	9.914324	17.803647	28.231444	35.885939	38.210754	34.860413	27.445282	17.089249	5.608402	-0.188647	17.936897			-8.22275	-6.104746	-1.228672	4.854423	12.60522	19.925537	21.917112	18.514843	11.95439	4.440431	-2.330414	-6.394508	5.827572						-5.0	-2.0	4.3	11.3	20.4	27.9	30.1	26.7	19.7	10.8	1.6	-3.3	11.9
926	49.999016	51.940979	22.515102	-1.897036	1.816053	9.700729	17.581047	27.993124	35.708462	38.030289	34.682588	27.246342	16.886293	5.4236	-0.403569	17.73066			-8.43113	-6.277028	-1.318334	4.76303	12.461453	19.788217	21.77538	18.390056	11.869281	4.3035	-2.45265	-6.549033	5.693562						-5.2	-2.2	4.2	11.2	20.2	27.7	29.9	26.5	19.6	10.6	1.5	-3.5	11.7
927	50.041615	52.274963	30.48	-2.034291	1.691254	9.604913	17.492865	27.881564	35.619862	37.952595	34.593378	27.153722	16.775807	5.321536	-0.536848	17.626363			-8.568768	-6.384469	-1.37264	4.736345	12.442729	19.775164	21.765665	18.369683	11.847598	4.221097	-2.532142	-6.634326	5.638828						-5.3	-2.3	4.1	11.1	20.2	27.7	29.9	26.5	19.5	10.5	1.4	-3.6	11.6
928	50.083332	52.609528	30.629719	-2.088885	1.645802	9.588164	17.512158	27.862106	35.608602	37.93093	34.580287	27.125531	16.749169	5.285487	-0.610367	17.599082			-8.650161	-6.439019	-1.423308	4.721638	12.494426	19.839919	21.850731	18.442397	11.888018	4.186626	-2.573254	-6.67261	5.638784						-5.4	-2.4	4.1	11.1	20.2	27.7	29.9	26.5	19.5	10.5	1.4	-3.6	11.6
929	50.124187	52.944672	34.528023	-2.164196	1.557367	9.505012	17.445398	27.799785	35.568917	37.881094	34.536429	27.068451	16.697312	5.209823	-0.711772	17.532802			-8.78593	-6.552013	-1.52957	4.597158	12.430514	19.814686	21.833422	18.429852	11.853937	4.086361	-2.656532	-6.744764	5.56476						-5.5	-2.5	4.0	11.0	20.1	27.7	29.9	26.5	19.5	10.4	1.3	-3.7	11.5
930	50.16415	53.280304	46.415119	-2.277711	1.395116	9.308369	17.265885	27.61384	35.419751	37.735895	34.393627	26.920289	16.563334	5.06812	-0.852802	17.379476			-8.903053	-6.64537	-1.674325	4.428326	12.269656	19.64213	21.710457	18.313051	11.750631	3.958644	-2.739639	-6.81547	5.441253						-5.6	-2.6	3.8	10.8	19.9	27.5	29.7	26.4	19.3	10.3	1.2	-3.8	11.4
931	50.203236	53.616516	71.245346	-2.420149	1.174535	9.059399	16.994449	27.319496	35.158362	37.474485	34.161642	26.679875	16.348762	4.890658	-1.009592	17.15266			-9.047797	-6.812308	-1.807087	4.320363	12.203556	19.515712	21.603306	18.256473	11.719542	3.930811	-2.814299	-6.943169	5.343758						-5.7	-2.8	3.6	10.7	19.8	27.3	29.5	26.2	19.2	10.1	1.0	-4.0	11.2
932	50.241436	53.953217	106.163002	-2.603933	0.935288	8.749393	16.669559	26.952316	34.784552	37.08874	33.800283	26.332578	16.065626	4.670879	-1.198536	16.853895			-9.353965	-7.049208	-2.003147	4.10303	11.968376	19.140803	21.229987	17.938846	11.417097	3.677303	-3.076069	-7.266056	5.060583						-6.0	-3.1	3.4	10.4	19.5	27.0	29.2	25.9	18.9	9.9	0.8	-4.2	11.0
933	50.278751	54.290405	145.794235	-2.909695	0.616021	8.422357	16.302185	26.556796	34.398099	36.735771	33.458188	25.989171	15.724993	4.353894	-1.491064	16.51306			-9.567591	-7.277863	-2.234309	3.834332	11.647754	18.855477	20.941021	17.731704	11.20614	3.536013	-3.236552	-7.416455	4.834973						-6.2	-3.3	3.1	10.1	19.1	26.6	28.8	25.6	18.6	9.6	0.6	-4.5	10.7
934	50.315178	54.628174	168.123016	-3.165153	0.38897	8.218624	16.075144	26.314208	34.152808	36.485521	33.220728	25.767175	15.491852	4.13288	-1.712208	16.280879			-9.835953	-7.453591	-2.4509	3.538181	11.270504	18.439851	20.52262	17.334255	10.798389	3.167096	-3.397142	-7.576437	4.529739						-6.5	-3.5	2.9	9.8	18.8	26.3	28.5	25.3	18.3	9.3	0.4	-4.6	10.4
935	50.350712	54.96637	155.299957	-3.040139	0.596445	8.46964	16.373097	26.613254	34.343846	36.643195	33.385438	25.960009	15.655394	4.287966	-1.621678	16.472206			-9.937708	-7.484364	-2.398575	3.581584	11.396899	18.49252	20.542	17.346534	10.786506	3.135884	-3.453727	-7.676412	4.527595						-6.5	-3.4	3.0	10.0	19.0	26.4	28.6	25.4	18.4	9.4	0.4	-4.6	10.5
936	50.385338	55.304962	157.936981	-3.080162	0.580431	8.488345	16.379994	26.613162	34.305474	36.595262	33.352552	25.957554	15.626925	4.269263	-1.659385	16.452451			-10.054269	-7.596648	-2.440283	3.523387	11.30481	18.336838	20.375507	17.152089	10.60991	3.079479	-3.557935	-7.803303	4.410798						-6.6	-3.5	3.0	10.0	19.0	26.3	28.5	25.3	18.3	9.4	0.4	-4.7	10.4
937	50.419075	55.644135	201.270828	-3.496091	0.017758	8.006769	15.819999	25.950704	33.731954	36.085586	32.867217	25.478749	15.160643	3.84693	-2.032908	15.953109			-10.027829	-7.691923	-2.453809	3.505703	11.330525	18.255441	20.339354	17.218817	10.883097	3.469603	-3.395968	-7.744888	4.47401						-6.8	-3.8	2.8	9.7	18.6	26.0	28.2	25.0	18.2	9.3	0.2	-4.9	10.2
938	50.451912	55.983734	231.837952	-3.820319	-0.303857	7.711976	15.515302	25.577031	33.389935	35.738914	32.531713	25.169834	14.862877	3.549042	-2.292195	15.635854			-10.543394	-8.035798	-2.891757	3.092327	10.950272	17.878783	19.965958	16.851606	10.433602	2.91891	-3.740133	-8.144773	4.0613						-7.2	-4.2	2.4	9.3	18.3	25.6	27.9	24.7	17.8	8.9	-0.1	-5.2	9.8
939	50.483849	56.323792	241.31871	-3.873125	-0.283181	7.737673	15.505549	25.554955	33.321655	35.639727	32.446481	25.097495	14.801633	3.495482	-2.346914	15.591453			-10.674952	-8.081581	-2.981216	2.973643	10.891252	17.794766	19.888828	16.810316	10.361531	2.767034	-3.835123	-8.286957	3.968962						-7.3	-4.2	2.4	9.2	18.2	25.6	27.8	24.6	17.7	8.8	-0.2	-5.3	9.8
940	50.514881	56.664276	218.947983	-3.598713	0.146771	8.186592	15.969314	26.046959	33.695161	35.91526	32.736233	25.392299	15.085083	3.786957	-2.10082	15.938425			-10.676121	-8.081604	-2.827463	3.135061	11.097899	17.971091	19.984774	16.882928	10.390983	2.84826	-3.940231	-8.449089	4.028041						-7.1	-4.0	2.7	9.6	18.6	25.8	28.0	24.8	17.9	9.0	-0.1	-5.3	10.0
941	50.545002	57.005157	279.55481	-4.168943	-0.66455	7.431987	15.134153	25.104108	32.895289	35.153564	32.059009	24.697018	14.426276	3.20017	-2.581149	15.223911			-10.657875	-8.188094	-2.96702	2.985375	10.833214	17.714797	19.665743	16.703167	10.498247	3.108805	-3.744427	-8.257085	3.974571						-7.4	-4.4	2.2	9.1	18.0	25.3	27.4	24.4	17.6	8.8	-0.3	-5.4	9.6
942	50.574215	57.346466	306.119476	-4.360383	-0.82384	7.24787	14.92219	24.89162	32.654319	34.881749	31.829196	24.458251	14.192745	3.017371	-2.778347	15.011062			-11.51526	-8.821339	-3.603192	2.388273	10.225677	17.197106	19.121257	16.093262	9.725881	2.17469	-4.39821	-9.037693	3.295871						-7.9	-4.8	1.8	8.7	17.6	24.9	27.0	24.0	17.1	8.2	-0.7	-5.9	9.2
943	50.602516	57.688141	336.161713	-4.562394	-1.021365	7.012744	14.743135	24.678718	32.290435	34.462233	31.456466	24.13634	13.922848	2.853596	-2.928988	14.753647			-11.488554	-8.837452	-3.469111	2.608671	10.519784	17.363386	19.215837	16.241637	10.052714	2.419246	-4.370271	-9.034022	3.435155						-8.0	-4.9	1.8	8.7	17.6	24.8	26.8	23.8	17.1	8.2	-0.8	-6.0	9.1
944	50.629906	58.030273	368.578949	-4.870955	-1.321995	6.71774	14.357623	24.319713	32.001449	34.198276	31.22928	23.862651	13.564965	2.515732	-3.201407	14.447756			-11.903159	-9.16803	-3.915959	2.031218	9.872938	16.854651	18.721515	15.780546	9.51439	1.7999	-4.719264	-9.328271	2.961706						-8.4	-5.2	1.4	8.2	17.1	24.4	26.5	23.5	16.7	7.7	-1.1	-6.3	8.7
945	50.656387	58.372772	350.867767	-4.933708	-1.160758	6.951344	14.634235	24.611414	32.227303	34.376724	31.418572	24.060249	13.673394	2.582539	-3.254875	14.598869			-12.030226	-9.161191	-3.838176	2.140209	10.054044	17.092808	18.967178	16.058174	9.713728	1.846858	-4.75928	-9.488973	3.049596						-8.5	-5.2	1.6	8.4	17.3	24.7	26.7	23.7	16.9	7.8	-1.1	-6.4	8.8
946	50.681942	58.715576	284.085754	-4.637983	-0.496968	7.717247	15.505237	25.496455	32.978901	35.040516	32.09957	24.728921	14.241035	3.089818	-2.943469	15.23494			-12.135772	-9.111782	-3.673656	2.462289	10.444265	17.532041	19.393817	16.415939	9.947156	1.986549	-4.76277	-9.636744	3.238444						-8.4	-4.8	2.0	9.0	18.0	25.3	27.2	24.3	17.3	8.1	-0.8	-6.3	9.2
947	50.774956	60.090332	303.20871	-5.231436	-1.136753	7.163828	15.016565	24.952646	32.636947	34.604807	31.769144	24.311604	13.7227	2.579679	-3.504108	14.740469			-12.647985	-9.477001	-3.892878	2.160986	10.05953	17.265175	19.052968	16.042809	9.633485	1.715952	-5.040184	-10.064935	2.90066						-8.9	-5.3	1.6	8.6	17.5	25.0	26.8	23.9	17.0	7.7	-1.2	-6.8	8.8
948	50.870392	61.815491	243.393631	-5.414614	-1.026631	7.640901	15.509253	25.479801	33.088578	34.80554	32.062623	24.581874	13.741	2.591849	-3.585277	14.956241			-12.987153	-9.434825	-3.620386	2.278708	10.200259	17.605059	19.256768	16.22208	9.894236	1.697522	-5.242725	-10.358	2.959295						-9.2	-5.2	2.0	8.9	17.8	25.3	27.0	24.1	17.2	7.7	-1.3	-7.0	9.0
949	50.886681	62.161224	240.994995	-5.486278	-1.14543	7.574656	15.406311	25.410746	33.096552	34.805718	32.06635	24.539071	13.63075	2.499766	-3.660309	14.894825			-13.090851	-9.456924	-3.658846	2.158905	10.067284	17.543929	19.172789	16.140933	9.839199	1.579354	-5.26177	-10.434379	2.883302						-9.3	-5.3	2.0	8.8	17.7	25.3	27.0	24.1	17.2	7.6	-1.4	-7.0	8.9
950	50.902042	62.507263	238.74884	-5.540959	-1.246182	7.500979	15.327281	25.347184	33.09686	34.779254	32.057676	24.503112	13.540902	2.433076	-3.709331	14.840821			-13.198315	-9.521042	-3.688286	2.118384	9.942045	17.455784	19.071375	16.007676	9.762491	1.459426	-5.301228	-10.513297	2.799584						-9.4	-5.4	1.9	8.7	17.6	25.3	26.9	24.0	17.1	7.5	-1.4	-7.1	8.8
951	50.916466	62.853455	236.677536	-5.548926	-1.253748	7.490428	15.308745	25.29047	33.095302	34.7436	32.036543	24.475802	13.46756	2.413422	-3.713274	14.81716			-13.212511	-9.521895	-3.69049	2.151292	9.93786	17.519113	19.126516	16.060537	9.843302	1.488196	-5.307056	-10.541427	2.82112						-9.4	-5.4	1.9	8.7	17.6	25.3	26.9	24.0	17.2	7.5	-1.4	-7.1	8.8
952	50.929951	63.199951	223.775223	-5.433629	-1.039346	7.700463	15.541226	25.499012	33.291035	34.897009	32.18254	24.626655	13.547144	2.55705	-3.601202	14.980663			-13.236937	-9.462374	-3.564583	2.32333	10.138568	17.763373	19.340205	16.269606	10.016755	1.574374	-5.353655	-10.600631	2.934003						-9.3	-5.3	2.1	8.9	17.8	25.5	27.1	24.2	17.3	7.6	-1.4	-7.1	9.0
953	50.942493	63.546448	230.019836	-5.601238	-1.25054	7.514838	15.314749	25.228842	33.120551	34.745162	32.037773	24.469019	13.348711	2.378162	-3.775378	14.794221			-13.297111	-9.550236	-3.652943	2.214747	10.017173	17.661973	19.28861	16.229905	10.016715	1.570229	-5.340565	-10.654059	2.87537						-9.4	-5.4	1.9	8.8	17.6	25.4	27.0	24.1	17.2	7.5	-1.5	-7.2	8.8
954	50.954105	63.893188	198.509216	-5.520587	-1.011489	7.835476	15.660048	25.55234	33.4405	35.059628	32.331326	24.742659	13.553672	2.561486	-3.691035	15.042835			-13.330739	-9.455328	-3.516041	2.365778	10.166832	17.86792	19.501428	16.411213	10.130411	1.628412	-5.30688	-10.635956	2.985587						-9.4	-5.2	2.2	9.0	17.9	25.7	27.3	24.4	17.4	7.6	-1.4	-7.2	9.0
955	50.964783	64.240265	161.342346	-5.392521	-0.749667	8.190842	15.969163	25.8383	33.780261	35.386901	32.644523	25.02313	13.791597	2.763611	-3.581112	15.305419			-13.264813	-9.322726	-3.479199	2.487361	10.227791	18.030177	19.684343	16.566694	10.149313	1.666787	-5.219974	-10.535261	3.082541						-9.3	-5.0	2.4	9.2	18.0	25.9	27.5	24.6	17.6	7.7	-1.2	-7.1	9.2
956	50.97451	64.58728	141.430038	-5.307931	-0.586216	8.372418	16.125503	25.954418	33.969489	35.594725	32.832865	25.162079	13.925881	2.888378	-3.502308	15.452442			-13.139351	-9.189297	-3.445101	2.669086	10.339542	18.217925	19.837197	16.792216	10.210188	1.744929	-5.110526	-10.399951	3.210571						-9.2	-4.9	2.5	9.4	18.1	26.1	27.7	24.8	17.7	7.8	-1.1	-7.0	9.3
957	50.983299	64.934448	161.777191	-5.414222	-0.852532	8.047728	15.75087	25.509707	33.676958	35.348167	32.5921	24.870825	13.680076	2.721981	-3.610302	15.193446			-13.170632	-9.244137	-3.61274	2.515723	10.064913	17.938109	19.533792	16.570997	9.998273	1.625692	-5.133308	-10.403148	3.056961						-9.3	-5.0	2.2	9.1	17.8	25.8	27.4	24.6	17.4	7.7	-1.2	-7.0	9.1
958	50.99115	65.281921	183.96051	-5.422589	-0.913306	7.902537	15.563324	25.292433	33.494089	35.16551	32.413964	24.662367	13.535491	2.671671	-3.614492	15.062583			-13.238629	-9.317736	-3.681946	2.44424	9.957838	17.755369	19.365048	16.403347	9.870405	1.584805	-5.198342	-10.460582	2.956985						-9.3	-5.1	2.1	9.0	17.6	25.6	27.3	24.4	17.3	7.6	-1.3	-7.0	9.0
959	50.998055	65.629333	231.917297	-5.58668	-1.329825	7.367445	15.098497	24.729906	32.994041	34.675968	31.950955	24.175961	13.150081	2.410919	-3.7421	14.657931			-12.887984	-9.211409	-3.632604	2.462408	10.070901	17.808667	19.420728	16.535253	10.037618	1.824651	-4.986454	-10.187441	3.104528						-9.2	-5.3	1.9	8.8	17.4	25.4	27.0	24.2	17.1	7.5	-1.3	-7.0	8.9
960	51.004013	65.976685	248.109329	-5.702733	-1.344589	7.309391	15.006017	24.606317	32.854154	34.504447	31.793625	24.047241	13.049388	2.333931	-3.85203	14.55043			-13.265927	-9.463564	-3.864861	2.169578	9.818337	17.602323	19.212814	16.28067	9.732747	1.499342	-5.221067	-10.52041	2.831665						-9.5	-5.4	1.7	8.6	17.2	25.2	26.9	24.0	16.9	7.3	-1.4	-7.2	8.7
961	51.009033	66.324402	232.589905	-5.558187	-0.925547	7.660482	15.368694	24.997601	33.137335	34.711931	32.007007	24.26697	13.26979	2.57105	-3.673208	14.819493			-13.251814	-9.363309	-3.806722	2.242196	9.898348	17.721178	19.311925	16.315388	9.68157	1.403353	-5.247482	-10.538474	2.863846						-9.4	-5.1	1.9	8.8	17.4	25.4	27.0	24.2	17.0	7.3	-1.3	-7.1	8.8
962	51.013111	66.672058	227.072754	-5.531132	-0.761299	7.753678	15.491702	25.121665	33.234508	34.751694	32.060183	24.315039	13.334076	2.669951	-3.62824	14.900986			-13.31328	-9.360209	-3.834355	2.166105	9.7572	17.628137	19.19365	16.131036	9.462881	1.174215	-5.312627	-10.602123	2.757552						-9.4	-5.1	2.0	8.8	17.4	25.4	27.0	24.1	16.9	7.3	-1.3	-7.1	8.8
963	51.016243	67.019409	215.058701	-5.439095	-0.506841	7.910398	15.676461	25.249176	33.294065	34.781934	32.103483	24.373798	13.42496	2.811113	-3.508928	15.01421			-13.335981	-9.325638	-3.829312	2.175313	9.783682	17.664133	19.207837	16.107062	9.402355	1.046205	-5.386454	-10.596262	2.742745						-9.4	-4.9	2.0	8.9	17.5	25.5	27.0	24.1	16.9	7.2	-1.3	-7.1	8.9
964	51.018436	67.367584	214.997238	-5.465258	-0.510059	7.871755	15.663358	25.219825	33.324102	34.799121	32.134938	24.347959	13.400568	2.790316	-3.530201	15.003869			-13.337115	-9.336152	-3.915647	2.112551	9.785198	17.678673	19.281968	16.189464	9.413325	1.017311	-5.381489	-10.538428	2.747472						-9.4	-4.9	2.0	8.9	17.5	25.5	27.0	24.2	16.9	7.2	-1.3	-7.0	8.9
965	51.019676	67.714691	217.245117	-5.504081	-0.592577	7.776821	15.60052	25.136199	33.300269	34.793145	32.12406	24.293381	13.343792	2.752634	-3.56293	14.955103			-13.411774	-9.440806	-4.045243	2.000851	9.686578	17.556613	19.224814	16.140701	9.292198	0.883398	-5.446371	-10.570829	2.655844						-9.5	-5.0	1.9	8.8	17.4	25.4	27.0	24.1	16.8	7.1	-1.3	-7.1	8.8
966	51.019981	68.065613	221.28244	-5.504912	-0.586587	7.687406	15.585811	25.079081	33.260619	34.756995	32.074016	24.2297	13.301908	2.761498	-3.542357	14.925265			-13.453321	-9.448914	-4.037904	1.998757	9.607505	17.443553	19.103549	15.972869	9.130424	0.848367	-5.480719	-10.599597	2.590381						-9.5	-5.0	1.8	8.8	17.3	25.4	26.9	24.0	16.7	7.1	-1.4	-7.1	8.8
967	51.019337	68.411163	264.368835	-5.574803	-0.953567	7.203939	15.131813	24.591549	32.82551	34.379924	31.699575	23.822635	12.9208	2.519266	-3.547134	14.584959			-12.975487	-9.173278	-3.778927	2.194193	9.892401	17.708867	19.397451	16.377479	9.752349	1.466913	-5.120157	-10.146479	2.966277						-9.3	-5.1	1.7	8.7	17.2	25.3	26.9	24.0	16.8	7.2	-1.3	-6.8	8.8
968	51.017746	68.759003	303.420807	-5.920557	-1.291719	6.784663	14.770382	24.194651	32.431658	34.032155	31.347239	23.455892	12.561608	2.206538	-3.933954	14.21988			-13.631049	-9.818473	-4.26502	1.736138	9.497401	17.402994	19.110128	16.067936	9.294275	0.873632	-5.58974	-10.724631	2.496133						-9.8	-5.6	1.3	8.3	16.8	24.9	26.6	23.7	16.4	6.7	-1.7	-7.3	8.4
969	51.015217	69.106781	305.299957	-6.057369	-1.263971	6.774797	14.857268	24.279819	32.363702	33.943536	31.281853	23.418618	12.540933	2.220406	-4.017515	14.195173			-13.876909	-10.041499	-4.341429	1.695338	9.471892	17.317101	18.971718	15.784575	9.032478	0.590607	-5.804631	-10.969059	2.319182						-10.0	-5.7	1.2	8.3	16.9	24.8	26.5	23.5	16.2	6.6	-1.8	-7.5	8.3
970	51.011742	69.454285	305.136322	-6.008325	-1.110068	6.896803	14.936736	24.440289	32.545874	34.142699	31.481603	23.544337	12.579988	2.258527	-3.98453	14.310328			-13.795898	-9.997236	-4.34613	1.694274	9.535831	17.454617	19.168214	15.986685	9.124214	0.597479	-5.798743	-10.913134	2.392514						-9.9	-5.6	1.3	8.3	17.0	25.0	26.7	23.7	16.3	6.6	-1.8	-7.4	8.4
971	51.00732	69.802124	302.428009	-5.964272	-1.01254	6.964651	14.904364	24.417532	32.505974	34.139961	31.477019	23.521089	12.553624	2.261687	-3.958115	14.317581			-13.790842	-10.016611	-4.435082	1.536897	9.403076	17.347749	19.105176	15.916476	9.015145	0.495326	-5.820709	-10.889373	2.322269						-9.9	-5.5	1.3	8.2	16.9	24.9	26.6	23.7	16.3	6.5	-1.8	-7.4	8.3
972	51.001961	70.149689	289.368591	-5.87011	-0.826494	7.173236	15.104717	24.639854	32.669923	34.316156	31.649288	23.665248	12.687294	2.406934	-3.844169	14.48099			-13.661407	-9.897671	-4.295474	1.680793	9.58652	17.523982	19.283401	16.086929	9.139049	0.591147	-5.740963	-10.745688	2.462552						-9.8	-5.4	1.4	8.4	17.1	25.1	26.8	23.9	16.4	6.6	-1.7	-7.3	8.5
973	50.995647	70.497253	298.510986	-5.905613	-0.928811	7.035017	14.929629	24.422384	32.504308	34.200768	31.528564	23.527482	12.578535	2.345687	-3.887958	14.362499			-13.606644	-9.883331	-4.382662	1.591294	9.453794	17.381831	19.161757	15.970294	9.077701	0.585731	-5.636035	-10.63334	2.423366						-9.8	-5.4	1.3	8.3	16.9	24.9	26.7	23.7	16.3	6.6	-1.6	-7.3	8.4
974	50.988396	70.844696	307.367004	-5.937269	-0.907759	6.983048	14.919056	24.336302	32.340658	34.062223	31.409479	23.429189	12.528051	2.373259	-3.883416	14.304402			-13.65516	-9.984873	-4.484891	1.58486	9.410055	17.277598	19.055099	15.795071	8.971558	0.515453	-5.709315	-10.699625	2.339652						-9.8	-5.4	1.2	8.3	16.9	24.8	26.6	23.6	16.2	6.5	-1.7	-7.3	8.3
975	50.980213	71.191864	332.770477	-5.96231	-1.014148	6.756521	14.665607	24.049683	32.084265	33.826338	31.196409	23.200313	12.34668	2.278035	-3.895535	14.127655			-13.624066	-10.040037	-4.690034	1.386108	9.201525	17.023292	18.831373	15.573604	8.808916	0.34635	-5.711599	-10.670571	2.202905						-9.8	-5.5	1.0	8.0	16.6	24.6	26.3	23.4	16.0	6.3	-1.7	-7.3	8.2
976	50.971081	71.538879	340.505096	-5.784774	-0.76558	6.921912	14.76104	24.089445	32.069871	33.831223	31.20286	23.197273	12.393354	2.388901	-3.739135	14.213866			-13.490677	-9.913397	-4.616996	1.389591	9.201465	16.976708	18.781471	15.554247	8.836785	0.372441	-5.658905	-10.578032	2.237892						-9.6	-5.3	1.2	8.1	16.6	24.5	26.3	23.4	16.0	6.4	-1.6	-7.2	8.2
977	50.961002	71.886139	362.550812	-5.835199	-0.883937	6.74656	14.677274	23.92054	31.887876	33.672721	31.033615	23.042382	12.308776	2.371654	-3.742416	14.099987			-13.253032	-9.790111	-4.508066	1.505184	9.349583	17.023594	18.788539	15.562103	8.999933	0.594849	-5.478136	-10.372938	2.368458						-9.5	-5.3	1.1	8.1	16.6	24.5	26.2	23.3	16.0	6.5	-1.6	-7.1	8.2
978	50.949993	72.232941	424.616272	-6.031661	-1.362299	6.126429	13.958082	23.094757	31.16349	33.051483	30.433015	22.428173	11.79274	1.987057	-3.989515	13.554313			-13.442528	-10.035592	-4.932795	0.968986	8.900295	16.609514	18.42814	15.294744	8.800999	0.365607	-5.698129	-10.546252	2.059416						-9.7	-5.7	0.6	7.5	16.0	23.9	25.7	22.9	15.6	6.1	-1.9	-7.3	7.8
979	50.938042	72.57962	464.865692	-6.099645	-1.490542	5.845957	13.671899	22.730673	30.78274	32.727695	30.113909	22.114397	11.548308	1.852687	-4.052788	13.312108			-13.468625	-10.164503	-5.148979	0.752522	8.695859	16.403623	18.24621	15.077458	8.60593	0.230574	-5.785665	-10.598406	1.903833						-9.8	-5.8	0.3	7.2	15.7	23.6	25.5	22.6	15.4	5.9	-2.0	-7.3	7.6
980	50.925152	72.926208	500.087708	-6.215492	-1.61455	5.651923	13.430205	22.43274	30.461926	32.461678	29.831941	21.833514	11.319792	1.712446	-4.192889	13.09277			-13.734379	-10.376179	-5.357566	0.521969	8.43199	16.165212	18.023484	14.8389	8.281862	-0.047946	-5.995895	-10.839969	1.65929						-10.0	-6.0	0.1	7.0	15.4	23.3	25.2	22.3	15.1	5.6	-2.1	-7.5	7.4
981	50.911327	73.272522	508.291321	-6.261564	-1.492471	5.698754	13.498235	22.526898	30.447329	32.494581	29.824647	21.843274	11.329938	1.762788	-4.239984	13.119369			-14.014909	-10.69086	-5.590288	0.345303	8.347991	16.09101	17.967366	14.606996	7.98552	-0.387717	-6.257173	-11.152686	1.437546						-10.1	-6.1	0.1	6.9	15.4	23.3	25.2	22.2	14.9	5.5	-2.2	-7.7	7.3
982	50.896561	73.618622	486.200165	-5.979203	-0.98381	6.183302	13.926189	22.962267	30.806558	32.90183	30.201948	22.176797	11.610933	2.087305	-3.970369	13.493646			-14.004612	-10.643298	-5.485538	0.409182	8.41323	16.204816	18.136123	14.689025	7.998771	-0.448551	-6.315287	-11.22122	1.47772						-10.0	-5.8	0.3	7.2	15.7	23.5	25.5	22.4	15.1	5.6	-2.1	-7.6	7.5
983	50.880863	73.9646	461.427582	-5.740558	-0.59993	6.58553	14.319988	23.32859	31.129744	33.284893	30.52483	22.486466	11.87394	2.386089	-3.730989	13.820716			-14.013017	-10.661949	-5.446218	0.542328	8.526923	16.364393	18.340388	14.805165	8.030115	-0.437037	-6.344446	-11.279252	1.535616						-9.9	-5.6	0.6	7.4	15.9	23.7	25.8	22.7	15.3	5.7	-2.0	-7.5	7.7
984	50.864231	74.310272	493.049866	-5.962158	-0.991707	6.132683	13.879244	22.814016	30.677273	32.946812	30.120687	22.126959	11.523768	2.127196	-3.912045	13.456894			-13.627611	-10.311558	-5.298933	0.607678	8.540504	16.324696	18.325719	14.820829	8.172732	-0.118901	-5.924154	-10.860486	1.720876						-9.8	-5.7	0.4	7.2	15.7	23.5	25.6	22.5	15.1	5.7	-1.9	-7.4	7.6
985	50.846668	74.655731	481.241608	-5.740477	-0.633788	6.42926	14.16947	23.084332	30.932766	33.257845	30.358455	22.349824	11.692445	2.365374	-3.690957	13.714546			-13.663245	-10.365872	-5.3335	0.688837	8.649834	16.501409	18.542019	14.92349	8.159851	-0.291459	-6.032119	-10.988451	1.732566						-9.7	-5.5	0.5	7.4	15.9	23.7	25.9	22.6	15.3	5.7	-1.8	-7.3	7.7
986	50.828171	75.000946	478.348633	-5.746525	-0.597416	6.438948	14.198907	23.061141	30.941332	33.335439	30.373503	22.383157	11.712477	2.440035	-3.685177	13.737985			-13.899401	-10.572677	-5.527544	0.562855	8.481438	16.386528	18.46395	14.831392	7.970043	-0.532958	-6.150443	-11.177352	1.569653						-9.8	-5.6	0.5	7.4	15.8	23.7	25.9	22.6	15.2	5.6	-1.9	-7.4	7.7
987	50.808746	75.345886	491.345947	-5.875242	-0.774771	6.229967	14.03735	22.853262	30.816758	33.268612	30.250723	22.270959	11.592449	2.360039	-3.840133	13.599164			-14.200081	-10.826693	-5.747812	0.385179	8.209473	16.106742	18.204175	14.564727	7.650759	-0.723511	-6.308545	-11.4073	1.325593						-10.0	-5.8	0.2	7.2	15.5	23.5	25.7	22.4	15.0	5.4	-2.0	-7.6	7.5
988	50.788391	75.690521	569.300842	-6.157992	-1.626746	5.209236	13.030721	21.711531	29.795322	32.396464	29.378986	21.410287	10.792196	1.811229	-3.97745	12.814482			-13.400592	-10.254684	-5.510131	0.466515	8.282561	16.122397	18.22796	14.834313	8.203491	0.108889	-5.502573	-10.471583	1.75888						-9.8	-5.9	-0.2	6.7	15.0	23.0	25.3	22.1	14.8	5.5	-1.8	-7.2	7.3
989	50.767113	76.034851	520.894165	-5.609186	-0.710209	6.018696	13.900594	22.71228	30.656349	33.159229	30.078237	22.108414	11.385892	2.47201	-3.432181	13.561677			-13.379421	-10.205352	-5.423152	0.736589	8.868223	16.762025	18.852719	15.27621	8.564121	0.132313	-5.547125	-10.585643	2.004292						-9.5	-5.5	0.3	7.3	15.8	23.7	26.0	22.7	15.3	5.8	-1.5	-7.0	7.8
990	50.744907	76.378937	384.54068	-4.39469	0.846658	7.618722	15.509491	24.349546	32.161305	34.631567	31.483055	23.483093	12.648564	3.74766	-2.286301	14.983223			-13.581348	-10.393479	-5.397511	1.289264	9.755045	17.831283	19.996654	16.304952	9.269821	0.316212	-5.716051	-10.889487	2.39878						-9.0	-4.8	1.1	8.4	17.1	25.0	27.3	23.9	16.4	6.5	-1.0	-6.6	8.7
991	50.721779	76.722656	340.26358	-4.805642	0.681046	7.697413	15.675906	24.574739	32.427432	34.977853	31.784415	23.730731	12.752036	3.698529	-2.556355	15.053175			-14.042961	-10.581245	-5.241102	1.260504	9.68858	17.783633	20.072411	16.32425	9.040836	0.043689	-5.954507	-11.295598	2.258208						-9.4	-5.0	1.2	8.5	17.1	25.1	27.5	24.1	16.4	6.4	-1.1	-6.9	8.7
992	50.69772	77.066101	308.696472	-5.026239	0.610992	7.79978	15.802192	24.765284	32.664403	35.292559	32.063372	23.923804	12.811205	3.637697	-2.811257	15.127816			-14.407014	-10.725766	-5.2209	1.22167	9.651735	17.796792	20.151741	16.312865	8.85292	-0.149401	-6.110182	-11.550781	2.151973						-9.7	-5.1	1.3	8.5	17.2	25.2	27.7	24.2	16.4	6.3	-1.2	-7.2	8.6
993	50.672752	77.409149	302.786499	-5.033993	0.609985	7.857755	15.881599	24.860287	32.793831	35.465754	32.198564	24.016892	12.810746	3.655892	-2.845748	15.189297			-14.355625	-10.640089	-5.106841	1.363738	9.88584	18.012654	20.409894	16.531672	9.008336	-0.013097	-6.052791	-11.549639	2.291171						-9.7	-5.0	1.4	8.6	17.4	25.4	27.9	24.4	16.5	6.4	-1.2	-7.2	8.7
994	50.646862	77.751862	277.338135	-4.899542	0.834608	8.146483	16.177034	25.195602	33.123441	35.82417	32.500955	24.289724	12.982819	3.83738	-2.762155	15.437543			-14.331553	-10.641898	-5.056844	1.482191	10.112084	18.255032	20.705751	16.846626	9.239028	0.112361	-6.017742	-11.576653	2.427365						-9.6	-4.9	1.5	8.8	17.7	25.7	28.3	24.7	16.8	6.5	-1.1	-7.2	8.9
995	50.620049	78.094208	244.589157	-4.853937	0.987399	8.442614	16.47939	25.542562	33.480931	36.224091	32.859443	24.59514	13.188273	3.966904	-2.783195	15.677468			-14.482938	-10.78924	-5.125132	1.465356	10.168763	18.373638	20.900331	16.991722	9.200879	-0.04249	-6.15233	-11.782177	2.393865						-9.7	-4.9	1.7	9.0	17.9	25.9	28.6	24.9	16.9	6.6	-1.1	-7.3	9.0
996	50.592331	78.436096	220.023972	-4.799479	1.120763	8.676306	16.721033	25.813782	33.747533	36.553075	33.162434	24.844552	13.357175	4.068923	-2.784908	15.873432			-14.517184	-10.778919	-5.11549	1.503267	10.241968	18.460203	21.080635	17.097971	9.114972	-0.211888	-6.208115	-11.845923	2.401791						-9.7	-4.8	1.8	9.1	18.0	26.1	28.8	25.1	17.0	6.6	-1.1	-7.3	9.1
997	50.563694	78.77771	239.962204	-5.189426	0.66562	8.334572	16.387169	25.531826	33.519104	36.38708	32.988712	24.640752	13.11386	3.750128	-3.178939	15.579205			-14.418005	-10.649547	-5.069277	1.409664	10.091512	18.283015	20.970334	16.98243	8.988906	-0.292096	-6.083396	-11.719669	2.374489						-9.8	-5.0	1.6	8.9	17.8	25.9	28.7	25.0	16.8	6.4	-1.2	-7.4	9.0
998	50.534149	79.118866	203.330872	-4.703965	1.280918	8.949412	16.982859	26.088772	33.999257	36.858365	33.453259	25.110931	13.576991	4.232876	-2.723503	16.092181			-14.49041	-10.646649	-5.002299	1.691173	10.45598	18.659896	21.361534	17.268091	9.134208	-0.330413	-6.229283	-11.808141	2.505307						-9.6	-4.7	2.0	9.3	18.3	26.3	29.1	25.4	17.1	6.6	-1.0	-7.3	9.3
999	50.503696	79.459625	256.415161	-5.169014	0.62322	8.30662	16.3077	25.478805	33.492838	36.423132	33.039515	24.628086	13.119863	3.732671	-3.095645	15.573983			-14.028546	-10.250148	-4.961899	1.394974	10.134207	18.356144	21.155217	17.073903	9.057792	-0.201261	-5.896534	-11.301725	2.544344						-9.6	-4.8	1.7	8.9	17.8	25.9	28.8	25.1	16.8	6.5	-1.1	-7.2	9.1
1000	50.472336	79.799957	226.873016	-4.715084	1.190042	8.845822	16.869658	25.990737	33.948407	36.8687	33.482167	25.072766	13.58208	4.179087	-2.681356	16.052752			-13.901808	-10.18727	-4.913516	1.602661	10.446194	18.674261	21.576479	17.427061	9.189923	-0.140931	-5.999478	-11.333049	2.703377						-9.3	-4.5	2.0	9.2	18.2	26.3	29.2	25.5	17.1	6.7	-0.9	-7.0	9.4
1001	50.440075	80.139832	190.378082	-4.302023	1.682449	9.373457	17.395773	26.407968	34.287246	37.184811	33.816407	25.476454	14.066327	4.652288	-2.231146	16.484167			-13.740155	-9.969777	-4.74276	1.889462	10.687283	18.845757	21.865349	17.681586	9.283654	-0.051752	-5.866841	-11.141473	2.895028						-9.0	-4.1	2.3	9.6	18.5	26.6	29.5	25.7	17.4	7.0	-0.6	-6.7	9.7
1002	50.40691	80.479248	195.702805	-4.410509	1.624359	9.348596	17.383885	26.381254	34.321971	37.26014	33.894148	25.545703	14.157671	4.656501	-2.372084	16.482636			-13.459857	-9.709821	-4.706572	1.777957	10.480889	18.688746	21.826506	17.565229	9.150293	-0.015437	-5.571104	-10.749094	2.939811						-8.9	-4.0	2.3	9.6	18.4	26.5	29.5	25.7	17.3	7.1	-0.5	-6.6	9.7
1003	50.372849	80.818237	230.314346	-4.499135	1.404814	9.082605	17.087487	26.104066	34.200156	37.206052	33.838254	25.446008	14.101545	4.611345	-2.378213	16.350416			-13.804464	-10.064838	-4.937233	1.452094	10.004008	18.230894	21.489825	17.194949	8.816935	-0.144573	-5.661355	-10.919679	2.638047						-9.2	-4.3	2.1	9.3	18.1	26.2	29.3	25.5	17.1	7.0	-0.5	-6.6	9.5
1004	50.337887	81.156738	276.208099	-4.596371	1.172056	8.79676	16.743954	25.693956	33.88057	36.953922	33.627538	25.23459	13.99265	4.569355	-2.451697	16.134774			-13.491412	-9.851642	-4.931534	1.176138	9.545193	17.828057	21.177987	16.927766	8.279899	-0.392963	-5.451901	-10.503585	2.526						-9.0	-4.3	1.9	9.0	17.6	25.9	29.1	25.3	16.8	6.8	-0.4	-6.5	9.3
1005	50.302032	81.49472	298.76709	-4.733281	0.980348	8.678691	16.644646	25.4977	33.695194	36.797755	33.531075	25.195118	14.079678	4.713182	-2.47608	16.050336			-13.837521	-10.196432	-5.133677	1.010662	9.302975	17.478049	20.837899	16.60592	7.930145	-0.626066	-5.496971	-10.70498	2.264167						-9.3	-4.6	1.8	8.8	17.4	25.6	28.8	25.1	16.6	6.7	-0.4	-6.6	9.2
1006	50.265282	81.832306	320.660675	-4.674645	0.926364	8.602523	16.589205	25.410074	33.636924	36.810378	33.57649	25.225988	14.200813	4.909061	-2.296276	16.076408			-13.672411	-10.120746	-5.146228	0.938224	9.238536	17.390953	20.731287	16.450125	7.826216	-0.538892	-5.279524	-10.451165	2.280531						-9.2	-4.6	1.7	8.8	17.3	25.5	28.8	25.0	16.5	6.8	-0.2	-6.4	9.2
1007	50.227646	82.169312	396.797638	-4.880562	0.251732	7.766777	15.881823	24.687281	33.086254	36.418893	33.211593	24.779321	13.856957	4.672258	-2.45338	15.606579			-13.302353	-9.807515	-4.951017	1.093589	9.476862	17.568052	20.861461	16.65551	8.246945	0.062958	-4.832653	-9.991577	2.590022						-9.1	-4.8	1.4	8.5	17.1	25.3	28.6	24.9	16.5	7.0	-0.1	-6.2	9.1
1008	50.189121	82.505829	489.345123	-5.1275	-0.442905	6.939636	15.224381	23.952146	32.439836	35.964623	32.774309	24.225999	13.325743	4.198357	-2.76986	15.05873			-13.150397	-9.903762	-4.829014	1.255823	9.69865	17.696952	20.987208	16.953878	8.742256	0.540546	-4.447091	-9.737968	2.817257						-9.1	-5.2	1.1	8.2	16.8	25.1	28.5	24.9	16.5	6.9	-0.1	-6.3	8.9
1009	50.149715	82.841827	581.88739	-5.418629	-1.077826	5.872972	14.599716	23.500033	32.006072	35.70099	32.523398	23.809867	12.790778	3.585225	-3.306759	14.54882			-12.773206	-9.668682	-4.900221	0.966191	8.901161	16.883744	20.227123	16.64922	8.802091	0.790494	-4.171543	-9.606469	2.674992						-9.1	-5.4	0.5	7.8	16.2	24.4	28.0	24.6	16.3	6.8	-0.3	-6.5	8.6
1010	50.109432	83.177277	967.685974	-6.609077	-3.214474	1.580726	10.147336	19.856494	28.244342	32.2098	29.239622	20.813839	10.634572	1.751183	-4.506619	11.678979			-13.107966	-10.567156	-6.459567	-0.012593	8.195656	15.880917	19.188777	15.973633	8.851071	1.087648	-4.681918	-10.024164	2.027028						-9.9	-6.9	-2.4	5.1	14.0	22.1	25.7	22.6	14.8	5.9	-1.5	-7.3	6.9
1011	50.06826	83.512177	1118.722656	-8.315134	-4.412545	0.171852	8.542056	18.63326	27.202443	31.293868	28.378519	19.915488	9.436277	0.0525	-6.278914	10.384973			-15.878225	-13.285822	-8.931082	-2.409248	5.579453	13.560024	17.073845	13.629894	6.008549	-1.729985	-7.2467	-12.910841	-0.545011						-12.1	-8.8	-4.4	3.1	12.1	20.4	24.2	21.0	13.0	3.9	-3.6	-9.6	4.9
1012	50.026222	83.846558	1393.639282	-9.088883	-5.410316	-1.545249	4.293563	14.92993	24.699303	28.874656	26.083265	17.70761	7.547626	-1.434268	-6.991608	8.305469			-16.540435	-13.963501	-9.647513	-3.740171	4.626603	13.225962	16.803713	13.558885	5.993362	-1.960269	-8.478608	-13.689628	-1.150967						-12.8	-9.7	-5.6	0.3	9.8	19.0	22.8	19.8	11.9	2.8	-5.0	-10.3	3.6
1013	49.983307	84.180359	1278.077148	-8.793585	-4.948534	-0.905865	6.009634	17.131119	26.361238	30.521753	27.68146	19.09723	8.634252	-0.737994	-6.645713	9.450416			-17.267631	-14.533488	-9.635833	-2.959792	5.841996	14.340017	17.973248	14.693043	6.914739	-1.541965	-8.496205	-14.334409	-0.750523						-13.0	-9.7	-5.3	1.5	11.5	20.4	24.2	21.2	13.0	3.5	-4.6	-10.5	4.3
1014	49.939526	84.51355	1060.439453	-7.670448	-3.743076	0.891521	9.905273	20.326877	28.952205	33.165198	30.215367	21.387076	10.625812	0.824531	-5.703615	11.59806			-15.784423	-13.008921	-7.983904	-1.065289	7.344491	15.429125	19.1878	15.781978	7.999154	-0.481029	-6.985092	-12.993928	0.619997						-11.7	-8.4	-3.5	4.4	13.8	22.2	26.2	23.0	14.7	5.1	-3.1	-9.3	6.1
1015	49.894875	84.846191	1081.261353	-8.304915	-4.226559	-0.119663	7.017634	18.572339	28.576062	33.024132	30.054293	21.083656	10.094357	0.29673	-6.176063	10.824334			-16.529722	-13.736938	-8.691554	-2.05848	6.576643	15.03506	18.760037	15.157427	7.369866	-0.732518	-7.304242	-13.550341	0.024603						-12.4	-9.0	-4.4	2.5	12.6	21.8	25.9	22.6	14.2	4.7	-3.5	-9.9	5.4
1016	49.658726	86.500336	2552.26123	-16.616488	-12.093005	-6.972074	-1.755731	4.964197	13.613068	19.874614	17.431484	9.794077	0.133312	-7.85417	-14.648827	0.489205			-27.046505	-24.543317	-19.199036	-12.774662	-4.623052	3.021436	7.770646	4.443423	-2.5776	-10.132238	-18.04039	-24.136547	-10.653153						-21.8	-18.3	-13.1	-7.3	0.2	8.3	13.8	10.9	3.6	-5.0	-12.9	-19.4	-5.1
1017	49.044544	47.090027	30.479996	0.356781	3.216094	10.608854	18.341113	28.384271	35.872687	38.727091	35.354186	28.073098	18.130125	6.699623	1.327615	18.757628			-6.037333	-4.798682	-0.578866	5.616521	13.278499	20.150118	22.360728	19.082739	12.659468	5.957701	-1.227966	-4.977679	6.790437						-2.8	-0.8	5.0	12.0	20.8	28.0	30.5	27.2	20.4	12.0	2.7	-1.8	12.8
1018	49.099651	47.413361	30.479996	0.22153	3.156385	10.558708	18.291385	28.415065	35.880447	38.68994	35.321886	28.036261	18.058043	6.627916	1.240258	18.708152			-6.214834	-4.896703	-0.64791	5.532946	13.202615	20.124045	22.32204	19.038813	12.588423	5.790076	-1.351218	-5.0714	6.701408						-3.0	-0.9	5.0	11.9	20.8	28.0	30.5	27.2	20.3	11.9	2.6	-1.9	12.7
1019	49.153938	47.737366	30.479996	0.061987	3.077061	10.47116	18.211171	28.412589	35.867339	38.614281	35.255206	27.965693	17.95465	6.531663	1.134921	18.62981			-6.376711	-4.987699	-0.726251	5.446437	13.092501	20.084624	22.298192	19.010592	12.535006	5.614208	-1.449586	-5.158148	6.615264						-3.2	-1.0	4.9	11.8	20.8	28.0	30.5	27.1	20.3	11.8	2.5	-2.0	12.6
1020	49.207405	48.062103	30.479996	-0.190782	2.90208	10.362925	18.091067	28.276992	35.672958	38.318746	35.004741	27.758524	17.791573	6.406998	0.971051	18.447239			-6.576156	-5.059711	-0.700037	5.384847	12.88277	19.766039	21.896086	18.60879	12.233087	5.308955	-1.520813	-5.232721	6.415928						-3.4	-1.1	4.8	11.7	20.6	27.7	30.1	26.8	20.0	11.6	2.4	-2.1	12.4
1021	49.260036	48.387451	30.479996	-0.293955	2.866617	10.279967	18.040233	28.338618	35.780541	38.389681	35.072386	27.782142	17.723348	6.324324	0.89864	18.433545			-6.748973	-5.194198	-0.866713	5.276862	12.910708	19.933281	22.133612	18.808684	12.331807	5.268234	-1.605548	-5.343011	6.408729						-3.5	-1.2	4.7	11.7	20.6	27.9	30.3	26.9	20.1	11.5	2.4	-2.2	12.4
1022	49.311836	48.71344	27.086781	-0.408846	2.834678	10.274003	18.043387	28.369829	35.822678	38.36932	35.072604	27.763529	17.664497	6.271173	0.828353	18.408767			-6.90636	-5.302578	-0.934127	5.193351	12.884012	19.934178	22.156591	18.786885	12.267841	5.093553	-1.691786	-5.433101	6.337372						-3.7	-1.2	4.7	11.6	20.6	27.9	30.3	26.9	20.0	11.4	2.3	-2.3	12.4
1023	49.362801	49.040131	8.493064	-0.39361	2.960997	10.440387	18.263002	28.64474	36.120555	38.613457	35.313374	27.965864	17.790248	6.365308	0.869635	18.579496			-6.973512	-5.319645	-0.907501	5.222449	12.999141	20.122582	22.369791	18.93672	12.361722	5.022252	-1.690804	-5.457825	6.390447						-3.7	-1.2	4.8	11.7	20.8	28.1	30.5	27.1	20.2	11.4	2.3	-2.3	12.5
1024	49.412926	49.367462	0	-0.49194	2.936278	10.468059	18.299805	28.715529	36.217906	38.664054	35.367177	28.01226	17.794862	6.350608	0.821244	18.59632			-7.066204	-5.374532	-0.923042	5.20976	12.997061	20.150306	22.365458	18.911531	12.34177	4.939611	-1.72015	-5.52785	6.358643						-3.8	-1.2	4.8	11.8	20.9	28.2	30.5	27.1	20.2	11.4	2.3	-2.4	12.5
1025	49.462204	49.695374	0	-0.667039	2.803898	10.393966	18.206119	28.603188	36.102288	38.511652	35.227397	27.892283	17.688588	6.249434	0.692482	18.475355			-7.194482	-5.442146	-0.937187	5.173805	12.899736	20.010201	22.146869	18.709824	12.214141	4.80738	-1.816027	-5.654401	6.243143						-3.9	-1.3	4.7	11.7	20.8	28.1	30.3	27.0	20.1	11.2	2.2	-2.5	12.4
1026	49.510635	50.023956	0	-0.7876	2.729413	10.354875	18.188357	28.639606	36.174767	38.576925	35.276571	27.905167	17.653301	6.186178	0.599049	18.458051			-7.312812	-5.519645	-0.989987	5.123796	12.902509	20.109374	22.225424	18.774183	12.237606	4.788716	-1.889818	-5.772737	6.223051						-4.1	-1.4	4.7	11.7	20.8	28.1	30.4	27.0	20.1	11.2	2.1	-2.6	12.3
1027	49.558228	50.353149	0	-0.941262	2.639213	10.305973	18.147584	28.617542	36.161	38.532	35.22385	27.844655	17.581968	6.105553	0.48801	18.392174			-7.479387	-5.608431	-1.057375	5.061841	12.83413	20.111079	22.18589	18.732301	12.179766	4.710104	-1.960464	-5.888395	6.151755						-4.2	-1.5	4.6	11.6	20.7	28.1	30.4	27.0	20.0	11.1	2.1	-2.7	12.3
1028	49.604958	50.682953	0	-1.08911	2.572418	10.273555	18.133523	28.613246	36.157826	38.515841	35.192063	27.804569	17.527988	6.033198	0.378942	18.342838			-7.662039	-5.715433	-1.109021	5.018076	12.773661	20.09188	22.152831	18.690083	12.09452	4.626703	-2.011936	-6.004576	6.078729						-4.4	-1.6	4.6	11.6	20.7	28.1	30.3	26.9	19.9	11.1	2.0	-2.8	12.2
1029	49.650833	51.013336	0	-1.247957	2.491201	10.245889	18.133086	28.599659	36.150245	38.49819	35.159058	27.769569	17.47181	5.964548	0.262786	18.291507			-7.834113	-5.813241	-1.137395	4.985924	12.747704	20.058677	22.104655	18.663934	12.032758	4.547584	-2.097374	-6.098037	6.013423						-4.5	-1.7	4.6	11.6	20.7	28.1	30.3	26.9	19.9	11.0	1.9	-2.9	12.2
1030	49.695854	51.34433	0	-1.391874	2.403694	10.214757	18.112903	28.517325	36.059451	38.390587	35.045284	27.685151	17.388231	5.908772	0.138866	18.206096			-8.013281	-5.919741	-1.142246	4.998566	12.731184	19.944025	21.958011	18.554607	11.950305	4.475199	-2.176812	-6.198605	5.930101						-4.7	-1.8	4.5	11.6	20.6	28.0	30.2	26.8	19.8	10.9	1.9	-3.0	12.1
1031	49.740002	51.675873	1.514103	-1.479966	2.332958	10.170903	18.096823	28.533939	36.127529	38.463184	35.091444	27.689744	17.35245	5.864269	0.025273	18.189046			-8.12671	-5.993094	-1.159009	4.97947	12.765032	20.045135	22.045688	18.638757	12.004725	4.457893	-2.221566	-6.291122	5.928767						-4.8	-1.8	4.5	11.5	20.6	28.1	30.3	26.9	19.8	10.9	1.8	-3.1	12.1
1032	49.783295	52.008026	17.119986	-1.707811	2.076881	9.948423	17.861729	28.300341	35.956143	38.290714	34.918788	27.494041	17.140419	5.667522	-0.2072	17.978332			-8.296537	-6.145808	-1.255918	4.882397	12.617241	19.918578	21.911591	18.508616	11.892598	4.311138	-2.340563	-6.43223	5.797592						-5.0	-2.0	4.3	11.4	20.5	27.9	30.1	26.7	19.7	10.7	1.7	-3.3	11.9
1033	49.825726	52.340729	29.538326	-1.935669	1.839139	9.753137	17.647068	28.030032	35.689532	37.999275	34.648398	27.253303	16.937925	5.489988	-0.428125	17.743667			-8.483568	-6.286202	-1.342837	4.793181	12.440541	19.658352	21.618206	18.236779	11.687545	4.117471	-2.471573	-6.548354	5.618295						-5.2	-2.2	4.2	11.2	20.2	27.7	29.8	26.4	19.5	10.5	1.5	-3.5	11.7
1034	49.867271	52.67395	30.46599	-1.945686	1.825259	9.734578	17.66432	28.06611	35.770065	38.074863	34.7135	27.281189	16.93881	5.463771	-0.481968	17.758734			-8.547021	-6.329155	-1.392643	4.76434	12.523339	19.834907	21.825977	18.428232	11.818594	4.142445	-2.511127	-6.605878	5.662667						-5.2	-2.3	4.2	11.2	20.3	27.8	30.0	26.6	19.5	10.5	1.5	-3.5	11.7
1035	49.907959	53.007813	37.659588	-2.008029	1.738823	9.63132	17.577213	28.02084	35.768478	38.067123	34.694117	27.230901	16.87658	5.373478	-0.569562	17.700107			-8.635358	-6.392996	-1.483561	4.679396	12.595519	19.98561	22.028364	18.637032	11.97184	4.176804	-2.537992	-6.659562	5.697091						-5.3	-2.3	4.1	11.1	20.3	27.9	30.0	26.7	19.6	10.5	1.4	-3.6	11.7
1036	49.947758	53.342102	52.011726	-2.145743	1.548304	9.404609	17.356544	27.828555	35.604309	37.906792	34.542993	27.059049	16.721198	5.209136	-0.723766	17.525998			-8.809937	-6.523466	-1.675862	4.390688	12.289844	19.664398	21.739487	18.38912	11.718209	3.906482	-2.689139	-6.768364	5.469288						-5.5	-2.5	3.9	10.9	20.1	27.6	29.8	26.5	19.4	10.3	1.3	-3.7	11.5
1037	49.986687	53.676941	60.0933	-2.149249	1.526313	9.365107	17.339392	27.801927	35.565513	37.837181	34.494261	26.995608	16.679924	5.17844	-0.747633	17.490565			-8.958206	-6.635642	-1.727561	4.376382	12.351582	19.674799	21.763074	18.447531	11.738083	3.915778	-2.757107	-6.888475	5.441686						-5.6	-2.6	3.8	10.9	20.1	27.6	29.8	26.5	19.4	10.3	1.2	-3.8	11.5
1038	50.024731	54.012329	90.018654	-2.280737	1.325955	9.115599	17.07714	27.504087	35.27233	37.541061	34.230337	26.720626	16.441708	5.006615	-0.894989	17.254978			-9.092757	-6.736082	-1.772571	4.290217	12.240525	19.451212	21.528188	18.278706	11.681282	3.931393	-2.870753	-7.050764	5.323216						-5.7	-2.7	3.7	10.7	19.9	27.4	29.5	26.3	19.2	10.2	1.1	-4.0	11.3
1039	50.06189	54.348206	141.931519	-2.715671	0.823967	8.600961	16.483856	26.874036	34.705247	36.99927	33.70069	26.196005	15.948578	4.560355	-1.316915	16.738365			-9.38849	-7.064597	-2.145437	3.869999	11.723324	18.951605	21.048247	17.851417	11.266088	3.61871	-3.115937	-7.271958	4.945247						-6.1	-3.1	3.2	10.2	19.3	26.8	29.0	25.8	18.7	9.8	0.7	-4.3	10.8
1040	50.098164	54.68457	150.28508	-2.766866	0.835055	8.633114	16.533761	26.914924	34.662196	36.933746	33.651803	26.177745	15.917035	4.523282	-1.379427	16.719697			-9.66124	-7.247042	-2.285195	3.693002	11.514845	18.708601	20.787797	17.607761	10.944922	3.312389	-3.314139	-7.517451	4.712021						-6.2	-3.2	3.2	10.1	19.2	26.7	28.9	25.6	18.6	9.6	0.6	-4.4	10.7
1041	50.133549	55.021423	173.361679	-3.024771	0.560415	8.423113	16.285287	26.612106	34.376041	36.647076	33.397429	25.948776	15.685437	4.291996	-1.612395	16.465876			-9.797306	-7.371628	-2.391656	3.576038	11.367825	18.448428	20.515568	17.361642	10.776593	3.186542	-3.355392	-7.563099	4.562796						-6.4	-3.4	3.0	9.9	19.0	26.4	28.6	25.4	18.4	9.4	0.5	-4.6	10.5
1042	50.16803	55.358643	171.342728	-3.003173	0.637815	8.530291	16.402299	26.712111	34.39177	36.662971	33.419077	25.999486	15.707684	4.343528	-1.596627	16.517269			-9.891016	-7.407418	-2.369843	3.586453	11.368857	18.363964	20.405741	17.224387	10.679701	3.125461	-3.414132	-7.633037	4.50326						-6.4	-3.4	3.1	10.0	19.0	26.4	28.5	25.3	18.3	9.4	0.5	-4.6	10.5
1043	50.20163	55.696442	172.058517	-2.967399	0.724944	8.657195	16.53874	26.782844	34.412357	36.667484	33.425342	26.036644	15.740592	4.413297	-1.555537	16.573042			-10.080413	-7.571744	-2.453833	3.583235	11.449381	18.426285	20.471295	17.253289	10.64223	3.081664	-3.548329	-7.841234	4.450985						-6.5	-3.4	3.1	10.1	19.1	26.4	28.6	25.3	18.3	9.4	0.4	-4.7	10.5
1044	50.234329	56.034668	207.609604	-3.306755	0.322164	8.290743	16.11249	26.291566	33.995057	36.260109	33.04077	25.657773	15.369458	4.079557	-1.858706	16.187852			-10.24629	-7.807522	-2.636573	3.342653	11.269325	18.189187	20.209132	17.098929	10.602657	3.094226	-3.666344	-8.038171	4.284267						-6.8	-3.7	2.8	9.7	18.8	26.1	28.2	25.1	18.1	9.2	0.2	-4.9	10.2
1045	50.266132	56.373352	253.285049	-3.767854	-0.212987	7.795936	15.577389	25.641829	33.4349	35.711302	32.540853	25.155846	14.898534	3.607024	-2.246984	15.677982			-10.538678	-8.003247	-2.9291	3.029883	10.868046	17.796509	19.810516	16.771135	10.312378	2.755203	-3.805404	-8.194237	3.989417						-7.2	-4.1	2.4	9.3	18.3	25.6	27.8	24.7	17.7	8.8	-0.1	-5.2	9.8
1046	50.297031	56.712402	271.860901	-3.922877	-0.338805	7.688121	15.448243	25.486885	33.254956	35.509489	32.368656	24.993854	14.729337	3.453096	-2.386219	15.523728			-10.669022	-8.098916	-3.046104	2.92632	10.72689	17.657501	19.643011	16.647625	10.197109	2.652872	-3.871001	-8.308174	3.871509						-7.3	-4.2	2.3	9.2	18.1	25.5	27.6	24.5	17.6	8.7	-0.2	-5.3	9.7
1047	50.327026	57.05188	251.867111	-3.61567	0.139374	8.168588	15.94441	26.029608	33.637142	35.789836	32.667091	25.28842	15.012848	3.788159	-2.144948	15.892072			-10.677131	-8.08509	-2.933616	3.20183	11.190042	18.213701	20.116365	17.052737	10.432389	2.713077	-3.976888	-8.488219	4.063266						-7.1	-4.0	2.6	9.6	18.6	25.9	28.0	24.9	17.9	8.9	-0.1	-5.3	10.0
1048	50.356117	57.391815	291.198212	-3.991508	-0.303673	7.715521	15.406675	25.461788	33.158156	35.313767	32.243534	24.853204	14.591428	3.420399	-2.487014	15.448523			-11.28488	-8.619125	-3.462386	2.504268	10.295143	17.249282	19.06826	16.085481	9.682034	2.147566	-4.363164	-8.955696	3.362232						-7.6	-4.5	2.1	9.0	17.9	25.2	27.2	24.2	17.3	8.4	-0.5	-5.7	9.4
1049	50.3843	57.732117	345.888458	-4.410497	-0.884186	7.133495	14.827767	24.80704	32.519819	34.713701	31.684453	24.29088	14.057577	2.995331	-2.820881	14.909542			-11.312197	-8.70024	-3.507693	2.519658	10.403496	17.36234	19.222347	16.289093	10.023125	2.394506	-4.303245	-8.888104	3.458591						-7.9	-4.8	1.8	8.7	17.6	24.9	27.0	24.0	17.2	8.2	-0.7	-5.9	9.2
1050	50.411575	58.072784	365.608917	-4.625099	-0.988741	7.03222	14.724927	24.726528	32.367826	34.53152	31.525385	24.141033	13.864861	2.817891	-3.021552	14.758067			-11.732507	-9.009227	-3.794071	2.205023	10.085802	17.097545	18.93934	15.99299	9.630835	1.938833	-4.647731	-9.264085	3.120229						-8.2	-5.0	1.6	8.5	17.4	24.7	26.7	23.8	16.9	7.9	-0.9	-6.1	8.9
1051	50.437943	58.41391	334.938812	-4.586433	-0.681417	7.423856	15.175438	25.19038	32.730896	34.82453	31.841101	24.467681	14.103716	2.999758	-2.939397	15.045842			-11.956405	-9.069857	-3.777548	2.264429	10.127673	17.192098	18.999414	16.062209	9.602404	1.758926	-4.809783	-9.500233	3.074444						-8.3	-4.9	1.8	8.7	17.7	25.0	26.9	24.0	17.0	7.9	-0.9	-6.2	9.1
1052	50.463387	58.75528	281.484558	-4.374999	-0.20623	8.003601	15.844604	25.840377	33.299032	35.335044	32.364136	24.976284	14.528105	3.362914	-2.730544	15.520194			-12.050042	-9.006272	-3.629078	2.571536	10.524023	17.623123	19.423325	16.436494	9.865912	1.931654	-4.771261	-9.592924	3.277207						-8.2	-4.6	2.2	9.2	18.2	25.5	27.4	24.4	17.4	8.2	-0.7	-6.2	9.4
1053	50.48793	59.097076	287.388306	-4.65775	-0.462341	7.782297	15.605465	25.589137	33.143293	35.161606	32.231498	24.812496	14.324528	3.164681	-2.969734	15.310431			-12.095956	-9.045604	-3.702018	2.45688	10.386429	17.499287	19.319268	16.30332	9.767533	1.884536	-4.781888	-9.643839	3.195662						-8.4	-4.8	2.0	9.0	18.0	25.3	27.2	24.3	17.3	8.1	-0.8	-6.3	9.3
1054	50.511539	59.439148	309.918335	-4.91576	-0.845005	7.413439	15.215557	25.156958	32.829191	34.852588	31.958948	24.504153	14.000029	2.862446	-3.223195	14.984112			-12.319251	-9.227098	-3.847777	2.2	10.039813	17.149973	18.987408	15.967229	9.5196	1.675554	-4.908406	-9.805403	2.952637						-8.6	-5.0	1.8	8.7	17.6	25.0	26.9	24.0	17.0	7.8	-1.0	-6.5	9.0
1055	50.534233	59.781525	326.589264	-5.186913	-1.200312	7.109814	14.956223	24.854177	32.585958	34.621521	31.743917	24.269906	13.744679	2.598765	-3.479817	14.71816			-12.511349	-9.396267	-3.988148	2.07157	9.91873	17.070446	18.88532	15.892338	9.489924	1.634851	-4.997128	-9.949377	2.843409						-8.8	-5.3	1.6	8.5	17.4	24.8	26.8	23.8	16.9	7.7	-1.2	-6.7	8.8
1056	50.556011	60.124268	289.171875	-4.967798	-0.754421	7.584834	15.498949	25.436782	33.067983	35.016322	32.137645	24.665046	14.073938	2.893314	-3.278363	15.114519			-12.533633	-9.319399	-3.731675	2.386584	10.287252	17.513317	19.274689	16.239889	9.778215	1.806863	-5.031378	-10.029256	3.053456						-8.8	-5.0	1.9	8.9	17.9	25.3	27.1	24.2	17.2	7.9	-1.1	-6.7	9.1
1057	50.57687	60.467285	275.798431	-5.051136	-0.777264	7.632852	15.585602	25.520345	33.174713	35.084362	32.216729	24.725247	14.078501	2.879341	-3.331997	15.144774			-12.603135	-9.337473	-3.659479	2.448762	10.328569	17.598048	19.349165	16.298594	9.829243	1.856125	-5.062412	-10.051381	3.082886						-8.8	-5.1	2.0	9.0	17.9	25.4	27.2	24.3	17.3	8.0	-1.1	-6.7	9.1
1058	50.596802	60.810577	259.649048	-5.044927	-0.68196	7.801725	15.748145	25.691815	33.340242	35.199231	32.338932	24.846145	14.13494	2.933655	-3.300483	15.250622			-12.722238	-9.351743	-3.64553	2.417971	10.290331	17.585365	19.338914	16.244017	9.749137	1.71972	-5.18708	-10.138583	3.025023						-8.9	-5.0	2.1	9.1	18.0	25.5	27.3	24.3	17.3	7.9	-1.1	-6.7	9.1
1059	50.615807	61.154144	245.760574	-5.05892	-0.639418	7.914058	15.867292	25.819237	33.45891	35.251572	32.41957	24.920956	14.151084	2.949037	-3.290076	15.313609			-12.727385	-9.300668	-3.56399	2.471598	10.351232	17.683501	19.433397	16.340232	9.859998	1.742452	-5.180387	-10.152618	3.07978						-8.9	-5.0	2.2	9.2	18.1	25.6	27.3	24.4	17.4	7.9	-1.1	-6.7	9.2
1060	50.633884	61.497955	243.839966	-5.173007	-0.737224	7.887007	15.804021	25.788351	33.425282	35.174939	32.369147	24.867916	14.043735	2.846804	-3.367327	15.244137			-12.772237	-9.297563	-3.565637	2.447949	10.371147	17.746364	19.481589	16.410979	9.968331	1.779249	-5.175269	-10.193789	3.100093						-9.0	-5.0	2.2	9.1	18.1	25.6	27.3	24.4	17.4	7.9	-1.2	-6.8	9.2
1061	50.651039	61.842102	239.202667	-5.266766	-0.826093	7.850283	15.751312	25.765172	33.421639	35.149921	32.359037	24.83427	13.96036	2.786263	-3.427203	15.196516			-12.91007	-9.346681	-3.593833	2.363159	10.253013	17.700693	19.366893	16.298748	9.909342	1.639661	-5.250033	-10.312319	3.009881						-9.1	-5.1	2.1	9.1	18.0	25.6	27.3	24.3	17.4	7.8	-1.2	-6.9	9.1
1062	50.667263	62.186432	230.164017	-5.272949	-0.815426	7.891223	15.790928	25.824465	33.510675	35.201953	32.423833	24.882472	13.941064	2.782233	-3.422838	15.228136			-13.021367	-9.369471	-3.567004	2.346039	10.206675	17.734133	19.338071	16.261315	9.899438	1.568418	-5.312712	-10.398841	2.973724						-9.1	-5.1	2.2	9.1	18.0	25.6	27.3	24.3	17.4	7.8	-1.3	-6.9	9.1
1063	50.682552	62.530945	224.279938	-5.272074	-0.827382	7.891034	15.779469	25.818235	33.558306	35.202286	32.44796	24.884009	13.897502	2.777162	-3.420477	15.228003			-13.059697	-9.369858	-3.545605	2.389348	10.211371	17.815336	19.403563	16.296934	9.968726	1.586584	-5.302738	-10.410168	2.99865						-9.2	-5.1	2.2	9.1	18.0	25.7	27.3	24.4	17.4	7.7	-1.3	-6.9	9.1
1064	50.696915	62.875732	221.544022	-5.259557	-0.815032	7.917885	15.796759	25.803705	33.575516	35.207246	32.467053	24.881862	13.854998	2.778661	-3.415234	15.232822			-13.080298	-9.369679	-3.528619	2.480732	10.300195	17.955265	19.547423	16.416659	10.12915	1.662748	-5.332177	-10.462625	3.059898						-9.2	-5.1	2.2	9.1	18.1	25.8	27.4	24.4	17.5	7.8	-1.3	-6.9	9.1
1065	50.710342	63.220642	230.52037	-5.378011	-0.986281	7.749843	15.603021	25.574447	33.442292	35.037947	32.319578	24.727832	13.664712	2.642781	-3.539927	15.071519			-13.194698	-9.463453	-3.599003	2.375028	10.145115	17.846647	19.425568	16.310087	10.046326	1.599399	-5.384268	-10.579667	2.96059						-9.3	-5.2	2.1	9.0	17.9	25.6	27.2	24.3	17.4	7.6	-1.4	-7.1	9.0
1066	50.722836	63.565704	220.310303	-5.372715	-0.921465	7.843203	15.687616	25.640192	33.5247	35.102642	32.38937	24.789156	13.674595	2.673225	-3.54119	15.124111			-13.203479	-9.429824	-3.526605	2.442555	10.227102	17.977396	19.543918	16.461869	10.176306	1.697111	-5.367544	-10.602872	3.032994						-9.3	-5.2	2.2	9.1	17.9	25.8	27.3	24.4	17.5	7.7	-1.3	-7.1	9.1
1067	50.734398	63.911072	203.892197	-5.433461	-0.92152	7.920291	15.733678	25.662426	33.603206	35.205896	32.473037	24.855808	13.696052	2.669308	-3.60121	15.155293			-13.242913	-9.397688	-3.528871	2.431973	10.195781	17.96959	19.580665	16.500476	10.171482	1.684153	-5.326809	-10.585944	3.037658						-9.3	-5.2	2.2	9.1	17.9	25.8	27.4	24.5	17.5	7.7	-1.3	-7.1	9.1
1068	50.745026	64.256561	168.798508	-5.306761	-0.621135	8.282576	16.07384	25.989163	33.954752	35.536581	32.792247	25.143177	13.943542	2.882688	-3.489314	15.43178			-13.217988	-9.263744	-3.487439	2.543331	10.267212	18.136256	19.734003	16.603727	10.132455	1.631116	-5.267908	-10.527423	3.106967						-9.3	-4.9	2.4	9.3	18.1	26.0	27.6	24.7	17.6	7.8	-1.2	-7.0	9.3
1069	50.754711	64.602112	152.400009	-5.256144	-0.527213	8.390608	16.165634	26.027554	34.040981	35.632834	32.871384	25.202482	14.024253	2.969482	-3.43818	15.50864			-13.080894	-9.095863	-3.434255	2.716741	10.34168	18.231141	19.770751	16.711539	10.133197	1.688728	-5.108495	-10.356438	3.209819						-9.2	-4.8	2.5	9.4	18.2	26.1	27.7	24.8	17.7	7.9	-1.1	-6.9	9.4
1070	50.763454	64.947693	162.984558	-5.253837	-0.589402	8.264519	15.962466	25.817317	33.945696	35.56657	32.80172	25.069037	13.909449	2.92219	-3.442079	15.414471			-13.104254	-9.113318	-3.567771	2.578536	10.095149	18.010231	19.543079	16.5173	9.898231	1.555548	-5.13916	-10.344364	3.077434						-9.2	-4.9	2.3	9.3	18.0	26.0	27.6	24.7	17.5	7.7	-1.1	-6.9	9.2
1071	50.771275	65.293701	193.420761	-5.375057	-0.88392	7.887445	15.647335	25.444465	33.657926	35.296185	32.538658	24.753739	13.68043	2.801614	-3.515966	15.161071			-13.058735	-9.179147	-3.60811	2.565177	10.041284	17.80019	19.360521	16.424757	9.854668	1.659177	-5.057905	-10.264409	3.044789						-9.2	-5.0	2.1	9.1	17.7	25.7	27.3	24.5	17.3	7.7	-1.1	-6.9	9.1
1072	50.778152	65.639496	241.429535	-5.541447	-1.350227	7.297902	15.112803	24.791508	33.084857	34.73635	32.022155	24.227114	13.256416	2.487701	-3.662502	14.705219			-12.963484	-9.238701	-3.672833	2.381824	9.888242	17.66813	19.217567	16.332317	9.784165	1.686908	-4.978574	-10.164072	2.995124						-9.3	-5.3	1.8	8.7	17.3	25.4	27.0	24.2	17.0	7.5	-1.2	-6.9	8.9
1073	50.784092	65.985779	232.369354	-5.358218	-0.843009	7.765288	15.449773	25.144243	33.337362	34.915544	32.213737	24.436469	13.477626	2.745902	-3.476804	14.983993			-13.089503	-9.179966	-3.676145	2.403082	10.03808	17.881465	19.394399	16.468512	9.760551	1.567667	-5.154297	-10.291229	3.010218						-9.2	-5.0	2.0	8.9	17.6	25.6	27.2	24.3	17.1	7.5	-1.2	-6.9	9.0
1074	50.789089	66.331879	250.398483	-5.442646	-0.897789	7.640303	15.319701	24.981982	33.169424	34.729901	32.021252	24.250222	13.339443	2.661962	-3.556765	14.851416			-13.054791	-9.171284	-3.785712	2.256813	9.90395	17.759041	19.268867	16.358186	9.669587	1.469541	-5.100671	-10.300742	2.939399						-9.2	-5.0	1.9	8.8	17.4	25.5	27.0	24.2	17.0	7.4	-1.2	-6.9	8.9
1075	50.793148	66.677795	268.095551	-5.555425	-1.00849	7.442888	15.142704	24.763745	32.964813	34.498524	31.80458	24.029414	13.162053	2.553473	-3.671017	14.677272			-13.142042	-9.271749	-3.931052	2.003508	9.592015	17.424399	18.928464	15.964672	9.374691	1.194832	-5.156084	-10.391808	2.715821						-9.3	-5.1	1.8	8.6	17.2	25.2	26.7	23.9	16.7	7.2	-1.3	-7.0	8.7
1076	50.796265	67.0242	246.396332	-5.273981	-0.362285	7.934281	15.700276	25.268899	33.313723	34.79193	32.104833	24.327758	13.452333	2.918722	-3.350029	15.068872			-13.087832	-9.161593	-3.764415	2.219366	9.919471	17.782079	19.27825	16.254192	9.567983	1.22744	-5.212795	-10.384999	2.886429						-9.2	-4.8	2.1	9.0	17.6	25.5	27.0	24.2	16.9	7.3	-1.1	-6.9	9.0
1077	50.798447	67.370361	240.092514	-5.289457	-0.281787	7.972634	15.810367	25.328334	33.367965	34.802596	32.139001	24.344767	13.476415	2.972905	-3.327108	15.109719			-13.214706	-9.23106	-3.84776	2.140469	9.840985	17.695955	19.233693	16.135568	9.393867	1.00389	-5.327162	-10.460173	2.780297						-9.3	-4.8	2.1	9.0	17.6	25.5	27.0	24.1	16.9	7.2	-1.2	-6.9	8.9
1078	50.799683	67.716064	233.517212	-5.263821	-0.233848	7.988373	15.85244	25.357769	33.445763	34.867528	32.213322	24.37437	13.498746	2.999683	-3.290817	15.150792			-13.285571	-9.26276	-3.928217	2.071842	9.774277	17.613583	19.194478	16.102224	9.260826	0.806085	-5.402815	-10.460398	2.706963						-9.3	-4.7	2.0	9.0	17.6	25.5	27.0	24.2	16.8	7.2	-1.2	-6.9	8.9
1079	50.79998	68.065613	244.566284	-5.361614	-0.444839	7.752616	15.62688	25.117843	33.276659	34.740507	32.087867	24.219445	13.34876	2.875973	-3.393141	14.987246			-13.315165	-9.360503	-4.075841	1.945931	9.574736	17.407307	19.022526	15.926841	9.056964	0.716926	-5.440187	-10.461425	2.583176						-9.3	-4.9	1.8	8.8	17.3	25.3	26.9	24.0	16.6	7.0	-1.3	-6.9	8.8
1080	50.799343	68.409729	285.513	-5.552146	-0.934095	7.184598	15.148158	24.579867	32.821165	34.336249	31.690771	23.795662	12.960028	2.579817	-3.526642	14.590286			-12.969716	-9.232018	-3.897311	2.101763	9.725427	17.559769	19.218473	16.208956	9.509756	1.211162	-5.116848	-10.098159	2.851771						-9.3	-5.1	1.6	8.6	17.2	25.2	26.8	23.9	16.7	7.1	-1.3	-6.8	8.7
1081	50.797764	68.755096	304.454102	-5.738297	-1.033889	7.041306	15.07264	24.526541	32.700013	34.245951	31.584742	23.678263	12.824974	2.459758	-3.702852	14.471596			-13.377238	-9.57561	-4.09432	1.9626	9.668021	17.557676	19.23205	16.156893	9.332925	0.889945	-5.460483	-10.463165	2.652441						-9.6	-5.3	1.5	8.5	17.1	25.1	26.7	23.9	16.5	6.9	-1.5	-7.1	8.6
1082	50.795242	69.101624	304.799988	-6.082687	-1.231705	6.893979	15.229478	24.769736	32.891681	34.414216	31.774741	23.813898	12.895596	2.473783	-3.912162	14.494213			-13.811591	-10.014404	-4.210892	2.000533	9.717146	17.632687	19.270215	15.968478	9.098994	0.591267	-5.722245	-10.794927	2.477105						-9.9	-5.6	1.3	8.6	17.2	25.3	26.8	23.9	16.5	6.7	-1.6	-7.4	8.5
1083	50.791779	69.448059	304.799988	-6.005532	-1.090728	6.983301	15.205591	24.753776	32.830183	34.394861	31.743312	23.793777	12.853281	2.474601	-3.882601	14.504485			-13.849375	-10.076636	-4.301606	1.825302	9.594226	17.505081	19.190747	15.862745	8.965162	0.429161	-5.826172	-10.854424	2.372018						-9.9	-5.6	1.3	8.5	17.2	25.2	26.8	23.8	16.4	6.6	-1.7	-7.4	8.4
1084	50.787376	69.794159	302.559631	-5.765339	-0.779775	7.19439	15.152981	24.659288	32.646256	34.263479	31.599088	23.687493	12.783889	2.504918	-3.730406	14.518022			-13.722683	-9.954902	-4.386761	1.583312	9.408796	17.285171	19.030768	15.794244	8.878263	0.315947	-5.84354	-10.782103	2.300543						-9.7	-5.4	1.4	8.4	17.0	25.0	26.6	23.7	16.3	6.5	-1.7	-7.3	8.4
1085	50.78204	70.140106	291.702332	-5.934745	-0.888853	7.158572	15.232677	24.587214	32.399719	34.0216	31.369664	23.575608	12.794187	2.56984	-3.813	14.422707			-13.927584	-10.138967	-4.388557	1.6471	9.375474	17.078732	18.730675	15.387255	8.60826	0.169369	-5.907642	-10.880951	2.146097						-9.9	-5.5	1.4	8.4	17.0	24.7	26.4	23.4	16.1	6.5	-1.7	-7.3	8.3
1086	50.775753	70.486481	308.610352	-5.756479	-0.815228	7.135616	15.070745	24.505272	32.500336	34.223354	31.542241	23.590037	12.741202	2.537422	-3.733936	14.461715			-13.562791	-9.86485	-4.4001	1.605348	9.34158	17.186671	18.950828	15.722002	8.84962	0.388448	-5.705707	-10.569974	2.328423						-9.7	-5.3	1.4	8.3	16.9	24.8	26.6	23.6	16.2	6.6	-1.6	-7.2	8.4
1087	50.768536	70.832214	330.174927	-5.847487	-0.936799	6.922975	14.919385	24.26787	32.251841	34.00576	31.347029	23.390951	12.597738	2.46339	-3.799712	14.298578			-13.540645	-9.924449	-4.489656	1.587109	9.335189	17.106724	18.885859	15.628794	8.817603	0.413884	-5.698022	-10.577098	2.295441						-9.7	-5.4	1.2	8.3	16.8	24.7	26.4	23.5	16.1	6.5	-1.6	-7.2	8.3
1088	50.760384	71.177979	362.162018	-5.861144	-1.076025	6.688556	14.612766	23.938861	31.966482	33.768311	31.140729	23.140106	12.399022	2.340245	-3.832297	14.102134			-13.663259	-10.135823	-4.804086	1.251516	9.015114	16.787184	18.63604	15.379028	8.563878	0.105272	-5.826655	-10.684454	2.05198						-9.8	-5.6	0.9	7.9	16.5	24.4	26.2	23.3	15.9	6.3	-1.7	-7.3	8.1
1089	50.751293	71.523651	362.713989	-5.640258	-0.636233	7.041469	14.864116	24.168115	32.13533	33.94996	31.304106	23.29296	12.567362	2.53574	-3.586824	14.332987			-13.579767	-9.974958	-4.738579	1.293983	9.05348	16.852452	18.679005	15.440203	8.608391	0.116173	-5.88801	-10.651755	2.100885						-9.6	-5.3	1.2	8.1	16.6	24.5	26.3	23.4	16.0	6.3	-1.7	-7.1	8.2
1090	50.741261	71.869232	416.373596	-5.822651	-1.214761	6.378314	14.265031	23.445885	31.460459	33.340392	30.718951	22.73762	12.148029	2.236744	-3.744938	13.82909			-13.021479	-9.653502	-4.580811	1.341685	9.169318	16.832037	18.597965	15.450552	8.956779	0.668462	-5.344456	-10.098365	2.359849						-9.4	-5.4	0.9	7.8	16.3	24.1	26.0	23.1	15.8	6.4	-1.6	-6.9	8.1
1091	50.730293	72.21463	460.520172	-5.988944	-1.43694	6.078916	13.919856	23.020991	31.035026	32.987543	30.356864	22.37381	11.85739	2.036415	-3.959536	13.523449			-13.829384	-10.394313	-5.199948	0.733953	8.677324	16.417391	18.205811	15.008904	8.34587	-0.11031	-6.043477	-10.856562	1.746272						-9.9	-5.9	0.4	7.3	15.8	23.7	25.6	22.7	15.4	5.9	-2.0	-7.4	7.6
1092	50.718395	72.559875	486.215515	-5.869395	-1.14676	6.179749	13.959438	23.035035	30.99219	32.980063	30.325714	22.305944	11.819741	2.111029	-3.801438	13.574276			-13.662629	-10.330406	-5.263788	0.692737	8.666798	16.441893	18.267189	15.003081	8.287545	-0.14932	-6.059475	-10.782501	1.75926						-9.8	-5.7	0.5	7.3	15.9	23.7	25.6	22.7	15.3	5.8	-2.0	-7.3	7.7
1093	50.705559	72.904968	476.034363	-5.547626	-0.569329	6.69519	14.441492	23.488806	31.318939	33.301283	30.622892	22.577896	12.082653	2.487329	-3.484629	13.951241			-13.816989	-10.453896	-5.292041	0.775247	8.822223	16.637074	18.467012	15.04192	8.196993	-0.393097	-6.384818	-11.054215	1.712118						-9.7	-5.5	0.7	7.6	16.2	24.0	25.9	22.8	15.4	5.8	-1.9	-7.3	7.8
1094	50.691799	73.249664	517.17926	-5.92484	-1.016189	6.188196	13.915969	22.945056	30.824648	32.876361	30.209186	22.150441	11.668834	2.110229	-3.922629	13.502105			-13.986534	-10.619951	-5.556353	0.3965	8.37285	16.185619	18.079128	14.646552	7.828115	-0.669437	-6.407306	-11.158731	1.425871						-10.0	-5.8	0.3	7.2	15.7	23.5	25.5	22.4	15.0	5.5	-2.1	-7.5	7.5
1095	50.677101	73.59436	502.305573	-5.787363	-0.697145	6.48868	14.228488	23.239957	31.061219	33.162899	30.449207	22.375719	11.857649	2.338584	-3.769309	13.745715			-14.149623	-10.794758	-5.649348	0.361271	8.375403	16.233719	18.171173	14.637639	7.747412	-0.812625	-6.567098	-11.38368	1.347457						-10.0	-5.7	0.4	7.3	15.8	23.6	25.7	22.5	15.1	5.5	-2.1	-7.6	7.5
1096	50.661472	73.938812	501.058624	-5.769906	-0.620219	6.546869	14.285966	23.2325	31.031487	33.209984	30.441295	22.382386	11.862889	2.404657	-3.751455	13.771371			-14.163655	-10.79137	-5.665984	0.361511	8.315101	16.161467	18.102219	14.512822	7.640919	-0.803387	-6.532067	-11.398535	1.311587						-10.0	-5.7	0.4	7.3	15.8	23.6	25.7	22.5	15.0	5.5	-2.1	-7.6	7.5
1097	50.644909	74.283142	523.950989	-5.835986	-0.764009	6.343032	14.061227	22.963523	30.814418	33.098636	30.257759	22.195573	11.659293	2.279552	-3.813544	13.604956			-13.86944	-10.576926	-5.626549	0.363757	8.31374	16.188018	18.198132	14.612573	7.77964	-0.600271	-6.293334	-11.158661	1.444223						-9.9	-5.7	0.4	7.2	15.6	23.5	25.6	22.4	15.0	5.5	-2.0	-7.5	7.5
1098	50.627419	74.627075	510.429565	-5.580094	-0.398528	6.641116	14.361422	23.211782	31.015828	33.352225	30.444003	22.399542	11.836417	2.553159	-3.542024	13.857904			-13.8215	-10.58648	-5.60254	0.507277	8.468201	16.361228	18.419734	14.725294	7.831658	-0.674325	-6.303248	-11.202123	1.510264						-9.7	-5.5	0.5	7.4	15.8	23.7	25.9	22.6	15.1	5.6	-1.9	-7.4	7.7
1099	50.609005	74.970795	479.679657	-5.237291	0.069617	7.099041	14.816649	23.59506	31.376093	33.741488	30.772738	22.747717	12.174287	2.963666	-3.20291	14.243013			-13.99997	-10.820197	-5.719176	0.555636	8.538772	16.464058	18.556581	14.760774	7.721787	-0.907963	-6.492598	-11.451715	1.433832						-9.6	-5.4	0.7	7.7	16.1	23.9	26.1	22.8	15.2	5.6	-1.8	-7.3	7.8
1100	50.589657	75.314301	505.555298	-5.469636	-0.174078	6.772318	14.482864	23.243348	31.107465	33.553398	30.536484	22.500068	11.934854	2.80926	-3.421091	13.989604			-14.323312	-10.97559	-5.938469	0.272241	8.074922	15.981459	18.130313	14.39064	7.331322	-1.099448	-6.573258	-11.583799	1.140585						-9.9	-5.6	0.4	7.4	15.7	23.5	25.8	22.5	14.9	5.4	-1.9	-7.5	7.6
1101	50.569393	75.657501	569.261169	-5.599385	-0.656521	6.093143	13.812471	22.534918	30.468566	32.979393	29.947468	21.927791	11.411349	2.519513	-3.356674	13.506836			-13.601938	-10.351545	-5.609396	0.54608	8.533719	16.436285	18.522275	14.934547	7.956797	-0.221875	-5.9705	-10.69681	1.70647						-9.6	-5.5	0.2	7.2	15.5	23.5	25.8	22.4	14.9	5.6	-1.7	-7.0	7.6
1102	50.548203	76.000397	686.205322	-6.512382	-2.443749	4.200455	12.136862	20.742761	28.762421	31.489709	28.501951	20.529993	10.042246	1.342792	-4.371156	12.035159			-13.561639	-10.785916	-6.104374	-0.124706	7.600614	15.307755	17.510601	14.168885	7.600964	-0.419596	-5.649856	-10.759106	1.231969						-10.0	-6.6	-1.0	6.0	14.2	22.0	24.5	21.3	14.1	4.8	-2.2	-7.6	6.6
1103	50.526089	76.343018	478.669769	-4.540194	0.609893	7.23849	15.039213	23.772836	31.52328	34.023276	30.903669	22.913491	12.252744	3.544912	-2.488286	14.56611			-13.792439	-10.726196	-5.893569	0.805502	9.205591	17.223499	19.380034	15.686577	8.668979	-0.242365	-6.030771	-11.184336	1.925042						-9.2	-5.1	0.7	7.9	16.5	24.4	26.7	23.3	15.8	6.0	-1.2	-6.8	8.2
1104	50.503056	76.685364	341.873962	-3.763862	1.664799	8.456644	16.342955	25.098184	32.827043	35.357429	32.174565	24.150581	13.318268	4.535131	-1.684399	15.706445			-13.943996	-10.803019	-5.638439	1.363177	9.937852	18.039867	20.348351	16.546204	9.168411	0.016283	-6.006523	-11.331516	2.308054						-8.9	-4.6	1.4	8.9	17.5	25.4	27.9	24.4	16.7	6.7	-0.7	-6.5	9.0
1105	50.479103	77.027313	267.205872	-3.598846	2.109055	9.025406	16.935837	25.735355	33.494559	36.087262	32.855138	24.780229	13.809464	4.937107	-1.607472	16.213591			-14.697991	-11.294527	-5.801696	1.284528	9.64317	17.806587	20.234896	16.177504	8.298435	-0.881161	-6.62319	-12.122288	1.835356						-9.1	-4.6	1.6	9.1	17.7	25.7	28.2	24.5	16.5	6.5	-0.8	-6.9	9.0
1106	50.454243	77.368896	328.622253	-4.542181	0.985164	8.079075	16.001945	24.881483	32.741768	35.455792	32.199347	24.049274	13.00475	4.083079	-2.310416	15.385756			-14.038008	-10.456897	-5.066129	1.311234	9.819114	17.882247	20.307894	16.376183	8.865283	-0.062749	-5.804801	-11.28183	2.320962						-9.3	-4.7	1.5	8.7	17.4	25.3	27.9	24.3	16.5	6.5	-0.9	-6.8	8.9
1107	50.428459	77.710205	282.637451	-4.099639	1.580319	8.695554	16.629933	25.517559	33.34614	36.061587	32.753628	24.570461	13.431888	4.53162	-1.970525	15.92071			-14.091661	-10.580886	-5.06595	1.576545	10.239991	18.334292	20.795851	16.883907	9.29141	0.144197	-5.96559	-11.491378	2.505894						-9.1	-4.5	1.8	9.1	17.9	25.8	28.4	24.8	16.9	6.8	-0.7	-6.7	9.2
1108	50.40176	78.051147	268.476715	-4.40973	1.342341	8.685323	16.649705	25.596063	33.45245	36.222506	32.886561	24.644305	13.420841	4.390596	-2.327987	15.879415			-14.305323	-10.706849	-5.149983	1.404908	10.05358	18.199219	20.756583	16.830452	9.096433	-0.100653	-6.05567	-11.64447	2.364852						-9.4	-4.7	1.8	9.0	17.8	25.8	28.5	24.9	16.9	6.7	-0.8	-7.0	9.1
1109	50.374157	78.391693	234.760986	-4.320256	1.551914	9.002573	16.983735	25.977695	33.82833	36.633811	33.261185	24.975787	13.655715	4.532084	-2.296182	16.148866			-14.41818	-10.780818	-5.18381	1.477067	10.16587	18.350984	21.002396	16.984259	9.049182	-0.240582	-6.190543	-11.798101	2.368144						-9.4	-4.6	1.9	9.2	18.1	26.1	28.8	25.1	17.0	6.7	-0.8	-7.0	9.3
[truncated: 3,460 more rows]
