# Supplementary material for: Assessment of bioclimatic change in Kazakhstan, end 20th—middle 21st centuries, according to the PRECIS prediction
Source: PLoS One. 2020 Oct 2;15(10):e0239514. doi: 10.1371/journal.pone.0239514 (PMC7531827; doi:10.1371/journal.pone.0239514)
Supplement: S4 Table — (ODS) [file pone.0239514.s007.ods]

## Sheet: Three_periods
								1980-2004								2010-2034								2035- 2059
OBJECTID *	latitude	longitude	height		Continentality	Macrobioclimates	Variants	Bioclimates	Thermotypes	Ombrotypes	Isobioclimates		Continentality	Macrobioclimates	Variants	Bioclimates	Thermotypes	Ombrotypes	Isobioclimates		Continentality	Macrobioclimates	Variants	Bioclimates	Thermotypes	Ombrotypes	Isobioclimates
1	55.197544	68.827576	121.9		Continental, EuContinental, weak	TEMPLA	Stp	TECO	Ste	Shu	TECOSteShu		Continental, EuContinental, weak	TEMPLA	Stp	TEXE	Ste	Sec	TEXESteSec		Continental, EuContinental, weak	MEDITE	Stp	MEPC	Sme	Sec	MEPCSmeSec
2	55.194782	69.207062	121.9		Continental, EuContinental, weak	TEMPLA	Stp	TECO	Ste	Shu	TECOSteShu		Continental, EuContinental, weak	TEMPLA	Stp	TEXE	Ste	Shu	TEXESteShu		Continental, EuContinental, weak	MEDITE	Stp	MEPC	Sme	Sec	MEPCSmeSec
3	55.19099	69.586456	121.9		Continental, EuContinental, weak	TEMPLA	Stp	TECO	Ste	Shu	TECOSteShu		Continental, EuContinental, weak	TEMPLA	Stp	TEXE	Ste	Shu	TEXESteShu		Continental, EuContinental, weak	MEDITE	Stp	MEPC	Sme	Sec	MEPCSmeSec
4	55.186165	69.965637	104.3		Continental, EuContinental, weak	TEMPLA	Stp	TEXE	Ste	Shu	TEXESteShu		Continental, EuContinental, weak	TEMPLA	Stp	TEXE	Ste	Sec	TEXESteSec		Continental, EuContinental, strong	MEDITE	Stp	MEPC	Sme	Sec	MEPCSmeSec
5	55.180317	70.344696	92.8		Continental, EuContinental, weak	TEMPLA	Stp	TEXE	Ste	Sec	TEXESteSec		Continental, EuContinental, weak	TEMPLA	Stp	TEXE	Ste	Sec	TEXESteSec		Continental, EuContinental, strong	MEDITE	Stp	MEPC	Sme	Sec	MEPCSmeSec
6	55.173431	70.723846	92.9		Continental, EuContinental, weak	TEMPLA	Stp	TEXE	Ste	Sec	TEXESteSec		Continental, EuContinental, weak	TEMPLA	Stp	TEXE	Ste	Sec	TEXESteSec		Continental, EuContinental, strong	MEDITE	Stp	MEPC	Sme	Sec	MEPCSmeSec
7	54.979279	68.447174	121.9		Continental, EuContinental, weak	TEMPLA	Stp	TEXE	Ste	Sec	TEXESteSec		Continental, EuContinental, weak	TEMPLA	Stp	TEXE	Ste	Sec	TEXESteSec		Continental, EuContinental, weak	MEDITE	Stp	MEPC	Sme	Sec	MEPCSmeSec
8	54.977558	68.823761	121.9		Continental, EuContinental, weak	TEMPLA	Stp	TEXE	Ste	Sec	TEXESteSec		Continental, EuContinental, weak	TEMPLA	Stp	TEXE	Ste	Sec	TEXESteSec		Continental, EuContinental, weak	MEDITE	Stp	MEPC	Sme	Sec	MEPCSmeSec
9	54.974812	69.201233	121.9		Continental, EuContinental, weak	TEMPLA	Stp	TEXE	Ste	Shu	TEXESteShu		Continental, EuContinental, weak	TEMPLA	Stp	TEXE	Ste	Sec	TEXESteSec		Continental, EuContinental, weak	MEDITE	Stp	MEPC	Sme	Sec	MEPCSmeSec
10	54.971035	69.578674	121.9		Continental, EuContinental, weak	TEMPLA	Stp	TEXE	Ste	Shu	TEXESteShu		Continental, EuContinental, weak	TEMPLA	Stp	TEXE	Ste	Sec	TEXESteSec		Continental, EuContinental, weak	MEDITE	Stp	MEPC	Sme	Sec	MEPCSmeSec
11	54.966236	69.956055	115.5		Continental, EuContinental, weak	TEMPLA	Stp	TEXE	Ste	Shu	TEXESteShu		Continental, EuContinental, weak	TEMPLA	Stp	TEXE	Ste	Sec	TEXESteSec		Continental, EuContinental, weak	MEDITE	Stp	MEPC	Sme	Sec	MEPCSmeSec
12	54.960411	70.333374	111.2		Continental, EuContinental, weak	TEMPLA	Stp	TEXE	Ste	Sec	TEXESteSec		Continental, EuContinental, weak	TEMPLA	Stp	TEXE	Ste	Sec	TEXESteSec		Continental, EuContinental, strong	MEDITE	Stp	MEPC	Sme	Sec	MEPCSmeSec
13	54.953564	70.710724	112.1		Continental, EuContinental, weak	TEMPLA	Stp	TEXE	Ste	Shu	TEXESteShu		Continental, EuContinental, weak	TEMPLA	Stp	TEXE	Ste	Sec	TEXESteSec		Continental, EuContinental, strong	MEDITE	Stp	MEPC	Sme	Sec	MEPCSmeSec
14	54.755947	66.940948	136.5		Continental, EuContinental, weak	TEMPLA	Stp	TEXE	Ste	Sec	TEXESteSec		Continental, EuContinental, weak	TEMPLA	Stp	TEXE	Ste	Sec	TEXESteSec		Continental, EuContinental, weak	MEDITE	Stp	MEPC	Sme	Sec	MEPCSmeSec
15	54.758312	67.317017	143.1		Continental, EuContinental, weak	TEMPLA	Stp	TEXE	Ste	Sec	TEXESteSec		Continental, EuContinental, weak	TEMPLA	Stp	TEXE	Ste	Sec	TEXESteSec		Continental, EuContinental, weak	MEDITE	Stp	MEPC	Sme	Sec	MEPCSmeSec
16	54.759651	67.690979	137.6		Continental, EuContinental, weak	TEMPLA	Stp	TEXE	Ste	Sec	TEXESteSec		Continental, EuContinental, weak	TEMPLA	Stp	TEXE	Ste	Sec	TEXESteSec		Continental, EuContinental, weak	MEDITE	Stp	MEPC	Sme	Sec	MEPCSmeSec
17	54.759983	68.062561	128.7		Continental, EuContinental, weak	TEMPLA	Stp	TEXE	Ste	Sec	TEXESteSec		Continental, EuContinental, weak	TEMPLA	Stp	TEXE	Ste	Sec	TEXESteSec		Continental, EuContinental, weak	MEDITE	Stp	MEPC	Sme	Sec	MEPCSmeSec
18	54.759285	68.445007	121.9		Continental, EuContinental, weak	TEMPLA	Stp	TEXE	Ste	Sec	TEXESteSec		Continental, EuContinental, weak	TEMPLA	Stp	TEXE	Ste	Sec	TEXESteSec		Continental, EuContinental, weak	MEDITE	Stp	MEPC	Sme	Sec	MEPCSmeSec
19	54.757572	68.819489	121.9		Continental, EuContinental, weak	TEMPLA	Stp	TEXE	Ste	Sec	TEXESteSec		Continental, EuContinental, weak	TEMPLA	Stp	TEXE	Ste	Sec	TEXESteSec		Continental, EuContinental, weak	MEDITE	Stp	MEPC	Sme	Sec	MEPCSmeSec
20	54.754833	69.195679	121.9		Continental, EuContinental, weak	TEMPLA	Stp	TEXE	Ste	Sec	TEXESteSec		Continental, EuContinental, weak	TEMPLA	Stp	TEXE	Ste	Sec	TEXESteSec		Continental, EuContinental, weak	MEDITE	Stp	MEPC	Sme	Sec	MEPCSmeSec
21	54.75108	69.570862	121.9		Continental, EuContinental, weak	TEMPLA	Stp	TEXE	Ste	Sec	TEXESteSec		Continental, EuContinental, weak	TEMPLA	Stp	TEXE	Ste	Sec	TEXESteSec		Continental, EuContinental, weak	MEDITE	Stp	MEPC	Sme	Sec	MEPCSmeSec
22	54.746307	69.946533	121.9		Continental, EuContinental, weak	TEMPLA	Stp	TEXE	Ste	Sec	TEXESteSec		Continental, EuContinental, weak	TEMPLA	Stp	TEXE	Ste	Sec	TEXESteSec		Continental, EuContinental, strong	MEDITE	Stp	MEPC	Sme	Sec	MEPCSmeSec
23	54.740505	70.322388	121.9		Continental, EuContinental, weak	TEMPLA	Stp	TEXE	Ste	Sec	TEXESteSec		Continental, EuContinental, weak	TEMPLA	Stp	TEXE	Ste	Sec	TEXESteSec		Continental, EuContinental, strong	MEDITE	Stp	MEPC	Sme	Sec	MEPCSmeSec
24	54.733692	70.697693	121.9		Continental, EuContinental, weak	TEMPLA	Stp	TEXE	Ste	Sec	TEXESteSec		Continental, EuContinental, weak	TEMPLA	Stp	TEXE	Ste	Sec	TEXESteSec		Continental, EuContinental, strong	MEDITE	Stp	MEPC	Sme	Sec	MEPCSmeSec
25	54.725864	71.072876	122.0		Continental, EuContinental, weak	TEMPLA	Stp	TEXE	Ste	Sec	TEXESteSec		Continental, EuContinental, weak	TEMPLA	Stp	TEXE	Ste	Sec	TEXESteSec		Continental, EuContinental, strong	MEDITE	Stp	MEPC	Sme	Sec	MEPCSmeSec
26	54.516407	65.45108	152.4		Continental, EuContinental, weak	TEMPLA	Stp	TEXE	Ste	Sec	TEXESteSec		Continental, EuContinental, weak	TEMPLA	Stp	TEXE	Ste	Sec	TEXESteSec		Continental, EuContinental, weak	MEDITE	Stp	MEPC	Sme	Sec	MEPCSmeSec
27	54.522816	65.824524	151.4		Continental, EuContinental, weak	TEMPLA	Stp	TEXE	Ste	Sec	TEXESteSec		Continental, EuContinental, weak	TEMPLA	Stp	TEXE	Ste	Sec	TEXESteSec		Continental, EuContinental, weak	MEDITE	Stp	MEPC	Sme	Sec	MEPCSmeSec
28	54.52821	66.19809	151.8		Continental, EuContinental, weak	TEMPLA	Stp	TEXE	Ste	Sec	TEXESteSec		Continental, EuContinental, weak	TEMPLA	Stp	TEXE	Ste	Sec	TEXESteSec		Continental, EuContinental, weak	MEDITE	Stp	MEPC	Sme	Sec	MEPCSmeSec
29	54.532597	66.572083	152.4		Continental, EuContinental, weak	TEMPLA	Stp	TEXE	Ste	Sec	TEXESteSec		Continental, EuContinental, weak	TEMPLA	Stp	TEXE	Ste	Sec	TEXESteSec		Continental, EuContinental, weak	MEDITE	Stp	MEPC	Sme	Sec	MEPCSmeSec
30	54.535965	66.94574	146.8		Continental, EuContinental, weak	TEMPLA	Stp	TEXE	Ste	Sec	TEXESteSec		Continental, EuContinental, weak	TEMPLA	Stp	TEXE	Ste	Sec	TEXESteSec		Continental, EuContinental, weak	MEDITE	Stp	MEPC	Sme	Sec	MEPCSmeSec
31	54.538319	67.319885	148.7		Continental, EuContinental, weak	TEMPLA	Stp	TEXE	Ste	Sec	TEXESteSec		Continental, EuContinental, weak	TEMPLA	Stp	TEXE	Ste	Sec	TEXESteSec		Continental, EuContinental, weak	MEDITE	Stp	MEPC	Sme	Sec	MEPCSmeSec
32	54.539654	67.69162	147.9		Continental, EuContinental, weak	TEMPLA	Stp	TEXE	Ste	Sec	TEXESteSec		Continental, EuContinental, weak	TEMPLA	Stp	TEXE	Ste	Sec	TEXESteSec		Continental, EuContinental, weak	MEDITE	Stp	MEPC	Sme	Sec	MEPCSmeSec
33	54.539978	68.074005	135.5		Continental, EuContinental, weak	TEMPLA	Stp	TEXE	Ste	Sec	TEXESteSec		Continental, EuContinental, weak	TEMPLA	Stp	TEXE	Ste	Sec	TEXESteSec		Continental, EuContinental, weak	MEDITE	Stp	MEPC	Sme	Sec	MEPCSmeSec
34	54.539291	68.442352	124.1		Continental, EuContinental, weak	TEMPLA	Stp	TEXE	Ste	Sec	TEXESteSec		Continental, EuContinental, weak	TEMPLA	Stp	TEXE	Ste	Sec	TEXESteSec		Continental, EuContinental, weak	MEDITE	Stp	MEPC	Sme	Sec	MEPCSmeSec
35	54.537582	68.815887	121.9		Continental, EuContinental, weak	TEMPLA	Stp	TEXE	Ste	Sec	TEXESteSec		Continental, EuContinental, weak	TEMPLA	Stp	TEXE	Ste	Sec	TEXESteSec		Continental, EuContinental, weak	MEDITE	Stp	MEPC	Sme	Sec	MEPCSmeSec
36	54.534863	69.189606	121.9		Continental, EuContinental, weak	TEMPLA	Stp	TEXE	Ste	Sec	TEXESteSec		Continental, EuContinental, weak	TEMPLA	Stp	TEXE	Ste	Sec	TEXESteSec		Continental, EuContinental, weak	MEDITE	Stp	MEPC	Sme	Sec	MEPCSmeSec
37	54.531124	69.563599	121.9		Continental, EuContinental, weak	TEMPLA	Stp	TEXE	Ste	Sec	TEXESteSec		Continental, EuContinental, weak	TEMPLA	Stp	TEXE	Ste	Sec	TEXESteSec		Continental, EuContinental, weak	MEDITE	Stp	MEPC	Sme	Sec	MEPCSmeSec
38	54.526371	69.937653	121.9		Continental, EuContinental, weak	TEMPLA	Stp	TEXE	Ste	Sec	TEXESteSec		Continental, EuContinental, weak	TEMPLA	Stp	TEXE	Ste	Sec	TEXESteSec		Continental, EuContinental, strong	MEDITE	Stp	MEPC	Sme	Sec	MEPCSmeSec
39	54.520603	70.31131	121.9		Continental, EuContinental, weak	TEMPLA	Stp	TEXE	Ste	Sec	TEXESteSec		Continental, EuContinental, weak	TEMPLA	Stp	TEXE	Ste	Sec	TEXESteSec		Continental, EuContinental, strong	MEDITE	Stp	MEPC	Sme	Sec	MEPCSmeSec
40	54.513821	70.684906	121.9		Continental, EuContinental, weak	TEMPLA	Stp	TEXE	Ste	Sec	TEXESteSec		Continental, EuContinental, weak	TEMPLA	Stp	TEXE	Ste	Sec	TEXESteSec		Continental, EuContinental, strong	MEDITE	Stp	MEPC	Sme	Sec	MEPCSmeSec
41	54.506027	71.058319	121.9		Continental, EuContinental, weak	TEMPLA	Stp	TEXE	Ste	Sec	TEXESteSec		Continental, EuContinental, strong	TEMPLA	Stp	TEXE	Ste	Sec	TEXESteSec		Continental, EuContinental, strong	MEDITE	Stp	MEPC	Sme	Sec	MEPCSmeSec
42	54.291103	76.263977	91.4		Continental, EuContinental, strong	TEMPLA	Stp	TEXE	Ste	Sec	TEXESteSec		Continental, EuContinental, strong	MEDITE	Stp	MEPC	Sme	Sec	MEPCSmeSec		Continental, EuContinental, strong	MEDITE	Stp	MEXC	Sme	Sar	MEXCSmeSar
43	54.26825	76.633484	91.5		Continental, EuContinental, strong	TEMPLA	Stp	TEXE	Ste	Sec	TEXESteSec		Continental, EuContinental, strong	MEDITE	Stp	MEPC	Sme	Sec	MEPCSmeSec		Continental, EuContinental, strong	MEDITE	Stp	MEXC	Sme	Sar	MEXCSmeSar
44	54.26091	63.976929	171.8		Continental, EuContinental, weak	TEMPLA	Stp	TEXE	Ste	Sec	TEXESteSec		Continental, EuContinental, weak	TEMPLA	Stp	TEXE	Ste	Sec	TEXESteSec		Continental, EuContinental, weak	MEDITE	Stp	MEPC	Sme	Sec	MEPCSmeSec
45	54.27132	64.348206	145.6		Continental, EuContinental, weak	TEMPLA	Stp	TEXE	Ste	Sec	TEXESteSec		Continental, EuContinental, weak	TEMPLA	Stp	TEXE	Ste	Sec	TEXESteSec		Continental, EuContinental, weak	MEDITE	Stp	MEXC	Sme	Sar	MEXCSmeSar
46	54.28072	64.719604	150.5		Continental, EuContinental, weak	TEMPLA	Stp	TEXE	Ste	Sec	TEXESteSec		Continental, EuContinental, weak	TEMPLA	Stp	TEXE	Ste	Sec	TEXESteSec		Continental, EuContinental, weak	MEDITE	Stp	MEPC	Sme	Sec	MEPCSmeSec
47	54.28912	65.091217	152.2		Continental, EuContinental, weak	TEMPLA	Stp	TEXE	Ste	Sec	TEXESteSec		Continental, EuContinental, weak	TEMPLA	Stp	TEXE	Ste	Sec	TEXESteSec		Continental, EuContinental, weak	MEDITE	Stp	MEPC	Sme	Sec	MEPCSmeSec
48	54.296509	65.462952	152.4		Continental, EuContinental, weak	TEMPLA	Stp	TEXE	Ste	Sec	TEXESteSec		Continental, EuContinental, weak	TEMPLA	Stp	TEXE	Ste	Sec	TEXESteSec		Continental, EuContinental, weak	MEDITE	Stp	MEPC	Sme	Sec	MEPCSmeSec
49	54.302898	65.834991	152.4		Continental, EuContinental, weak	TEMPLA	Stp	TEXE	Ste	Sec	TEXESteSec		Continental, EuContinental, weak	TEMPLA	Stp	TEXE	Ste	Sec	TEXESteSec		Continental, EuContinental, weak	MEDITE	Stp	MEPC	Sme	Sec	MEPCSmeSec
50	54.30827	66.206909	152.4		Continental, EuContinental, weak	TEMPLA	Stp	TEXE	Ste	Sec	TEXESteSec		Continental, EuContinental, weak	TEMPLA	Stp	TEXE	Ste	Sec	TEXESteSec		Continental, EuContinental, weak	MEDITE	Stp	MEPC	Sme	Sec	MEPCSmeSec
51	54.31263	66.578949	152.4		Continental, EuContinental, weak	TEMPLA	Stp	TEXE	Ste	Sec	TEXESteSec		Continental, EuContinental, weak	TEMPLA	Stp	TEXE	Ste	Sec	TEXESteSec		Continental, EuContinental, weak	MEDITE	Stp	MEPC	Sme	Sec	MEPCSmeSec
52	54.315979	66.950775	152.4		Continental, EuContinental, weak	TEMPLA	Stp	TEXE	Ste	Sec	TEXESteSec		Continental, EuContinental, weak	TEMPLA	Stp	TEXE	Ste	Sec	TEXESteSec		Continental, EuContinental, weak	MEDITE	Stp	MEPC	Sme	Sec	MEPCSmeSec
53	54.318325	67.323059	152.4		Continental, EuContinental, weak	TEMPLA	Stp	TEXE	Ste	Sec	TEXESteSec		Continental, EuContinental, weak	TEMPLA	Stp	TEXE	Ste	Sec	TEXESteSec		Continental, EuContinental, weak	MEDITE	Stp	MEPC	Sme	Sec	MEPCSmeSec
54	54.319656	67.694824	147.9		Continental, EuContinental, weak	TEMPLA	Stp	TEXE	Ste	Sec	TEXESteSec		Continental, EuContinental, weak	TEMPLA	Stp	TEXE	Ste	Sec	TEXESteSec		Continental, EuContinental, weak	MEDITE	Stp	MEPC	Sme	Sec	MEPCSmeSec
55	54.319977	68.074005	137.5		Continental, EuContinental, weak	TEMPLA	Stp	TEXE	Ste	Sec	TEXESteSec		Continental, EuContinental, weak	TEMPLA	Stp	TEXE	Ste	Sec	TEXESteSec		Continental, EuContinental, weak	MEDITE	Stp	MEPC	Sme	Sec	MEPCSmeSec
56	54.319286	68.44101	128.6		Continental, EuContinental, weak	TEMPLA	Stp	TEXE	Ste	Sec	TEXESteSec		Continental, EuContinental, weak	TEMPLA	Stp	TEXE	Ste	Sec	TEXESteSec		Continental, EuContinental, weak	MEDITE	Stp	MEPC	Sme	Sec	MEPCSmeSec
57	54.317589	68.812042	123.1		Continental, EuContinental, weak	TEMPLA	Stp	TEXE	Ste	Sec	TEXESteSec		Continental, EuContinental, weak	TEMPLA	Stp	TEXE	Ste	Sec	TEXESteSec		Continental, EuContinental, weak	MEDITE	Stp	MEPC	Sme	Sec	MEPCSmeSec
58	54.314877	69.184479	121.9		Continental, EuContinental, weak	TEMPLA	Stp	TEXE	Ste	Sec	TEXESteSec		Continental, EuContinental, weak	TEMPLA	Stp	TEXE	Ste	Sec	TEXESteSec		Continental, EuContinental, weak	MEDITE	Stp	MEPC	Sme	Sec	MEPCSmeSec
59	54.311161	69.556458	121.9		Continental, EuContinental, weak	TEMPLA	Stp	TEXE	Ste	Sec	TEXESteSec		Continental, EuContinental, weak	TEMPLA	Stp	TEXE	Ste	Sec	TEXESteSec		Continental, EuContinental, weak	MEDITE	Stp	MEPC	Sme	Sec	MEPCSmeSec
60	54.306431	69.928436	121.9		Continental, EuContinental, weak	TEMPLA	Stp	TEXE	Ste	Sec	TEXESteSec		Continental, EuContinental, weak	TEMPLA	Stp	TEXE	Ste	Sec	TEXESteSec		Continental, EuContinental, weak	MEDITE	Stp	MEPC	Sme	Sec	MEPCSmeSec
61	54.30069	70.300262	121.9		Continental, EuContinental, weak	TEMPLA	Stp	TEXE	Ste	Sec	TEXESteSec		Continental, EuContinental, weak	TEMPLA	Stp	TEXE	Ste	Sec	TEXESteSec		Continental, EuContinental, strong	MEDITE	Stp	MEPC	Sme	Sec	MEPCSmeSec
62	54.293934	70.672333	120.2		Continental, EuContinental, weak	TEMPLA	Stp	TEXE	Ste	Sec	TEXESteSec		Continental, EuContinental, weak	MEDITE	Stp	MEPC	Sme	Sec	MEPCSmeSec		Continental, EuContinental, strong	MEDITE	Stp	MEPC	Sme	Sec	MEPCSmeSec
63	54.25687	72.158081	144.0		Continental, EuContinental, weak	TEMPLA	Stp	TEXE	Ste	Sec	TEXESteSec		Continental, EuContinental, strong	MEDITE	Stp	MEPC	Sme	Sec	MEPCSmeSec		Continental, EuContinental, strong	MEDITE	Stp	MEPC	Sme	Sec	MEPCSmeSec
64	54.094025	75.857208	98.3		Continental, EuContinental, strong	TEMPLA	Stp	TEXE	Ste	Sec	TEXESteSec		Continental, EuContinental, strong	MEDITE	Stp	MEPC	Sme	Sec	MEPCSmeSec		Continental, EuContinental, strong	MEDITE	Stp	MEXC	Sme	Sar	MEXCSmeSar
65	54.072262	76.225403	99.5		Continental, EuContinental, strong	TEMPLA	Stp	TEXE	Ste	Sec	TEXESteSec		Continental, EuContinental, strong	MEDITE	Stp	MEPC	Sme	Sec	MEPCSmeSec		Continental, EuContinental, strong	MEDITE	Stp	MEXC	Sme	Sar	MEXCSmeSar
66	53.922352	61.04715	220.1		Continental, EuContinental, weak	TEMPLA	Stp	TEXE	Ste	Sec	TEXESteSec		Continental, EuContinental, weak	TEMPLA	Stp	TEXE	Ste	Sec	TEXESteSec		Continental, EuContinental, weak	MEDITE	Stp	MEPC	Sme	Sec	MEPCSmeSec
67	53.940697	61.414886	201.5		Continental, EuContinental, weak	TEMPLA	Stp	TEXE	Ste	Sec	TEXESteSec		Continental, EuContinental, weak	TEMPLA	Stp	TEXE	Ste	Sec	TEXESteSec		Continental, EuContinental, weak	MEDITE	Stp	MEXC	Sme	Sar	MEXCSmeSar
68	53.958042	61.782806	188.2		Continental, EuContinental, weak	TEMPLA	Stp	TEXE	Ste	Sec	TEXESteSec		Continental, EuContinental, weak	TEMPLA	Stp	TEXE	Ste	Sec	TEXESteSec		Continental, EuContinental, weak	MEDITE	Stp	MEXC	Sme	Sar	MEXCSmeSar
69	53.974388	62.151062	182.9		Continental, EuContinental, weak	TEMPLA	Stp	TEXE	Ste	Sec	TEXESteSec		Continental, EuContinental, weak	TEMPLA	Stp	TEXE	Ste	Sec	TEXESteSec		Continental, EuContinental, weak	MEDITE	Stp	MEXC	Sme	Sar	MEXCSmeSar
70	54.004108	62.888306	181.3		Continental, EuContinental, weak	TEMPLA	Stp	TEXE	Ste	Sec	TEXESteSec		Continental, EuContinental, weak	TEMPLA	Stp	TEXE	Ste	Sec	TEXESteSec		Continental, EuContinental, weak	MEDITE	Stp	MEXC	Sme	Sar	MEXCSmeSar
71	54.01746	63.257233	179.6		Continental, EuContinental, weak	TEMPLA	Stp	TEXE	Ste	Sec	TEXESteSec		Continental, EuContinental, weak	TEMPLA	Stp	TEXE	Ste	Sec	TEXESteSec		Continental, EuContinental, weak	MEDITE	Stp	MEXC	Sme	Sar	MEXCSmeSar
72	54.029827	63.626465	164.7		Continental, EuContinental, weak	TEMPLA	Stp	TEXE	Ste	Sec	TEXESteSec		Continental, EuContinental, weak	MEDITE	Stp	MEPC	Sme	Sec	MEPCSmeSec		Continental, EuContinental, weak	MEDITE	Stp	MEPC	Sme	Sec	MEPCSmeSec
73	54.041187	63.995758	176.3		Continental, EuContinental, weak	TEMPLA	Stp	TEXE	Ste	Sec	TEXESteSec		Continental, EuContinental, weak	TEMPLA	Stp	TEXE	Ste	Sec	TEXESteSec		Continental, EuContinental, weak	MEDITE	Stp	MEPC	Sme	Sec	MEPCSmeSec
74	54.051552	64.365417	148.5		Continental, EuContinental, weak	TEMPLA	Stp	TEXE	Ste	Sec	TEXESteSec		Continental, EuContinental, weak	MEDITE	Stp	MEPC	Sme	Sec	MEPCSmeSec		Continental, EuContinental, weak	MEDITE	Stp	MEPC	Sme	Sec	MEPCSmeSec
75	54.060909	64.734985	146.3		Continental, EuContinental, weak	TEMPLA	Stp	TEXE	Ste	Sec	TEXESteSec		Continental, EuContinental, weak	MEDITE	Stp	MEPC	Sme	Sec	MEPCSmeSec		Continental, EuContinental, weak	MEDITE	Stp	MEXC	Sme	Sar	MEXCSmeSar
76	54.069271	65.105042	157.4		Continental, EuContinental, weak	TEMPLA	Stp	TEXE	Ste	Sec	TEXESteSec		Continental, EuContinental, weak	TEMPLA	Stp	TEXE	Ste	Sec	TEXESteSec		Continental, EuContinental, weak	MEDITE	Stp	MEPC	Sme	Sec	MEPCSmeSec
77	54.07663	65.47525	160.1		Continental, EuContinental, weak	TEMPLA	Stp	TEXE	Ste	Sec	TEXESteSec		Continental, EuContinental, weak	MEDITE	Stp	MEPC	Sme	Sec	MEPCSmeSec		Continental, EuContinental, weak	MEDITE	Stp	MEPC	Sme	Sec	MEPCSmeSec
78	54.082977	65.845245	159.5		Continental, EuContinental, weak	TEMPLA	Stp	TEXE	Ste	Sec	TEXESteSec		Continental, EuContinental, weak	MEDITE	Stp	MEPC	Sme	Sec	MEPCSmeSec		Continental, EuContinental, weak	MEDITE	Stp	MEPC	Sme	Sec	MEPCSmeSec
79	54.088322	66.215332	159.1		Continental, EuContinental, weak	TEMPLA	Stp	TEXE	Ste	Sec	TEXESteSec		Continental, EuContinental, weak	TEMPLA	Stp	TEXE	Ste	Sec	TEXESteSec		Continental, EuContinental, weak	MEDITE	Stp	MEPC	Sme	Sec	MEPCSmeSec
80	54.092659	66.585297	158.6		Continental, EuContinental, weak	TEMPLA	Stp	TEXE	Ste	Sec	TEXESteSec		Continental, EuContinental, weak	TEMPLA	Stp	TEXE	Ste	Sec	TEXESteSec		Continental, EuContinental, weak	MEDITE	Stp	MEPC	Sme	Sec	MEPCSmeSec
81	54.096001	66.955811	158.4		Continental, EuContinental, weak	TEMPLA	Stp	TEXE	Ste	Sec	TEXESteSec		Continental, EuContinental, weak	TEMPLA	Stp	TEXE	Ste	Sec	TEXESteSec		Continental, EuContinental, weak	MEDITE	Stp	MEPC	Sme	Sec	MEPCSmeSec
82	54.098331	67.326233	157.3		Continental, EuContinental, weak	TEMPLA	Stp	TEXE	Ste	Sec	TEXESteSec		Continental, EuContinental, weak	MEDITE	Stp	MEPC	Sme	Sec	MEPCSmeSec		Continental, EuContinental, weak	MEDITE	Stp	MEPC	Sme	Sec	MEPCSmeSec
83	54.099655	67.695465	145.4		Continental, EuContinental, weak	TEMPLA	Stp	TEXE	Ste	Sec	TEXESteSec		Continental, EuContinental, weak	MEDITE	Stp	MEPC	Sme	Sec	MEPCSmeSec		Continental, EuContinental, weak	MEDITE	Stp	MEPC	Sme	Sec	MEPCSmeSec
84	54.099976	68.074005	149.0		Continental, EuContinental, weak	TEMPLA	Stp	TEXE	Ste	Sec	TEXESteSec		Continental, EuContinental, weak	TEMPLA	Stp	TEXE	Ste	Sec	TEXESteSec		Continental, EuContinental, weak	MEDITE	Stp	MEPC	Sme	Sec	MEPCSmeSec
85	54.099297	68.437469	149.1		Continental, EuContinental, weak	TEMPLA	Stp	TEXE	Ste	Sec	TEXESteSec		Continental, EuContinental, weak	TEMPLA	Stp	TEXE	Ste	Sec	TEXESteSec		Continental, EuContinental, weak	MEDITE	Stp	MEPC	Sme	Sec	MEPCSmeSec
86	54.097607	68.807953	139.0		Continental, EuContinental, weak	TEMPLA	Stp	TEXE	Ste	Sec	TEXESteSec		Continental, EuContinental, weak	MEDITE	Stp	MEPC	Sme	Sec	MEPCSmeSec		Continental, EuContinental, weak	MEDITE	Stp	MEPC	Sme	Sec	MEPCSmeSec
87	54.09491	69.178528	130.7		Continental, EuContinental, weak	TEMPLA	Stp	TEXE	Ste	Sec	TEXESteSec		Continental, EuContinental, weak	MEDITE	Stp	MEPC	Sme	Sec	MEPCSmeSec		Continental, EuContinental, weak	MEDITE	Stp	MEPC	Sme	Sec	MEPCSmeSec
88	54.091206	69.548889	130.9		Continental, EuContinental, weak	TEMPLA	Stp	TEXE	Ste	Sec	TEXESteSec		Continental, EuContinental, weak	MEDITE	Stp	MEPC	Sme	Sec	MEPCSmeSec		Continental, EuContinental, weak	MEDITE	Stp	MEPC	Sme	Sec	MEPCSmeSec
89	54.086494	69.919281	126.5		Continental, EuContinental, weak	TEMPLA	Stp	TEXE	Ste	Sec	TEXESteSec		Continental, EuContinental, weak	MEDITE	Stp	MEPC	Sme	Sec	MEPCSmeSec		Continental, EuContinental, weak	MEDITE	Stp	MEPC	Sme	Sec	MEPCSmeSec
90	54.08078	70.289703	121.9		Continental, EuContinental, weak	TEMPLA	Stp	TEXE	Ste	Sec	TEXESteSec		Continental, EuContinental, weak	MEDITE	Stp	MEPC	Sme	Sec	MEPCSmeSec		Continental, EuContinental, weak	MEDITE	Stp	MEPC	Sme	Sec	MEPCSmeSec
91	54.074062	70.659698	116.2		Continental, EuContinental, weak	TEMPLA	Stp	TEXE	Ste	Sec	TEXESteSec		Continental, EuContinental, weak	MEDITE	Stp	MEPC	Sme	Sec	MEPCSmeSec		Continental, EuContinental, strong	MEDITE	Stp	MEPC	Sme	Sec	MEPCSmeSec
92	54.066345	71.029633	120.5		Continental, EuContinental, weak	TEMPLA	Stp	TEXE	Ste	Sec	TEXESteSec		Continental, EuContinental, strong	MEDITE	Stp	MEPC	Sme	Sec	MEPCSmeSec		Continental, EuContinental, strong	MEDITE	Stp	MEPC	Sme	Sec	MEPCSmeSec
93	54.057621	71.399445	128.5		Continental, EuContinental, weak	TEMPLA	Stp	TEXE	Ste	Sec	TEXESteSec		Continental, EuContinental, strong	MEDITE	Stp	MEPC	Sme	Sec	MEPCSmeSec		Continental, EuContinental, strong	MEDITE	Stp	MEPC	Sme	Sec	MEPCSmeSec
94	54.047901	71.768951	130.3		Continental, EuContinental, weak	TEMPLA	Stp	TEXE	Ste	Sec	TEXESteSec		Continental, EuContinental, strong	MEDITE	Stp	MEPC	Sme	Sec	MEPCSmeSec		Continental, EuContinental, strong	MEDITE	Stp	MEPC	Sme	Sec	MEPCSmeSec
95	54.037167	72.138611	134.1		Continental, EuContinental, weak	TEMPLA	Stp	TEXE	Ste	Sec	TEXESteSec		Continental, EuContinental, strong	MEDITE	Stp	MEPC	Sme	Sec	MEPCSmeSec		Continental, EuContinental, strong	MEDITE	Stp	MEPC	Sme	Sec	MEPCSmeSec
96	54.012718	72.876953	123.7		Continental, EuContinental, strong	TEMPLA	Stp	TEXE	Ste	Sec	TEXESteSec		Continental, EuContinental, strong	MEDITE	Stp	MEPC	Sme	Sec	MEPCSmeSec		Continental, EuContinental, strong	MEDITE	Stp	MEXC	Sme	Sar	MEXCSmeSar
97	53.984272	73.614532	109.1		Continental, EuContinental, strong	TEMPLA	Stp	TEXE	Ste	Sec	TEXESteSec		Continental, EuContinental, strong	MEDITE	Stp	MEPC	Sme	Sec	MEPCSmeSec		Continental, EuContinental, strong	MEDITE	Stp	MEPC	Sme	Sec	MEPCSmeSec
98	53.895763	75.453613	116.5		Continental, EuContinental, strong	TEMPLA	Stp	TEXE	Ste	Sec	TEXESteSec		Continental, EuContinental, strong	MEDITE	Stp	MEPC	Sme	Sec	MEPCSmeSec		Continental, EuContinental, strong	MEDITE	Stp	MEXC	Sme	Sar	MEXCSmeSar
99	53.87508	75.820587	118.4		Continental, EuContinental, strong	TEMPLA	Stp	TEXE	Ste	Sec	TEXESteSec		Continental, EuContinental, strong	MEDITE	Stp	MEPC	Sme	Sec	MEPCSmeSec		Continental, EuContinental, strong	MEDITE	Stp	MEXC	Sme	Sar	MEXCSmeSar
100	53.853424	76.187073	120.2		Continental, EuContinental, strong	TEMPLA	Stp	TEXE	Ste	Sec	TEXESteSec		Continental, EuContinental, strong	MEDITE	Stp	MEPC	Sme	Sec	MEPCSmeSec		Continental, EuContinental, strong	MEDITE	Stp	MEXC	Sme	Sar	MEXCSmeSar
101	53.83078	76.553253	121.6		Continental, EuContinental, strong	TEMPLA	Stp	TEXE	Ste	Sec	TEXESteSec		Continental, EuContinental, strong	MEDITE	Stp	MEPC	Sme	Sec	MEPCSmeSec		Continental, EuContinental, strong	MEDITE	Stp	MEXC	Sme	Sar	MEXCSmeSar
102	53.703175	61.079315	215.7		Continental, EuContinental, weak	TEMPLA	Stp	TEXE	Ste	Sec	TEXESteSec		Continental, EuContinental, weak	MEDITE	Stp	MEPC	Sme	Sec	MEPCSmeSec		Continental, EuContinental, weak	MEDITE	Stp	MEPC	Sme	Sec	MEPCSmeSec
103	53.721432	61.445374	197.8		Continental, EuContinental, weak	TEMPLA	Stp	TEXE	Ste	Sec	TEXESteSec		Continental, EuContinental, weak	MEDITE	Stp	MEPC	Sme	Sec	MEPCSmeSec		Continental, EuContinental, weak	MEDITE	Stp	MEPC	Sme	Sec	MEPCSmeSec
104	53.738701	61.811676	183.6		Continental, EuContinental, weak	TEMPLA	Stp	TEXE	Ste	Sec	TEXESteSec		Continental, EuContinental, weak	MEDITE	Stp	MEPC	Sme	Sec	MEPCSmeSec		Continental, EuContinental, weak	MEDITE	Stp	MEPC	Sme	Sec	MEPCSmeSec
105	53.754971	62.178162	182.9		Continental, EuContinental, weak	TEMPLA	Stp	TEXE	Ste	Sec	TEXESteSec		Continental, EuContinental, weak	MEDITE	Stp	MEPC	Sme	Sec	MEPCSmeSec		Continental, EuContinental, weak	MEDITE	Stp	MEPC	Sme	Sec	MEPCSmeSec
106	53.77026	62.545044	182.7		Continental, EuContinental, weak	TEMPLA	Stp	TEXE	Ste	Sec	TEXESteSec		Continental, EuContinental, weak	MEDITE	Stp	MEPC	Sme	Sec	MEPCSmeSec		Continental, EuContinental, weak	MEDITE	Stp	MEXC	Sme	Sar	MEXCSmeSar
107	53.784554	62.912079	182.8		Continental, EuContinental, weak	TEMPLA	Stp	TEXE	Ste	Sec	TEXESteSec		Continental, EuContinental, weak	MEDITE	Stp	MEPC	Sme	Sec	MEPCSmeSec		Continental, EuContinental, weak	MEDITE	Stp	MEXC	Sme	Sar	MEXCSmeSar
108	53.797848	63.279358	182.5		Continental, EuContinental, weak	TEMPLA	Stp	TEXE	Ste	Sec	TEXESteSec		Continental, EuContinental, weak	MEDITE	Stp	MEPC	Sme	Sec	MEPCSmeSec		Continental, EuContinental, weak	MEDITE	Stp	MEXC	Sme	Sar	MEXCSmeSar
109	53.810158	63.64679	173.4		Continental, EuContinental, weak	TEMPLA	Stp	TEXE	Ste	Sec	TEXESteSec		Continental, EuContinental, weak	MEDITE	Stp	MEPC	Sme	Sec	MEPCSmeSec		Continental, EuContinental, weak	MEDITE	Stp	MEPC	Sme	Sec	MEPCSmeSec
110	53.821465	64.014435	179.1		Continental, EuContinental, weak	TEMPLA	Stp	TEXE	Ste	Sec	TEXESteSec		Continental, EuContinental, weak	MEDITE	Stp	MEPC	Sme	Sec	MEPCSmeSec		Continental, EuContinental, weak	MEDITE	Stp	MEXC	Sme	Sar	MEXCSmeSar
111	53.831776	64.382141	171.1		Continental, EuContinental, weak	TEMPLA	Stp	TEXE	Ste	Sec	TEXESteSec		Continental, EuContinental, weak	TEMPLA	Stp	TEXE	Ste	Sec	TEXESteSec		Continental, EuContinental, weak	MEDITE	Stp	MEXC	Sme	Sar	MEXCSmeSar
112	53.841091	64.750183	152.1		Continental, EuContinental, weak	TEMPLA	Stp	TEXE	Ste	Sec	TEXESteSec		Continental, EuContinental, weak	MEDITE	Stp	MEPC	Sme	Sec	MEPCSmeSec		Continental, EuContinental, weak	MEDITE	Stp	MEPC	Sme	Sec	MEPCSmeSec
113	53.849419	65.118469	170.0		Continental, EuContinental, weak	TEMPLA	Stp	TEXE	Ste	Sec	TEXESteSec		Continental, EuContinental, weak	TEMPLA	Stp	TEXE	Ste	Sec	TEXESteSec		Continental, EuContinental, weak	MEDITE	Stp	MEPC	Sme	Sec	MEPCSmeSec
114	53.856735	65.486755	179.4		Continental, EuContinental, weak	TEMPLA	Stp	TEXE	Ste	Sec	TEXESteSec		Continental, EuContinental, weak	TEMPLA	Stp	TEXE	Ste	Sec	TEXESteSec		Continental, EuContinental, weak	MEDITE	Stp	MEPC	Sme	Sec	MEPCSmeSec
115	53.863056	65.855255	179.2		Continental, EuContinental, weak	TEMPLA	Stp	TEXE	Ste	Sec	TEXESteSec		Continental, EuContinental, weak	MEDITE	Stp	MEPC	Sme	Sec	MEPCSmeSec		Continental, EuContinental, weak	MEDITE	Stp	MEPC	Sme	Sec	MEPCSmeSec
116	53.868382	66.223816	179.0		Continental, EuContinental, weak	TEMPLA	Stp	TEXE	Ste	Sec	TEXESteSec		Continental, EuContinental, weak	TEMPLA	Stp	TEXE	Ste	Sec	TEXESteSec		Continental, EuContinental, weak	MEDITE	Stp	MEPC	Sme	Sec	MEPCSmeSec
117	53.8727	66.592072	178.8		Continental, EuContinental, weak	TEMPLA	Stp	TEXE	Ste	Sec	TEXESteSec		Continental, EuContinental, weak	TEMPLA	Stp	TEXE	Ste	Sec	TEXESteSec		Continental, EuContinental, weak	MEDITE	Stp	MEPC	Sme	Sec	MEPCSmeSec
118	53.876019	66.960693	176.4		Continental, EuContinental, weak	TEMPLA	Stp	TEXE	Ste	Sec	TEXESteSec		Continental, EuContinental, weak	TEMPLA	Stp	TEXE	Ste	Sec	TEXESteSec		Continental, EuContinental, weak	MEDITE	Stp	MEPC	Sme	Sec	MEPCSmeSec
119	53.878342	67.329742	169.9		Continental, EuContinental, weak	TEMPLA	Stp	TEXE	Ste	Sec	TEXESteSec		Continental, EuContinental, weak	MEDITE	Stp	MEPC	Sme	Sec	MEPCSmeSec		Continental, EuContinental, weak	MEDITE	Stp	MEPC	Sme	Sec	MEPCSmeSec
120	53.879658	67.697388	173.3		Continental, EuContinental, weak	TEMPLA	Stp	TEXE	Ste	Sec	TEXESteSec		Continental, EuContinental, weak	MEDITE	Stp	MEPC	Sme	Sec	MEPCSmeSec		Continental, EuContinental, weak	MEDITE	Stp	MEPC	Sme	Sec	MEPCSmeSec
121	53.879978	68.068542	177.8		Continental, EuContinental, weak	TEMPLA	Stp	TEXE	Ste	Sec	TEXESteSec		Continental, EuContinental, weak	TEMPLA	Stp	TEXE	Ste	Sec	TEXESteSec		Continental, EuContinental, weak	MEDITE	Stp	MEPC	Sme	Sec	MEPCSmeSec
122	53.879299	68.435669	180.1		Continental, EuContinental, weak	TEMPLA	Stp	TEXE	Ste	Sec	TEXESteSec		Continental, EuContinental, weak	TEMPLA	Stp	TEXE	Ste	Sec	TEXESteSec		Continental, EuContinental, weak	MEDITE	Stp	MEPC	Sme	Sec	MEPCSmeSec
123	53.877613	68.805023	174.1		Continental, EuContinental, weak	TEMPLA	Stp	TEXE	Ste	Sec	TEXESteSec		Continental, EuContinental, weak	TEMPLA	Stp	TEXE	Ste	Sec	TEXESteSec		Continental, EuContinental, weak	MEDITE	Stp	MEPC	Sme	Sec	MEPCSmeSec
124	53.874931	69.173035	164.4		Continental, EuContinental, weak	TEMPLA	Stp	TEXE	Ste	Sec	TEXESteSec		Continental, EuContinental, weak	TEMPLA	Stp	TEXE	Ste	Sec	TEXESteSec		Continental, EuContinental, weak	MEDITE	Stp	MEPC	Sme	Sec	MEPCSmeSec
125	53.871246	69.541931	168.5		Continental, EuContinental, weak	TEMPLA	Stp	TEXE	Ste	Sec	TEXESteSec		Continental, EuContinental, weak	TEMPLA	Stp	TEXE	Ste	Sec	TEXESteSec		Continental, EuContinental, weak	MEDITE	Stp	MEPC	Sme	Sec	MEPCSmeSec
126	53.866562	69.910492	155.3		Continental, EuContinental, weak	TEMPLA	Stp	TEXE	Ste	Sec	TEXESteSec		Continental, EuContinental, weak	MEDITE	Stp	MEPC	Sme	Sec	MEPCSmeSec		Continental, EuContinental, weak	MEDITE	Stp	MEPC	Sme	Sec	MEPCSmeSec
127	53.860867	70.279144	126.3		Continental, EuContinental, weak	TEMPLA	Stp	TEXE	Ste	Sec	TEXESteSec		Continental, EuContinental, weak	MEDITE	Stp	MEPC	Sme	Sec	MEPCSmeSec		Continental, EuContinental, weak	MEDITE	Stp	MEXC	Sme	Sar	MEXCSmeSar
128	53.854187	70.647308	123.9		Continental, EuContinental, weak	TEMPLA	Stp	TEXE	Ste	Sec	TEXESteSec		Continental, EuContinental, weak	MEDITE	Stp	MEPC	Sme	Sec	MEPCSmeSec		Continental, EuContinental, weak	MEDITE	Stp	MEPC	Sme	Sec	MEPCSmeSec
129	53.846504	71.015381	121.7		Continental, EuContinental, weak	TEMPLA	Stp	TEXE	Ste	Sec	TEXESteSec		Continental, EuContinental, weak	MEDITE	Stp	MEPC	Sme	Sec	MEPCSmeSec		Continental, EuContinental, strong	MEDITE	Stp	MEPC	Sme	Sec	MEPCSmeSec
130	53.837822	71.383575	122.7		Continental, EuContinental, weak	TEMPLA	Stp	TEXE	Ste	Sec	TEXESteSec		Continental, EuContinental, strong	MEDITE	Stp	MEPC	Sme	Sec	MEPCSmeSec		Continental, EuContinental, strong	MEDITE	Stp	MEPC	Sme	Sec	MEPCSmeSec
131	53.82814	71.751587	122.9		Continental, EuContinental, weak	TEMPLA	Stp	TEXE	Ste	Sec	TEXESteSec		Continental, EuContinental, strong	MEDITE	Stp	MEPC	Sme	Sec	MEPCSmeSec		Continental, EuContinental, strong	MEDITE	Stp	MEPC	Sme	Sec	MEPCSmeSec
132	53.817463	72.119476	123.4		Continental, EuContinental, weak	TEMPLA	Stp	TEXE	Ste	Sec	TEXESteSec		Continental, EuContinental, strong	MEDITE	Stp	MEPC	Sme	Sec	MEPCSmeSec		Continental, EuContinental, strong	MEDITE	Stp	MEXC	Sme	Sar	MEXCSmeSar
133	53.80579	72.487	129.8		Continental, EuContinental, weak	TEMPLA	Stp	TEXE	Ste	Sec	TEXESteSec		Continental, EuContinental, strong	MEDITE	Stp	MEPC	Sme	Sec	MEPCSmeSec		Continental, EuContinental, strong	MEDITE	Stp	MEPC	Sme	Sec	MEPCSmeSec
134	53.793125	72.854309	122.9		Continental, EuContinental, strong	TEMPLA	Stp	TEXE	Ste	Sec	TEXESteSec		Continental, EuContinental, strong	MEDITE	Stp	MEPC	Sme	Sec	MEPCSmeSec		Continental, EuContinental, strong	MEDITE	Stp	MEXC	Sme	Sar	MEXCSmeSar
135	53.779461	73.221497	121.8		Continental, EuContinental, strong	TEMPLA	Stp	TEXE	Ste	Sec	TEXESteSec		Continental, EuContinental, strong	MEDITE	Stp	MEPC	Sme	Sec	MEPCSmeSec		Continental, EuContinental, strong	MEDITE	Stp	MEXC	Sme	Sar	MEXCSmeSar
136	53.714912	74.687775	121.9		Continental, EuContinental, strong	TEMPLA	Stp	TEXE	Ste	Sec	TEXESteSec		Continental, EuContinental, strong	MEDITE	Stp	MEPC	Sme	Sec	MEPCSmeSec		Continental, EuContinental, strong	MEDITE	Stp	MEXC	Sme	Sar	MEXCSmeSar
137	53.696301	75.053589	121.9		Continental, EuContinental, strong	TEMPLA	Stp	TEXE	Ste	Sec	TEXESteSec		Continental, EuContinental, strong	MEDITE	Stp	MEPC	Sme	Sec	MEPCSmeSec		Continental, EuContinental, strong	MEDITE	Stp	MEXC	Sme	Sar	MEXCSmeSar
138	53.676704	75.419159	121.9		Continental, EuContinental, strong	TEMPLA	Stp	TEXE	Ste	Sec	TEXESteSec		Continental, EuContinental, strong	MEDITE	Stp	MEPC	Sme	Sec	MEPCSmeSec		Continental, EuContinental, strong	MEDITE	Stp	MEXC	Sme	Sar	MEXCSmeSar
139	53.656124	75.784424	121.9		Continental, EuContinental, strong	MEDITE	Stp	MEPC	Sme	Sec	MEPCSmeSec		Continental, EuContinental, strong	MEDITE	Stp	MEPC	Sme	Sec	MEPCSmeSec		Continental, EuContinental, strong	MEDITE	Stp	MEXC	Sme	Sar	MEXCSmeSar
140	53.634563	76.149261	121.9		Continental, EuContinental, strong	TEMPLA	Stp	TEXE	Ste	Sec	TEXESteSec		Continental, EuContinental, strong	MEDITE	Stp	MEPC	Sme	Sec	MEPCSmeSec		Continental, EuContinental, strong	MEDITE	Stp	MEXC	Sme	Sar	MEXCSmeSar
141	53.612019	76.513824	121.9		Continental, EuContinental, strong	MEDITE	Stp	MEPC	Sme	Sec	MEPCSmeSec		Continental, EuContinental, strong	MEDITE	Stp	MEPC	Sme	Sec	MEPCSmeSec		Continental, EuContinental, strong	MEDITE	Stp	MEXC	Sme	Sar	MEXCSmeSar
142	53.588509	76.87793	121.9		Continental, EuContinental, strong	MEDITE	Stp	MEPC	Sme	Sec	MEPCSmeSec		Continental, EuContinental, strong	MEDITE	Stp	MEPC	Sme	Sec	MEPCSmeSec		Continental, EuContinental, strong	MEDITE	Stp	MEXC	Sme	Sar	MEXCSmeSar
143	53.564011	77.241638	109.0		Continental, EuContinental, strong	MEDITE	Stp	MEPC	Sme	Sec	MEPCSmeSec		Continental, EuContinental, strong	MEDITE	Stp	MEXC	Sme	Sar	MEXCSmeSar		Continental, EuContinental, strong	MEDITE	Stp	MEXC	Sme	Sar	MEXCSmeSar
144	53.519356	61.840271	186.0		Continental, EuContinental, weak	TEMPLA	Stp	TEXE	Ste	Sec	TEXESteSec		Continental, EuContinental, weak	MEDITE	Stp	MEPC	Sme	Sec	MEPCSmeSec		Continental, EuContinental, weak	MEDITE	Stp	MEPC	Sme	Sec	MEPCSmeSec
145	53.535549	62.205048	182.9		Continental, EuContinental, weak	TEMPLA	Stp	TEXE	Ste	Sec	TEXESteSec		Continental, EuContinental, weak	MEDITE	Stp	MEPC	Sme	Sec	MEPCSmeSec		Continental, EuContinental, weak	MEDITE	Stp	MEPC	Sme	Sec	MEPCSmeSec
146	53.55077	62.570282	182.9		Continental, EuContinental, weak	TEMPLA	Stp	TEXE	Ste	Sec	TEXESteSec		Continental, EuContinental, weak	MEDITE	Stp	MEPC	Sme	Sec	MEPCSmeSec		Continental, EuContinental, weak	MEDITE	Stp	MEPC	Sme	Sec	MEPCSmeSec
147	53.564991	62.935547	182.9		Continental, EuContinental, weak	TEMPLA	Stp	TEXE	Ste	Sec	TEXESteSec		Continental, EuContinental, weak	MEDITE	Stp	MEPC	Sme	Sec	MEPCSmeSec		Continental, EuContinental, weak	MEDITE	Stp	MEPC	Sme	Sec	MEPCSmeSec
148	53.578224	63.301025	182.9		Continental, EuContinental, weak	TEMPLA	Stp	TEXE	Ste	Sec	TEXESteSec		Continental, EuContinental, weak	MEDITE	Stp	MEPC	Sme	Sec	MEPCSmeSec		Continental, EuContinental, weak	MEDITE	Stp	MEPC	Sme	Sec	MEPCSmeSec
149	53.590477	63.666901	175.5		Continental, EuContinental, weak	TEMPLA	Stp	TEXE	Ste	Sec	TEXESteSec		Continental, EuContinental, weak	MEDITE	Stp	MEPC	Sme	Sec	MEPCSmeSec		Continental, EuContinental, weak	MEDITE	Stp	MEPC	Sme	Sec	MEPCSmeSec
150	53.601734	64.032806	180.0		Continental, EuContinental, weak	TEMPLA	Stp	TEXE	Ste	Sec	TEXESteSec		Continental, EuContinental, weak	MEDITE	Stp	MEPC	Sme	Sec	MEPCSmeSec		Continental, EuContinental, weak	MEDITE	Stp	MEPC	Sme	Sec	MEPCSmeSec
151	53.612003	64.399017	180.3		Continental, EuContinental, weak	TEMPLA	Stp	TEXE	Ste	Sec	TEXESteSec		Continental, EuContinental, weak	MEDITE	Stp	MEPC	Sme	Sec	MEPCSmeSec		Continental, EuContinental, weak	MEDITE	Stp	MEXC	Sme	Sar	MEXCSmeSar
152	53.621273	64.765167	168.6		Continental, EuContinental, weak	TEMPLA	Stp	TEXE	Ste	Sec	TEXESteSec		Continental, EuContinental, weak	MEDITE	Stp	MEPC	Sme	Sec	MEPCSmeSec		Continental, EuContinental, weak	MEDITE	Stp	MEPC	Sme	Sec	MEPCSmeSec
153	53.629559	65.131805	176.5		Continental, EuContinental, weak	TEMPLA	Stp	TEXE	Ste	Sec	TEXESteSec		Continental, EuContinental, weak	MEDITE	Stp	MEPC	Sme	Sec	MEPCSmeSec		Continental, EuContinental, weak	MEDITE	Stp	MEPC	Sme	Sec	MEPCSmeSec
154	53.636845	65.498535	182.9		Continental, EuContinental, weak	TEMPLA	Stp	TEXE	Ste	Sec	TEXESteSec		Continental, EuContinental, weak	MEDITE	Stp	MEPC	Sme	Sec	MEPCSmeSec		Continental, EuContinental, weak	MEDITE	Stp	MEPC	Sme	Sec	MEPCSmeSec
155	53.643135	65.865021	182.9		Continental, EuContinental, weak	TEMPLA	Stp	TEXE	Ste	Sec	TEXESteSec		Continental, EuContinental, weak	MEDITE	Stp	MEPC	Sme	Sec	MEPCSmeSec		Continental, EuContinental, weak	MEDITE	Stp	MEPC	Sme	Sec	MEPCSmeSec
156	53.648434	66.231995	183.8		Continental, EuContinental, weak	TEMPLA	Stp	TEXE	Ste	Sec	TEXESteSec		Continental, EuContinental, weak	MEDITE	Stp	MEPC	Sme	Sec	MEPCSmeSec		Continental, EuContinental, weak	MEDITE	Stp	MEPC	Sme	Sec	MEPCSmeSec
157	53.652733	66.598633	182.9		Continental, EuContinental, weak	TEMPLA	Stp	TEXE	Ste	Sec	TEXESteSec		Continental, EuContinental, weak	MEDITE	Stp	MEPC	Sme	Sec	MEPCSmeSec		Continental, EuContinental, weak	MEDITE	Stp	MEPC	Sme	Sec	MEPCSmeSec
158	53.65604	66.965607	175.0		Continental, EuContinental, weak	TEMPLA	Stp	TEXE	Ste	Sec	TEXESteSec		Continental, EuContinental, weak	MEDITE	Stp	MEPC	Sme	Sec	MEPCSmeSec		Continental, EuContinental, weak	MEDITE	Stp	MEPC	Sme	Sec	MEPCSmeSec
159	53.658352	67.332947	171.9		Continental, EuContinental, weak	TEMPLA	Stp	TEXE	Ste	Sec	TEXESteSec		Continental, EuContinental, weak	MEDITE	Stp	MEPC	Sme	Sec	MEPCSmeSec		Continental, EuContinental, weak	MEDITE	Stp	MEPC	Sme	Sec	MEPCSmeSec
160	53.65966	67.698029	196.8		Continental, EuContinental, weak	TEMPLA	Stp	TEXE	Ste	Sec	TEXESteSec		Continental, EuContinental, weak	TEMPLA	Stp	TEXE	Ste	Sec	TEXESteSec		Continental, EuContinental, weak	MEDITE	Stp	MEPC	Sme	Sec	MEPCSmeSec
161	53.659981	68.068542	200.5		Continental, EuContinental, weak	TEMPLA	Stp	TEXE	Ste	Sec	TEXESteSec		Continental, EuContinental, weak	MEDITE	Stp	MEPC	Sme	Sec	MEPCSmeSec		Continental, EuContinental, weak	MEDITE	Stp	MEPC	Sme	Sec	MEPCSmeSec
162	53.659302	68.433868	205.5		Continental, EuContinental, weak	TEMPLA	Stp	TEXE	Ste	Sec	TEXESteSec		Continental, EuContinental, weak	MEDITE	Stp	MEPC	Sme	Sec	MEPCSmeSec		Continental, EuContinental, weak	MEDITE	Stp	MEPC	Sme	Sec	MEPCSmeSec
163	53.657623	68.801117	199.8		Continental, EuContinental, weak	TEMPLA	Stp	TEXE	Ste	Sec	TEXESteSec		Continental, EuContinental, weak	MEDITE	Stp	MEPC	Sme	Sec	MEPCSmeSec		Continental, EuContinental, weak	MEDITE	Stp	MEPC	Sme	Sec	MEPCSmeSec
164	53.654957	69.167694	194.8		Continental, EuContinental, weak	TEMPLA	Stp	TEXE	Ste	Sec	TEXESteSec		Continental, EuContinental, weak	MEDITE	Stp	MEPC	Sme	Sec	MEPCSmeSec		Continental, EuContinental, weak	MEDITE	Stp	MEPC	Sme	Sec	MEPCSmeSec
165	53.651287	69.534668	201.5		Continental, EuContinental, weak	TEMPLA	Stp	TEXE	Ste	Sec	TEXESteSec		Continental, EuContinental, weak	TEMPLA	Stp	TEXE	Ste	Sec	TEXESteSec		Continental, EuContinental, weak	MEDITE	Stp	MEPC	Sme	Sec	MEPCSmeSec
166	53.646622	69.901672	204.4		Continental, EuContinental, weak	TEMPLA	Stp	TEXE	Ste	Sec	TEXESteSec		Continental, EuContinental, weak	TEMPLA	Stp	TEXE	Ste	Sec	TEXESteSec		Continental, EuContinental, weak	MEDITE	Stp	MEPC	Sme	Sec	MEPCSmeSec
167	53.640965	70.268219	153.1		Continental, EuContinental, weak	TEMPLA	Stp	TEXE	Ste	Sec	TEXESteSec		Continental, EuContinental, weak	MEDITE	Stp	MEPC	Sme	Sec	MEPCSmeSec		Continental, EuContinental, weak	MEDITE	Stp	MEPC	Sme	Sec	MEPCSmeSec
168	53.634304	70.635162	149.2		Continental, EuContinental, weak	TEMPLA	Stp	TEXE	Ste	Sec	TEXESteSec		Continental, EuContinental, weak	MEDITE	Stp	MEPC	Sme	Sec	MEPCSmeSec		Continental, EuContinental, weak	MEDITE	Stp	MEPC	Sme	Sec	MEPCSmeSec
169	53.626656	71.001587	134.5		Continental, EuContinental, weak	TEMPLA	Stp	TEXE	Ste	Sec	TEXESteSec		Continental, EuContinental, weak	MEDITE	Stp	MEPC	Sme	Sec	MEPCSmeSec		Continental, EuContinental, weak	MEDITE	Stp	MEPC	Sme	Sec	MEPCSmeSec
170	53.618019	71.36795	126.9		Continental, EuContinental, weak	TEMPLA	Stp	TEXE	Ste	Sec	TEXESteSec		Continental, EuContinental, strong	MEDITE	Stp	MEPC	Sme	Sec	MEPCSmeSec		Continental, EuContinental, strong	MEDITE	Stp	MEXC	Sme	Sar	MEXCSmeSar
171	53.608383	71.734131	123.9		Continental, EuContinental, weak	TEMPLA	Stp	TEXE	Ste	Sec	TEXESteSec		Continental, EuContinental, strong	MEDITE	Stp	MEPC	Sme	Sec	MEPCSmeSec		Continental, EuContinental, strong	MEDITE	Stp	MEXC	Sme	Sar	MEXCSmeSar
172	53.597752	72.100342	122.0		Continental, EuContinental, weak	TEMPLA	Stp	TEXE	Ste	Sec	TEXESteSec		Continental, EuContinental, strong	MEDITE	Stp	MEPC	Sme	Sec	MEPCSmeSec		Continental, EuContinental, strong	MEDITE	Stp	MEXC	Sme	Sar	MEXCSmeSar
173	53.586132	72.466248	130.6		Continental, EuContinental, weak	TEMPLA	Stp	TEXE	Ste	Sec	TEXESteSec		Continental, EuContinental, strong	MEDITE	Stp	MEPC	Sme	Sec	MEPCSmeSec		Continental, EuContinental, strong	MEDITE	Stp	MEPC	Sme	Sec	MEPCSmeSec
174	53.573524	72.83194	135.6		Continental, EuContinental, strong	TEMPLA	Stp	TEXE	Ste	Sec	TEXESteSec		Continental, EuContinental, strong	MEDITE	Stp	MEPC	Sme	Sec	MEPCSmeSec		Continental, EuContinental, strong	MEDITE	Stp	MEPC	Sme	Sec	MEPCSmeSec
175	53.559925	73.197418	122.9		Continental, EuContinental, strong	TEMPLA	Stp	TEXE	Ste	Sec	TEXESteSec		Continental, EuContinental, strong	MEDITE	Stp	MEPC	Sme	Sec	MEPCSmeSec		Continental, EuContinental, strong	MEDITE	Stp	MEXC	Sme	Sar	MEXCSmeSar
176	53.529774	73.927673	102.5		Continental, EuContinental, strong	MEDITE	Stp	MEPC	Sme	Sec	MEPCSmeSec		Continental, EuContinental, strong	MEDITE	Stp	MEPC	Sme	Sec	MEPCSmeSec		Continental, EuContinental, strong	MEDITE	Stp	MEXC	Sme	Sar	MEXCSmeSar
177	53.495674	74.656921	121.9		Continental, EuContinental, strong	TEMPLA	Stp	TEXE	Ste	Sec	TEXESteSec		Continental, EuContinental, strong	MEDITE	Stp	MEPC	Sme	Sec	MEPCSmeSec		Continental, EuContinental, strong	MEDITE	Stp	MEXC	Sme	Sar	MEXCSmeSar
178	53.477142	75.021179	121.9		Continental, EuContinental, strong	TEMPLA	Stp	TEXE	Ste	Sec	TEXESteSec		Continental, EuContinental, strong	MEDITE	Stp	MEPC	Sme	Sec	MEPCSmeSec		Continental, EuContinental, strong	MEDITE	Stp	MEXC	Sme	Sar	MEXCSmeSar
179	53.457649	75.384949	121.9		Continental, EuContinental, strong	TEMPLA	Stp	TEXE	Ste	Sec	TEXESteSec		Continental, EuContinental, strong	MEDITE	Stp	MEPC	Sme	Sec	MEPCSmeSec		Continental, EuContinental, strong	MEDITE	Stp	MEXC	Sme	Sar	MEXCSmeSar
180	53.437157	75.748566	121.9		Continental, EuContinental, strong	MEDITE	Stp	MEPC	Sme	Sec	MEPCSmeSec		Continental, EuContinental, strong	MEDITE	Stp	MEPC	Sme	Sec	MEPCSmeSec		Continental, EuContinental, strong	MEDITE	Stp	MEXC	Sme	Sar	MEXCSmeSar
181	53.415691	76.111816	121.9		Continental, EuContinental, strong	MEDITE	Stp	MEPC	Sme	Sec	MEPCSmeSec		Continental, EuContinental, strong	MEDITE	Stp	MEPC	Sme	Sec	MEPCSmeSec		Continental, EuContinental, strong	MEDITE	Stp	MEXC	Sme	Sar	MEXCSmeSar
182	53.393257	76.47467	121.9		Continental, EuContinental, strong	MEDITE	Stp	MEPC	Sme	Sec	MEPCSmeSec		Continental, EuContinental, strong	MEDITE	Stp	MEXC	Sme	Sar	MEXCSmeSar		Continental, EuContinental, strong	MEDITE	Stp	MEXC	Sme	Sar	MEXCSmeSar
183	53.369846	76.837158	121.9		Continental, EuContinental, strong	MEDITE	Stp	MEPC	Sme	Sec	MEPCSmeSec		Continental, EuContinental, strong	MEDITE	Stp	MEXC	Sme	Sar	MEXCSmeSar		Continental, EuContinental, strong	MEDITE	Stp	MEXC	Sme	Sar	MEXCSmeSar
184	53.345455	77.199371	110.4		Continental, EuContinental, strong	TEMPLA	Stp	TEXE	Ste	Sec	TEXESteSec		Continental, EuContinental, strong	MEDITE	Stp	MEXC	Sme	Sar	MEXCSmeSar		Continental, EuContinental, strong	MEDITE	Stp	MEXC	Sme	Sar	MEXCSmeSar
185	53.320103	77.561035	92.5		Continental, EuContinental, strong	MEDITE	Stp	MEPC	Sme	Sec	MEPCSmeSec		Continental, EuContinental, strong	MEDITE	Stp	MEXC	Sme	Sar	MEXCSmeSar		Continental, EuContinental, strong	MEDITE	Stp	MEXC	Sme	Sar	MEXCSmeSar
186	53.282883	61.505463	209.0		Continental, EuContinental, weak	TEMPLA	Stp	TEXE	Ste	Sec	TEXESteSec		Continental, EuContinental, weak	MEDITE	Stp	MEPC	Sme	Sec	MEPCSmeSec		Continental, EuContinental, weak	MEDITE	Stp	MEPC	Sme	Sec	MEPCSmeSec
187	53.299995	61.86853	186.4		Continental, EuContinental, weak	MEDITE	Stp	MEPC	Sme	Sec	MEPCSmeSec		Continental, EuContinental, weak	MEDITE	Stp	MEPC	Sme	Sec	MEPCSmeSec		Continental, EuContinental, weak	MEDITE	Stp	MEPC	Sme	Sec	MEPCSmeSec
188	53.31612	62.231659	182.9		Continental, EuContinental, weak	TEMPLA	Stp	TEXE	Ste	Sec	TEXESteSec		Continental, EuContinental, weak	MEDITE	Stp	MEPC	Sme	Sec	MEPCSmeSec		Continental, EuContinental, weak	MEDITE	Stp	MEPC	Sme	Sec	MEPCSmeSec
189	53.331264	62.595184	182.9		Continental, EuContinental, weak	TEMPLA	Stp	TEXE	Ste	Sec	TEXESteSec		Continental, EuContinental, weak	MEDITE	Stp	MEPC	Sme	Sec	MEPCSmeSec		Continental, EuContinental, weak	MEDITE	Stp	MEPC	Sme	Sec	MEPCSmeSec
190	53.345428	62.958893	182.9		Continental, EuContinental, weak	TEMPLA	Stp	TEXE	Ste	Sec	TEXESteSec		Continental, EuContinental, weak	MEDITE	Stp	MEPC	Sme	Sec	MEPCSmeSec		Continental, EuContinental, weak	MEDITE	Stp	MEPC	Sme	Sec	MEPCSmeSec
191	53.358601	63.322662	182.9		Continental, EuContinental, weak	TEMPLA	Stp	TEXE	Ste	Sec	TEXESteSec		Continental, EuContinental, weak	MEDITE	Stp	MEPC	Sme	Sec	MEPCSmeSec		Continental, EuContinental, weak	MEDITE	Stp	MEPC	Sme	Sec	MEPCSmeSec
192	53.370796	63.686829	181.3		Continental, EuContinental, weak	TEMPLA	Stp	TEXE	Ste	Sec	TEXESteSec		Continental, EuContinental, weak	MEDITE	Stp	MEPC	Sme	Sec	MEPCSmeSec		Continental, EuContinental, weak	MEDITE	Stp	MEPC	Sme	Sec	MEPCSmeSec
193	53.382004	64.051208	182.3		Continental, EuContinental, weak	TEMPLA	Stp	TEXE	Ste	Sec	TEXESteSec		Continental, EuContinental, weak	MEDITE	Stp	MEPC	Sme	Sec	MEPCSmeSec		Continental, EuContinental, weak	MEDITE	Stp	MEPC	Sme	Sec	MEPCSmeSec
194	53.392216	64.415527	182.9		Continental, EuContinental, weak	TEMPLA	Stp	TEXE	Ste	Sec	TEXESteSec		Continental, EuContinental, weak	MEDITE	Stp	MEPC	Sme	Sec	MEPCSmeSec		Continental, EuContinental, weak	MEDITE	Stp	MEPC	Sme	Sec	MEPCSmeSec
195	53.401451	64.780273	172.4		Continental, EuContinental, weak	TEMPLA	Stp	TEXE	Ste	Sec	TEXESteSec		Continental, EuContinental, weak	MEDITE	Stp	MEPC	Sme	Sec	MEPCSmeSec		Continental, EuContinental, weak	MEDITE	Stp	MEPC	Sme	Sec	MEPCSmeSec
196	53.409695	65.145142	177.5		Continental, EuContinental, weak	TEMPLA	Stp	TEXE	Ste	Sec	TEXESteSec		Continental, EuContinental, weak	MEDITE	Stp	MEPC	Sme	Sec	MEPCSmeSec		Continental, EuContinental, weak	MEDITE	Stp	MEPC	Sme	Sec	MEPCSmeSec
197	53.41695	65.509979	182.9		Continental, EuContinental, weak	TEMPLA	Stp	TEXE	Ste	Sec	TEXESteSec		Continental, EuContinental, weak	MEDITE	Stp	MEPC	Sme	Sec	MEPCSmeSec		Continental, EuContinental, weak	MEDITE	Stp	MEPC	Sme	Sec	MEPCSmeSec
198	53.423214	65.875061	182.9		Continental, EuContinental, weak	TEMPLA	Stp	TEXE	Ste	Sec	TEXESteSec		Continental, EuContinental, weak	MEDITE	Stp	MEPC	Sme	Sec	MEPCSmeSec		Continental, EuContinental, weak	MEDITE	Stp	MEPC	Sme	Sec	MEPCSmeSec
199	53.428486	66.240204	187.1		Continental, EuContinental, weak	TEMPLA	Stp	TEXE	Ste	Sec	TEXESteSec		Continental, EuContinental, weak	MEDITE	Stp	MEPC	Sme	Sec	MEPCSmeSec		Continental, EuContinental, weak	MEDITE	Stp	MEPC	Sme	Sec	MEPCSmeSec
200	53.432766	66.605072	183.1		Continental, EuContinental, weak	TEMPLA	Stp	TEXE	Ste	Sec	TEXESteSec		Continental, EuContinental, weak	MEDITE	Stp	MEPC	Sme	Sec	MEPCSmeSec		Continental, EuContinental, weak	MEDITE	Stp	MEPC	Sme	Sec	MEPCSmeSec
201	53.43605	66.969971	177.7		Continental, EuContinental, weak	TEMPLA	Stp	TEXE	Ste	Sec	TEXESteSec		Continental, EuContinental, weak	MEDITE	Stp	MEPC	Sme	Sec	MEPCSmeSec		Continental, EuContinental, weak	MEDITE	Stp	MEPC	Sme	Sec	MEPCSmeSec
202	53.438354	67.335602	183.9		Continental, EuContinental, weak	TEMPLA	Stp	TEXE	Ste	Sec	TEXESteSec		Continental, EuContinental, weak	MEDITE	Stp	MEPC	Sme	Sec	MEPCSmeSec		Continental, EuContinental, weak	MEDITE	Stp	MEPC	Sme	Sec	MEPCSmeSec
203	53.439663	67.701294	216.2		Continental, EuContinental, weak	TEMPLA	Stp	TEXE	Ste	Sec	TEXESteSec		Continental, EuContinental, weak	MEDITE	Stp	MEPC	Sme	Sec	MEPCSmeSec		Continental, EuContinental, weak	MEDITE	Stp	MEPC	Sme	Sec	MEPCSmeSec
204	53.43998	68.068542	243.2621		Continental, EuContinental, weak	TEMPLA	Stp	TEXE	Ste	Sec	TEXESteSec		Continental, EuContinental, weak	TEMPLA	Stp	TEXE	Ste	Sec	TEXESteSec		Continental, EuContinental, weak	MEDITE	Stp	MEPC	Sme	Sec	MEPCSmeSec
205	53.439301	68.432495	252.749786		Continental, EuContinental, weak	TEMPLA	Stp	TEXE	Ste	Sec	TEXESteSec		Continental, EuContinental, weak	TEMPLA	Stp	TEXE	Ste	Sec	TEXESteSec		Continental, EuContinental, weak	MEDITE	Stp	MEPC	Sme	Sec	MEPCSmeSec
206	53.43763	68.797455	230.525024		Continental, EuContinental, weak	TEMPLA	Stp	TEXE	Ste	Sec	TEXESteSec		Continental, EuContinental, weak	MEDITE	Stp	MEPC	Sme	Sec	MEPCSmeSec		Continental, EuContinental, weak	MEDITE	Stp	MEPC	Sme	Sec	MEPCSmeSec
207	53.434975	69.162476	225.05394		Continental, EuContinental, weak	TEMPLA	Stp	TEXE	Ste	Sec	TEXESteSec		Continental, EuContinental, weak	MEDITE	Stp	MEPC	Sme	Sec	MEPCSmeSec		Continental, EuContinental, weak	MEDITE	Stp	MEPC	Sme	Sec	MEPCSmeSec
208	53.43132	69.527893	224.0		Continental, EuContinental, weak	TEMPLA	Stp	TEXE	Ste	Sec	TEXESteSec		Continental, EuContinental, weak	MEDITE	Stp	MEPC	Sme	Sec	MEPCSmeSec		Continental, EuContinental, weak	MEDITE	Stp	MEPC	Sme	Sec	MEPCSmeSec
209	53.426678	69.892883	224.557907		Continental, EuContinental, weak	TEMPLA	Stp	TEXE	Ste	Sec	TEXESteSec		Continental, EuContinental, weak	MEDITE	Stp	MEPC	Sme	Sec	MEPCSmeSec		Continental, EuContinental, weak	MEDITE	Stp	MEPC	Sme	Sec	MEPCSmeSec
210	53.421043	70.258026	193.3		Continental, EuContinental, weak	TEMPLA	Stp	TEXE	Ste	Sec	TEXESteSec		Continental, EuContinental, weak	MEDITE	Stp	MEPC	Sme	Sec	MEPCSmeSec		Continental, EuContinental, weak	MEDITE	Stp	MEPC	Sme	Sec	MEPCSmeSec
211	53.414421	70.622803	199.9		Continental, EuContinental, weak	TEMPLA	Stp	TEXE	Ste	Sec	TEXESteSec		Continental, EuContinental, weak	TEMPLA	Stp	TEXE	Ste	Sec	TEXESteSec		Continental, EuContinental, weak	MEDITE	Stp	MEPC	Sme	Sec	MEPCSmeSec
212	53.406807	70.987732	182.0		Continental, EuContinental, weak	TEMPLA	Stp	TEXE	Ste	Sec	TEXESteSec		Continental, EuContinental, weak	MEDITE	Stp	MEPC	Sme	Sec	MEPCSmeSec		Continental, EuContinental, weak	MEDITE	Stp	MEPC	Sme	Sec	MEPCSmeSec
213	53.398209	71.352356	162.6		Continental, EuContinental, weak	TEMPLA	Stp	TEXE	Ste	Sec	TEXESteSec		Continental, EuContinental, weak	MEDITE	Stp	MEPC	Sme	Sec	MEPCSmeSec		Continental, EuContinental, weak	MEDITE	Stp	MEPC	Sme	Sec	MEPCSmeSec
214	53.388615	71.717041	135.7		Continental, EuContinental, weak	TEMPLA	Stp	TEXE	Ste	Sec	TEXESteSec		Continental, EuContinental, strong	MEDITE	Stp	MEPC	Sme	Sec	MEPCSmeSec		Continental, EuContinental, strong	MEDITE	Stp	MEPC	Sme	Sec	MEPCSmeSec
215	53.378036	72.081451	122.0		Continental, EuContinental, weak	TEMPLA	Stp	TEXE	Ste	Sec	TEXESteSec		Continental, EuContinental, strong	MEDITE	Stp	MEPC	Sme	Sec	MEPCSmeSec		Continental, EuContinental, strong	MEDITE	Stp	MEPC	Sme	Sec	MEPCSmeSec
216	53.366467	72.44577	132.0		Continental, EuContinental, weak	TEMPLA	Stp	TEXE	Ste	Sec	TEXESteSec		Continental, EuContinental, strong	MEDITE	Stp	MEPC	Sme	Sec	MEPCSmeSec		Continental, EuContinental, strong	MEDITE	Stp	MEXC	Sme	Sar	MEXCSmeSar
217	53.353916	72.809784	140.4		Continental, EuContinental, strong	TEMPLA	Stp	TEXE	Ste	Sec	TEXESteSec		Continental, EuContinental, strong	MEDITE	Stp	MEPC	Sme	Sec	MEPCSmeSec		Continental, EuContinental, strong	MEDITE	Stp	MEPC	Sme	Sec	MEPCSmeSec
218	53.340382	73.173553	112.5		Continental, EuContinental, strong	TEMPLA	Stp	TEXE	Ste	Sec	TEXESteSec		Continental, EuContinental, strong	MEDITE	Stp	MEPC	Sme	Sec	MEPCSmeSec		Continental, EuContinental, strong	MEDITE	Stp	MEXC	Sme	Sar	MEXCSmeSar
219	53.325871	73.537109	115.4		Continental, EuContinental, strong	TEMPLA	Stp	TEXE	Ste	Sec	TEXESteSec		Continental, EuContinental, strong	MEDITE	Stp	MEPC	Sme	Sec	MEPCSmeSec		Continental, EuContinental, strong	MEDITE	Stp	MEXC	Sme	Sar	MEXCSmeSar
220	53.310368	73.900421	112.6		Continental, EuContinental, strong	TEMPLA	Stp	TEXE	Ste	Sec	TEXESteSec		Continental, EuContinental, strong	MEDITE	Stp	MEPC	Sme	Sec	MEPCSmeSec		Continental, EuContinental, strong	MEDITE	Stp	MEXC	Sme	Sar	MEXCSmeSar
221	53.293884	74.263519	119.5		Continental, EuContinental, strong	TEMPLA	Stp	TEXE	Ste	Sec	TEXESteSec		Continental, EuContinental, strong	MEDITE	Stp	MEPC	Sme	Sec	MEPCSmeSec		Continental, EuContinental, strong	MEDITE	Stp	MEXC	Sme	Sar	MEXCSmeSar
222	53.276424	74.626343	121.9		Continental, EuContinental, strong	TEMPLA	Stp	TEXE	Ste	Sec	TEXESteSec		Continental, EuContinental, strong	MEDITE	Stp	MEPC	Sme	Sec	MEPCSmeSec		Continental, EuContinental, strong	MEDITE	Stp	MEXC	Sme	Sar	MEXCSmeSar
223	53.25798	74.989014	121.9		Continental, EuContinental, strong	TEMPLA	Stp	TEXE	Ste	Sec	TEXESteSec		Continental, EuContinental, strong	MEDITE	Stp	MEPC	Sme	Sec	MEPCSmeSec		Continental, EuContinental, strong	MEDITE	Stp	MEXC	Sme	Sar	MEXCSmeSar
224	53.238567	75.351257	121.9		Continental, EuContinental, strong	TEMPLA	Stp	TEXE	Ste	Sec	TEXESteSec		Continental, EuContinental, strong	MEDITE	Stp	MEPC	Sme	Sec	MEPCSmeSec		Continental, EuContinental, strong	MEDITE	Stp	MEXC	Sme	Sar	MEXCSmeSar
225	53.218174	75.713135	121.9		Continental, EuContinental, strong	MEDITE	Stp	MEPC	Sme	Sec	MEPCSmeSec		Continental, EuContinental, strong	MEDITE	Stp	MEXC	Sme	Sar	MEXCSmeSar		Continental, EuContinental, strong	MEDITE	Stp	MEXC	Sme	Sar	MEXCSmeSar
226	53.196808	76.074738	121.9		Continental, EuContinental, strong	MEDITE	Stp	MEPC	Sme	Sec	MEPCSmeSec		Continental, EuContinental, strong	MEDITE	Stp	MEXC	Sme	Sar	MEXCSmeSar		Continental, EuContinental, strong	MEDITE	Stp	MEXC	Sme	Sar	MEXCSmeSar
227	53.174473	76.435974	121.9		Continental, EuContinental, strong	TEMPLA	Stp	TEXE	Ste	Sec	TEXESteSec		Continental, EuContinental, strong	MEDITE	Stp	MEXC	Sme	Sar	MEXCSmeSar		Continental, EuContinental, strong	MEDITE	Stp	MEXC	Sme	Sar	MEXCSmeSar
228	53.151165	76.796875	121.9		Continental, EuContinental, strong	TEMPLA	Stp	TEXE	Ste	Sec	TEXESteSec		Continental, EuContinental, strong	MEDITE	Stp	MEXC	Sme	Sar	MEXCSmeSar		Continental, EuContinental, strong	MEDITE	Stp	MEXC	Sme	Sar	MEXCSmeSar
229	53.126892	77.157379	114.8		Continental, EuContinental, strong	MEDITE	Stp	MEPC	Sme	Sec	MEPCSmeSec		Continental, EuContinental, strong	MEDITE	Stp	MEXC	Sme	Sar	MEXCSmeSar		Continental, EuContinental, strong	MEDITE	Stp	MEXC	Sme	Sar	MEXCSmeSar
230	53.10165	77.517487	100.8		Continental, EuContinental, strong	MEDITE	Stp	MEPC	Sme	Sec	MEPCSmeSec		Continental, EuContinental, strong	MEDITE	Stp	MEXC	Sme	Sar	MEXCSmeSar		Continental, EuContinental, strong	MEDITE	Stp	MEXC	Sme	Sar	MEXCSmeSar
231	53.075447	77.877228	100.6		Continental, EuContinental, strong	MEDITE	Stp	MEPC	Sme	Sec	MEPCSmeSec		Continental, EuContinental, strong	MEDITE	Stp	MEXC	Sme	Sar	MEXCSmeSar		Continental, EuContinental, strong	MEDITE	Stp	MEXC	Sme	Sar	MEXCSmeSar
232	53.096687	62.257996	183.8		Continental, EuContinental, weak	MEDITE	Stp	MEPC	Sme	Sec	MEPCSmeSec		Continental, EuContinental, weak	MEDITE	Stp	MEPC	Sme	Sec	MEPCSmeSec		Continental, EuContinental, weak	MEDITE	Stp	MEXC	Sme	Sar	MEXCSmeSar
233	53.111759	62.619812	182.9		Continental, EuContinental, weak	MEDITE	Stp	MEPC	Sme	Sec	MEPCSmeSec		Continental, EuContinental, weak	MEDITE	Stp	MEPC	Sme	Sec	MEPCSmeSec		Continental, EuContinental, weak	MEDITE	Stp	MEXC	Sme	Sar	MEXCSmeSar
234	53.125862	62.981842	182.9		Continental, EuContinental, weak	MEDITE	Stp	MEPC	Sme	Sec	MEPCSmeSec		Continental, EuContinental, weak	MEDITE	Stp	MEPC	Sme	Sec	MEPCSmeSec		Continental, EuContinental, weak	MEDITE	Stp	MEXC	Sme	Sar	MEXCSmeSar
235	53.138973	63.344147	182.9		Continental, EuContinental, weak	TEMPLA	Stp	TEXE	Ste	Sec	TEXESteSec		Continental, EuContinental, weak	MEDITE	Stp	MEPC	Sme	Sec	MEPCSmeSec		Continental, EuContinental, weak	MEDITE	Stp	MEXC	Sme	Sar	MEXCSmeSar
236	53.151115	63.706604	182.9		Continental, EuContinental, weak	TEMPLA	Stp	TEXE	Ste	Sec	TEXESteSec		Continental, EuContinental, weak	MEDITE	Stp	MEPC	Sme	Sec	MEPCSmeSec		Continental, EuContinental, weak	MEDITE	Stp	MEXC	Sme	Sar	MEXCSmeSar
237	53.162266	64.069153	182.9		Continental, EuContinental, weak	TEMPLA	Stp	TEXE	Ste	Sec	TEXESteSec		Continental, EuContinental, weak	MEDITE	Stp	MEPC	Sme	Sec	MEPCSmeSec		Continental, EuContinental, weak	MEDITE	Stp	MEXC	Sme	Sar	MEXCSmeSar
238	53.17244	64.431915	182.9		Continental, EuContinental, weak	TEMPLA	Stp	TEXE	Ste	Sec	TEXESteSec		Continental, EuContinental, weak	MEDITE	Stp	MEPC	Sme	Sec	MEPCSmeSec		Continental, EuContinental, weak	MEDITE	Stp	MEPC	Sme	Sec	MEPCSmeSec
239	53.181625	64.794891	175.3		Continental, EuContinental, weak	TEMPLA	Stp	TEXE	Ste	Sec	TEXESteSec		Continental, EuContinental, weak	MEDITE	Stp	MEPC	Sme	Sec	MEPCSmeSec		Continental, EuContinental, weak	MEDITE	Stp	MEPC	Sme	Sec	MEPCSmeSec
240	53.189831	65.158081	179.3		Continental, EuContinental, weak	TEMPLA	Stp	TEXE	Ste	Sec	TEXESteSec		Continental, EuContinental, weak	MEDITE	Stp	MEPC	Sme	Sec	MEPCSmeSec		Continental, EuContinental, weak	MEDITE	Stp	MEPC	Sme	Sec	MEPCSmeSec
241	53.197056	65.52124	182.9		Continental, EuContinental, weak	TEMPLA	Stp	TEXE	Ste	Sec	TEXESteSec		Continental, EuContinental, weak	MEDITE	Stp	MEPC	Sme	Sec	MEPCSmeSec		Continental, EuContinental, weak	MEDITE	Stp	MEPC	Sme	Sec	MEPCSmeSec
242	53.203293	65.884644	182.9		Continental, EuContinental, weak	TEMPLA	Stp	TEXE	Ste	Sec	TEXESteSec		Continental, EuContinental, weak	MEDITE	Stp	MEPC	Sme	Sec	MEPCSmeSec		Continental, EuContinental, weak	MEDITE	Stp	MEPC	Sme	Sec	MEPCSmeSec
243	53.208538	66.247986	184.1		Continental, EuContinental, weak	TEMPLA	Stp	TEXE	Ste	Sec	TEXESteSec		Continental, EuContinental, weak	MEDITE	Stp	MEPC	Sme	Sec	MEPCSmeSec		Continental, EuContinental, weak	MEDITE	Stp	MEPC	Sme	Sec	MEPCSmeSec
244	53.212795	66.611237	182.5		Continental, EuContinental, weak	TEMPLA	Stp	TEXE	Ste	Sec	TEXESteSec		Continental, EuContinental, weak	MEDITE	Stp	MEPC	Sme	Sec	MEPCSmeSec		Continental, EuContinental, weak	MEDITE	Stp	MEPC	Sme	Sec	MEPCSmeSec
245	53.216072	66.974915	196.7		Continental, EuContinental, weak	TEMPLA	Stp	TEXE	Ste	Sec	TEXESteSec		Continental, EuContinental, weak	MEDITE	Stp	MEPC	Sme	Sec	MEPCSmeSec		Continental, EuContinental, weak	MEDITE	Stp	MEPC	Sme	Sec	MEPCSmeSec
246	53.218361	67.338257	216.5		Continental, EuContinental, weak	TEMPLA	Stp	TEXE	Ste	Sec	TEXESteSec		Continental, EuContinental, weak	MEDITE	Stp	MEPC	Sme	Sec	MEPCSmeSec		Continental, EuContinental, weak	MEDITE	Stp	MEPC	Sme	Sec	MEPCSmeSec
247	53.219662	67.700653	221.5		Continental, EuContinental, weak	TEMPLA	Stp	TEXE	Ste	Sec	TEXESteSec		Continental, EuContinental, weak	MEDITE	Stp	MEPC	Sme	Sec	MEPCSmeSec		Continental, EuContinental, weak	MEDITE	Stp	MEPC	Sme	Sec	MEPCSmeSec
248	53.219978	68.07132	267.071991		Continental, EuContinental, weak	TEMPLA	Stp	TEXE	Ste	Sec	TEXESteSec		Continental, EuContinental, weak	MEDITE	Stp	MEPC	Sme	Sec	MEPCSmeSec		Continental, EuContinental, weak	MEDITE	Stp	MEPC	Sme	Sec	MEPCSmeSec
249	53.219303	68.430695	305.187866		Continental, EuContinental, weak	TEMPLA	Stp	TECO	Ste	Shu	TECOSteShu		Continental, EuContinental, weak	TEMPLA	Stp	TEXE	Ste	Sec	TEXESteSec		Continental, EuContinental, weak	MEDITE	Stp	MEPC	Sme	Sec	MEPCSmeSec
250	53.217644	68.793762	287.529724		Continental, EuContinental, weak	TEMPLA	Stp	TEXE	Ste	Sec	TEXESteSec		Continental, EuContinental, weak	MEDITE	Stp	MEPC	Sme	Sec	MEPCSmeSec		Continental, EuContinental, weak	MEDITE	Stp	MEPC	Sme	Sec	MEPCSmeSec
251	53.214996	69.157257	279.588745		Continental, EuContinental, weak	TEMPLA	Stp	TEXE	Ste	Sec	TEXESteSec		Continental, EuContinental, weak	MEDITE	Stp	MEPC	Sme	Sec	MEPCSmeSec		Continental, EuContinental, weak	MEDITE	Stp	MEPC	Sme	Sec	MEPCSmeSec
252	53.211365	69.520844	270.7453		Continental, EuContinental, weak	TEMPLA	Stp	TEXE	Ste	Sec	TEXESteSec		Continental, EuContinental, weak	MEDITE	Stp	MEPC	Sme	Sec	MEPCSmeSec		Continental, EuContinental, weak	MEDITE	Stp	MEPC	Sme	Sec	MEPCSmeSec
253	53.206741	69.884186	262.984009		Continental, EuContinental, weak	TEMPLA	Stp	TEXE	Ste	Sec	TEXESteSec		Continental, EuContinental, weak	MEDITE	Stp	MEPC	Sme	Sec	MEPCSmeSec		Continental, EuContinental, weak	MEDITE	Stp	MEPC	Sme	Sec	MEPCSmeSec
254	53.201138	70.247498	271.166656		Continental, EuContinental, weak	TEMPLA	Stp	TEXE	Ste	Sec	TEXESteSec		Continental, EuContinental, weak	TEMPLA	Stp	TEXE	Ste	Sec	TEXESteSec		Continental, EuContinental, weak	MEDITE	Stp	MEPC	Sme	Sec	MEPCSmeSec
255	53.194542	70.610748	248.023697		Continental, EuContinental, weak	TEMPLA	Stp	TEXE	Ste	Sec	TEXESteSec		Continental, EuContinental, weak	MEDITE	Stp	MEPC	Sme	Sec	MEPCSmeSec		Continental, EuContinental, weak	MEDITE	Stp	MEXC	Sme	Sar	MEXCSmeSar
256	53.186958	70.974152	203.4		Continental, EuContinental, weak	TEMPLA	Stp	TEXE	Ste	Sec	TEXESteSec		Continental, EuContinental, weak	MEDITE	Stp	MEPC	Sme	Sec	MEPCSmeSec		Continental, EuContinental, weak	MEDITE	Stp	MEXC	Sme	Sar	MEXCSmeSar
257	53.178398	71.337128	193.7		Continental, EuContinental, weak	TEMPLA	Stp	TEXE	Ste	Sec	TEXESteSec		Continental, EuContinental, weak	MEDITE	Stp	MEPC	Sme	Sec	MEPCSmeSec		Continental, EuContinental, weak	MEDITE	Stp	MEPC	Sme	Sec	MEPCSmeSec
258	53.16885	71.700104	146.1		Continental, EuContinental, weak	MEDITE	Stp	MEPC	Sme	Sec	MEPCSmeSec		Continental, EuContinental, strong	MEDITE	Stp	MEXC	Sme	Sar	MEXCSmeSar		Continental, EuContinental, strong	MEDITE	Stp	MEXC	Sme	Sar	MEXCSmeSar
259	53.158318	72.062897	131.0		Continental, EuContinental, weak	TEMPLA	Stp	TEXE	Ste	Sec	TEXESteSec		Continental, EuContinental, strong	MEDITE	Stp	MEPC	Sme	Sec	MEPCSmeSec		Continental, EuContinental, strong	MEDITE	Stp	MEXC	Sme	Sar	MEXCSmeSar
260	53.146801	72.425507	134.0		Continental, EuContinental, weak	TEMPLA	Stp	TEXE	Ste	Sec	TEXESteSec		Continental, EuContinental, strong	MEDITE	Stp	MEPC	Sme	Sec	MEPCSmeSec		Continental, EuContinental, strong	MEDITE	Stp	MEXC	Sme	Sar	MEXCSmeSar
261	53.134312	72.787811	137.1		Continental, EuContinental, weak	TEMPLA	Stp	TEXE	Ste	Sec	TEXESteSec		Continental, EuContinental, strong	MEDITE	Stp	MEPC	Sme	Sec	MEPCSmeSec		Continental, EuContinental, strong	MEDITE	Stp	MEXC	Sme	Sar	MEXCSmeSar
262	53.120842	73.149902	116.6		Continental, EuContinental, strong	TEMPLA	Stp	TEXE	Ste	Sec	TEXESteSec		Continental, EuContinental, strong	MEDITE	Stp	MEPC	Sme	Sec	MEPCSmeSec		Continental, EuContinental, strong	MEDITE	Stp	MEXC	Sme	Sar	MEXCSmeSar
263	53.106388	73.511841	129.1		Continental, EuContinental, weak	TEMPLA	Stp	TEXE	Ste	Sec	TEXESteSec		Continental, EuContinental, strong	MEDITE	Stp	MEPC	Sme	Sec	MEPCSmeSec		Continental, EuContinental, strong	MEDITE	Stp	MEPC	Sme	Sec	MEPCSmeSec
264	53.090958	73.873566	123.4		Continental, EuContinental, weak	TEMPLA	Stp	TEXE	Ste	Sec	TEXESteSec		Continental, EuContinental, strong	MEDITE	Stp	MEPC	Sme	Sec	MEPCSmeSec		Continental, EuContinental, strong	MEDITE	Stp	MEXC	Sme	Sar	MEXCSmeSar
265	53.074551	74.235077	123.4		Continental, EuContinental, strong	TEMPLA	Stp	TEXE	Ste	Sec	TEXESteSec		Continental, EuContinental, strong	MEDITE	Stp	MEPC	Sme	Sec	MEPCSmeSec		Continental, EuContinental, strong	MEDITE	Stp	MEXC	Sme	Sar	MEXCSmeSar
266	53.057171	74.596283	130.3		Continental, EuContinental, strong	TEMPLA	Stp	TEXE	Ste	Sec	TEXESteSec		Continental, EuContinental, strong	MEDITE	Stp	MEPC	Sme	Sec	MEPCSmeSec		Continental, EuContinental, strong	MEDITE	Stp	MEXC	Sme	Sar	MEXCSmeSar
267	53.038818	74.957123	134.9		Continental, EuContinental, strong	MEDITE	Stp	MEPC	Sme	Sec	MEPCSmeSec		Continental, EuContinental, strong	MEDITE	Stp	MEPC	Sme	Sec	MEPCSmeSec		Continental, EuContinental, strong	MEDITE	Stp	MEXC	Sme	Sar	MEXCSmeSar
268	53.019485	75.317749	126.3		Continental, EuContinental, strong	MEDITE	Stp	MEPC	Sme	Sec	MEPCSmeSec		Continental, EuContinental, strong	MEDITE	Stp	MEXC	Sme	Sar	MEXCSmeSar		Continental, EuContinental, strong	MEDITE	Stp	MEXC	Sme	Sar	MEXCSmeSar
269	52.999184	75.678101	134.1		Continental, EuContinental, strong	TEMPLA	Stp	TEXE	Ste	Sec	TEXESteSec		Continental, EuContinental, strong	MEDITE	Stp	MEPC	Sme	Sec	MEPCSmeSec		Continental, EuContinental, strong	MEDITE	Stp	MEXC	Sme	Sar	MEXCSmeSar
270	52.977917	76.038086	121.9		Continental, EuContinental, strong	MEDITE	Stp	MEPC	Sme	Sec	MEPCSmeSec		Continental, EuContinental, strong	MEDITE	Stp	MEXC	Sme	Sar	MEXCSmeSar		Continental, EuContinental, strong	MEDITE	Stp	MEXC	Sme	Sar	MEXCSmeSar
271	52.955681	76.397705	121.9		Continental, EuContinental, strong	MEDITE	Stp	MEPC	Sme	Sec	MEPCSmeSec		Continental, EuContinental, strong	MEDITE	Stp	MEXC	Sme	Sar	MEXCSmeSar		Continental, EuContinental, strong	MEDITE	Stp	MEXC	Sme	Sar	MEXCSmeSar
272	52.932476	76.756989	121.9		Continental, EuContinental, strong	MEDITE	Stp	MEPC	Sme	Sec	MEPCSmeSec		Continental, EuContinental, strong	MEDITE	Stp	MEXC	Sme	Sar	MEXCSmeSar		Continental, EuContinental, strong	MEDITE	Stp	MEXC	Sme	Sar	MEXCSmeSar
273	52.90831	77.115936	120.8		Continental, EuContinental, strong	MEDITE	Stp	MEPC	Sme	Sec	MEPCSmeSec		Continental, EuContinental, strong	MEDITE	Stp	MEXC	Sme	Sar	MEXCSmeSar		Continental, EuContinental, strong	MEDITE	Stp	MEXC	Sme	Sar	MEXCSmeSar
274	52.883186	77.474396	118.3		Continental, EuContinental, strong	MEDITE	Stp	MEPC	Sme	Sec	MEPCSmeSec		Continental, EuContinental, strong	MEDITE	Stp	MEXC	Sme	Sar	MEXCSmeSar		Continental, EuContinental, strong	MEDITE	Stp	MEXC	Sme	Sar	MEXCSmeSar
275	52.857101	77.83252	118.8		Continental, EuContinental, strong	MEDITE	Stp	MEPC	Sme	Sec	MEPCSmeSec		Continental, EuContinental, strong	MEDITE	Stp	MEXC	Sme	Sar	MEXCSmeSar		Continental, EuContinental, strong	MEDITE	Stp	MEXC	Sme	Sar	MEXCSmeSar
276	52.830055	78.190247	119.9		Continental, EuContinental, strong	MEDITE	Stp	MEPC	Sme	Sec	MEPCSmeSec		Continental, EuContinental, strong	MEDITE	Stp	MEXC	Sme	Sar	MEXCSmeSar		Continental, EuContinental, strong	MEDITE	Stp	MEXC	Sme	Sar	MEXCSmeSar
277	52.826389	61.204956	219.2		Continental, EuContinental, weak	MEDITE	Stp	MEPC	Sme	Sec	MEPCSmeSec		Continental, EuContinental, weak	MEDITE	Stp	MEPC	Sme	Sec	MEPCSmeSec		Continental, EuContinental, weak	MEDITE	Stp	MEXC	Sme	Sar	MEXCSmeSar
278	52.844315	61.564362	213.4		Continental, EuContinental, weak	MEDITE	Stp	MEPC	Sme	Sec	MEPCSmeSec		Continental, EuContinental, weak	MEDITE	Stp	MEPC	Sme	Sec	MEPCSmeSec		Continental, EuContinental, weak	MEDITE	Stp	MEXC	Sme	Sar	MEXCSmeSar
279	52.861267	61.924072	201.8		Continental, EuContinental, weak	MEDITE	Stp	MEPC	Sme	Sec	MEPCSmeSec		Continental, EuContinental, weak	MEDITE	Stp	MEPC	Sme	Sec	MEPCSmeSec		Continental, EuContinental, weak	MEDITE	Stp	MEXC	Sme	Sar	MEXCSmeSar
280	52.877247	62.283997	213.3		Continental, EuContinental, weak	TEMPLA	Stp	TEXE	Ste	Sec	TEXESteSec		Continental, EuContinental, weak	MEDITE	Stp	MEPC	Sme	Sec	MEPCSmeSec		Continental, EuContinental, weak	MEDITE	Stp	MEPC	Sme	Sec	MEPCSmeSec
281	52.892254	62.644226	212.3		Continental, EuContinental, weak	MEDITE	Stp	MEPC	Sme	Sec	MEPCSmeSec		Continental, EuContinental, weak	MEDITE	Stp	MEPC	Sme	Sec	MEPCSmeSec		Continental, EuContinental, weak	MEDITE	Stp	MEPC	Sme	Sec	MEPCSmeSec
282	52.906288	63.004608	210.5		Continental, EuContinental, weak	TEMPLA	Stp	TEXE	Ste	Sec	TEXESteSec		Continental, EuContinental, weak	MEDITE	Stp	MEPC	Sme	Sec	MEPCSmeSec		Continental, EuContinental, weak	MEDITE	Stp	MEPC	Sme	Sec	MEPCSmeSec
283	52.919342	63.365234	208.6		Continental, EuContinental, weak	TEMPLA	Stp	TEXE	Ste	Sec	TEXESteSec		Continental, EuContinental, weak	MEDITE	Stp	MEPC	Sme	Sec	MEPCSmeSec		Continental, EuContinental, weak	MEDITE	Stp	MEXC	Sme	Sar	MEXCSmeSar
284	52.931427	63.726074	207.0		Continental, EuContinental, weak	TEMPLA	Stp	TEXE	Ste	Sec	TEXESteSec		Continental, EuContinental, weak	MEDITE	Stp	MEPC	Sme	Sec	MEPCSmeSec		Continental, EuContinental, weak	MEDITE	Stp	MEPC	Sme	Sec	MEPCSmeSec
285	52.942532	64.087036	187.8		Continental, EuContinental, weak	MEDITE	Stp	MEPC	Sme	Sec	MEPCSmeSec		Continental, EuContinental, weak	MEDITE	Stp	MEPC	Sme	Sec	MEPCSmeSec		Continental, EuContinental, weak	MEDITE	Stp	MEXC	Sme	Sar	MEXCSmeSar
286	52.952656	64.44812	180.8		Continental, EuContinental, weak	TEMPLA	Stp	TEXE	Ste	Sec	TEXESteSec		Continental, EuContinental, weak	MEDITE	Stp	MEPC	Sme	Sec	MEPCSmeSec		Continental, EuContinental, weak	MEDITE	Stp	MEXC	Sme	Sar	MEXCSmeSar
287	52.961803	64.809601	164.1		Continental, EuContinental, weak	MEDITE	Stp	MEPC	Sme	Sec	MEPCSmeSec		Continental, EuContinental, weak	MEDITE	Stp	MEPC	Sme	Sec	MEPCSmeSec		Continental, EuContinental, weak	MEDITE	Stp	MEXC	Sme	Sar	MEXCSmeSar
288	52.969967	65.170837	177.2		Continental, EuContinental, weak	MEDITE	Stp	MEPC	Sme	Sec	MEPCSmeSec		Continental, EuContinental, weak	MEDITE	Stp	MEPC	Sme	Sec	MEPCSmeSec		Continental, EuContinental, weak	MEDITE	Stp	MEXC	Sme	Sar	MEXCSmeSar
289	52.977161	65.532562	200.9		Continental, EuContinental, weak	TEMPLA	Stp	TEXE	Ste	Sec	TEXESteSec		Continental, EuContinental, weak	MEDITE	Stp	MEPC	Sme	Sec	MEPCSmeSec		Continental, EuContinental, weak	MEDITE	Stp	MEPC	Sme	Sec	MEPCSmeSec
290	52.983364	65.894379	200.1		Continental, EuContinental, weak	TEMPLA	Stp	TEXE	Ste	Sec	TEXESteSec		Continental, EuContinental, weak	MEDITE	Stp	MEPC	Sme	Sec	MEPCSmeSec		Continental, EuContinental, weak	MEDITE	Stp	MEPC	Sme	Sec	MEPCSmeSec
291	52.98859	66.256042	201.0		Continental, EuContinental, weak	TEMPLA	Stp	TEXE	Ste	Sec	TEXESteSec		Continental, EuContinental, weak	MEDITE	Stp	MEPC	Sme	Sec	MEPCSmeSec		Continental, EuContinental, weak	MEDITE	Stp	MEPC	Sme	Sec	MEPCSmeSec
292	52.992832	66.617889	202.4		Continental, EuContinental, weak	TEMPLA	Stp	TEXE	Ste	Sec	TEXESteSec		Continental, EuContinental, weak	MEDITE	Stp	MEPC	Sme	Sec	MEPCSmeSec		Continental, EuContinental, weak	MEDITE	Stp	MEXC	Sme	Sar	MEXCSmeSar
293	52.99609	66.97934	241.202362		Continental, EuContinental, weak	TEMPLA	Stp	TEXE	Ste	Sec	TEXESteSec		Continental, EuContinental, weak	MEDITE	Stp	MEPC	Sme	Sec	MEPCSmeSec		Continental, EuContinental, weak	MEDITE	Stp	MEPC	Sme	Sec	MEPCSmeSec
294	52.998371	67.341522	275.860321		Continental, EuContinental, weak	TEMPLA	Stp	TEXE	Ste	Sec	TEXESteSec		Continental, EuContinental, weak	TEMPLA	Stp	TEXE	Ste	Sec	TEXESteSec		Continental, EuContinental, weak	MEDITE	Stp	MEPC	Sme	Sec	MEPCSmeSec
295	52.999664	67.702606	267.160156		Continental, EuContinental, weak	TEMPLA	Stp	TEXE	Ste	Sec	TEXESteSec		Continental, EuContinental, weak	MEDITE	Stp	MEPC	Sme	Sec	MEPCSmeSec		Continental, EuContinental, weak	MEDITE	Stp	MEPC	Sme	Sec	MEPCSmeSec
296	52.999977	68.07132	293.00235		Continental, EuContinental, weak	TEMPLA	Stp	TEXE	Ste	Sec	TEXESteSec		Continental, EuContinental, weak	MEDITE	Stp	MEPC	Sme	Sec	MEPCSmeSec		Continental, EuContinental, weak	MEDITE	Stp	MEPC	Sme	Sec	MEPCSmeSec
297	52.999313	68.42749	340.754272		Continental, EuContinental, weak	TEMPLA	Stp	TEXE	Ste	Shu	TEXESteShu		Continental, EuContinental, weak	TEMPLA	Stp	TEXE	Ste	Sec	TEXESteSec		Continental, EuContinental, weak	MEDITE	Stp	MEPC	Sme	Sec	MEPCSmeSec
298	52.997658	68.79007	357.11142		Continental, EuContinental, weak	TEMPLA	Stp	TECO	Ste	Shu	TECOSteShu		Continental, EuContinental, weak	TEMPLA	Stp	TEXE	Ste	Sec	TEXESteSec		Continental, EuContinental, weak	MEDITE	Stp	MEPC	Sme	Sec	MEPCSmeSec
299	52.995026	69.151642	311.425018		Continental, EuContinental, weak	TEMPLA	Stp	TEXE	Ste	Sec	TEXESteSec		Continental, EuContinental, weak	MEDITE	Stp	MEPC	Sme	Sec	MEPCSmeSec		Continental, EuContinental, weak	MEDITE	Stp	MEXC	Sme	Sar	MEXCSmeSar
300	52.991405	69.513611	330.396301		Continental, EuContinental, weak	TEMPLA	Stp	TECO	Ste	Shu	TECOSteShu		Continental, EuContinental, weak	TEMPLA	Stp	TEXE	Ste	Sec	TEXESteSec		Continental, EuContinental, weak	MEDITE	Stp	MEPC	Sme	Sec	MEPCSmeSec
301	52.986801	69.875549	323.979675		Continental, EuContinental, weak	TEMPLA	Stp	TEXE	Ste	Sec	TEXESteSec		Continental, EuContinental, weak	TEMPLA	Stp	TEXE	Ste	Sec	TEXESteSec		Continental, EuContinental, weak	MEDITE	Stp	MEPC	Sme	Sec	MEPCSmeSec
302	52.98122	70.237305	353.883392		Continental, EuContinental, weak	TEMPLA	Stp	TECO	Ste	Shu	TECOSteShu		Continental, EuContinental, weak	TEMPLA	Stp	TEXE	Ste	Sec	TEXESteSec		Continental, EuContinental, weak	MEDITE	Stp	MEPC	Sme	Sec	MEPCSmeSec
303	52.974655	70.59903	330.552216		Continental, EuContinental, weak	TEMPLA	Stp	TEXE	Ste	Shu	TEXESteShu		Continental, EuContinental, weak	TEMPLA	Stp	TEXE	Ste	Sec	TEXESteSec		Continental, EuContinental, weak	MEDITE	Stp	MEPC	Sme	Sec	MEPCSmeSec
304	52.96711	70.960602	256.699707		Continental, EuContinental, weak	TEMPLA	Stp	TEXE	Ste	Sec	TEXESteSec		Continental, EuContinental, weak	MEDITE	Stp	MEPC	Sme	Sec	MEPCSmeSec		Continental, EuContinental, weak	MEDITE	Stp	MEXC	Sme	Sar	MEXCSmeSar
305	52.958588	71.321838	265.672791		Continental, EuContinental, weak	TEMPLA	Stp	TEXE	Ste	Sec	TEXESteSec		Continental, EuContinental, weak	TEMPLA	Stp	TEXE	Ste	Sec	TEXESteSec		Continental, EuContinental, weak	MEDITE	Stp	MEPC	Sme	Sec	MEPCSmeSec
306	52.949089	71.683167	250.361633		Continental, EuContinental, weak	TEMPLA	Stp	TEXE	Ste	Sec	TEXESteSec		Continental, EuContinental, weak	TEMPLA	Stp	TEXE	Ste	Sec	TEXESteSec		Continental, EuContinental, weak	MEDITE	Stp	MEPC	Sme	Sec	MEPCSmeSec
307	52.938602	72.04425	196.6		Continental, EuContinental, weak	TEMPLA	Stp	TEXE	Ste	Sec	TEXESteSec		Continental, EuContinental, strong	MEDITE	Stp	MEPC	Sme	Sec	MEPCSmeSec		Continental, EuContinental, weak	MEDITE	Stp	MEXC	Sme	Sar	MEXCSmeSar
308	52.927143	72.405273	205.8		Continental, EuContinental, weak	TEMPLA	Stp	TEXE	Ste	Sec	TEXESteSec		Continental, EuContinental, strong	MEDITE	Stp	MEPC	Sme	Sec	MEPCSmeSec		Continental, EuContinental, weak	MEDITE	Stp	MEPC	Sme	Sec	MEPCSmeSec
309	52.914703	72.766052	185.2		Continental, EuContinental, weak	TEMPLA	Stp	TEXE	Ste	Sec	TEXESteSec		Continental, EuContinental, strong	MEDITE	Stp	MEPC	Sme	Sec	MEPCSmeSec		Continental, EuContinental, strong	MEDITE	Stp	MEPC	Sme	Sec	MEPCSmeSec
310	52.901287	73.126556	131.6		Continental, EuContinental, weak	MEDITE	Stp	MEPC	Sme	Sec	MEPCSmeSec		Continental, EuContinental, strong	MEDITE	Stp	MEXC	Sme	Sar	MEXCSmeSar		Continental, EuContinental, strong	MEDITE	Stp	MEXC	Sme	Sar	MEXCSmeSar
311	52.886902	73.486877	122.1		Continental, EuContinental, weak	TEMPLA	Stp	TEXE	Ste	Sec	TEXESteSec		Continental, EuContinental, strong	MEDITE	Stp	MEPC	Sme	Sec	MEPCSmeSec		Continental, EuContinental, strong	MEDITE	Stp	MEXC	Sme	Sar	MEXCSmeSar
312	52.871544	73.846893	112.8		Continental, EuContinental, weak	MEDITE	Stp	MEPC	Sme	Sec	MEPCSmeSec		Continental, EuContinental, strong	MEDITE	Stp	MEXC	Sme	Sar	MEXCSmeSar		Continental, EuContinental, strong	MEDITE	Stp	MEXC	Sme	Sar	MEXCSmeSar
313	52.855213	74.206757	130.1		Continental, EuContinental, weak	TEMPLA	Stp	TEXE	Ste	Sec	TEXESteSec		Continental, EuContinental, strong	MEDITE	Stp	MEPC	Sme	Sec	MEPCSmeSec		Continental, EuContinental, strong	MEDITE	Stp	MEXC	Sme	Sar	MEXCSmeSar
314	52.837914	74.566284	152.4		Continental, EuContinental, weak	TEMPLA	Stp	TEXE	Ste	Sec	TEXESteSec		Continental, EuContinental, strong	MEDITE	Stp	MEPC	Sme	Sec	MEPCSmeSec		Continental, EuContinental, strong	MEDITE	Stp	MEXC	Sme	Sar	MEXCSmeSar
315	52.819633	74.92569	163.3		Continental, EuContinental, strong	TEMPLA	Stp	TEXE	Ste	Sec	TEXESteSec		Continental, EuContinental, strong	MEDITE	Stp	MEPC	Sme	Sec	MEPCSmeSec		Continental, EuContinental, strong	MEDITE	Stp	MEXC	Sme	Sar	MEXCSmeSar
316	52.800396	75.284637	146.9		Continental, EuContinental, strong	MEDITE	Stp	MEPC	Sme	Sec	MEPCSmeSec		Continental, EuContinental, strong	MEDITE	Stp	MEXC	Sme	Sar	MEXCSmeSar		Continental, EuContinental, strong	MEDITE	Stp	MEXC	Sme	Sar	MEXCSmeSar
317	52.780186	75.643341	136.0		Continental, EuContinental, strong	MEDITE	Stp	MEPC	Sme	Sec	MEPCSmeSec		Continental, EuContinental, strong	MEDITE	Stp	MEXC	Sme	Sar	MEXCSmeSar		Continental, EuContinental, strong	MEDITE	Stp	MEXC	Sme	Sar	MEXCSmeSar
318	52.75901	76.00174	121.9		Continental, EuContinental, strong	MEDITE	Stp	MEPC	Sme	Sec	MEPCSmeSec		Continental, EuContinental, strong	MEDITE	Stp	MEXC	Sme	Sar	MEXCSmeSar		Continental, EuContinental, strong	MEDITE	Stp	MEXC	Sme	Sar	MEXCSmeSar
319	52.73687	76.359833	121.9		Continental, EuContinental, strong	MEDITE	Stp	MEPC	Sme	Sec	MEPCSmeSec		Continental, EuContinental, strong	MEDITE	Stp	MEXC	Sme	Sar	MEXCSmeSar		Continental, EuContinental, strong	MEDITE	Stp	MEXC	Sme	Sar	MEXCSmeSar
320	52.713783	76.717438	121.9		Continental, EuContinental, strong	MEDITE	Stp	MEPC	Sme	Sec	MEPCSmeSec		Continental, EuContinental, strong	MEDITE	Stp	MEXC	Sme	Sar	MEXCSmeSar		Continental, EuContinental, strong	MEDITE	Stp	MEXC	Sme	Sar	MEXCSmeSar
321	52.689724	77.074799	121.9		Continental, EuContinental, strong	MEDITE	Stp	MEPC	Sme	Sec	MEPCSmeSec		Continental, EuContinental, strong	MEDITE	Stp	MEXC	Sme	Sar	MEXCSmeSar		Continental, EuContinental, strong	MEDITE	Stp	MEXC	Sme	Sar	MEXCSmeSar
322	52.664703	77.431763	121.9		Continental, EuContinental, strong	MEDITE	Stp	MEPC	Sme	Sec	MEPCSmeSec		Continental, EuContinental, strong	MEDITE	Stp	MEXC	Sme	Sar	MEXCSmeSar		Continental, EuContinental, strong	MEDITE	Stp	MEXC	Sme	Sar	MEXCSmeSar
323	52.638737	77.788269	119.5		Continental, EuContinental, strong	MEDITE	Stp	MEPC	Sme	Sec	MEPCSmeSec		Continental, EuContinental, strong	MEDITE	Stp	MEXC	Sme	Sar	MEXCSmeSar		Continental, EuContinental, strong	MEDITE	Stp	MEXC	Sme	Sar	MEXCSmeSar
324	52.611813	78.14447	121.9		Continental, EuContinental, strong	MEDITE	Stp	MEXC	Sme	Sar	MEXCSmeSar		Continental, EuContinental, strong	MEDITE	Stp	MEXC	Sme	Sar	MEXCSmeSar		Continental, EuContinental, strong	MEDITE	Stp	MEXC	Sme	Sar	MEXCSmeSar
325	52.583935	78.500214	121.9		Continental, EuContinental, strong	MEDITE	Stp	MEXC	Sme	Sar	MEXCSmeSar		Continental, EuContinental, strong	MEDITE	Stp	MEXC	Sme	Sar	MEXCSmeSar		Continental, EuContinental, strong	MEDITE	Stp	MEXC	Sme	Sar	MEXCSmeSar
326	52.588367	60.878052	251.829788		Continental, EuContinental, weak	MEDITE	Stp	MEPC	Sme	Sec	MEPCSmeSec		Continental, EuContinental, weak	MEDITE	Stp	MEPC	Sme	Sec	MEPCSmeSec		Continental, EuContinental, weak	MEDITE	Stp	MEXC	Sme	Sar	MEXCSmeSar
327	52.60717	61.235565	218.7		Continental, EuContinental, weak	MEDITE	Stp	MEPC	Sme	Sec	MEPCSmeSec		Continental, EuContinental, weak	MEDITE	Stp	MEPC	Sme	Sec	MEPCSmeSec		Continental, EuContinental, weak	MEDITE	Stp	MEXC	Sme	Sar	MEXCSmeSar
328	52.625015	61.593384	212.6		Continental, EuContinental, weak	MEDITE	Stp	MEPC	Sme	Sec	MEPCSmeSec		Continental, EuContinental, weak	MEDITE	Stp	MEPC	Sme	Sec	MEPCSmeSec		Continental, EuContinental, weak	MEDITE	Stp	MEXC	Sme	Sar	MEXCSmeSar
329	52.641891	61.951447	205.1		Continental, EuContinental, weak	MEDITE	Stp	MEPC	Sme	Sec	MEPCSmeSec		Continental, EuContinental, weak	MEDITE	Stp	MEPC	Sme	Sec	MEPCSmeSec		Continental, EuContinental, weak	MEDITE	Stp	MEXC	Sme	Sar	MEXCSmeSar
330	52.657799	62.309814	213.4		Continental, EuContinental, weak	MEDITE	Stp	MEPC	Sme	Sec	MEPCSmeSec		Continental, EuContinental, weak	MEDITE	Stp	MEPC	Sme	Sec	MEPCSmeSec		Continental, EuContinental, weak	MEDITE	Stp	MEXC	Sme	Sar	MEXCSmeSar
331	52.672741	62.668396	213.4		Continental, EuContinental, weak	MEDITE	Stp	MEPC	Sme	Sec	MEPCSmeSec		Continental, EuContinental, weak	MEDITE	Stp	MEPC	Sme	Sec	MEPCSmeSec		Continental, EuContinental, weak	MEDITE	Stp	MEXC	Sme	Sar	MEXCSmeSar
332	52.686707	63.02713	213.4		Continental, EuContinental, weak	MEDITE	Stp	MEPC	Sme	Sec	MEPCSmeSec		Continental, EuContinental, weak	MEDITE	Stp	MEPC	Sme	Sec	MEPCSmeSec		Continental, EuContinental, weak	MEDITE	Stp	MEXC	Sme	Sar	MEXCSmeSar
333	52.699707	63.386169	213.4		Continental, EuContinental, weak	MEDITE	Stp	MEPC	Sme	Sec	MEPCSmeSec		Continental, EuContinental, weak	MEDITE	Stp	MEPC	Sme	Sec	MEPCSmeSec		Continental, EuContinental, weak	MEDITE	Stp	MEXC	Sme	Sar	MEXCSmeSar
334	52.711735	63.745392	212.6		Continental, EuContinental, weak	MEDITE	Stp	MEPC	Sme	Sec	MEPCSmeSec		Continental, EuContinental, weak	MEDITE	Stp	MEPC	Sme	Sec	MEPCSmeSec		Continental, EuContinental, weak	MEDITE	Stp	MEXC	Sme	Sar	MEXCSmeSar
335	52.722782	64.104645	188.7		Continental, EuContinental, weak	MEDITE	Stp	MEPC	Sme	Sec	MEPCSmeSec		Continental, EuContinental, weak	MEDITE	Stp	MEPC	Sme	Sec	MEPCSmeSec		Continental, EuContinental, weak	MEDITE	Stp	MEXC	Sme	Sar	MEXCSmeSar
336	52.732868	64.464203	168.4		Continental, EuContinental, weak	MEDITE	Stp	MEPC	Sme	Sec	MEPCSmeSec		Continental, EuContinental, weak	MEDITE	Stp	MEPC	Sme	Sec	MEPCSmeSec		Continental, EuContinental, weak	MEDITE	Stp	MEXC	Sme	Sar	MEXCSmeSar
337	52.741974	64.823914	157.5		Continental, EuContinental, weak	MEDITE	Stp	MEPC	Sme	Sec	MEPCSmeSec		Continental, EuContinental, weak	MEDITE	Stp	MEPC	Sme	Sec	MEPCSmeSec		Continental, EuContinental, weak	MEDITE	Stp	MEXC	Sme	Sar	MEXCSmeSar
338	52.750103	65.183594	181.2		Continental, EuContinental, weak	MEDITE	Stp	MEPC	Sme	Sec	MEPCSmeSec		Continental, EuContinental, weak	MEDITE	Stp	MEPC	Sme	Sec	MEPCSmeSec		Continental, EuContinental, weak	MEDITE	Stp	MEXC	Sme	Sar	MEXCSmeSar
339	52.757263	65.543854	213.4		Continental, EuContinental, weak	TEMPLA	Stp	TEXE	Ste	Sec	TEXESteSec		Continental, EuContinental, weak	MEDITE	Stp	MEPC	Sme	Sec	MEPCSmeSec		Continental, EuContinental, weak	MEDITE	Stp	MEPC	Sme	Sec	MEPCSmeSec
340	52.763439	65.9039	213.7		Continental, EuContinental, weak	TEMPLA	Stp	TEXE	Ste	Sec	TEXESteSec		Continental, EuContinental, weak	MEDITE	Stp	MEPC	Sme	Sec	MEPCSmeSec		Continental, EuContinental, weak	MEDITE	Stp	MEXC	Sme	Sar	MEXCSmeSar
341	52.768639	66.264038	226.058441		Continental, EuContinental, weak	TEMPLA	Stp	TEXE	Ste	Sec	TEXESteSec		Continental, EuContinental, weak	MEDITE	Stp	MEPC	Sme	Sec	MEPCSmeSec		Continental, EuContinental, weak	MEDITE	Stp	MEPC	Sme	Sec	MEPCSmeSec
342	52.772861	66.623993	229.083511		Continental, EuContinental, weak	TEMPLA	Stp	TEXE	Ste	Sec	TEXESteSec		Continental, EuContinental, weak	MEDITE	Stp	MEPC	Sme	Sec	MEPCSmeSec		Continental, EuContinental, weak	MEDITE	Stp	MEPC	Sme	Sec	MEPCSmeSec
343	52.776108	66.984131	262.49939		Continental, EuContinental, weak	TEMPLA	Stp	TEXE	Ste	Sec	TEXESteSec		Continental, EuContinental, weak	MEDITE	Stp	MEPC	Sme	Sec	MEPCSmeSec		Continental, EuContinental, weak	MEDITE	Stp	MEPC	Sme	Sec	MEPCSmeSec
344	52.778378	67.344482	293.385651		Continental, EuContinental, weak	TEMPLA	Stp	TEXE	Ste	Sec	TEXESteSec		Continental, EuContinental, weak	MEDITE	Stp	MEPC	Sme	Sec	MEPCSmeSec		Continental, EuContinental, weak	MEDITE	Stp	MEPC	Sme	Sec	MEPCSmeSec
345	52.779667	67.70459	307.833496		Continental, EuContinental, weak	TEMPLA	Stp	TEXE	Ste	Sec	TEXESteSec		Continental, EuContinental, weak	MEDITE	Stp	MEPC	Sme	Sec	MEPCSmeSec		Continental, EuContinental, weak	MEDITE	Stp	MEPC	Sme	Sec	MEPCSmeSec
346	52.779976	68.07132	328.58902		Continental, EuContinental, weak	TEMPLA	Stp	TEXE	Ste	Sec	TEXESteSec		Continental, EuContinental, weak	MEDITE	Stp	MEPC	Sme	Sec	MEPCSmeSec		Continental, EuContinental, weak	MEDITE	Stp	MEPC	Sme	Sec	MEPCSmeSec
347	52.779308	68.427032	351.490601		Continental, EuContinental, weak	TEMPLA	Stp	TEXE	Ste	Sec	TEXESteSec		Continental, EuContinental, weak	MEDITE	Stp	MEPC	Sme	Sec	MEPCSmeSec		Continental, EuContinental, weak	MEDITE	Stp	MEPC	Sme	Sec	MEPCSmeSec
348	52.777664	68.786346	377.970367		Continental, EuContinental, weak	TEMPLA	Stp	TEXE	Ste	Shu	TEXESteShu		Continental, EuContinental, weak	TEMPLA	Stp	TEXE	Ste	Sec	TEXESteSec		Continental, EuContinental, weak	MEDITE	Stp	MEPC	Sme	Sec	MEPCSmeSec
349	52.775043	69.146881	332.403412		Continental, EuContinental, weak	TEMPLA	Stp	TEXE	Ste	Sec	TEXESteSec		Continental, EuContinental, weak	MEDITE	Stp	MEPC	Sme	Sec	MEPCSmeSec		Continental, EuContinental, weak	MEDITE	Stp	MEXC	Sme	Sar	MEXCSmeSar
350	52.771439	69.507019	323.495392		Continental, EuContinental, weak	TEMPLA	Stp	TEXE	Ste	Sec	TEXESteSec		Continental, EuContinental, weak	MEDITE	Stp	MEPC	Sme	Sec	MEPCSmeSec		Continental, EuContinental, weak	MEDITE	Stp	MEPC	Sme	Sec	MEPCSmeSec
351	52.766861	69.867065	322.945313		Continental, EuContinental, weak	TEMPLA	Stp	TEXE	Ste	Sec	TEXESteSec		Continental, EuContinental, weak	MEDITE	Stp	MEPC	Sme	Sec	MEPCSmeSec		Continental, EuContinental, weak	MEDITE	Stp	MEPC	Sme	Sec	MEPCSmeSec
352	52.761303	70.227295	349.248505		Continental, EuContinental, weak	TEMPLA	Stp	TEXE	Ste	Sec	TEXESteSec		Continental, EuContinental, weak	TEMPLA	Stp	TEXE	Ste	Sec	TEXESteSec		Continental, EuContinental, weak	MEDITE	Stp	MEPC	Sme	Sec	MEPCSmeSec
353	52.754765	70.587311	345.417145		Continental, EuContinental, weak	TEMPLA	Stp	TEXE	Ste	Sec	TEXESteSec		Continental, EuContinental, weak	TEMPLA	Stp	TEXE	Ste	Sec	TEXESteSec		Continental, EuContinental, weak	MEDITE	Stp	MEPC	Sme	Sec	MEPCSmeSec
354	52.747257	70.947235	275.770325		Continental, EuContinental, weak	TEMPLA	Stp	TEXE	Ste	Sec	TEXESteSec		Continental, EuContinental, weak	MEDITE	Stp	MEPC	Sme	Sec	MEPCSmeSec		Continental, EuContinental, weak	MEDITE	Stp	MEXC	Sme	Sar	MEXCSmeSar
355	52.738773	71.306885	287.497955		Continental, EuContinental, weak	TEMPLA	Stp	TEXE	Ste	Sec	TEXESteSec		Continental, EuContinental, weak	TEMPLA	Stp	TEXE	Ste	Sec	TEXESteSec		Continental, EuContinental, weak	MEDITE	Stp	MEPC	Sme	Sec	MEPCSmeSec
356	52.729313	71.666565	286.495056		Continental, EuContinental, weak	TEMPLA	Stp	TEXE	Ste	Sec	TEXESteSec		Continental, EuContinental, weak	TEMPLA	Stp	TEXE	Ste	Sec	TEXESteSec		Continental, EuContinental, weak	MEDITE	Stp	MEPC	Sme	Sec	MEPCSmeSec
357	52.718876	72.026031	223.5		Continental, EuContinental, weak	MEDITE	Stp	MEPC	Sme	Sec	MEPCSmeSec		Continental, EuContinental, strong	MEDITE	Stp	MEPC	Sme	Sec	MEPCSmeSec		Continental, EuContinental, weak	MEDITE	Stp	MEXC	Sme	Sar	MEXCSmeSar
358	52.707466	72.385345	219.9		Continental, EuContinental, weak	TEMPLA	Stp	TEXE	Ste	Sec	TEXESteSec		Continental, EuContinental, strong	MEDITE	Stp	MEPC	Sme	Sec	MEPCSmeSec		Continental, EuContinental, weak	MEDITE	Stp	MEPC	Sme	Sec	MEPCSmeSec
359	52.695087	72.744507	182.6		Continental, EuContinental, weak	MEDITE	Stp	MEPC	Sme	Sec	MEPCSmeSec		Continental, EuContinental, strong	MEDITE	Stp	MEPC	Sme	Sec	MEPCSmeSec		Continental, EuContinental, strong	MEDITE	Stp	MEPC	Sme	Sec	MEPCSmeSec
360	52.681736	73.103455	129.8		Continental, EuContinental, weak	MEDITE	Stp	MEPC	Sme	Sec	MEPCSmeSec		Continental, EuContinental, strong	MEDITE	Stp	MEXC	Sme	Sar	MEXCSmeSar		Continental, EuContinental, strong	MEDITE	Stp	MEXC	Sme	Sar	MEXCSmeSar
361	52.667416	73.462097	131.4		Continental, EuContinental, weak	TEMPLA	Stp	TEXE	Ste	Sec	TEXESteSec		Continental, EuContinental, strong	MEDITE	Stp	MEPC	Sme	Sec	MEPCSmeSec		Continental, EuContinental, strong	MEDITE	Stp	MEPC	Sme	Sec	MEPCSmeSec
362	52.652126	73.820465	129.1		Continental, EuContinental, weak	TEMPLA	Stp	TEXE	Ste	Sec	TEXESteSec		Continental, EuContinental, strong	MEDITE	Stp	MEPC	Sme	Sec	MEPCSmeSec		Continental, EuContinental, strong	MEDITE	Stp	MEXC	Sme	Sar	MEXCSmeSar
363	52.635864	74.178802	140.3		Continental, EuContinental, weak	TEMPLA	Stp	TEXE	Ste	Sec	TEXESteSec		Continental, EuContinental, strong	MEDITE	Stp	MEPC	Sme	Sec	MEPCSmeSec		Continental, EuContinental, strong	MEDITE	Stp	MEXC	Sme	Sar	MEXCSmeSar
364	52.618637	74.536743	152.4		Continental, EuContinental, weak	MEDITE	Stp	MEPC	Sme	Sec	MEPCSmeSec		Continental, EuContinental, strong	MEDITE	Stp	MEXC	Sme	Sar	MEXCSmeSar		Continental, EuContinental, strong	MEDITE	Stp	MEXC	Sme	Sar	MEXCSmeSar
365	52.600441	74.894501	166.0		Continental, EuContinental, strong	MEDITE	Stp	MEPC	Sme	Sec	MEPCSmeSec		Continental, EuContinental, strong	MEDITE	Stp	MEPC	Sme	Sec	MEPCSmeSec		Continental, EuContinental, strong	MEDITE	Stp	MEXC	Sme	Sar	MEXCSmeSar
366	52.581291	75.251923	148.7		Continental, EuContinental, strong	MEDITE	Stp	MEPC	Sme	Sec	MEPCSmeSec		Continental, EuContinental, strong	MEDITE	Stp	MEXC	Sme	Sar	MEXCSmeSar		Continental, EuContinental, strong	MEDITE	Stp	MEXC	Sme	Sar	MEXCSmeSar
367	52.561169	75.60907	125.1		Continental, EuContinental, strong	MEDITE	Stp	MEPC	Sme	Sec	MEPCSmeSec		Continental, EuContinental, strong	MEDITE	Stp	MEXC	Sme	Sar	MEXCSmeSar		Continental, EuContinental, strong	MEDITE	Stp	MEXC	Sme	Sar	MEXCSmeSar
368	52.540089	75.965851	121.9		Continental, EuContinental, strong	MEDITE	Stp	MEPC	Sme	Sec	MEPCSmeSec		Continental, EuContinental, strong	MEDITE	Stp	MEXC	Sme	Sar	MEXCSmeSar		Continental, EuContinental, strong	MEDITE	Stp	MEXC	Sme	Sar	MEXCSmeSar
369	52.518055	76.322266	121.9		Continental, EuContinental, strong	MEDITE	Stp	MEPC	Sme	Sec	MEPCSmeSec		Continental, EuContinental, strong	MEDITE	Stp	MEXC	Sme	Sar	MEXCSmeSar		Continental, EuContinental, strong	MEDITE	Stp	MEXC	Sme	Sar	MEXCSmeSar
370	52.495064	76.678345	121.4		Continental, EuContinental, strong	MEDITE	Stp	MEPC	Sme	Sec	MEPCSmeSec		Continental, EuContinental, strong	MEDITE	Stp	MEXC	Sme	Sar	MEXCSmeSar		Continental, EuContinental, strong	MEDITE	Stp	MEXC	Sme	Sar	MEXCSmeSar
371	52.471107	77.03418	121.9		Continental, EuContinental, strong	MEDITE	Stp	MEPC	Sme	Sec	MEPCSmeSec		Continental, EuContinental, strong	MEDITE	Stp	MEXC	Sme	Sar	MEXCSmeSar		Continental, EuContinental, strong	MEDITE	Stp	MEXC	Sme	Sar	MEXCSmeSar
372	52.446205	77.389557	121.9		Continental, EuContinental, strong	MEDITE	Stp	MEXC	Sme	Sar	MEXCSmeSar		Continental, EuContinental, strong	MEDITE	Stp	MEXC	Sme	Sar	MEXCSmeSar		Continental, EuContinental, strong	MEDITE	Stp	MEXC	Sme	Sar	MEXCSmeSar
373	52.420357	77.744476	105.5		Continental, EuContinental, strong	MEDITE	Stp	MEXC	Sme	Sar	MEXCSmeSar		Continental, EuContinental, strong	MEDITE	Stp	MEXC	Sme	Sar	MEXCSmeSar		Continental, EuContinental, strong	MEDITE	Stp	MEXC	Sme	Sar	MEXCSmeSar
374	52.393547	78.099121	121.9		Continental, EuContinental, strong	MEDITE	Stp	MEXC	Sme	Sar	MEXCSmeSar		Continental, EuContinental, strong	MEDITE	Stp	MEXC	Sme	Sar	MEXCSmeSar		Continental, EuContinental, strong	MEDITE	Stp	MEXC	Sme	Sar	MEXCSmeSar
375	52.365791	78.453339	121.9		Continental, EuContinental, strong	MEDITE	Stp	MEXC	Sme	Sar	MEXCSmeSar		Continental, EuContinental, strong	MEDITE	Stp	MEXC	Sme	Sar	MEXCSmeSar		Continental, EuContinental, strong	MEDITE	Stp	MEXC	Sme	Sar	MEXCSmeSar
376	52.337101	78.807068	134.2		Continental, EuContinental, strong	MEDITE	Stp	MEXC	Sme	Sar	MEXCSmeSar		Continental, EuContinental, strong	MEDITE	Stp	MEXC	Sme	Sar	MEXCSmeSar		Continental, EuContinental, strong	MEDITE	Stp	MEXC	Sme	Sar	MEXCSmeSar
377	51.371037	50.42804	69.5		Continental, EuContinental, weak	MEDITE	Stp	MEXC	Sme	Sar	MEXCSmeSar		Continental, EuContinental, weak	MEDITE	Stp	MEXC	Sme	Sar	MEXCSmeSar		Continental, EuContinental, weak	MEDITE	Stp	MEXC	Sme	Sar	MEXCSmeSar
378	51.417557	50.769501	74.7		Continental, EuContinental, weak	MEDITE	Stp	MEXC	Sme	Sar	MEXCSmeSar		Continental, EuContinental, weak	MEDITE	Stp	MEXC	Sme	Sar	MEXCSmeSar		Continental, EuContinental, weak	MEDITE	Stp	MEXC	Sme	Sar	MEXCSmeSar
379	51.463192	51.111603	64.3		Continental, EuContinental, weak	MEDITE	Stp	MEXC	Sme	Sar	MEXCSmeSar		Continental, EuContinental, weak	MEDITE	Stp	MEXC	Sme	Sar	MEXCSmeSar		Continental, EuContinental, weak	MEDITE	Stp	MEXC	Sme	Sar	MEXCSmeSar
380	51.551796	51.797791	66.5		Continental, EuContinental, weak	MEDITE	Stp	MEXC	Sme	Sar	MEXCSmeSar		Continental, EuContinental, weak	MEDITE	Stp	MEXC	Sme	Sar	MEXCSmeSar		Continental, EuContinental, weak	MEDITE	Stp	MEXC	Sme	Sar	MEXCSmeSar
381	51.594749	52.141815	70.6		Continental, EuContinental, weak	MEDITE	Stp	MEXC	Sme	Sar	MEXCSmeSar		Continental, EuContinental, weak	MEDITE	Stp	MEXC	Sme	Sar	MEXCSmeSar		Continental, EuContinental, weak	MEDITE	Stp	MEXC	Sme	Sar	MEXCSmeSar
382	52.387943	61.265869	223.6		Continental, EuContinental, weak	MEDITE	Stp	MEPC	Sme	Sec	MEPCSmeSec		Continental, EuContinental, weak	MEDITE	Stp	MEPC	Sme	Sec	MEPCSmeSec		Continental, EuContinental, weak	MEDITE	Stp	MEXC	Sme	Sar	MEXCSmeSar
383	52.405708	61.622131	209.2		Continental, EuContinental, weak	MEDITE	Stp	MEPC	Sme	Sec	MEPCSmeSec		Continental, EuContinental, weak	MEDITE	Stp	MEPC	Sme	Sec	MEPCSmeSec		Continental, EuContinental, weak	MEDITE	Stp	MEXC	Sme	Sar	MEXCSmeSar
384	52.422512	61.978607	208.4		Continental, EuContinental, weak	MEDITE	Stp	MEPC	Sme	Sec	MEPCSmeSec		Continental, EuContinental, weak	MEDITE	Stp	MEPC	Sme	Sec	MEPCSmeSec		Continental, EuContinental, weak	MEDITE	Stp	MEXC	Sme	Sar	MEXCSmeSar
385	52.438347	62.335358	213.4		Continental, EuContinental, weak	MEDITE	Stp	MEPC	Sme	Sec	MEPCSmeSec		Continental, EuContinental, weak	MEDITE	Stp	MEPC	Sme	Sec	MEPCSmeSec		Continental, EuContinental, weak	MEDITE	Stp	MEXC	Sme	Sar	MEXCSmeSar
386	52.453224	62.692383	213.4		Continental, EuContinental, weak	MEDITE	Stp	MEPC	Sme	Sec	MEPCSmeSec		Continental, EuContinental, weak	MEDITE	Stp	MEPC	Sme	Sec	MEPCSmeSec		Continental, EuContinental, weak	MEDITE	Stp	MEXC	Sme	Sar	MEXCSmeSar
387	52.467125	63.049561	213.4		Continental, EuContinental, weak	MEDITE	Stp	MEPC	Sme	Sec	MEPCSmeSec		Continental, EuContinental, weak	MEDITE	Stp	MEPC	Sme	Sec	MEPCSmeSec		Continental, EuContinental, weak	MEDITE	Stp	MEXC	Sme	Sar	MEXCSmeSar
388	52.480068	63.406952	213.4		Continental, EuContinental, weak	MEDITE	Stp	MEPC	Sme	Sec	MEPCSmeSec		Continental, EuContinental, weak	MEDITE	Stp	MEPC	Sme	Sec	MEPCSmeSec		Continental, EuContinental, weak	MEDITE	Stp	MEXC	Sme	Sar	MEXCSmeSar
389	52.492039	63.764465	212.3		Continental, EuContinental, weak	MEDITE	Stp	MEPC	Sme	Sec	MEPCSmeSec		Continental, EuContinental, weak	MEDITE	Stp	MEPC	Sme	Sec	MEPCSmeSec		Continental, EuContinental, weak	MEDITE	Stp	MEXC	Sme	Sar	MEXCSmeSar
390	52.503048	64.122223	190.4		Continental, EuContinental, weak	MEDITE	Stp	MEPC	Sme	Sec	MEPCSmeSec		Continental, EuContinental, weak	MEDITE	Stp	MEPC	Sme	Sec	MEPCSmeSec		Continental, EuContinental, weak	MEDITE	Stp	MEXC	Sme	Sar	MEXCSmeSar
391	52.513081	64.480255	159.6		Continental, EuContinental, weak	MEDITE	Stp	MEPC	Sme	Sec	MEPCSmeSec		Continental, EuContinental, weak	MEDITE	Stp	MEXC	Sme	Sar	MEXCSmeSar		Continental, EuContinental, weak	MEDITE	Stp	MEXC	Sme	Sar	MEXCSmeSar
392	52.522144	64.838257	176.2		Continental, EuContinental, weak	MEDITE	Stp	MEPC	Sme	Sec	MEPCSmeSec		Continental, EuContinental, weak	MEDITE	Stp	MEPC	Sme	Sec	MEPCSmeSec		Continental, EuContinental, weak	MEDITE	Stp	MEXC	Sme	Sar	MEXCSmeSar
393	52.530239	65.196411	201.9		Continental, EuContinental, weak	MEDITE	Stp	MEPC	Sme	Sec	MEPCSmeSec		Continental, EuContinental, weak	MEDITE	Stp	MEPC	Sme	Sec	MEPCSmeSec		Continental, EuContinental, weak	MEDITE	Stp	MEXC	Sme	Sar	MEXCSmeSar
394	52.537361	65.554718	213.4		Continental, EuContinental, weak	MEDITE	Stp	MEPC	Sme	Sec	MEPCSmeSec		Continental, EuContinental, weak	MEDITE	Stp	MEPC	Sme	Sec	MEPCSmeSec		Continental, EuContinental, weak	MEDITE	Stp	MEXC	Sme	Sar	MEXCSmeSar
395	52.543514	65.91333	215.4		Continental, EuContinental, weak	MEDITE	Stp	MEPC	Sme	Sec	MEPCSmeSec		Continental, EuContinental, weak	MEDITE	Stp	MEPC	Sme	Sec	MEPCSmeSec		Continental, EuContinental, weak	MEDITE	Stp	MEXC	Sme	Sar	MEXCSmeSar
396	52.548691	66.271729	235.798431		Continental, EuContinental, weak	TEMPLA	Stp	TEXE	Ste	Sec	TEXESteSec		Continental, EuContinental, weak	MEDITE	Stp	MEPC	Sme	Sec	MEPCSmeSec		Continental, EuContinental, weak	MEDITE	Stp	MEPC	Sme	Sec	MEPCSmeSec
397	52.552895	66.630249	243.110245		Continental, EuContinental, weak	TEMPLA	Stp	TEXE	Ste	Sec	TEXESteSec		Continental, EuContinental, weak	MEDITE	Stp	MEPC	Sme	Sec	MEPCSmeSec		Continental, EuContinental, weak	MEDITE	Stp	MEPC	Sme	Sec	MEPCSmeSec
398	52.556126	66.988556	253.061905		Continental, EuContinental, weak	TEMPLA	Stp	TEXE	Ste	Sec	TEXESteSec		Continental, EuContinental, weak	MEDITE	Stp	MEPC	Sme	Sec	MEPCSmeSec		Continental, EuContinental, weak	MEDITE	Stp	MEXC	Sme	Sar	MEXCSmeSar
399	52.55838	67.346588	289.599152		Continental, EuContinental, weak	TEMPLA	Stp	TEXE	Ste	Sec	TEXESteSec		Continental, EuContinental, weak	MEDITE	Stp	MEPC	Sme	Sec	MEPCSmeSec		Continental, EuContinental, weak	MEDITE	Stp	MEPC	Sme	Sec	MEPCSmeSec
400	52.559662	67.703918	312.996368		Continental, EuContinental, weak	TEMPLA	Stp	TEXE	Ste	Sec	TEXESteSec		Continental, EuContinental, weak	MEDITE	Stp	MEPC	Sme	Sec	MEPCSmeSec		Continental, EuContinental, weak	MEDITE	Stp	MEXC	Sme	Sar	MEXCSmeSar
401	52.559978	68.068542	348.844757		Continental, EuContinental, weak	TEMPLA	Stp	TEXE	Ste	Sec	TEXESteSec		Continental, EuContinental, weak	TEMPLA	Stp	TEXE	Ste	Sec	TEXESteSec		Continental, EuContinental, weak	MEDITE	Stp	MEPC	Sme	Sec	MEPCSmeSec
402	52.559315	68.424744	363.885498		Continental, EuContinental, weak	TEMPLA	Stp	TEXE	Ste	Sec	TEXESteSec		Continental, EuContinental, weak	MEDITE	Stp	MEPC	Sme	Sec	MEPCSmeSec		Continental, EuContinental, weak	MEDITE	Stp	MEPC	Sme	Sec	MEPCSmeSec
403	52.557682	68.782349	372.775055		Continental, EuContinental, weak	TEMPLA	Stp	TEXE	Ste	Sec	TEXESteSec		Continental, EuContinental, weak	MEDITE	Stp	MEPC	Sme	Sec	MEPCSmeSec		Continental, EuContinental, weak	MEDITE	Stp	MEPC	Sme	Sec	MEPCSmeSec
404	52.555069	69.141418	348.566803		Continental, EuContinental, weak	TEMPLA	Stp	TEXE	Ste	Sec	TEXESteSec		Continental, EuContinental, weak	MEDITE	Stp	MEPC	Sme	Sec	MEPCSmeSec		Continental, EuContinental, weak	MEDITE	Stp	MEXC	Sme	Sar	MEXCSmeSar
405	52.551479	69.500122	328.9935		Continental, EuContinental, weak	TEMPLA	Stp	TEXE	Ste	Sec	TEXESteSec		Continental, EuContinental, weak	MEDITE	Stp	MEPC	Sme	Sec	MEPCSmeSec		Continental, EuContinental, weak	MEDITE	Stp	MEXC	Sme	Sar	MEXCSmeSar
406	52.546921	69.858673	328.979065		Continental, EuContinental, weak	TEMPLA	Stp	TEXE	Ste	Sec	TEXESteSec		Continental, EuContinental, weak	MEDITE	Stp	MEPC	Sme	Sec	MEPCSmeSec		Continental, EuContinental, weak	MEDITE	Stp	MEPC	Sme	Sec	MEPCSmeSec
407	52.541389	70.217163	330.71875		Continental, EuContinental, weak	TEMPLA	Stp	TEXE	Ste	Sec	TEXESteSec		Continental, EuContinental, weak	MEDITE	Stp	MEPC	Sme	Sec	MEPCSmeSec		Continental, EuContinental, weak	MEDITE	Stp	MEPC	Sme	Sec	MEPCSmeSec
408	52.534878	70.575806	329.904053		Continental, EuContinental, weak	TEMPLA	Stp	TEXE	Ste	Sec	TEXESteSec		Continental, EuContinental, weak	MEDITE	Stp	MEPC	Sme	Sec	MEPCSmeSec		Continental, EuContinental, weak	MEDITE	Stp	MEPC	Sme	Sec	MEPCSmeSec
409	52.527405	70.933777	268.609375		Continental, EuContinental, weak	MEDITE	Stp	MEPC	Sme	Sec	MEPCSmeSec		Continental, EuContinental, weak	MEDITE	Stp	MEPC	Sme	Sec	MEPCSmeSec		Continental, EuContinental, weak	MEDITE	Stp	MEXC	Sme	Sar	MEXCSmeSar
410	52.518959	71.291992	278.795288		Continental, EuContinental, weak	TEMPLA	Stp	TEXE	Ste	Sec	TEXESteSec		Continental, EuContinental, weak	MEDITE	Stp	MEPC	Sme	Sec	MEPCSmeSec		Continental, EuContinental, weak	MEDITE	Stp	MEPC	Sme	Sec	MEPCSmeSec
411	52.509544	71.650024	283.857056		Continental, EuContinental, weak	TEMPLA	Stp	TEXE	Ste	Sec	TEXESteSec		Continental, EuContinental, weak	MEDITE	Stp	MEPC	Sme	Sec	MEPCSmeSec		Continental, EuContinental, weak	MEDITE	Stp	MEPC	Sme	Sec	MEPCSmeSec
412	52.499153	72.007904	240.552551		Continental, EuContinental, weak	MEDITE	Stp	MEPC	Sme	Sec	MEPCSmeSec		Continental, EuContinental, strong	MEDITE	Stp	MEPC	Sme	Sec	MEPCSmeSec		Continental, EuContinental, weak	MEDITE	Stp	MEXC	Sme	Sar	MEXCSmeSar
413	52.487793	72.365601	223.6		Continental, EuContinental, weak	MEDITE	Stp	MEPC	Sme	Sec	MEPCSmeSec		Continental, EuContinental, strong	MEDITE	Stp	MEPC	Sme	Sec	MEPCSmeSec		Continental, EuContinental, weak	MEDITE	Stp	MEPC	Sme	Sec	MEPCSmeSec
414	52.475471	72.723145	203.4		Continental, EuContinental, weak	TEMPLA	Stp	TEXE	Ste	Sec	TEXESteSec		Continental, EuContinental, strong	MEDITE	Stp	MEPC	Sme	Sec	MEPCSmeSec		Continental, EuContinental, strong	MEDITE	Stp	MEPC	Sme	Sec	MEPCSmeSec
415	52.462177	73.080444	145.0		Continental, EuContinental, weak	MEDITE	Stp	MEPC	Sme	Sec	MEPCSmeSec		Continental, EuContinental, strong	MEDITE	Stp	MEXC	Sme	Sar	MEXCSmeSar		Continental, EuContinental, strong	MEDITE	Stp	MEXC	Sme	Sar	MEXCSmeSar
416	52.447922	73.437592	143.2		Continental, EuContinental, weak	TEMPLA	Stp	TEXE	Ste	Sec	TEXESteSec		Continental, EuContinental, strong	MEDITE	Stp	MEPC	Sme	Sec	MEPCSmeSec		Continental, EuContinental, strong	MEDITE	Stp	MEXC	Sme	Sar	MEXCSmeSar
417	52.432697	73.794434	129.9		Continental, EuContinental, weak	MEDITE	Stp	MEPC	Sme	Sec	MEPCSmeSec		Continental, EuContinental, strong	MEDITE	Stp	MEXC	Sme	Sar	MEXCSmeSar		Continental, EuContinental, strong	MEDITE	Stp	MEXC	Sme	Sar	MEXCSmeSar
418	52.416508	74.151093	159.7		Continental, EuContinental, weak	TEMPLA	Stp	TEXE	Ste	Sec	TEXESteSec		Continental, EuContinental, strong	MEDITE	Stp	MEPC	Sme	Sec	MEPCSmeSec		Continental, EuContinental, strong	MEDITE	Stp	MEPC	Sme	Sec	MEPCSmeSec
419	52.399361	74.507477	152.4		Continental, EuContinental, weak	MEDITE	Stp	MEPC	Sme	Sec	MEPCSmeSec		Continental, EuContinental, strong	MEDITE	Stp	MEXC	Sme	Sar	MEXCSmeSar		Continental, EuContinental, strong	MEDITE	Stp	MEXC	Sme	Sar	MEXCSmeSar
420	52.381252	74.863556	163.8		Continental, EuContinental, weak	MEDITE	Stp	MEPC	Sme	Sec	MEPCSmeSec		Continental, EuContinental, strong	MEDITE	Stp	MEXC	Sme	Sar	MEXCSmeSar		Continental, EuContinental, strong	MEDITE	Stp	MEXC	Sme	Sar	MEXCSmeSar
421	52.362183	75.219421	144.1		Continental, EuContinental, strong	MEDITE	Stp	MEPC	Sme	Sec	MEPCSmeSec		Continental, EuContinental, strong	MEDITE	Stp	MEXC	Sme	Sar	MEXCSmeSar		Continental, EuContinental, strong	MEDITE	Stp	MEXC	Sme	Sar	MEXCSmeSar
422	52.342152	75.574982	122.2		Continental, EuContinental, strong	MEDITE	Stp	MEPC	Sme	Sec	MEPCSmeSec		Continental, EuContinental, strong	MEDITE	Stp	MEXC	Sme	Sar	MEXCSmeSar		Continental, EuContinental, strong	MEDITE	Stp	MEXC	Sme	Sar	MEXCSmeSar
423	52.321167	75.930176	121.9		Continental, EuContinental, strong	MEDITE	Stp	MEPC	Sme	Sec	MEPCSmeSec		Continental, EuContinental, strong	MEDITE	Stp	MEXC	Sme	Sar	MEXCSmeSar		Continental, EuContinental, strong	MEDITE	Stp	MEXC	Sme	Sar	MEXCSmeSar
424	52.299229	76.285126	121.9		Continental, EuContinental, strong	MEDITE	Stp	MEPC	Sme	Sec	MEPCSmeSec		Continental, EuContinental, strong	MEDITE	Stp	MEXC	Sme	Sar	MEXCSmeSar		Continental, EuContinental, strong	MEDITE	Stp	MEXC	Sme	Sar	MEXCSmeSar
425	52.276337	76.639648	115.6		Continental, EuContinental, strong	MEDITE	Stp	MEXC	Sme	Sar	MEXCSmeSar		Continental, EuContinental, strong	MEDITE	Stp	MEXC	Sme	Sar	MEXCSmeSar		Continental, EuContinental, strong	MEDITE	Stp	MEXC	Sme	Sar	MEXCSmeSar
426	52.252491	76.993866	121.9		Continental, EuContinental, strong	MEDITE	Stp	MEXC	Sme	Sar	MEXCSmeSar		Continental, EuContinental, strong	MEDITE	Stp	MEXC	Sme	Sar	MEXCSmeSar		Continental, EuContinental, strong	MEDITE	Stp	MEXC	Sme	Sar	MEXCSmeSar
427	52.227699	77.347717	121.9		Continental, EuContinental, strong	MEDITE	Stp	MEXC	Sme	Sar	MEXCSmeSar		Continental, EuContinental, strong	MEDITE	Stp	MEXC	Sme	Sar	MEXCSmeSar		Continental, EuContinental, strong	MEDITE	Stp	MEXC	Sme	Sar	MEXCSmeSar
428	52.201958	77.701141	109.4		Continental, EuContinental, strong	MEDITE	Stp	MEXC	Sme	Sar	MEXCSmeSar		Continental, EuContinental, strong	MEDITE	Stp	MEXC	Sme	Sar	MEXCSmeSar		Continental, EuContinental, strong	MEDITE	Stp	MEXC	Sme	Sar	MEXCSmeSar
429	52.17527	78.05423	128.7		Continental, EuContinental, strong	MEDITE	Stp	MEXC	Sme	Sar	MEXCSmeSar		Continental, EuContinental, strong	MEDITE	Stp	MEXC	Sme	Sar	MEXCSmeSar		Continental, EuContinental, strong	MEDITE	Stp	MEXC	Sme	Sar	MEXCSmeSar
430	52.147636	78.406891	128.2		Continental, EuContinental, strong	MEDITE	Stp	MEXC	Sme	Sar	MEXCSmeSar		Continental, EuContinental, strong	MEDITE	Stp	MEXC	Sme	Sar	MEXCSmeSar		Continental, EuContinental, strong	MEDITE	Stp	MEXC	Sme	Sar	MEXCSmeSar
431	52.119072	78.759094	129.1		Continental, EuContinental, strong	MEDITE	Stp	MEXC	Sme	Sar	MEXCSmeSar		Continental, EuContinental, strong	MEDITE	Stp	MEXC	Sme	Sar	MEXCSmeSar		Continental, EuContinental, strong	MEDITE	Stp	MEXC	Sme	Sar	MEXCSmeSar
432	51.011917	49.487122	68.3		Continental, EuContinental, weak	MEDITE	Stp	MEXC	Sme	Sar	MEXCSmeSar		Continental, EuContinental, weak	MEDITE	Stp	MEXC	Sme	Sar	MEXCSmeSar		Continental, EuContinental, weak	MEDITE	Stp	MEXC	Sme	Sar	MEXCSmeSar
433	51.060875	49.825256	57.4		Continental, EuContinental, weak	MEDITE	Stp	MEXC	Sme	Sar	MEXCSmeSar		Continental, EuContinental, weak	MEDITE	Stp	MEXC	Sme	Sar	MEXCSmeSar		Continental, EuContinental, weak	MEDITE	Stp	MEXC	Sme	Sar	MEXCSmeSar
434	51.108963	50.164093	60.8		Continental, EuContinental, weak	MEDITE	Stp	MEXC	Sme	Sar	MEXCSmeSar		Continental, EuContinental, weak	MEDITE	Stp	MEXC	Sme	Sar	MEXCSmeSar		Continental, EuContinental, weak	MEDITE	Stp	MEXC	Sme	Sar	MEXCSmeSar
435	51.15617	50.50354	62.0		Continental, EuContinental, weak	MEDITE	Stp	MEXC	Sme	Sar	MEXCSmeSar		Continental, EuContinental, weak	MEDITE	Stp	MEXC	Sme	Sar	MEXCSmeSar		Continental, EuContinental, weak	MEDITE	Stp	MEXC	Sme	Sar	MEXCSmeSar
436	51.202503	50.843689	60.8		Continental, EuContinental, weak	MEDITE	Stp	MEXC	Sme	Sar	MEXCSmeSar		Continental, EuContinental, weak	MEDITE	Stp	MEXC	Sme	Sar	MEXCSmeSar		Continental, EuContinental, weak	MEDITE	Stp	MEXC	Sme	Sar	MEXCSmeSar
437	51.247944	51.184448	61.0		Continental, EuContinental, weak	MEDITE	Stp	MEXC	Sme	Sar	MEXCSmeSar		Continental, EuContinental, weak	MEDITE	Stp	MEXC	Sme	Sar	MEXCSmeSar		Continental, EuContinental, weak	MEDITE	Stp	MEXC	Sme	Sar	MEXCSmeSar
438	51.292503	51.525848	61.0		Continental, EuContinental, weak	MEDITE	Stp	MEXC	Sme	Sar	MEXCSmeSar		Continental, EuContinental, weak	MEDITE	Stp	MEXC	Sme	Sar	MEXCSmeSar		Continental, EuContinental, weak	MEDITE	Stp	MEXC	Sme	Sar	MEXCSmeSar
439	51.336178	51.867889	61.0		Continental, EuContinental, weak	MEDITE	Stp	MEXC	Sme	Sar	MEXCSmeSar		Continental, EuContinental, weak	MEDITE	Stp	MEXC	Sme	Sar	MEXCSmeSar		Continental, EuContinental, weak	MEDITE	Stp	MEXC	Sme	Sar	MEXCSmeSar
440	51.378952	52.210541	61.0		Continental, EuContinental, weak	MEDITE	Stp	MEXC	Sme	Sar	MEXCSmeSar		Continental, EuContinental, weak	MEDITE	Stp	MEXC	Sme	Sar	MEXCSmeSar		Continental, EuContinental, weak	MEDITE	Stp	MEXC	Sme	Sar	MEXCSmeSar
441	51.420837	52.553772	61.2		Continental, EuContinental, weak	MEDITE	Stp	MEXC	Sme	Sar	MEXCSmeSar		Continental, EuContinental, weak	MEDITE	Stp	MEXC	Sme	Sar	MEXCSmeSar		Continental, EuContinental, weak	MEDITE	Stp	MEXC	Sme	Sar	MEXCSmeSar
442	51.461815	52.897583	61.4		Continental, EuContinental, weak	MEDITE	Stp	MEXC	Sme	Sar	MEXCSmeSar		Continental, EuContinental, weak	MEDITE	Stp	MEXC	Sme	Sar	MEXCSmeSar		Continental, EuContinental, weak	MEDITE	Stp	MEXC	Sme	Sar	MEXCSmeSar
443	51.501896	53.241974	64.5		Continental, EuContinental, weak	MEDITE	Stp	MEXC	Sme	Sar	MEXCSmeSar		Continental, EuContinental, weak	MEDITE	Stp	MEXC	Sme	Sar	MEXCSmeSar		Continental, EuContinental, weak	MEDITE	Stp	MEXC	Sme	Sar	MEXCSmeSar
444	52.130489	60.587494	304.893524		Continental, EuContinental, weak	MEDITE	Stp	MEPC	Sme	Sec	MEPCSmeSec		Continental, EuContinental, weak	MEDITE	Stp	MEPC	Sme	Sec	MEPCSmeSec		Continental, EuContinental, weak	MEDITE	Stp	MEXC	Sme	Sar	MEXCSmeSar
445	52.150082	60.941559	269.346832		Continental, EuContinental, weak	MEDITE	Stp	MEPC	Sme	Sec	MEPCSmeSec		Continental, EuContinental, weak	MEDITE	Stp	MEPC	Sme	Sec	MEPCSmeSec		Continental, EuContinental, weak	MEDITE	Stp	MEXC	Sme	Sar	MEXCSmeSar
446	52.168716	61.295898	221.1		Continental, EuContinental, weak	MEDITE	Stp	MEXC	Sme	Sar	MEXCSmeSar		Continental, EuContinental, weak	MEDITE	Stp	MEXC	Sme	Sar	MEXCSmeSar		Continental, EuContinental, weak	MEDITE	Stp	MEXC	Sme	Sar	MEXCSmeSar
447	52.186401	61.650604	210.8		Continental, EuContinental, weak	MEDITE	Stp	MEPC	Sme	Sec	MEPCSmeSec		Continental, EuContinental, weak	MEDITE	Stp	MEPC	Sme	Sec	MEPCSmeSec		Continental, EuContinental, weak	MEDITE	Stp	MEXC	Sme	Sar	MEXCSmeSar
448	52.203125	62.005524	213.4		Continental, EuContinental, weak	MEDITE	Stp	MEPC	Sme	Sec	MEPCSmeSec		Continental, EuContinental, weak	MEDITE	Stp	MEPC	Sme	Sec	MEPCSmeSec		Continental, EuContinental, weak	MEDITE	Stp	MEXC	Sme	Sar	MEXCSmeSar
449	52.218887	62.360565	214.0		Continental, EuContinental, weak	MEDITE	Stp	MEPC	Sme	Sec	MEPCSmeSec		Continental, EuContinental, weak	MEDITE	Stp	MEPC	Sme	Sec	MEPCSmeSec		Continental, EuContinental, weak	MEDITE	Stp	MEXC	Sme	Sar	MEXCSmeSar
450	52.2337	62.716095	214.5		Continental, EuContinental, weak	MEDITE	Stp	MEPC	Sme	Sec	MEPCSmeSec		Continental, EuContinental, weak	MEDITE	Stp	MEPC	Sme	Sec	MEPCSmeSec		Continental, EuContinental, weak	MEDITE	Stp	MEXC	Sme	Sar	MEXCSmeSar
451	52.247543	63.071655	213.5		Continental, EuContinental, weak	MEDITE	Stp	MEPC	Sme	Sec	MEPCSmeSec		Continental, EuContinental, weak	MEDITE	Stp	MEPC	Sme	Sec	MEPCSmeSec		Continental, EuContinental, weak	MEDITE	Stp	MEXC	Sme	Sar	MEXCSmeSar
452	52.260426	63.427429	213.4		Continental, EuContinental, weak	MEDITE	Stp	MEPC	Sme	Sec	MEPCSmeSec		Continental, EuContinental, weak	MEDITE	Stp	MEPC	Sme	Sec	MEPCSmeSec		Continental, EuContinental, weak	MEDITE	Stp	MEXC	Sme	Sar	MEXCSmeSar
453	52.272343	63.783417	213.3		Continental, EuContinental, weak	MEDITE	Stp	MEPC	Sme	Sec	MEPCSmeSec		Continental, EuContinental, weak	MEDITE	Stp	MEPC	Sme	Sec	MEPCSmeSec		Continental, EuContinental, weak	MEDITE	Stp	MEXC	Sme	Sar	MEXCSmeSar
454	52.283302	64.139648	191.1		Continental, EuContinental, weak	MEDITE	Stp	MEPC	Sme	Sec	MEPCSmeSec		Continental, EuContinental, weak	MEDITE	Stp	MEPC	Sme	Sec	MEPCSmeSec		Continental, EuContinental, weak	MEDITE	Stp	MEXC	Sme	Sar	MEXCSmeSar
455	52.293293	64.495911	160.6		Continental, EuContinental, weak	MEDITE	Stp	MEPC	Sme	Sec	MEPCSmeSec		Continental, EuContinental, weak	MEDITE	Stp	MEXC	Sme	Sar	MEXCSmeSar		Continental, EuContinental, weak	MEDITE	Stp	MEXC	Sme	Sar	MEXCSmeSar
456	52.302315	64.852417	204.9		Continental, EuContinental, weak	MEDITE	Stp	MEPC	Sme	Sec	MEPCSmeSec		Continental, EuContinental, weak	MEDITE	Stp	MEPC	Sme	Sec	MEPCSmeSec		Continental, EuContinental, weak	MEDITE	Stp	MEXC	Sme	Sar	MEXCSmeSar
457	52.310375	65.209015	230.83757		Continental, EuContinental, weak	MEDITE	Stp	MEPC	Sme	Sec	MEPCSmeSec		Continental, EuContinental, weak	MEDITE	Stp	MEPC	Sme	Sec	MEPCSmeSec		Continental, EuContinental, weak	MEDITE	Stp	MEPC	Sme	Sec	MEPCSmeSec
458	52.317467	65.565796	213.4		Continental, EuContinental, weak	MEDITE	Stp	MEPC	Sme	Sec	MEPCSmeSec		Continental, EuContinental, weak	MEDITE	Stp	MEPC	Sme	Sec	MEPCSmeSec		Continental, EuContinental, weak	MEDITE	Stp	MEXC	Sme	Sar	MEXCSmeSar
459	52.323586	65.922546	216.1		Continental, EuContinental, weak	MEDITE	Stp	MEPC	Sme	Sec	MEPCSmeSec		Continental, EuContinental, weak	MEDITE	Stp	MEPC	Sme	Sec	MEPCSmeSec		Continental, EuContinental, weak	MEDITE	Stp	MEXC	Sme	Sar	MEXCSmeSar
460	52.328743	66.279541	235.480545		Continental, EuContinental, weak	TEMPLA	Stp	TEXE	Ste	Sec	TEXESteSec		Continental, EuContinental, weak	MEDITE	Stp	MEPC	Sme	Sec	MEPCSmeSec		Continental, EuContinental, weak	MEDITE	Stp	MEXC	Sme	Sar	MEXCSmeSar
461	52.332932	66.636719	250.141693		Continental, EuContinental, weak	TEMPLA	Stp	TEXE	Ste	Sec	TEXESteSec		Continental, EuContinental, weak	MEDITE	Stp	MEPC	Sme	Sec	MEPCSmeSec		Continental, EuContinental, weak	MEDITE	Stp	MEXC	Sme	Sar	MEXCSmeSar
462	52.336143	66.993042	273.465118		Continental, EuContinental, weak	TEMPLA	Stp	TEXE	Ste	Sec	TEXESteSec		Continental, EuContinental, weak	MEDITE	Stp	MEPC	Sme	Sec	MEPCSmeSec		Continental, EuContinental, weak	MEDITE	Stp	MEPC	Sme	Sec	MEPCSmeSec
463	52.338394	67.3508	297.792297		Continental, EuContinental, weak	TEMPLA	Stp	TEXE	Ste	Sec	TEXESteSec		Continental, EuContinental, weak	MEDITE	Stp	MEPC	Sme	Sec	MEPCSmeSec		Continental, EuContinental, weak	MEDITE	Stp	MEPC	Sme	Sec	MEPCSmeSec
464	52.339668	67.705902	318.774078		Continental, EuContinental, weak	TEMPLA	Stp	TEXE	Ste	Sec	TEXESteSec		Continental, EuContinental, weak	MEDITE	Stp	MEPC	Sme	Sec	MEPCSmeSec		Continental, EuContinental, weak	MEDITE	Stp	MEPC	Sme	Sec	MEPCSmeSec
465	52.339977	68.07132	315.905518		Continental, EuContinental, weak	TEMPLA	Stp	TEXE	Ste	Sec	TEXESteSec		Continental, EuContinental, weak	MEDITE	Stp	MEPC	Sme	Sec	MEPCSmeSec		Continental, EuContinental, weak	MEDITE	Stp	MEXC	Sme	Sar	MEXCSmeSar
466	52.339317	68.422913	317.424255		Continental, EuContinental, weak	MEDITE	Stp	MEPC	Sme	Sec	MEPCSmeSec		Continental, EuContinental, weak	MEDITE	Stp	MEPC	Sme	Sec	MEPCSmeSec		Continental, EuContinental, weak	MEDITE	Stp	MEXC	Sme	Sar	MEXCSmeSar
467	52.337692	68.779327	350.448303		Continental, EuContinental, weak	TEMPLA	Stp	TEXE	Ste	Sec	TEXESteSec		Continental, EuContinental, weak	MEDITE	Stp	MEPC	Sme	Sec	MEPCSmeSec		Continental, EuContinental, weak	MEDITE	Stp	MEPC	Sme	Sec	MEPCSmeSec
468	52.335087	69.136597	351.302704		Continental, EuContinental, weak	TEMPLA	Stp	TEXE	Ste	Sec	TEXESteSec		Continental, EuContinental, weak	MEDITE	Stp	MEPC	Sme	Sec	MEPCSmeSec		Continental, EuContinental, weak	MEDITE	Stp	MEPC	Sme	Sec	MEPCSmeSec
469	52.33152	69.493317	336.715729		Continental, EuContinental, weak	TEMPLA	Stp	TEXE	Ste	Sec	TEXESteSec		Continental, EuContinental, weak	MEDITE	Stp	MEPC	Sme	Sec	MEPCSmeSec		Continental, EuContinental, weak	MEDITE	Stp	MEXC	Sme	Sar	MEXCSmeSar
470	52.326977	69.850433	329.793945		Continental, EuContinental, weak	TEMPLA	Stp	TEXE	Ste	Sec	TEXESteSec		Continental, EuContinental, weak	MEDITE	Stp	MEPC	Sme	Sec	MEPCSmeSec		Continental, EuContinental, weak	MEDITE	Stp	MEPC	Sme	Sec	MEPCSmeSec
471	52.321472	70.207184	309.631134		Continental, EuContinental, weak	TEMPLA	Stp	TEXE	Ste	Sec	TEXESteSec		Continental, EuContinental, weak	MEDITE	Stp	MEPC	Sme	Sec	MEPCSmeSec		Continental, EuContinental, weak	MEDITE	Stp	MEXC	Sme	Sar	MEXCSmeSar
472	52.314995	70.563995	309.532745		Continental, EuContinental, weak	TEMPLA	Stp	TEXE	Ste	Sec	TEXESteSec		Continental, EuContinental, weak	MEDITE	Stp	MEPC	Sme	Sec	MEPCSmeSec		Continental, EuContinental, weak	MEDITE	Stp	MEXC	Sme	Sar	MEXCSmeSar
473	52.307552	70.920807	269.914886		Continental, EuContinental, weak	MEDITE	Stp	MEPC	Sme	Sec	MEPCSmeSec		Continental, EuContinental, weak	MEDITE	Stp	MEXC	Sme	Sar	MEXCSmeSar		Continental, EuContinental, weak	MEDITE	Stp	MEXC	Sme	Sar	MEXCSmeSar
474	52.299149	71.277222	307.74231		Continental, EuContinental, weak	TEMPLA	Stp	TEXE	Ste	Sec	TEXESteSec		Continental, EuContinental, weak	MEDITE	Stp	MEPC	Sme	Sec	MEPCSmeSec		Continental, EuContinental, weak	MEDITE	Stp	MEPC	Sme	Sec	MEPCSmeSec
475	52.289772	71.633606	277.4104		Continental, EuContinental, weak	MEDITE	Stp	MEPC	Sme	Sec	MEPCSmeSec		Continental, EuContinental, weak	MEDITE	Stp	MEPC	Sme	Sec	MEPCSmeSec		Continental, EuContinental, weak	MEDITE	Stp	MEXC	Sme	Sar	MEXCSmeSar
476	52.279427	71.990021	267.704193		Continental, EuContinental, weak	TEMPLA	Stp	TEXE	Ste	Sec	TEXESteSec		Continental, EuContinental, weak	MEDITE	Stp	MEPC	Sme	Sec	MEPCSmeSec		Continental, EuContinental, weak	MEDITE	Stp	MEPC	Sme	Sec	MEPCSmeSec
477	52.26812	72.3461	239.788818		Continental, EuContinental, weak	MEDITE	Stp	MEPC	Sme	Sec	MEPCSmeSec		Continental, EuContinental, strong	MEDITE	Stp	MEPC	Sme	Sec	MEPCSmeSec		Continental, EuContinental, weak	MEDITE	Stp	MEPC	Sme	Sec	MEPCSmeSec
478	52.255852	72.701996	212.0		Continental, EuContinental, weak	MEDITE	Stp	MEPC	Sme	Sec	MEPCSmeSec		Continental, EuContinental, strong	MEDITE	Stp	MEXC	Sme	Sar	MEXCSmeSar		Continental, EuContinental, weak	MEDITE	Stp	MEXC	Sme	Sar	MEXCSmeSar
479	52.242615	73.05777	176.7		Continental, EuContinental, weak	MEDITE	Stp	MEPC	Sme	Sec	MEPCSmeSec		Continental, EuContinental, strong	MEDITE	Stp	MEXC	Sme	Sar	MEXCSmeSar		Continental, EuContinental, strong	MEDITE	Stp	MEXC	Sme	Sar	MEXCSmeSar
480	52.22842	73.413269	162.1		Continental, EuContinental, weak	MEDITE	Stp	MEPC	Sme	Sec	MEPCSmeSec		Continental, EuContinental, strong	MEDITE	Stp	MEXC	Sme	Sar	MEXCSmeSar		Continental, EuContinental, strong	MEDITE	Stp	MEXC	Sme	Sar	MEXCSmeSar
481	52.213268	73.768494	164.6		Continental, EuContinental, weak	MEDITE	Stp	MEPC	Sme	Sec	MEPCSmeSec		Continental, EuContinental, strong	MEDITE	Stp	MEXC	Sme	Sar	MEXCSmeSar		Continental, EuContinental, strong	MEDITE	Stp	MEXC	Sme	Sar	MEXCSmeSar
482	52.197155	74.123596	177.3		Continental, EuContinental, weak	MEDITE	Stp	MEPC	Sme	Sec	MEPCSmeSec		Continental, EuContinental, strong	MEDITE	Stp	MEXC	Sme	Sar	MEXCSmeSar		Continental, EuContinental, strong	MEDITE	Stp	MEXC	Sme	Sar	MEXCSmeSar
483	52.18008	74.478394	158.0		Continental, EuContinental, weak	MEDITE	Stp	MEPC	Sme	Sec	MEPCSmeSec		Continental, EuContinental, strong	MEDITE	Stp	MEXC	Sme	Sar	MEXCSmeSar		Continental, EuContinental, strong	MEDITE	Stp	MEXC	Sme	Sar	MEXCSmeSar
484	52.162048	74.833008	165.1		Continental, EuContinental, weak	MEDITE	Stp	MEPC	Sme	Sec	MEPCSmeSec		Continental, EuContinental, strong	MEDITE	Stp	MEXC	Sme	Sar	MEXCSmeSar		Continental, EuContinental, strong	MEDITE	Stp	MEXC	Sme	Sar	MEXCSmeSar
485	52.143066	75.187225	153.7		Continental, EuContinental, weak	MEDITE	Stp	MEPC	Sme	Sec	MEPCSmeSec		Continental, EuContinental, strong	MEDITE	Stp	MEXC	Sme	Sar	MEXCSmeSar		Continental, EuContinental, strong	MEDITE	Stp	MEXC	Sme	Sar	MEXCSmeSar
486	52.123123	75.541229	120.1		Continental, EuContinental, strong	MEDITE	Stp	MEXC	Sme	Sar	MEXCSmeSar		Continental, EuContinental, strong	MEDITE	Stp	MEXC	Sme	Sar	MEXCSmeSar		Continental, EuContinental, strong	MEDITE	Stp	MEXC	Sme	Sar	MEXCSmeSar
487	52.10223	75.894897	133.5		Continental, EuContinental, strong	MEDITE	Stp	MEPC	Sme	Sec	MEPCSmeSec		Continental, EuContinental, strong	MEDITE	Stp	MEXC	Sme	Sar	MEXCSmeSar		Continental, EuContinental, strong	MEDITE	Stp	MEXC	Sme	Sar	MEXCSmeSar
488	52.080387	76.248322	123.6		Continental, EuContinental, strong	MEDITE	Stp	MEXC	Sme	Sar	MEXCSmeSar		Continental, EuContinental, strong	MEDITE	Stp	MEXC	Sme	Sar	MEXCSmeSar		Continental, EuContinental, strong	MEDITE	Stp	MEXC	Sme	Sar	MEXCSmeSar
489	52.057598	76.601257	130.0		Continental, EuContinental, strong	MEDITE	Stp	MEXC	Sme	Sar	MEXCSmeSar		Continental, EuContinental, strong	MEDITE	Stp	MEXC	Sme	Sar	MEXCSmeSar		Continental, EuContinental, strong	MEDITE	Stp	MEXC	Sme	Sar	MEXCSmeSar
490	52.033855	76.954041	133.8		Continental, EuContinental, strong	MEDITE	Stp	MEXC	Sme	Sar	MEXCSmeSar		Continental, EuContinental, strong	MEDITE	Stp	MEXC	Sme	Sar	MEXCSmeSar		Continental, EuContinental, strong	MEDITE	Stp	MEXC	Sme	Sar	MEXCSmeSar
491	52.009171	77.306335	127.2		Continental, EuContinental, strong	MEDITE	Stp	MEXC	Sme	Sar	MEXCSmeSar		Continental, EuContinental, strong	MEDITE	Stp	MEXC	Sme	Sar	MEXCSmeSar		Continental, EuContinental, strong	MEDITE	Stp	MEXC	Sme	Sar	MEXCSmeSar
492	51.983547	77.658203	139.2		Continental, EuContinental, strong	MEDITE	Stp	MEXC	Sme	Sar	MEXCSmeSar		Continental, EuContinental, strong	MEDITE	Stp	MEXC	Sme	Sar	MEXCSmeSar		Continental, EuContinental, strong	MEDITE	Stp	MEXC	Sme	Sar	MEXCSmeSar
493	51.956978	78.009735	146.5		Continental, EuContinental, strong	MEDITE	Stp	MEXC	Sme	Sar	MEXCSmeSar		Continental, EuContinental, strong	MEDITE	Stp	MEXC	Sme	Sar	MEXCSmeSar		Continental, EuContinental, strong	MEDITE	Stp	MEXC	Sme	Sar	MEXCSmeSar
494	51.929466	78.360931	150.0		Continental, EuContinental, strong	MEDITE	Stp	MEXC	Sme	Sar	MEXCSmeSar		Continental, EuContinental, strong	MEDITE	Stp	MEXC	Sme	Sar	MEXCSmeSar		Continental, EuContinental, strong	MEDITE	Stp	MEXC	Sme	Sar	MEXCSmeSar
495	51.901016	78.71167	150.1		Continental, EuContinental, strong	MEDITE	Stp	MEXC	Sme	Sar	MEXCSmeSar		Continental, EuContinental, strong	MEDITE	Stp	MEXC	Sme	Sar	MEXCSmeSar		Continental, EuContinental, strong	MEDITE	Stp	MEXC	Sme	Sar	MEXCSmeSar
496	51.871635	79.061951	135.1		Continental, EuContinental, strong	MEDITE	Stp	MEXC	Sme	Sar	MEXCSmeSar		Continental, EuContinental, strong	MEDITE	Stp	MEXC	Sme	Sar	MEXCSmeSar		Continental, EuContinental, strong	MEDITE	Stp	MEXC	Sme	Sar	MEXCSmeSar
497	50.646141	48.559448	46.1		Continental, EuContinental, weak	MEDITE	Stp	MEXC	Sme	Sar	MEXCSmeSar		Continental, EuContinental, weak	MEDITE	Stp	MEXC	Sme	Sar	MEXCSmeSar		Continental, EuContinental, weak	MEDITE	Stp	MEXC	Sme	Sar	MEXCSmeSar
498	50.747974	49.229736	32.0		Continental, EuContinental, weak	MEDITE	Stp	MEXC	Sme	Sar	MEXCSmeSar		Continental, EuContinental, weak	MEDITE	Stp	MEXC	Sme	Sar	MEXCSmeSar		Continental, EuContinental, weak	MEDITE	Stp	MEXC	Sme	Sar	MEXCSmeSar
499	50.797596	49.565887	22.7		Continental, EuContinental, weak	MEDITE	Stp	MEXC	Sme	Sar	MEXCSmeSar		Continental, EuContinental, weak	MEDITE	Stp	MEXC	Sme	Sar	MEXCSmeSar		Continental, EuContinental, weak	MEDITE	Stp	MEXC	Sme	Sar	MEXCSmeSar
500	50.846359	49.90274	13.3		Continental, EuContinental, weak	MEDITE	Stp	MEXC	Sme	Sar	MEXCSmeSar		Continental, EuContinental, weak	MEDITE	Stp	MEXC	Sme	Sar	MEXCSmeSar		Continental, EuContinental, weak	MEDITE	Stp	MEXC	Sme	Sar	MEXCSmeSar
501	50.894245	50.240234	15.6		Continental, EuContinental, weak	MEDITE	Stp	MEXC	Sme	Sar	MEXCSmeSar		Continental, EuContinental, weak	MEDITE	Stp	MEXC	Sme	Sar	MEXCSmeSar		Continental, EuContinental, weak	MEDITE	Stp	MEXC	Sme	Sar	MEXCSmeSar
502	50.941257	50.578369	25.3		Continental, EuContinental, weak	MEDITE	Stp	MEXC	Sme	Sar	MEXCSmeSar		Continental, EuContinental, weak	MEDITE	Stp	MEXC	Sme	Sar	MEXCSmeSar		Continental, EuContinental, weak	MEDITE	Stp	MEXC	Sme	Sar	MEXCSmeSar
503	50.9874	50.917206	32.6		Continental, EuContinental, weak	MEDITE	Stp	MEXC	Sme	Sar	MEXCSmeSar		Continental, EuContinental, weak	MEDITE	Stp	MEXC	Sme	Sar	MEXCSmeSar		Continental, EuContinental, weak	MEDITE	Stp	MEXC	Sme	Sar	MEXCSmeSar
504	51.03265	51.256592	45.0		Continental, EuContinental, weak	MEDITE	Stp	MEXC	Sme	Sar	MEXCSmeSar		Continental, EuContinental, weak	MEDITE	Stp	MEXC	Sme	Sar	MEXCSmeSar		Continental, EuContinental, weak	MEDITE	Stp	MEXC	Sme	Sar	MEXCSmeSar
505	51.077023	51.596619	55.7		Continental, EuContinental, weak	MEDITE	Stp	MEXC	Sme	Sar	MEXCSmeSar		Continental, EuContinental, weak	MEDITE	Stp	MEXC	Sme	Sar	MEXCSmeSar		Continental, EuContinental, weak	MEDITE	Stp	MEXC	Sme	Sar	MEXCSmeSar
506	51.120514	51.937317	60.4		Continental, EuContinental, weak	MEDITE	Stp	MEXC	Sme	Sar	MEXCSmeSar		Continental, EuContinental, weak	MEDITE	Stp	MEXC	Sme	Sar	MEXCSmeSar		Continental, EuContinental, weak	MEDITE	Stp	MEXC	Sme	Sar	MEXCSmeSar
507	51.163109	52.278534	61.0		Continental, EuContinental, weak	MEDITE	Stp	MEXC	Sme	Sar	MEXCSmeSar		Continental, EuContinental, weak	MEDITE	Stp	MEXC	Sme	Sar	MEXCSmeSar		Continental, EuContinental, weak	MEDITE	Stp	MEXC	Sme	Sar	MEXCSmeSar
508	51.204819	52.620453	61.0		Continental, EuContinental, weak	MEDITE	Stp	MEXC	Sme	Sar	MEXCSmeSar		Continental, EuContinental, weak	MEDITE	Stp	MEXC	Sme	Sar	MEXCSmeSar		Continental, EuContinental, weak	MEDITE	Stp	MEXC	Sme	Sar	MEXCSmeSar
509	51.245625	52.96286	62.4		Continental, EuContinental, weak	MEDITE	Stp	MEXC	Sme	Sar	MEXCSmeSar		Continental, EuContinental, weak	MEDITE	Stp	MEXC	Sme	Sar	MEXCSmeSar		Continental, EuContinental, weak	MEDITE	Stp	MEXC	Sme	Sar	MEXCSmeSar
510	51.285534	53.305878	76.3		Continental, EuContinental, weak	MEDITE	Stp	MEXC	Sme	Sar	MEXCSmeSar		Continental, EuContinental, weak	MEDITE	Stp	MEXC	Sme	Sar	MEXCSmeSar		Continental, EuContinental, weak	MEDITE	Stp	MEXC	Sme	Sar	MEXCSmeSar
511	51.890957	60.268036	305.759583		Continental, EuContinental, weak	MEDITE	Stp	MEPC	Sme	Sec	MEPCSmeSec		Continental, EuContinental, weak	MEDITE	Stp	MEXC	Sme	Sar	MEXCSmeSar		Continental, EuContinental, weak	MEDITE	Stp	MEXC	Sme	Sar	MEXCSmeSar
512	51.911411	60.620209	305.841919		Continental, EuContinental, weak	MEDITE	Stp	MEPC	Sme	Sec	MEPCSmeSec		Continental, EuContinental, weak	MEDITE	Stp	MEPC	Sme	Sec	MEPCSmeSec		Continental, EuContinental, weak	MEDITE	Stp	MEXC	Sme	Sar	MEXCSmeSar
513	51.93092	60.972778	289.600555		Continental, EuContinental, weak	MEDITE	Stp	MEPC	Sme	Sec	MEPCSmeSec		Continental, EuContinental, weak	MEDITE	Stp	MEPC	Sme	Sec	MEPCSmeSec		Continental, EuContinental, weak	MEDITE	Stp	MEXC	Sme	Sar	MEXCSmeSar
514	51.949474	61.325592	248.255829		Continental, EuContinental, weak	MEDITE	Stp	MEPC	Sme	Sec	MEPCSmeSec		Continental, EuContinental, weak	MEDITE	Stp	MEXC	Sme	Sar	MEXCSmeSar		Continental, EuContinental, weak	MEDITE	Stp	MEXC	Sme	Sar	MEXCSmeSar
515	51.967079	61.678711	231.596069		Continental, EuContinental, weak	MEDITE	Stp	MEPC	Sme	Sec	MEPCSmeSec		Continental, EuContinental, weak	MEDITE	Stp	MEPC	Sme	Sec	MEPCSmeSec		Continental, EuContinental, weak	MEDITE	Stp	MEXC	Sme	Sar	MEXCSmeSar
516	51.983734	62.032074	215.9		Continental, EuContinental, weak	MEDITE	Stp	MEPC	Sme	Sec	MEPCSmeSec		Continental, EuContinental, weak	MEDITE	Stp	MEXC	Sme	Sar	MEXCSmeSar		Continental, EuContinental, weak	MEDITE	Stp	MEXC	Sme	Sar	MEXCSmeSar
517	51.999428	62.38562	214.9		Continental, EuContinental, weak	MEDITE	Stp	MEPC	Sme	Sec	MEPCSmeSec		Continental, EuContinental, weak	MEDITE	Stp	MEPC	Sme	Sec	MEPCSmeSec		Continental, EuContinental, weak	MEDITE	Stp	MEXC	Sme	Sar	MEXCSmeSar
518	52.014168	62.739502	216.3		Continental, EuContinental, weak	MEDITE	Stp	MEPC	Sme	Sec	MEPCSmeSec		Continental, EuContinental, weak	MEDITE	Stp	MEPC	Sme	Sec	MEPCSmeSec		Continental, EuContinental, weak	MEDITE	Stp	MEXC	Sme	Sar	MEXCSmeSar
519	52.027954	63.093506	213.7		Continental, EuContinental, weak	MEDITE	Stp	MEPC	Sme	Sec	MEPCSmeSec		Continental, EuContinental, weak	MEDITE	Stp	MEXC	Sme	Sar	MEXCSmeSar		Continental, EuContinental, weak	MEDITE	Stp	MEXC	Sme	Sar	MEXCSmeSar
520	52.040775	63.447784	213.4		Continental, EuContinental, weak	MEDITE	Stp	MEPC	Sme	Sec	MEPCSmeSec		Continental, EuContinental, weak	MEDITE	Stp	MEXC	Sme	Sar	MEXCSmeSar		Continental, EuContinental, weak	MEDITE	Stp	MEXC	Sme	Sar	MEXCSmeSar
521	52.052643	63.802185	209.0		Continental, EuContinental, weak	MEDITE	Stp	MEPC	Sme	Sec	MEPCSmeSec		Continental, EuContinental, weak	MEDITE	Stp	MEXC	Sme	Sar	MEXCSmeSar		Continental, EuContinental, weak	MEDITE	Stp	MEXC	Sme	Sar	MEXCSmeSar
522	52.063553	64.156708	180.2		Continental, EuContinental, weak	MEDITE	Stp	MEPC	Sme	Sec	MEPCSmeSec		Continental, EuContinental, weak	MEDITE	Stp	MEXC	Sme	Sar	MEXCSmeSar		Continental, EuContinental, weak	MEDITE	Stp	MEXC	Sme	Sar	MEXCSmeSar
523	52.073498	64.511475	150.4		Continental, EuContinental, weak	MEDITE	Stp	MEXC	Sme	Sar	MEXCSmeSar		Continental, EuContinental, weak	MEDITE	Stp	MEXC	Sme	Sar	MEXCSmeSar		Continental, EuContinental, weak	MEDITE	Stp	MEXC	Sme	Sar	MEXCSmeSar
524	52.082478	64.866241	196.0		Continental, EuContinental, weak	MEDITE	Stp	MEPC	Sme	Sec	MEPCSmeSec		Continental, EuContinental, weak	MEDITE	Stp	MEPC	Sme	Sec	MEPCSmeSec		Continental, EuContinental, weak	MEDITE	Stp	MEXC	Sme	Sar	MEXCSmeSar
525	52.090504	65.221466	226.164154		Continental, EuContinental, weak	MEDITE	Stp	MEPC	Sme	Sec	MEPCSmeSec		Continental, EuContinental, weak	MEDITE	Stp	MEPC	Sme	Sec	MEPCSmeSec		Continental, EuContinental, weak	MEDITE	Stp	MEXC	Sme	Sar	MEXCSmeSar
526	52.097561	65.576569	213.4		Continental, EuContinental, weak	MEDITE	Stp	MEPC	Sme	Sec	MEPCSmeSec		Continental, EuContinental, weak	MEDITE	Stp	MEXC	Sme	Sar	MEXCSmeSar		Continental, EuContinental, weak	MEDITE	Stp	MEXC	Sme	Sar	MEXCSmeSar
527	52.103661	65.931793	220.6		Continental, EuContinental, weak	MEDITE	Stp	MEPC	Sme	Sec	MEPCSmeSec		Continental, EuContinental, weak	MEDITE	Stp	MEPC	Sme	Sec	MEPCSmeSec		Continental, EuContinental, weak	MEDITE	Stp	MEXC	Sme	Sar	MEXCSmeSar
528	52.108791	66.287201	231.088837		Continental, EuContinental, weak	MEDITE	Stp	MEPC	Sme	Sec	MEPCSmeSec		Continental, EuContinental, weak	MEDITE	Stp	MEPC	Sme	Sec	MEPCSmeSec		Continental, EuContinental, weak	MEDITE	Stp	MEXC	Sme	Sar	MEXCSmeSar
529	52.112957	66.642456	245.543884		Continental, EuContinental, weak	MEDITE	Stp	MEPC	Sme	Sec	MEPCSmeSec		Continental, EuContinental, weak	MEDITE	Stp	MEPC	Sme	Sec	MEPCSmeSec		Continental, EuContinental, weak	MEDITE	Stp	MEXC	Sme	Sar	MEXCSmeSar
530	52.116154	66.997498	286.347717		Continental, EuContinental, weak	TEMPLA	Stp	TEXE	Ste	Sec	TEXESteSec		Continental, EuContinental, weak	MEDITE	Stp	MEPC	Sme	Sec	MEPCSmeSec		Continental, EuContinental, weak	MEDITE	Stp	MEPC	Sme	Sec	MEPCSmeSec
531	52.118397	67.353516	304.487		Continental, EuContinental, weak	TEMPLA	Stp	TEXE	Ste	Sec	TEXESteSec		Continental, EuContinental, weak	MEDITE	Stp	MEPC	Sme	Sec	MEPCSmeSec		Continental, EuContinental, weak	MEDITE	Stp	MEPC	Sme	Sec	MEPCSmeSec
532	52.119671	67.708588	325.696411		Continental, EuContinental, weak	TEMPLA	Stp	TEXE	Ste	Sec	TEXESteSec		Continental, EuContinental, weak	MEDITE	Stp	MEPC	Sme	Sec	MEPCSmeSec		Continental, EuContinental, weak	MEDITE	Stp	MEPC	Sme	Sec	MEPCSmeSec
533	52.119976	68.07132	309.228882		Continental, EuContinental, weak	TEMPLA	Stp	TEXE	Ste	Sec	TEXESteSec		Continental, EuContinental, weak	MEDITE	Stp	MEPC	Sme	Sec	MEPCSmeSec		Continental, EuContinental, weak	MEDITE	Stp	MEXC	Sme	Sar	MEXCSmeSar
534	52.11932	68.420105	296.514038		Continental, EuContinental, weak	MEDITE	Stp	MEPC	Sme	Sec	MEPCSmeSec		Continental, EuContinental, weak	MEDITE	Stp	MEPC	Sme	Sec	MEPCSmeSec		Continental, EuContinental, weak	MEDITE	Stp	MEXC	Sme	Sar	MEXCSmeSar
535	52.117695	68.776062	314.405457		Continental, EuContinental, weak	MEDITE	Stp	MEPC	Sme	Sec	MEPCSmeSec		Continental, EuContinental, weak	MEDITE	Stp	MEPC	Sme	Sec	MEPCSmeSec		Continental, EuContinental, weak	MEDITE	Stp	MEPC	Sme	Sec	MEPCSmeSec
536	52.115108	69.131256	323.606873		Continental, EuContinental, weak	TEMPLA	Stp	TEXE	Ste	Sec	TEXESteSec		Continental, EuContinental, weak	MEDITE	Stp	MEPC	Sme	Sec	MEPCSmeSec		Continental, EuContinental, weak	MEDITE	Stp	MEXC	Sme	Sar	MEXCSmeSar
537	52.111557	69.486603	308.780304		Continental, EuContinental, weak	TEMPLA	Stp	TEXE	Ste	Sec	TEXESteSec		Continental, EuContinental, weak	MEDITE	Stp	MEPC	Sme	Sec	MEPCSmeSec		Continental, EuContinental, weak	MEDITE	Stp	MEPC	Sme	Sec	MEPCSmeSec
538	52.107037	69.842072	300.752716		Continental, EuContinental, weak	MEDITE	Stp	MEPC	Sme	Sec	MEPCSmeSec		Continental, EuContinental, weak	MEDITE	Stp	MEPC	Sme	Sec	MEPCSmeSec		Continental, EuContinental, weak	MEDITE	Stp	MEPC	Sme	Sec	MEPCSmeSec
539	52.101555	70.197388	304.758026		Continental, EuContinental, weak	TEMPLA	Stp	TEXE	Ste	Sec	TEXESteSec		Continental, EuContinental, weak	MEDITE	Stp	MEPC	Sme	Sec	MEPCSmeSec		Continental, EuContinental, weak	MEDITE	Stp	MEPC	Sme	Sec	MEPCSmeSec
540	52.095104	70.552673	314.41452		Continental, EuContinental, weak	TEMPLA	Stp	TEXE	Ste	Sec	TEXESteSec		Continental, EuContinental, weak	MEDITE	Stp	MEPC	Sme	Sec	MEPCSmeSec		Continental, EuContinental, weak	MEDITE	Stp	MEXC	Sme	Sar	MEXCSmeSar
541	52.087696	70.907776	287.895355		Continental, EuContinental, weak	MEDITE	Stp	MEPC	Sme	Sec	MEPCSmeSec		Continental, EuContinental, weak	MEDITE	Stp	MEPC	Sme	Sec	MEPCSmeSec		Continental, EuContinental, weak	MEDITE	Stp	MEXC	Sme	Sar	MEXCSmeSar
542	52.079327	71.262726	331.507355		Continental, EuContinental, weak	TEMPLA	Stp	TEXE	Ste	Sec	TEXESteSec		Continental, EuContinental, weak	MEDITE	Stp	MEPC	Sme	Sec	MEPCSmeSec		Continental, EuContinental, weak	MEDITE	Stp	MEPC	Sme	Sec	MEPCSmeSec
543	52.069992	71.617523	280.728546		Continental, EuContinental, weak	MEDITE	Stp	MEPC	Sme	Sec	MEPCSmeSec		Continental, EuContinental, weak	MEDITE	Stp	MEXC	Sme	Sar	MEXCSmeSar		Continental, EuContinental, weak	MEDITE	Stp	MEXC	Sme	Sar	MEXCSmeSar
544	52.059692	71.972321	279.03772		Continental, EuContinental, weak	MEDITE	Stp	MEPC	Sme	Sec	MEPCSmeSec		Continental, EuContinental, weak	MEDITE	Stp	MEPC	Sme	Sec	MEPCSmeSec		Continental, EuContinental, weak	MEDITE	Stp	MEPC	Sme	Sec	MEPCSmeSec
545	52.048435	72.326843	262.016693		Continental, EuContinental, weak	MEDITE	Stp	MEPC	Sme	Sec	MEPCSmeSec		Continental, EuContinental, strong	MEDITE	Stp	MEPC	Sme	Sec	MEPCSmeSec		Continental, EuContinental, weak	MEDITE	Stp	MEXC	Sme	Sar	MEXCSmeSar
546	52.036221	72.681152	260.5242		Continental, EuContinental, weak	TEMPLA	Stp	TEXE	Ste	Sec	TEXESteSec		Continental, EuContinental, weak	MEDITE	Stp	MEPC	Sme	Sec	MEPCSmeSec		Continental, EuContinental, weak	MEDITE	Stp	MEPC	Sme	Sec	MEPCSmeSec
547	52.023048	73.035278	251.117447		Continental, EuContinental, weak	MEDITE	Stp	MEPC	Sme	Sec	MEPCSmeSec		Continental, EuContinental, weak	MEDITE	Stp	MEPC	Sme	Sec	MEPCSmeSec		Continental, EuContinental, weak	MEDITE	Stp	MEXC	Sme	Sar	MEXCSmeSar
548	52.008915	73.389282	275.663239		Continental, EuContinental, weak	TEMPLA	Stp	TEXE	Ste	Sec	TEXESteSec		Continental, EuContinental, weak	MEDITE	Stp	MEPC	Sme	Sec	MEPCSmeSec		Continental, EuContinental, weak	MEDITE	Stp	MEPC	Sme	Sec	MEPCSmeSec
549	51.993832	73.74292	222.5		Continental, EuContinental, weak	MEDITE	Stp	MEPC	Sme	Sec	MEPCSmeSec		Continental, EuContinental, strong	MEDITE	Stp	MEXC	Sme	Sar	MEXCSmeSar		Continental, EuContinental, weak	MEDITE	Stp	MEXC	Sme	Sar	MEXCSmeSar
550	51.977783	74.096436	243.495483		Continental, EuContinental, weak	TEMPLA	Stp	TEXE	Ste	Sec	TEXESteSec		Continental, EuContinental, strong	MEDITE	Stp	MEPC	Sme	Sec	MEPCSmeSec		Continental, EuContinental, weak	MEDITE	Stp	MEPC	Sme	Sec	MEPCSmeSec
551	51.960789	74.449707	207.4		Continental, EuContinental, weak	MEDITE	Stp	MEPC	Sme	Sec	MEPCSmeSec		Continental, EuContinental, strong	MEDITE	Stp	MEXC	Sme	Sar	MEXCSmeSar		Continental, EuContinental, strong	MEDITE	Stp	MEXC	Sme	Sar	MEXCSmeSar
552	51.942833	74.802734	203.3		Continental, EuContinental, weak	MEDITE	Stp	MEPC	Sme	Sec	MEPCSmeSec		Continental, EuContinental, strong	MEDITE	Stp	MEXC	Sme	Sar	MEXCSmeSar		Continental, EuContinental, strong	MEDITE	Stp	MEXC	Sme	Sar	MEXCSmeSar
553	51.923935	75.155426	198.1		Continental, EuContinental, weak	MEDITE	Stp	MEPC	Sme	Sec	MEPCSmeSec		Continental, EuContinental, strong	MEDITE	Stp	MEXC	Sme	Sar	MEXCSmeSar		Continental, EuContinental, strong	MEDITE	Stp	MEXC	Sme	Sar	MEXCSmeSar
554	51.904076	75.507965	154.7		Continental, EuContinental, weak	MEDITE	Stp	MEXC	Sme	Sar	MEXCSmeSar		Continental, EuContinental, strong	MEDITE	Stp	MEXC	Sme	Sar	MEXCSmeSar		Continental, EuContinental, strong	MEDITE	Stp	MEXC	Sme	Sar	MEXCSmeSar
555	51.883282	75.859985	150.2		Continental, EuContinental, weak	MEDITE	Stp	MEPC	Sme	Sec	MEPCSmeSec		Continental, EuContinental, strong	MEDITE	Stp	MEXC	Sme	Sar	MEXCSmeSar		Continental, EuContinental, strong	MEDITE	Stp	MEXC	Sme	Sar	MEXCSmeSar
556	51.86153	76.211884	136.0		Continental, EuContinental, strong	MEDITE	Stp	MEXC	Sme	Sar	MEXCSmeSar		Continental, EuContinental, strong	MEDITE	Stp	MEXC	Sme	Sar	MEXCSmeSar		Continental, EuContinental, strong	MEDITE	Stp	MEXC	Sme	Sar	MEXCSmeSar
557	51.83884	76.563354	151.8		Continental, EuContinental, strong	MEDITE	Stp	MEPC	Sme	Sec	MEPCSmeSec		Continental, EuContinental, strong	MEDITE	Stp	MEXC	Sme	Sar	MEXCSmeSar		Continental, EuContinental, strong	MEDITE	Stp	MEXC	Sme	Sar	MEXCSmeSar
558	51.815201	76.914551	152.4		Continental, EuContinental, strong	MEDITE	Stp	MEXC	Sme	Sar	MEXCSmeSar		Continental, EuContinental, strong	MEDITE	Stp	MEXC	Sme	Sar	MEXCSmeSar		Continental, EuContinental, strong	MEDITE	Stp	MEXC	Sme	Sar	MEXCSmeSar
559	51.790627	77.26532	137.4		Continental, EuContinental, strong	MEDITE	Stp	MEXC	Sme	Sar	MEXCSmeSar		Continental, EuContinental, strong	MEDITE	Stp	MEXC	Sme	Sar	MEXCSmeSar		Continental, EuContinental, strong	MEDITE	Stp	MEXC	Sme	Sar	MEXCSmeSar
560	51.765118	77.615692	150.4		Continental, EuContinental, strong	MEDITE	Stp	MEXC	Sme	Sar	MEXCSmeSar		Continental, EuContinental, strong	MEDITE	Stp	MEXC	Sme	Sar	MEXCSmeSar		Continental, EuContinental, strong	MEDITE	Stp	MEXC	Sme	Sar	MEXCSmeSar
561	51.738659	77.965759	152.4		Continental, EuContinental, strong	MEDITE	Stp	MEXC	Sme	Sar	MEXCSmeSar		Continental, EuContinental, strong	MEDITE	Stp	MEXC	Sme	Sar	MEXCSmeSar		Continental, EuContinental, strong	MEDITE	Stp	MEXC	Sme	Sar	MEXCSmeSar
562	51.711266	78.31543	152.4		Continental, EuContinental, strong	MEDITE	Stp	MEXC	Sme	Sar	MEXCSmeSar		Continental, EuContinental, strong	MEDITE	Stp	MEXC	Sme	Sar	MEXCSmeSar		Continental, EuContinental, strong	MEDITE	Stp	MEXC	Sme	Sar	MEXCSmeSar
563	51.682949	78.664612	152.4		Continental, EuContinental, strong	MEDITE	Stp	MEXC	Sme	Sar	MEXCSmeSar		Continental, EuContinental, strong	MEDITE	Stp	MEXC	Sme	Sar	MEXCSmeSar		Continental, EuContinental, strong	MEDITE	Stp	MEXC	Sme	Sar	MEXCSmeSar
564	51.65369	79.013428	148.4		Continental, EuContinental, strong	MEDITE	Stp	MEXC	Sme	Sar	MEXCSmeSar		Continental, EuContinental, strong	MEDITE	Stp	MEXC	Sme	Sar	MEXCSmeSar		Continental, EuContinental, strong	MEDITE	Stp	MEXC	Sme	Sar	MEXCSmeSar
565	51.623508	79.361816	150.7		Continental, EuContinental, strong	MEDITE	Stp	MEXC	Sme	Sar	MEXCSmeSar		Continental, EuContinental, strong	MEDITE	Stp	MEXC	Sme	Sar	MEXCSmeSar		Continental, EuContinental, strong	MEDITE	Stp	MEXC	Sme	Sar	MEXCSmeSar
566	50.219334	47.31424	30.5		Continental, EuContinental, weak	MEDITE	Stp	MEXC	Sme	Sar	MEXCSmeSar		Continental, EuContinental, weak	MEDITE	Stp	MEXC	Sme	Sar	MEXCSmeSar		Continental, EuContinental, weak	MEDITE	Stp	MEXC	Mme	Sar	MEXCMmeSar
567	50.273865	47.644958	30.5		Continental, EuContinental, weak	MEDITE	Stp	MEXC	Sme	Sar	MEXCSmeSar		Continental, EuContinental, weak	MEDITE	Stp	MEXC	Sme	Sar	MEXCSmeSar		Continental, EuContinental, weak	MEDITE	Stp	MEXC	Mme	Sar	MEXCMmeSar
568	50.483532	48.974884	20.0		Continental, EuContinental, weak	MEDITE	Stp	MEXC	Sme	Sar	MEXCSmeSar		Continental, EuContinental, weak	MEDITE	Stp	MEXC	Sme	Sar	MEXCSmeSar		Continental, EuContinental, weak	MEDITE	Stp	MEXC	Sme	Sar	MEXCSmeSar
569	50.53381	49.309082	4.5		Continental, EuContinental, weak	MEDITE	Stp	MEXC	Sme	Sar	MEXCSmeSar		Continental, EuContinental, weak	MEDITE	Stp	MEXC	Sme	Sar	MEXCSmeSar		Continental, EuContinental, weak	MEDITE	Stp	MEXC	Sme	Sar	MEXCSmeSar
570	50.583229	49.643951	0.5		Continental, EuContinental, weak	MEDITE	Stp	MEXC	Sme	Sar	MEXCSmeSar		Continental, EuContinental, weak	MEDITE	Stp	MEXC	Sme	Sar	MEXCSmeSar		Continental, EuContinental, weak	MEDITE	Stp	MEXC	Sme	Sar	MEXCSmeSar
571	50.63179	49.979492	0.1		Continental, EuContinental, weak	MEDITE	Stp	MEXC	Sme	Sar	MEXCSmeSar		Continental, EuContinental, weak	MEDITE	Stp	MEXC	Sme	Sar	MEXCSmeSar		Continental, EuContinental, weak	MEDITE	Stp	MEXC	Sme	Sar	MEXCSmeSar
572	50.679485	50.315704	0.0		Continental, EuContinental, weak	MEDITE	Stp	MEXC	Sme	Sar	MEXCSmeSar		Continental, EuContinental, weak	MEDITE	Stp	MEXC	Sme	Sar	MEXCSmeSar		Continental, EuContinental, weak	MEDITE	Stp	MEXC	Sme	Sar	MEXCSmeSar
573	50.726299	50.652496	0		Continental, EuContinental, weak	MEDITE	Stp	MEXC	Sme	Sar	MEXCSmeSar		Continental, EuContinental, weak	MEDITE	Stp	MEXC	Sme	Sar	MEXCSmeSar		Continental, EuContinental, weak	MEDITE	Stp	MEXC	Sme	Sar	MEXCSmeSar
574	50.772251	50.990021	1.3		Continental, EuContinental, weak	MEDITE	Stp	MEXC	Sme	Sar	MEXCSmeSar		Continental, EuContinental, weak	MEDITE	Stp	MEXC	Sme	Sar	MEXCSmeSar		Continental, EuContinental, weak	MEDITE	Stp	MEXC	Sme	Sar	MEXCSmeSar
575	50.817318	51.328094	11.5		Continental, EuContinental, weak	MEDITE	Stp	MEXC	Sme	Sar	MEXCSmeSar		Continental, EuContinental, weak	MEDITE	Stp	MEXC	Sme	Sar	MEXCSmeSar		Continental, EuContinental, weak	MEDITE	Stp	MEXC	Sme	Sar	MEXCSmeSar
576	50.861507	51.666779	41.8		Continental, EuContinental, weak	MEDITE	Stp	MEXC	Sme	Sar	MEXCSmeSar		Continental, EuContinental, weak	MEDITE	Stp	MEXC	Sme	Sar	MEXCSmeSar		Continental, EuContinental, weak	MEDITE	Stp	MEXC	Sme	Sar	MEXCSmeSar
577	50.904816	52.006104	58.0		Continental, EuContinental, weak	MEDITE	Stp	MEXC	Sme	Sar	MEXCSmeSar		Continental, EuContinental, weak	MEDITE	Stp	MEXC	Sme	Sar	MEXCSmeSar		Continental, EuContinental, weak	MEDITE	Stp	MEXC	Sme	Sar	MEXCSmeSar
578	50.947227	52.345978	77.0		Continental, EuContinental, weak	MEDITE	Stp	MEXC	Sme	Sar	MEXCSmeSar		Continental, EuContinental, weak	MEDITE	Stp	MEXC	Sme	Sar	MEXCSmeSar		Continental, EuContinental, weak	MEDITE	Stp	MEXC	Sme	Sar	MEXCSmeSar
579	50.988766	52.686493	64.9		Continental, EuContinental, weak	MEDITE	Stp	MEXC	Sme	Sar	MEXCSmeSar		Continental, EuContinental, weak	MEDITE	Stp	MEXC	Sme	Sar	MEXCSmeSar		Continental, EuContinental, weak	MEDITE	Stp	MEXC	Sme	Sar	MEXCSmeSar
580	51.0294	53.027527	71.1		Continental, EuContinental, weak	MEDITE	Stp	MEXC	Sme	Sar	MEXCSmeSar		Continental, EuContinental, weak	MEDITE	Stp	MEXC	Sme	Sar	MEXCSmeSar		Continental, EuContinental, weak	MEDITE	Stp	MEXC	Sme	Sar	MEXCSmeSar
581	51.069145	53.369171	107.4		Continental, EuContinental, weak	MEDITE	Stp	MEXC	Sme	Sar	MEXCSmeSar		Continental, EuContinental, weak	MEDITE	Stp	MEXC	Sme	Sar	MEXCSmeSar		Continental, EuContinental, weak	MEDITE	Stp	MEXC	Sme	Sar	MEXCSmeSar
582	51.107983	53.711304	64.4		Continental, EuContinental, weak	MEDITE	Stp	MEXC	Sme	Sar	MEXCSmeSar		Continental, EuContinental, weak	MEDITE	Stp	MEXC	Sme	Sar	MEXCSmeSar		Continental, EuContinental, weak	MEDITE	Stp	MEXC	Sme	Sar	MEXCSmeSar
583	51.692333	60.65274	303.063446		Continental, EuContinental, weak	MEDITE	Stp	MEPC	Sme	Sec	MEPCSmeSec		Continental, EuContinental, weak	MEDITE	Stp	MEXC	Sme	Sar	MEXCSmeSar		Continental, EuContinental, weak	MEDITE	Stp	MEXC	Sme	Sar	MEXCSmeSar
584	51.711754	61.003723	288.877777		Continental, EuContinental, weak	MEDITE	Stp	MEPC	Sme	Sec	MEPCSmeSec		Continental, EuContinental, weak	MEDITE	Stp	MEXC	Sme	Sar	MEXCSmeSar		Continental, EuContinental, weak	MEDITE	Stp	MEXC	Sme	Sar	MEXCSmeSar
585	51.730221	61.35498	256.253265		Continental, EuContinental, weak	MEDITE	Stp	MEXC	Sme	Sar	MEXCSmeSar		Continental, EuContinental, weak	MEDITE	Stp	MEXC	Sme	Sar	MEXCSmeSar		Continental, EuContinental, weak	MEDITE	Stp	MEXC	Sme	Sar	MEXCSmeSar
586	51.747753	61.706573	243.839996		Continental, EuContinental, weak	MEDITE	Stp	MEPC	Sme	Sec	MEPCSmeSec		Continental, EuContinental, weak	MEDITE	Stp	MEXC	Sme	Sar	MEXCSmeSar		Continental, EuContinental, weak	MEDITE	Stp	MEXC	Sme	Sar	MEXCSmeSar
587	51.764332	62.058411	218.0		Continental, EuContinental, weak	MEDITE	Stp	MEXC	Sme	Sar	MEXCSmeSar		Continental, EuContinental, weak	MEDITE	Stp	MEXC	Sme	Sar	MEXCSmeSar		Continental, EuContinental, weak	MEDITE	Stp	MEXC	Sme	Sar	MEXCSmeSar
588	51.779961	62.410431	213.4		Continental, EuContinental, weak	MEDITE	Stp	MEXC	Sme	Sar	MEXCSmeSar		Continental, EuContinental, weak	MEDITE	Stp	MEXC	Sme	Sar	MEXCSmeSar		Continental, EuContinental, weak	MEDITE	Stp	MEXC	Sme	Sar	MEXCSmeSar
589	51.794636	62.762726	213.4		Continental, EuContinental, weak	MEDITE	Stp	MEXC	Sme	Sar	MEXCSmeSar		Continental, EuContinental, weak	MEDITE	Stp	MEPC	Sme	Sec	MEPCSmeSec		Continental, EuContinental, weak	MEDITE	Stp	MEXC	Sme	Sar	MEXCSmeSar
590	51.808357	63.115234	213.4		Continental, EuContinental, weak	MEDITE	Stp	MEPC	Sme	Sec	MEPCSmeSec		Continental, EuContinental, weak	MEDITE	Stp	MEXC	Sme	Sar	MEXCSmeSar		Continental, EuContinental, weak	MEDITE	Stp	MEXC	Sme	Sar	MEXCSmeSar
591	51.821129	63.467896	213.4		Continental, EuContinental, weak	MEDITE	Stp	MEPC	Sme	Sec	MEPCSmeSec		Continental, EuContinental, weak	MEDITE	Stp	MEXC	Sme	Sar	MEXCSmeSar		Continental, EuContinental, weak	MEDITE	Stp	MEXC	Sme	Sar	MEXCSmeSar
592	51.832947	63.820831	195.0		Continental, EuContinental, weak	MEDITE	Stp	MEPC	Sme	Sec	MEPCSmeSec		Continental, EuContinental, weak	MEDITE	Stp	MEXC	Sme	Sar	MEXCSmeSar		Continental, EuContinental, weak	MEDITE	Stp	MEXC	Sme	Sar	MEXCSmeSar
593	51.8438	64.173706	158.2		Continental, EuContinental, weak	MEDITE	Stp	MEXC	Sme	Sar	MEXCSmeSar		Continental, EuContinental, weak	MEDITE	Stp	MEXC	Sme	Sar	MEXCSmeSar		Continental, EuContinental, weak	MEDITE	Stp	MEXC	Sme	Sar	MEXCSmeSar
594	51.853699	64.526886	139.5		Continental, EuContinental, weak	MEDITE	Stp	MEXC	Sme	Sar	MEXCSmeSar		Continental, EuContinental, weak	MEDITE	Stp	MEXC	Sme	Sar	MEXCSmeSar		Continental, EuContinental, weak	MEDITE	Stp	MEXC	Sme	Sar	MEXCSmeSar
595	51.862648	64.880341	185.2		Continental, EuContinental, weak	MEDITE	Stp	MEPC	Sme	Sec	MEPCSmeSec		Continental, EuContinental, weak	MEDITE	Stp	MEXC	Sme	Sar	MEXCSmeSar		Continental, EuContinental, weak	MEDITE	Stp	MEXC	Sme	Sar	MEXCSmeSar
596	51.870636	65.233887	210.4		Continental, EuContinental, weak	MEDITE	Stp	MEPC	Sme	Sec	MEPCSmeSec		Continental, EuContinental, weak	MEDITE	Stp	MEXC	Sme	Sar	MEXCSmeSar		Continental, EuContinental, weak	MEDITE	Stp	MEXC	Sme	Sar	MEXCSmeSar
597	51.877663	65.58728	213.4		Continental, EuContinental, weak	MEDITE	Stp	MEPC	Sme	Sec	MEPCSmeSec		Continental, EuContinental, weak	MEDITE	Stp	MEXC	Sme	Sar	MEXCSmeSar		Continental, EuContinental, weak	MEDITE	Stp	MEXC	Sme	Sar	MEXCSmeSar
598	51.883736	65.94101	214.7		Continental, EuContinental, weak	MEDITE	Stp	MEPC	Sme	Sec	MEPCSmeSec		Continental, EuContinental, weak	MEDITE	Stp	MEXC	Sme	Sar	MEXCSmeSar		Continental, EuContinental, weak	MEDITE	Stp	MEXC	Sme	Sar	MEXCSmeSar
599	51.888844	66.294861	201.2		Continental, EuContinental, weak	MEDITE	Stp	MEXC	Sme	Sar	MEXCSmeSar		Continental, EuContinental, weak	MEDITE	Stp	MEXC	Sme	Sar	MEXCSmeSar		Continental, EuContinental, weak	MEDITE	Stp	MEXC	Sme	Sar	MEXCSmeSar
600	51.89299	66.648529	225.866257		Continental, EuContinental, weak	MEDITE	Stp	MEPC	Sme	Sec	MEPCSmeSec		Continental, EuContinental, weak	MEDITE	Stp	MEXC	Sme	Sar	MEXCSmeSar		Continental, EuContinental, weak	MEDITE	Stp	MEXC	Sme	Sar	MEXCSmeSar
601	51.896175	67.002197	275.123474		Continental, EuContinental, weak	MEDITE	Stp	MEPC	Sme	Sec	MEPCSmeSec		Continental, EuContinental, weak	MEDITE	Stp	MEPC	Sme	Sec	MEPCSmeSec		Continental, EuContinental, weak	MEDITE	Stp	MEXC	Sme	Sar	MEXCSmeSar
602	51.898403	67.355927	290.339325		Continental, EuContinental, weak	MEDITE	Stp	MEPC	Sme	Sec	MEPCSmeSec		Continental, EuContinental, weak	MEDITE	Stp	MEPC	Sme	Sec	MEPCSmeSec		Continental, EuContinental, weak	MEDITE	Stp	MEXC	Sme	Sar	MEXCSmeSar
603	51.89967	67.709259	305.465729		Continental, EuContinental, weak	MEDITE	Stp	MEPC	Sme	Sec	MEPCSmeSec		Continental, EuContinental, weak	MEDITE	Stp	MEPC	Sme	Sec	MEPCSmeSec		Continental, EuContinental, weak	MEDITE	Stp	MEPC	Sme	Sec	MEPCSmeSec
604	51.899975	68.07132	283.529083		Continental, EuContinental, weak	MEDITE	Stp	MEPC	Sme	Sec	MEPCSmeSec		Continental, EuContinental, weak	MEDITE	Stp	MEPC	Sme	Sec	MEPCSmeSec		Continental, EuContinental, weak	MEDITE	Stp	MEXC	Sme	Sar	MEXCSmeSar
605	51.899323	68.419189	260.74408		Continental, EuContinental, weak	MEDITE	Stp	MEPC	Sme	Sec	MEPCSmeSec		Continental, EuContinental, weak	MEDITE	Stp	MEXC	Sme	Sar	MEXCSmeSar		Continental, EuContinental, weak	MEDITE	Stp	MEXC	Sme	Sar	MEXCSmeSar
606	51.897709	68.772522	278.287109		Continental, EuContinental, weak	MEDITE	Stp	MEPC	Sme	Sec	MEPCSmeSec		Continental, EuContinental, weak	MEDITE	Stp	MEPC	Sme	Sec	MEPCSmeSec		Continental, EuContinental, weak	MEDITE	Stp	MEXC	Sme	Sar	MEXCSmeSar
607	51.895134	69.126221	274.733856		Continental, EuContinental, weak	MEDITE	Stp	MEPC	Sme	Sec	MEPCSmeSec		Continental, EuContinental, weak	MEDITE	Stp	MEPC	Sme	Sec	MEPCSmeSec		Continental, EuContinental, weak	MEDITE	Stp	MEXC	Sme	Sar	MEXCSmeSar
608	51.89159	69.480164	246.66951		Continental, EuContinental, weak	MEDITE	Stp	MEPC	Sme	Sec	MEPCSmeSec		Continental, EuContinental, weak	MEDITE	Stp	MEXC	Sme	Sar	MEXCSmeSar		Continental, EuContinental, weak	MEDITE	Stp	MEXC	Sme	Sar	MEXCSmeSar
609	51.887093	69.833862	253.013931		Continental, EuContinental, weak	MEDITE	Stp	MEPC	Sme	Sec	MEPCSmeSec		Continental, EuContinental, weak	MEDITE	Stp	MEXC	Sme	Sar	MEXCSmeSar		Continental, EuContinental, weak	MEDITE	Stp	MEXC	Sme	Sar	MEXCSmeSar
610	51.881634	70.187744	286.607758		Continental, EuContinental, weak	MEDITE	Stp	MEPC	Sme	Sec	MEPCSmeSec		Continental, EuContinental, weak	MEDITE	Stp	MEPC	Sme	Sec	MEPCSmeSec		Continental, EuContinental, weak	MEDITE	Stp	MEPC	Sme	Sec	MEPCSmeSec
611	51.875217	70.541443	286.105194		Continental, EuContinental, weak	MEDITE	Stp	MEPC	Sme	Sec	MEPCSmeSec		Continental, EuContinental, weak	MEDITE	Stp	MEPC	Sme	Sec	MEPCSmeSec		Continental, EuContinental, weak	MEDITE	Stp	MEXC	Sme	Sar	MEXCSmeSar
612	51.867844	70.894745	286.625641		Continental, EuContinental, weak	MEDITE	Stp	MEPC	Sme	Sec	MEPCSmeSec		Continental, EuContinental, weak	MEDITE	Stp	MEXC	Sme	Sar	MEXCSmeSar		Continental, EuContinental, weak	MEDITE	Stp	MEXC	Sme	Sar	MEXCSmeSar
613	51.859509	71.248169	326.489166		Continental, EuContinental, weak	MEDITE	Stp	MEPC	Sme	Sec	MEPCSmeSec		Continental, EuContinental, weak	MEDITE	Stp	MEPC	Sme	Sec	MEPCSmeSec		Continental, EuContinental, weak	MEDITE	Stp	MEPC	Sme	Sec	MEPCSmeSec
614	51.850212	71.601563	289.777954		Continental, EuContinental, weak	MEDITE	Stp	MEPC	Sme	Sec	MEPCSmeSec		Continental, EuContinental, weak	MEDITE	Stp	MEXC	Sme	Sar	MEXCSmeSar		Continental, EuContinental, weak	MEDITE	Stp	MEXC	Sme	Sar	MEXCSmeSar
615	51.839958	71.954742	287.726196		Continental, EuContinental, weak	MEDITE	Stp	MEPC	Sme	Sec	MEPCSmeSec		Continental, EuContinental, weak	MEDITE	Stp	MEPC	Sme	Sec	MEPCSmeSec		Continental, EuContinental, weak	MEDITE	Stp	MEXC	Sme	Sar	MEXCSmeSar
616	51.828751	72.3078	284.926788		Continental, EuContinental, weak	MEDITE	Stp	MEPC	Sme	Sec	MEPCSmeSec		Continental, EuContinental, weak	MEDITE	Stp	MEPC	Sme	Sec	MEPCSmeSec		Continental, EuContinental, weak	MEDITE	Stp	MEXC	Sme	Sar	MEXCSmeSar
617	51.816589	72.660492	293.166351		Continental, EuContinental, weak	MEDITE	Stp	MEPC	Sme	Sec	MEPCSmeSec		Continental, EuContinental, weak	MEDITE	Stp	MEPC	Sme	Sec	MEPCSmeSec		Continental, EuContinental, weak	MEDITE	Stp	MEXC	Sme	Sar	MEXCSmeSar
618	51.803478	73.013031	338.521118		Continental, EuContinental, weak	TEMPLA	Stp	TEXE	Ste	Sec	TEXESteSec		Continental, EuContinental, weak	TEMPLA	Stp	TEXE	Ste	Sec	TEXESteSec		Continental, EuContinental, weak	MEDITE	Stp	MEPC	Sme	Sec	MEPCSmeSec
619	51.78941	73.365448	320.260925		Continental, EuContinental, weak	MEDITE	Stp	MEPC	Sme	Sec	MEPCSmeSec		Continental, EuContinental, weak	MEDITE	Stp	MEPC	Sme	Sec	MEPCSmeSec		Continental, EuContinental, weak	MEDITE	Stp	MEPC	Sme	Sec	MEPCSmeSec
620	51.774387	73.71756	274.319946		Continental, EuContinental, weak	MEDITE	Stp	MEPC	Sme	Sec	MEPCSmeSec		Continental, EuContinental, strong	MEDITE	Stp	MEXC	Sme	Sar	MEXCSmeSar		Continental, EuContinental, weak	MEDITE	Stp	MEXC	Sme	Sar	MEXCSmeSar
621	51.758411	74.069611	289.461365		Continental, EuContinental, weak	TEMPLA	Stp	TEXE	Ste	Sec	TEXESteSec		Continental, EuContinental, weak	MEDITE	Stp	MEPC	Sme	Sec	MEPCSmeSec		Continental, EuContinental, weak	MEDITE	Stp	MEPC	Sme	Sec	MEPCSmeSec
622	51.741493	74.421265	266.882416		Continental, EuContinental, weak	MEDITE	Stp	MEPC	Sme	Sec	MEPCSmeSec		Continental, EuContinental, strong	MEDITE	Stp	MEXC	Sme	Sar	MEXCSmeSar		Continental, EuContinental, weak	MEDITE	Stp	MEXC	Sme	Sar	MEXCSmeSar
623	51.723618	74.772766	275.522919		Continental, EuContinental, weak	MEDITE	Stp	MEPC	Sme	Sec	MEPCSmeSec		Continental, EuContinental, strong	MEDITE	Stp	MEPC	Sme	Sec	MEPCSmeSec		Continental, EuContinental, weak	MEDITE	Stp	MEXC	Sme	Sar	MEXCSmeSar
624	51.7048	75.123932	256.324402		Continental, EuContinental, weak	MEDITE	Stp	MEPC	Sme	Sec	MEPCSmeSec		Continental, EuContinental, strong	MEDITE	Stp	MEXC	Sme	Sar	MEXCSmeSar		Continental, EuContinental, strong	MEDITE	Stp	MEXC	Sme	Sar	MEXCSmeSar
625	51.685028	75.474945	192.1		Continental, EuContinental, weak	MEDITE	Stp	MEXC	Sme	Sar	MEXCSmeSar		Continental, EuContinental, strong	MEDITE	Stp	MEXC	Sme	Sar	MEXCSmeSar		Continental, EuContinental, strong	MEDITE	Stp	MEXC	Sme	Sar	MEXCSmeSar
626	51.664322	75.82547	179.5		Continental, EuContinental, weak	MEDITE	Stp	MEXC	Sme	Sar	MEXCSmeSar		Continental, EuContinental, strong	MEDITE	Stp	MEXC	Sme	Sar	MEXCSmeSar		Continental, EuContinental, strong	MEDITE	Stp	MEXC	Sme	Sar	MEXCSmeSar
627	51.64267	76.175781	168.1		Continental, EuContinental, weak	MEDITE	Stp	MEXC	Sme	Sar	MEXCSmeSar		Continental, EuContinental, strong	MEDITE	Stp	MEXC	Sme	Sar	MEXCSmeSar		Continental, EuContinental, strong	MEDITE	Stp	MEXC	Sme	Sar	MEXCSmeSar
628	51.620079	76.525757	165.3		Continental, EuContinental, weak	MEDITE	Stp	MEXC	Sme	Sar	MEXCSmeSar		Continental, EuContinental, strong	MEDITE	Stp	MEXC	Sme	Sar	MEXCSmeSar		Continental, EuContinental, strong	MEDITE	Stp	MEXC	Sme	Sar	MEXCSmeSar
629	51.596546	76.875397	152.4		Continental, EuContinental, strong	MEDITE	Stp	MEXC	Sme	Sar	MEXCSmeSar		Continental, EuContinental, strong	MEDITE	Stp	MEXC	Sme	Sar	MEXCSmeSar		Continental, EuContinental, strong	MEDITE	Stp	MEXC	Sme	Sar	MEXCSmeSar
630	51.572075	77.224701	142.2		Continental, EuContinental, strong	MEDITE	Stp	MEXC	Sme	Sar	MEXCSmeSar		Continental, EuContinental, strong	MEDITE	Stp	MEXC	Sme	Sar	MEXCSmeSar		Continental, EuContinental, strong	MEDITE	Stp	MEXC	Sme	Sar	MEXCSmeSar
631	51.546673	77.573608	151.0		Continental, EuContinental, strong	MEDITE	Stp	MEXC	Sme	Sar	MEXCSmeSar		Continental, EuContinental, strong	MEDITE	Stp	MEXC	Sme	Sar	MEXCSmeSar		Continental, EuContinental, strong	MEDITE	Stp	MEXC	Sme	Sar	MEXCSmeSar
632	51.520332	77.92215	152.4		Continental, EuContinental, strong	MEDITE	Stp	MEXC	Sme	Sar	MEXCSmeSar		Continental, EuContinental, strong	MEDITE	Stp	MEXC	Sme	Sar	MEXCSmeSar		Continental, EuContinental, strong	MEDITE	Stp	MEXC	Sme	Sar	MEXCSmeSar
633	51.493057	78.270355	152.4		Continental, EuContinental, strong	MEDITE	Stp	MEXC	Sme	Sar	MEXCSmeSar		Continental, EuContinental, strong	MEDITE	Stp	MEXC	Sme	Sar	MEXCSmeSar		Continental, EuContinental, strong	MEDITE	Stp	MEXC	Sme	Sar	MEXCSmeSar
634	51.464863	78.618073	152.4		Continental, EuContinental, strong	MEDITE	Stp	MEXC	Sme	Sar	MEXCSmeSar		Continental, EuContinental, strong	MEDITE	Stp	MEXC	Sme	Sar	MEXCSmeSar		Continental, EuContinental, strong	MEDITE	Stp	MEXC	Sme	Sar	MEXCSmeSar
635	51.43573	78.965393	153.5		Continental, EuContinental, strong	MEDITE	Stp	MEXC	Sme	Sar	MEXCSmeSar		Continental, EuContinental, strong	MEDITE	Stp	MEXC	Sme	Sar	MEXCSmeSar		Continental, EuContinental, strong	MEDITE	Stp	MEXC	Sme	Sar	MEXCSmeSar
636	51.405674	79.312347	167.7		Continental, EuContinental, strong	MEDITE	Stp	MEXC	Sme	Sar	MEXCSmeSar		Continental, EuContinental, strong	MEDITE	Stp	MEXC	Sme	Sar	MEXCSmeSar		Continental, EuContinental, strong	MEDITE	Stp	MEXC	Sme	Sar	MEXCSmeSar
637	51.276264	80.695404	153.6		Continental, EuContinental, strong	MEDITE	Stp	MEXC	Sme	Sar	MEXCSmeSar		Continental, EuContinental, strong	MEDITE	Stp	MEXC	Sme	Sar	MEXCSmeSar		Continental, EuContinental, strong	MEDITE	Stp	MEXC	Sme	Sar	MEXCSmeSar
638	51.014725	83.096558	1094.095703		Continental, EuContinental, weak	TEMPLA	Nor	TECO	Ote	Hum	TECOOteHum		Continental, EuContinental, weak	TEMPLA	Nor	TECO	Ste	Hum	TECOSteHum		Continental, EuContinental, weak	TEMPLA	Sbm	TECO	Ste	Hum	TECOSteHum
639	50.973763	83.437408	1308.981323		Continental, EuContinental, weak	TEMPLA	Nor	TECO	Ote	Hum	TECOOteHum		Continental, EuContinental, weak	TEMPLA	Nor	TECO	Ote	Hum	TECOOteHum		Continental, EuContinental, weak	TEMPLA	Sbm	TECO	Ste	Hum	TECOSteHum
640	50.006378	47.40036	30.5		Continental, EuContinental, weak	MEDITE	Stp	MEXC	Sme	Sar	MEXCSmeSar		Continental, EuContinental, weak	MEDITE	Stp	MEXC	Sme	Sar	MEXCSmeSar		Continental, EuContinental, weak	MEDITE	Stp	MEXC	Mme	Sar	MEXCMmeSar
641	50.060696	47.729858	30.5		Continental, EuContinental, weak	MEDITE	Stp	MEXC	Sme	Sar	MEXCSmeSar		Continental, EuContinental, weak	MEDITE	Stp	MEXC	Sme	Sar	MEXCSmeSar		Continental, EuContinental, weak	MEDITE	Stp	MEXC	Mme	Sar	MEXCMmeSar
642	50.269512	49.05481	7.9		Continental, EuContinental, weak	MEDITE	Stp	MEXC	Sme	Sar	MEXCSmeSar		Continental, EuContinental, weak	MEDITE	Stp	MEXC	Sme	Sar	MEXCSmeSar		Continental, EuContinental, weak	MEDITE	Stp	MEXC	Mme	Sar	MEXCMmeSar
643	50.319592	49.387756	0.0		Continental, EuContinental, weak	MEDITE	Stp	MEXC	Sme	Sar	MEXCSmeSar		Continental, EuContinental, weak	MEDITE	Stp	MEXC	Sme	Sar	MEXCSmeSar		Continental, EuContinental, weak	MEDITE	Stp	MEXC	Mme	Sar	MEXCMmeSar
644	50.368809	49.721313	0		Continental, EuContinental, weak	MEDITE	Stp	MEXC	Sme	Sar	MEXCSmeSar		Continental, EuContinental, weak	MEDITE	Stp	MEXC	Sme	Sar	MEXCSmeSar		Continental, EuContinental, weak	MEDITE	Stp	MEXC	Sme	Sar	MEXCSmeSar
645	50.417175	50.055603	0		Continental, EuContinental, weak	MEDITE	Stp	MEXC	Sme	Sar	MEXCSmeSar		Continental, EuContinental, weak	MEDITE	Stp	MEXC	Sme	Sar	MEXCSmeSar		Continental, EuContinental, weak	MEDITE	Stp	MEXC	Sme	Sar	MEXCSmeSar
646	50.464668	50.390472	0		Continental, EuContinental, weak	MEDITE	Stp	MEXC	Sme	Sar	MEXCSmeSar		Continental, EuContinental, weak	MEDITE	Stp	MEXC	Sme	Sar	MEXCSmeSar		Continental, EuContinental, weak	MEDITE	Stp	MEXC	Sme	Sar	MEXCSmeSar
647	50.511299	50.726013	0		Continental, EuContinental, weak	MEDITE	Stp	MEXC	Sme	Sar	MEXCSmeSar		Continental, EuContinental, weak	MEDITE	Stp	MEXC	Sme	Sar	MEXCSmeSar		Continental, EuContinental, weak	MEDITE	Stp	MEXC	Sme	Sar	MEXCSmeSar
648	50.55706	51.062164	0.0		Continental, EuContinental, weak	MEDITE	Stp	MEXC	Sme	Sar	MEXCSmeSar		Continental, EuContinental, weak	MEDITE	Stp	MEXC	Sme	Sar	MEXCSmeSar		Continental, EuContinental, weak	MEDITE	Stp	MEXC	Sme	Sar	MEXCSmeSar
649	50.60194	51.398926	11.0		Continental, EuContinental, weak	MEDITE	Stp	MEXC	Sme	Sar	MEXCSmeSar		Continental, EuContinental, weak	MEDITE	Stp	MEXC	Sme	Sar	MEXCSmeSar		Continental, EuContinental, weak	MEDITE	Stp	MEXC	Sme	Sar	MEXCSmeSar
650	50.645947	51.736267	32.8		Continental, EuContinental, weak	MEDITE	Stp	MEXC	Sme	Sar	MEXCSmeSar		Continental, EuContinental, weak	MEDITE	Stp	MEXC	Sme	Sar	MEXCSmeSar		Continental, EuContinental, weak	MEDITE	Stp	MEXC	Sme	Sar	MEXCSmeSar
651	50.689072	52.074249	46.8		Continental, EuContinental, weak	MEDITE	Stp	MEXC	Sme	Sar	MEXCSmeSar		Continental, EuContinental, weak	MEDITE	Stp	MEXC	Sme	Sar	MEXCSmeSar		Continental, EuContinental, weak	MEDITE	Stp	MEXC	Sme	Sar	MEXCSmeSar
652	50.731308	52.412781	59.2		Continental, EuContinental, weak	MEDITE	Stp	MEXC	Sme	Sar	MEXCSmeSar		Continental, EuContinental, weak	MEDITE	Stp	MEXC	Sme	Sar	MEXCSmeSar		Continental, EuContinental, weak	MEDITE	Stp	MEXC	Sme	Sar	MEXCSmeSar
653	50.772675	52.751953	43.4		Continental, EuContinental, weak	MEDITE	Stp	MEXC	Sme	Sar	MEXCSmeSar		Continental, EuContinental, weak	MEDITE	Stp	MEXC	Sme	Sar	MEXCSmeSar		Continental, EuContinental, weak	MEDITE	Stp	MEXC	Sme	Sar	MEXCSmeSar
654	50.813137	53.091614	62.6		Continental, EuContinental, weak	MEDITE	Stp	MEXC	Sme	Sar	MEXCSmeSar		Continental, EuContinental, weak	MEDITE	Stp	MEXC	Sme	Sar	MEXCSmeSar		Continental, EuContinental, weak	MEDITE	Stp	MEXC	Sme	Sar	MEXCSmeSar
655	50.852715	53.431885	128.8		Continental, EuContinental, weak	MEDITE	Stp	MEXC	Sme	Sar	MEXCSmeSar		Continental, EuContinental, weak	MEDITE	Stp	MEXC	Sme	Sar	MEXCSmeSar		Continental, EuContinental, weak	MEDITE	Stp	MEPC	Sme	Sec	MEPCSmeSec
656	50.891399	53.772644	97.0		Continental, EuContinental, weak	MEDITE	Stp	MEXC	Sme	Sar	MEXCSmeSar		Continental, EuContinental, weak	MEDITE	Stp	MEXC	Sme	Sar	MEXCSmeSar		Continental, EuContinental, weak	MEDITE	Stp	MEXC	Sme	Sar	MEXCSmeSar
657	50.92918	54.113983	104.2		Continental, EuContinental, weak	MEDITE	Stp	MEXC	Sme	Sar	MEXCSmeSar		Continental, EuContinental, weak	MEDITE	Stp	MEXC	Sme	Sar	MEXCSmeSar		Continental, EuContinental, weak	MEDITE	Stp	MEXC	Sme	Sar	MEXCSmeSar
658	51.49258	61.034424	288.4646		Continental, EuContinental, weak	MEDITE	Stp	MEXC	Sme	Sar	MEXCSmeSar		Continental, EuContinental, weak	MEDITE	Stp	MEXC	Sme	Sar	MEXCSmeSar		Continental, EuContinental, weak	MEDITE	Stp	MEXC	Sme	Sar	MEXCSmeSar
659	51.510967	61.384125	256.127777		Continental, EuContinental, weak	MEDITE	Stp	MEXC	Sme	Sar	MEXCSmeSar		Continental, EuContinental, weak	MEDITE	Stp	MEXC	Sme	Sar	MEXCSmeSar		Continental, EuContinental, weak	MEDITE	Stp	MEXC	Sme	Sar	MEXCSmeSar
660	51.528423	61.734222	243.839996		Continental, EuContinental, weak	MEDITE	Stp	MEXC	Sme	Sar	MEXCSmeSar		Continental, EuContinental, weak	MEDITE	Stp	MEXC	Sme	Sar	MEXCSmeSar		Continental, EuContinental, weak	MEDITE	Stp	MEXC	Sme	Sar	MEXCSmeSar
661	51.544933	62.084564	218.0		Continental, EuContinental, weak	MEDITE	Stp	MEXC	Sme	Sar	MEXCSmeSar		Continental, EuContinental, weak	MEDITE	Stp	MEXC	Sme	Sar	MEXCSmeSar		Continental, EuContinental, weak	MEDITE	Stp	MEXC	Sme	Sar	MEXCSmeSar
662	51.560486	62.434967	213.3		Continental, EuContinental, weak	MEDITE	Stp	MEXC	Sme	Sar	MEXCSmeSar		Continental, EuContinental, weak	MEDITE	Stp	MEPC	Sme	Sec	MEPCSmeSec		Continental, EuContinental, weak	MEDITE	Stp	MEXC	Sme	Sar	MEXCSmeSar
663	51.5751	62.785767	222.5		Continental, EuContinental, weak	MEDITE	Stp	MEPC	Sme	Sec	MEPCSmeSec		Continental, EuContinental, weak	MEDITE	Stp	MEXC	Sme	Sar	MEXCSmeSar		Continental, EuContinental, weak	MEDITE	Stp	MEXC	Sme	Sar	MEXCSmeSar
664	51.588764	63.136719	215.4		Continental, EuContinental, weak	MEDITE	Stp	MEXC	Sme	Sar	MEXCSmeSar		Continental, EuContinental, weak	MEDITE	Stp	MEXC	Sme	Sar	MEXCSmeSar		Continental, EuContinental, weak	MEDITE	Stp	MEXC	Sme	Sar	MEXCSmeSar
665	51.601475	63.487885	206.4		Continental, EuContinental, weak	MEDITE	Stp	MEXC	Sme	Sar	MEXCSmeSar		Continental, EuContinental, weak	MEDITE	Stp	MEXC	Sme	Sar	MEXCSmeSar		Continental, EuContinental, weak	MEDITE	Stp	MEXC	Sme	Sar	MEXCSmeSar
666	51.613239	63.839233	186.9		Continental, EuContinental, weak	MEDITE	Stp	MEXC	Sme	Sar	MEXCSmeSar		Continental, EuContinental, weak	MEDITE	Stp	MEXC	Sme	Sar	MEXCSmeSar		Continental, EuContinental, weak	MEDITE	Stp	MEXC	Sme	Sar	MEXCSmeSar
667	51.62405	64.190643	149.5		Continental, EuContinental, weak	MEDITE	Stp	MEXC	Sme	Sar	MEXCSmeSar		Continental, EuContinental, weak	MEDITE	Stp	MEXC	Sme	Sar	MEXCSmeSar		Continental, EuContinental, weak	MEDITE	Stp	MEXC	Sme	Sar	MEXCSmeSar
668	51.633907	64.542267	141.4		Continental, EuContinental, weak	MEDITE	Stp	MEXC	Sme	Sar	MEXCSmeSar		Continental, EuContinental, weak	MEDITE	Stp	MEXC	Sme	Sar	MEXCSmeSar		Continental, EuContinental, weak	MEDITE	Stp	MEXC	Sme	Sar	MEXCSmeSar
669	51.642811	64.893921	204.8		Continental, EuContinental, weak	MEDITE	Stp	MEPC	Sme	Sec	MEPCSmeSec		Continental, EuContinental, weak	MEDITE	Stp	MEPC	Sme	Sec	MEPCSmeSec		Continental, EuContinental, weak	MEDITE	Stp	MEXC	Sme	Sar	MEXCSmeSar
670	51.650764	65.245941	212.9		Continental, EuContinental, weak	MEDITE	Stp	MEPC	Sme	Sec	MEPCSmeSec		Continental, EuContinental, weak	MEDITE	Stp	MEXC	Sme	Sar	MEXCSmeSar		Continental, EuContinental, weak	MEDITE	Stp	MEXC	Sme	Sar	MEXCSmeSar
671	51.657761	65.597839	217.0		Continental, EuContinental, weak	MEDITE	Stp	MEXC	Sme	Sar	MEXCSmeSar		Continental, EuContinental, weak	MEDITE	Stp	MEXC	Sme	Sar	MEXCSmeSar		Continental, EuContinental, weak	MEDITE	Stp	MEXC	Sme	Sar	MEXCSmeSar
672	51.663807	65.950165	215.2		Continental, EuContinental, weak	MEDITE	Stp	MEXC	Sme	Sar	MEXCSmeSar		Continental, EuContinental, weak	MEDITE	Stp	MEXC	Sme	Sar	MEXCSmeSar		Continental, EuContinental, weak	MEDITE	Stp	MEXC	Sme	Sar	MEXCSmeSar
673	51.668892	66.302338	194.1		Continental, EuContinental, weak	MEDITE	Stp	MEXC	Sme	Sar	MEXCSmeSar		Continental, EuContinental, weak	MEDITE	Stp	MEXC	Sme	Sar	MEXCSmeSar		Continental, EuContinental, weak	MEDITE	Stp	MEXC	Sme	Sar	MEXCSmeSar
674	51.673023	66.654633	226.073013		Continental, EuContinental, weak	MEDITE	Stp	MEPC	Sme	Sec	MEPCSmeSec		Continental, EuContinental, weak	MEDITE	Stp	MEXC	Sme	Sar	MEXCSmeSar		Continental, EuContinental, weak	MEDITE	Stp	MEXC	Sme	Sar	MEXCSmeSar
675	51.676193	67.006531	277.286987		Continental, EuContinental, weak	MEDITE	Stp	MEPC	Sme	Sec	MEPCSmeSec		Continental, EuContinental, weak	MEDITE	Stp	MEPC	Sme	Sec	MEPCSmeSec		Continental, EuContinental, weak	MEDITE	Stp	MEPC	Sme	Sec	MEPCSmeSec
676	51.678413	67.358978	258.260803		Continental, EuContinental, weak	MEDITE	Stp	MEPC	Sme	Sec	MEPCSmeSec		Continental, EuContinental, weak	MEDITE	Stp	MEXC	Sme	Sar	MEXCSmeSar		Continental, EuContinental, weak	MEDITE	Stp	MEXC	Sme	Sar	MEXCSmeSar
677	51.679672	67.710602	258.803009		Continental, EuContinental, weak	MEDITE	Stp	MEPC	Sme	Sec	MEPCSmeSec		Continental, EuContinental, weak	MEDITE	Stp	MEPC	Sme	Sec	MEPCSmeSec		Continental, EuContinental, weak	MEDITE	Stp	MEXC	Sme	Sar	MEXCSmeSar
678	51.679977	68.065613	235.027786		Continental, EuContinental, weak	MEDITE	Stp	MEXC	Sme	Sar	MEXCSmeSar		Continental, EuContinental, weak	MEDITE	Stp	MEXC	Sme	Sar	MEXCSmeSar		Continental, EuContinental, weak	MEDITE	Stp	MEXC	Sme	Sar	MEXCSmeSar
679	51.679329	68.415894	249.357025		Continental, EuContinental, weak	MEDITE	Stp	MEPC	Sme	Sec	MEPCSmeSec		Continental, EuContinental, weak	MEDITE	Stp	MEPC	Sme	Sec	MEPCSmeSec		Continental, EuContinental, weak	MEDITE	Stp	MEXC	Sme	Sar	MEXCSmeSar
680	51.677719	68.768463	240.428253		Continental, EuContinental, weak	MEDITE	Stp	MEPC	Sme	Sec	MEPCSmeSec		Continental, EuContinental, weak	MEDITE	Stp	MEXC	Sme	Sar	MEXCSmeSar		Continental, EuContinental, weak	MEDITE	Stp	MEXC	Sme	Sar	MEXCSmeSar
681	51.675156	69.121002	231.32872		Continental, EuContinental, weak	MEDITE	Stp	MEXC	Sme	Sar	MEXCSmeSar		Continental, EuContinental, weak	MEDITE	Stp	MEXC	Sme	Sar	MEXCSmeSar		Continental, EuContinental, weak	MEDITE	Stp	MEXC	Sme	Sar	MEXCSmeSar
682	51.671631	69.473663	219.8		Continental, EuContinental, weak	MEDITE	Stp	MEXC	Sme	Sar	MEXCSmeSar		Continental, EuContinental, weak	MEDITE	Stp	MEXC	Sme	Sar	MEXCSmeSar		Continental, EuContinental, weak	MEDITE	Stp	MEXC	Sme	Sar	MEXCSmeSar
683	51.667156	69.825623	242.78389		Continental, EuContinental, weak	MEDITE	Stp	MEPC	Sme	Sec	MEPCSmeSec		Continental, EuContinental, weak	MEDITE	Stp	MEXC	Sme	Sar	MEXCSmeSar		Continental, EuContinental, weak	MEDITE	Stp	MEXC	Sme	Sar	MEXCSmeSar
684	51.66172	70.177795	292.65802		Continental, EuContinental, weak	MEDITE	Stp	MEPC	Sme	Sec	MEPCSmeSec		Continental, EuContinental, weak	MEDITE	Stp	MEPC	Sme	Sec	MEPCSmeSec		Continental, EuContinental, weak	MEDITE	Stp	MEPC	Sme	Sec	MEPCSmeSec
685	51.655327	70.530029	277.880707		Continental, EuContinental, weak	MEDITE	Stp	MEPC	Sme	Sec	MEPCSmeSec		Continental, EuContinental, weak	MEDITE	Stp	MEXC	Sme	Sar	MEXCSmeSar		Continental, EuContinental, weak	MEDITE	Stp	MEXC	Sme	Sar	MEXCSmeSar
686	51.647987	70.882019	294.731934		Continental, EuContinental, weak	MEDITE	Stp	MEPC	Sme	Sec	MEPCSmeSec		Continental, EuContinental, weak	MEDITE	Stp	MEXC	Sme	Sar	MEXCSmeSar		Continental, EuContinental, weak	MEDITE	Stp	MEXC	Sme	Sar	MEXCSmeSar
687	51.639687	71.233856	331.459198		Continental, EuContinental, weak	MEDITE	Stp	MEPC	Sme	Sec	MEPCSmeSec		Continental, EuContinental, weak	MEDITE	Stp	MEPC	Sme	Sec	MEPCSmeSec		Continental, EuContinental, weak	MEDITE	Stp	MEPC	Sme	Sec	MEPCSmeSec
688	51.630432	71.585724	311.240448		Continental, EuContinental, weak	MEDITE	Stp	MEPC	Sme	Sec	MEPCSmeSec		Continental, EuContinental, weak	MEDITE	Stp	MEPC	Sme	Sec	MEPCSmeSec		Continental, EuContinental, weak	MEDITE	Stp	MEXC	Sme	Sar	MEXCSmeSar
689	51.620228	71.937225	290.514923		Continental, EuContinental, weak	MEDITE	Stp	MEPC	Sme	Sec	MEPCSmeSec		Continental, EuContinental, weak	MEDITE	Stp	MEXC	Sme	Sar	MEXCSmeSar		Continental, EuContinental, weak	MEDITE	Stp	MEXC	Sme	Sar	MEXCSmeSar
690	51.609066	72.288666	295.083038		Continental, EuContinental, weak	MEDITE	Stp	MEPC	Sme	Sec	MEPCSmeSec		Continental, EuContinental, weak	MEDITE	Stp	MEXC	Sme	Sar	MEXCSmeSar		Continental, EuContinental, weak	MEDITE	Stp	MEXC	Sme	Sar	MEXCSmeSar
691	51.596962	72.639893	312.409058		Continental, EuContinental, weak	MEDITE	Stp	MEPC	Sme	Sec	MEPCSmeSec		Continental, EuContinental, weak	MEDITE	Stp	MEPC	Sme	Sec	MEPCSmeSec		Continental, EuContinental, weak	MEDITE	Stp	MEPC	Sme	Sec	MEPCSmeSec
692	51.583897	72.991028	311.469482		Continental, EuContinental, weak	MEDITE	Stp	MEPC	Sme	Sec	MEPCSmeSec		Continental, EuContinental, weak	MEDITE	Stp	MEXC	Sme	Sar	MEXCSmeSar		Continental, EuContinental, weak	MEDITE	Stp	MEXC	Sme	Sar	MEXCSmeSar
693	51.569901	73.341766	365.187683		Continental, EuContinental, weak	TEMPLA	Stp	TEXE	Ste	Sec	TEXESteSec		Continental, EuContinental, weak	MEDITE	Stp	MEPC	Sme	Sec	MEPCSmeSec		Continental, EuContinental, weak	MEDITE	Stp	MEPC	Sme	Sec	MEPCSmeSec
694	51.554939	73.692505	293.77475		Continental, EuContinental, weak	MEDITE	Stp	MEXC	Sme	Sar	MEXCSmeSar		Continental, EuContinental, weak	MEDITE	Stp	MEXC	Sme	Sar	MEXCSmeSar		Continental, EuContinental, weak	MEDITE	Stp	MEXC	Sme	Sar	MEXCSmeSar
695	51.539032	74.042938	285.131897		Continental, EuContinental, weak	MEDITE	Stp	MEPC	Sme	Sec	MEPCSmeSec		Continental, EuContinental, weak	MEDITE	Stp	MEXC	Sme	Sar	MEXCSmeSar		Continental, EuContinental, weak	MEDITE	Stp	MEXC	Sme	Sar	MEXCSmeSar
696	51.522186	74.393127	329.066193		Continental, EuContinental, weak	TEMPLA	Stp	TEXE	Ste	Sec	TEXESteSec		Continental, EuContinental, weak	MEDITE	Stp	MEPC	Sme	Sec	MEPCSmeSec		Continental, EuContinental, weak	MEDITE	Stp	MEPC	Sme	Sec	MEPCSmeSec
697	51.504391	74.743103	333.869019		Continental, EuContinental, weak	TEMPLA	Stp	TEXE	Ste	Sec	TEXESteSec		Continental, EuContinental, weak	MEDITE	Stp	MEPC	Sme	Sec	MEPCSmeSec		Continental, EuContinental, weak	MEDITE	Stp	MEXC	Sme	Sar	MEXCSmeSar
698	51.485661	75.092743	326.046295		Continental, EuContinental, weak	TEMPLA	Stp	TEXE	Ste	Sec	TEXESteSec		Continental, EuContinental, weak	MEDITE	Stp	MEPC	Sme	Sec	MEPCSmeSec		Continental, EuContinental, weak	MEDITE	Stp	MEPC	Sme	Sec	MEPCSmeSec
699	51.465973	75.442139	262.296539		Continental, EuContinental, weak	MEDITE	Stp	MEPC	Sme	Sec	MEPCSmeSec		Continental, EuContinental, strong	MEDITE	Stp	MEXC	Sme	Sar	MEXCSmeSar		Continental, EuContinental, weak	MEDITE	Stp	MEXC	Sme	Sar	MEXCSmeSar
700	51.445358	75.791229	239.387436		Continental, EuContinental, weak	MEDITE	Stp	MEPC	Sme	Sec	MEPCSmeSec		Continental, EuContinental, strong	MEDITE	Stp	MEXC	Sme	Sar	MEXCSmeSar		Continental, EuContinental, strong	MEDITE	Stp	MEXC	Sme	Sar	MEXCSmeSar
701	51.423801	76.139984	259.836304		Continental, EuContinental, weak	TEMPLA	Stp	TEXE	Ste	Sec	TEXESteSec		Continental, EuContinental, strong	MEDITE	Stp	MEPC	Sme	Sec	MEPCSmeSec		Continental, EuContinental, strong	MEDITE	Stp	MEXC	Sme	Sar	MEXCSmeSar
702	51.401306	76.488464	183.3		Continental, EuContinental, weak	MEDITE	Stp	MEXC	Sme	Sar	MEXCSmeSar		Continental, EuContinental, strong	MEDITE	Stp	MEXC	Sme	Sar	MEXCSmeSar		Continental, EuContinental, strong	MEDITE	Stp	MEXC	Sme	Sar	MEXCSmeSar
703	51.377872	76.83667	166.4		Continental, EuContinental, weak	MEDITE	Stp	MEXC	Sme	Sar	MEXCSmeSar		Continental, EuContinental, strong	MEDITE	Stp	MEXC	Sme	Sar	MEXCSmeSar		Continental, EuContinental, strong	MEDITE	Stp	MEXC	Sme	Sar	MEXCSmeSar
704	51.353508	77.184479	153.8		Continental, EuContinental, strong	MEDITE	Stp	MEXC	Sme	Sar	MEXCSmeSar		Continental, EuContinental, strong	MEDITE	Stp	MEXC	Sme	Sar	MEXCSmeSar		Continental, EuContinental, strong	MEDITE	Stp	MEXC	Sme	Sar	MEXCSmeSar
705	51.328213	77.531891	150.3		Continental, EuContinental, strong	MEDITE	Stp	MEXC	Sme	Sar	MEXCSmeSar		Continental, EuContinental, strong	MEDITE	Stp	MEXC	Sme	Sar	MEXCSmeSar		Continental, EuContinental, strong	MEDITE	Stp	MEXC	Sme	Sar	MEXCSmeSar
706	51.301987	77.878937	150.8		Continental, EuContinental, strong	MEDITE	Stp	MEXC	Sme	Sar	MEXCSmeSar		Continental, EuContinental, strong	MEDITE	Stp	MEXC	Sme	Sar	MEXCSmeSar		Continental, EuContinental, strong	MEDITE	Stp	MEXC	Sme	Sar	MEXCSmeSar
707	51.27483	78.225647	152.4		Continental, EuContinental, strong	MEDITE	Stp	MEXC	Sme	Sar	MEXCSmeSar		Continental, EuContinental, strong	MEDITE	Stp	MEXC	Sme	Sar	MEXCSmeSar		Continental, EuContinental, strong	MEDITE	Stp	MEXC	Sme	Sar	MEXCSmeSar
708	51.246754	78.57193	152.6		Continental, EuContinental, strong	MEDITE	Stp	MEXC	Sme	Sar	MEXCSmeSar		Continental, EuContinental, strong	MEDITE	Stp	MEXC	Sme	Sar	MEXCSmeSar		Continental, EuContinental, strong	MEDITE	Stp	MEXC	Sme	Sar	MEXCSmeSar
709	51.217747	78.917786	156.3		Continental, EuContinental, strong	MEDITE	Stp	MEXC	Sme	Sar	MEXCSmeSar		Continental, EuContinental, strong	MEDITE	Stp	MEXC	Sme	Sar	MEXCSmeSar		Continental, EuContinental, strong	MEDITE	Stp	MEXC	Sme	Sar	MEXCSmeSar
710	51.187824	79.263275	164.2		Continental, EuContinental, strong	MEDITE	Stp	MEXC	Sme	Sar	MEXCSmeSar		Continental, EuContinental, strong	MEDITE	Stp	MEXC	Sme	Sar	MEXCSmeSar		Continental, EuContinental, strong	MEDITE	Stp	MEXC	Sme	Sar	MEXCSmeSar
711	51.156986	79.608246	184.5		Continental, EuContinental, strong	MEDITE	Stp	MEXC	Sme	Sar	MEXCSmeSar		Continental, EuContinental, strong	MEDITE	Stp	MEXC	Sme	Sar	MEXCSmeSar		Continental, EuContinental, strong	MEDITE	Stp	MEXC	Sme	Sar	MEXCSmeSar
712	51.058964	80.640594	182.1		Continental, EuContinental, strong	MEDITE	Stp	MEXC	Sme	Sar	MEXCSmeSar		Continental, EuContinental, strong	MEDITE	Stp	MEXC	Sme	Sar	MEXCSmeSar		Continental, EuContinental, strong	MEDITE	Stp	MEXC	Sme	Sar	MEXCSmeSar
713	51.024464	80.983765	221.6		Continental, EuContinental, weak	MEDITE	Stp	MEXC	Sme	Sar	MEXCSmeSar		Continental, EuContinental, strong	MEDITE	Stp	MEXC	Sme	Sar	MEXCSmeSar		Continental, EuContinental, strong	MEDITE	Stp	MEXC	Sme	Sar	MEXCSmeSar
714	50.989067	81.326355	294.99469		Continental, EuContinental, weak	MEDITE	Stp	MEXC	Sme	Sar	MEXCSmeSar		Continental, EuContinental, strong	MEDITE	Stp	MEXC	Sme	Sar	MEXCSmeSar		Continental, EuContinental, strong	MEDITE	Stp	MEXC	Sme	Sar	MEXCSmeSar
715	50.798523	83.032013	834.654785		Continental, EuContinental, weak	MEDITE	Stp	MEPC	Ome	Shu	MEPCOmeShu		Continental, EuContinental, weak	MEDITE	Stp	MEPC	Sme	Shu	MEPCSmeShu		Continental, EuContinental, weak	MEDITE	Stp	MEPC	Sme	Sec	MEPCSmeSec
716	50.757736	83.37146	1047.343262		Continental, EuContinental, weak	MEDITE	Stp	MEPC	Ome	Shu	MEPCOmeShu		Continental, EuContinental, weak	MEDITE	Stp	MEPC	Ome	Shu	MEPCOmeShu		Continental, EuContinental, weak	MEDITE	Stp	MEPC	Sme	Sec	MEPCSmeSec
717	50.716053	83.710388	1244.207397		Continental, EuContinental, weak	TEMPLA	Stp	TECO	Ote	Shu	TECOOteShu		Continental, EuContinental, weak	MEDITE	Stp	MEPC	Ome	Shu	MEPCOmeShu		Continental, EuContinental, weak	MEDITE	Stp	MEPC	Ome	Shu	MEPCOmeShu
718	49.73843	47.158112	30.5		Continental, EuContinental, weak	MEDITE	Stp	MEXC	Sme	Sar	MEXCSmeSar		Continental, EuContinental, weak	MEDITE	Stp	MEXC	Sme	Sar	MEXCSmeSar		Continental, EuContinental, weak	MEDITE	Stp	MEXC	Mme	Sar	MEXCMmeSar
719	49.793365	47.485718	30.5		Continental, EuContinental, weak	MEDITE	Stp	MEXC	Sme	Sar	MEXCSmeSar		Continental, EuContinental, weak	MEDITE	Stp	MEXC	Sme	Sar	MEXCSmeSar		Continental, EuContinental, weak	MEDITE	Stp	MEXC	Mme	Sar	MEXCMmeSar
720	49.847466	47.813995	30.5		Continental, EuContinental, weak	MEDITE	Stp	MEXC	Sme	Sar	MEXCSmeSar		Continental, EuContinental, weak	MEDITE	Stp	MEXC	Sme	Sar	MEXCSmeSar		Continental, EuContinental, weak	MEDITE	Stp	MEXC	Mme	Sar	MEXCMmeSar
721	49.900723	48.142975	30.5		Continental, EuContinental, weak	MEDITE	Stp	MEXC	Sme	Sar	MEXCSmeSar		Continental, EuContinental, weak	MEDITE	Stp	MEXC	Sme	Sar	MEXCSmeSar		Continental, EuContinental, weak	MEDITE	Stp	MEXC	Mme	Sar	MEXCMmeSar
722	50.055447	49.134003	3.8		Continental, EuContinental, weak	MEDITE	Stp	MEXC	Sme	Sar	MEXCSmeSar		Continental, EuContinental, weak	MEDITE	Stp	MEXC	Sme	Sar	MEXCSmeSar		Continental, EuContinental, weak	MEDITE	Stp	MEXC	Mme	Sar	MEXCMmeSar
723	50.105328	49.465698	0		Continental, EuContinental, weak	MEDITE	Stp	MEXC	Sme	Sar	MEXCSmeSar		Continental, EuContinental, weak	MEDITE	Stp	MEXC	Sme	Sar	MEXCSmeSar		Continental, EuContinental, weak	MEDITE	Stp	MEXC	Mme	Sar	MEXCMmeSar
724	50.154346	49.798004	0		Continental, EuContinental, weak	MEDITE	Stp	MEXC	Sme	Sar	MEXCSmeSar		Continental, EuContinental, weak	MEDITE	Stp	MEXC	Sme	Sar	MEXCSmeSar		Continental, EuContinental, weak	MEDITE	Stp	MEXC	Mme	Sar	MEXCMmeSar
725	50.202511	50.130981	0		Continental, EuContinental, weak	MEDITE	Stp	MEXC	Sme	Sar	MEXCSmeSar		Continental, EuContinental, weak	MEDITE	Stp	MEXC	Sme	Sar	MEXCSmeSar		Continental, EuContinental, weak	MEDITE	Stp	MEXC	Mme	Sar	MEXCMmeSar
726	50.249813	50.464569	0		Continental, EuContinental, weak	MEDITE	Stp	MEXC	Sme	Sar	MEXCSmeSar		Continental, EuContinental, weak	MEDITE	Stp	MEXC	Sme	Sar	MEXCSmeSar		Continental, EuContinental, weak	MEDITE	Stp	MEXC	Mme	Sar	MEXCMmeSar
727	50.296253	50.798798	0		Continental, EuContinental, weak	MEDITE	Stp	MEXC	Sme	Sar	MEXCSmeSar		Continental, EuContinental, weak	MEDITE	Stp	MEXC	Sme	Sar	MEXCSmeSar		Continental, EuContinental, weak	MEDITE	Stp	MEXC	Mme	Sar	MEXCMmeSar
728	50.34182	51.133636	0		Continental, EuContinental, weak	MEDITE	Stp	MEXC	Sme	Sar	MEXCSmeSar		Continental, EuContinental, weak	MEDITE	Stp	MEXC	Sme	Sar	MEXCSmeSar		Continental, EuContinental, weak	MEDITE	Stp	MEXC	Mme	Sar	MEXCMmeSar
729	50.386517	51.469086	14.7		Continental, EuContinental, weak	MEDITE	Stp	MEXC	Sme	Sar	MEXCSmeSar		Continental, EuContinental, weak	MEDITE	Stp	MEXC	Sme	Sar	MEXCSmeSar		Continental, EuContinental, weak	MEDITE	Stp	MEXC	Sme	Sar	MEXCSmeSar
730	50.430347	51.805145	30.5		Continental, EuContinental, weak	MEDITE	Stp	MEXC	Sme	Sar	MEXCSmeSar		Continental, EuContinental, weak	MEDITE	Stp	MEXC	Sme	Sar	MEXCSmeSar		Continental, EuContinental, weak	MEDITE	Stp	MEXC	Sme	Sar	MEXCSmeSar
731	50.473293	52.141785	30.5		Continental, EuContinental, weak	MEDITE	Stp	MEXC	Sme	Sar	MEXCSmeSar		Continental, EuContinental, weak	MEDITE	Stp	MEXC	Sme	Sar	MEXCSmeSar		Continental, EuContinental, weak	MEDITE	Stp	MEXC	Sme	Sar	MEXCSmeSar
732	50.515358	52.478973	42.8		Continental, EuContinental, weak	MEDITE	Stp	MEXC	Sme	Sar	MEXCSmeSar		Continental, EuContinental, weak	MEDITE	Stp	MEXC	Sme	Sar	MEXCSmeSar		Continental, EuContinental, weak	MEDITE	Stp	MEXC	Sme	Sar	MEXCSmeSar
733	50.556549	52.816772	43.5		Continental, EuContinental, weak	MEDITE	Stp	MEXC	Sme	Sar	MEXCSmeSar		Continental, EuContinental, weak	MEDITE	Stp	MEXC	Sme	Sar	MEXCSmeSar		Continental, EuContinental, weak	MEDITE	Stp	MEXC	Sme	Sar	MEXCSmeSar
734	50.596851	53.15509	43.0		Continental, EuContinental, weak	MEDITE	Stp	MEXC	Sme	Sar	MEXCSmeSar		Continental, EuContinental, weak	MEDITE	Stp	MEXC	Sme	Sar	MEXCSmeSar		Continental, EuContinental, weak	MEDITE	Stp	MEXC	Sme	Sar	MEXCSmeSar
735	50.636257	53.493958	77.2		Continental, EuContinental, weak	MEDITE	Stp	MEXC	Sme	Sar	MEXCSmeSar		Continental, EuContinental, weak	MEDITE	Stp	MEXC	Sme	Sar	MEXCSmeSar		Continental, EuContinental, weak	MEDITE	Stp	MEXC	Sme	Sar	MEXCSmeSar
736	50.674778	53.833405	130.0		Continental, EuContinental, weak	MEDITE	Stp	MEXC	Sme	Sar	MEXCSmeSar		Continental, EuContinental, weak	MEDITE	Stp	MEXC	Sme	Sar	MEXCSmeSar		Continental, EuContinental, weak	MEDITE	Stp	MEXC	Sme	Sar	MEXCSmeSar
737	50.712402	54.17334	152.6		Continental, EuContinental, weak	MEDITE	Stp	MEXC	Sme	Sar	MEXCSmeSar		Continental, EuContinental, weak	MEDITE	Stp	MEXC	Sme	Sar	MEXCSmeSar		Continental, EuContinental, weak	MEDITE	Stp	MEXC	Sme	Sar	MEXCSmeSar
738	50.784966	54.854797	139.1		Continental, EuContinental, weak	MEDITE	Stp	MEXC	Sme	Sar	MEXCSmeSar		Continental, EuContinental, weak	MEDITE	Stp	MEXC	Sme	Sar	MEXCSmeSar		Continental, EuContinental, weak	MEDITE	Stp	MEXC	Sme	Sar	MEXCSmeSar
739	50.919228	56.223328	214.0		Continental, EuContinental, weak	MEDITE	Stp	MEXC	Sme	Sar	MEXCSmeSar		Continental, EuContinental, weak	MEDITE	Stp	MEPC	Sme	Sec	MEPCSmeSec		Continental, EuContinental, weak	MEDITE	Stp	MEXC	Sme	Sar	MEXCSmeSar
740	50.950523	56.56665	219.8		Continental, EuContinental, weak	MEDITE	Stp	MEXC	Sme	Sar	MEXCSmeSar		Continental, EuContinental, weak	MEDITE	Stp	MEXC	Sme	Sar	MEXCSmeSar		Continental, EuContinental, weak	MEDITE	Stp	MEXC	Sme	Sar	MEXCSmeSar
741	50.9809	56.9104	275.193878		Continental, EuContinental, weak	MEDITE	Stp	MEXC	Sme	Sar	MEXCSmeSar		Continental, EuContinental, weak	MEDITE	Stp	MEPC	Sme	Sec	MEPCSmeSec		Continental, EuContinental, weak	MEDITE	Stp	MEXC	Sme	Sar	MEXCSmeSar
742	51.010365	57.254547	280.393921		Continental, EuContinental, weak	MEDITE	Stp	MEXC	Sme	Sar	MEXCSmeSar		Continental, EuContinental, weak	MEDITE	Stp	MEPC	Sme	Sec	MEPCSmeSec		Continental, EuContinental, weak	MEDITE	Stp	MEXC	Sme	Sar	MEXCSmeSar
743	51.066528	57.944092	288.045868		Continental, EuContinental, weak	MEDITE	Stp	MEXC	Sme	Sar	MEXCSmeSar		Continental, EuContinental, weak	MEDITE	Stp	MEXC	Sme	Sar	MEXCSmeSar		Continental, EuContinental, weak	MEDITE	Stp	MEXC	Sme	Sar	MEXCSmeSar
744	51.093235	58.28949	260.475189		Continental, EuContinental, weak	MEDITE	Stp	MEXC	Sme	Sar	MEXCSmeSar		Continental, EuContinental, weak	MEDITE	Stp	MEXC	Sme	Sar	MEXCSmeSar		Continental, EuContinental, weak	MEDITE	Stp	MEXC	Sme	Sar	MEXCSmeSar
745	51.30909	61.761536	243.348236		Continental, EuContinental, weak	MEDITE	Stp	MEXC	Sme	Sar	MEXCSmeSar		Continental, EuContinental, weak	MEDITE	Stp	MEXC	Sme	Sar	MEXCSmeSar		Continental, EuContinental, weak	MEDITE	Stp	MEXC	Sme	Sar	MEXCSmeSar
746	51.325527	62.110382	217.6		Continental, EuContinental, weak	MEDITE	Stp	MEXC	Sme	Sar	MEXCSmeSar		Continental, EuContinental, weak	MEDITE	Stp	MEXC	Sme	Sar	MEXCSmeSar		Continental, EuContinental, weak	MEDITE	Stp	MEXC	Sme	Sar	MEXCSmeSar
747	51.341015	62.45932	207.3		Continental, EuContinental, weak	MEDITE	Stp	MEXC	Sme	Sar	MEXCSmeSar		Continental, EuContinental, weak	MEDITE	Stp	MEXC	Sme	Sar	MEXCSmeSar		Continental, EuContinental, weak	MEDITE	Stp	MEXC	Sme	Sar	MEXCSmeSar
748	51.355564	62.808563	199.0		Continental, EuContinental, weak	MEDITE	Stp	MEXC	Sme	Sar	MEXCSmeSar		Continental, EuContinental, weak	MEDITE	Stp	MEXC	Sme	Sar	MEXCSmeSar		Continental, EuContinental, weak	MEDITE	Stp	MEXC	Sme	Sar	MEXCSmeSar
749	51.369167	63.157959	207.3		Continental, EuContinental, weak	MEDITE	Stp	MEXC	Sme	Sar	MEXCSmeSar		Continental, EuContinental, weak	MEDITE	Stp	MEXC	Sme	Sar	MEXCSmeSar		Continental, EuContinental, weak	MEDITE	Stp	MEXC	Sme	Sar	MEXCSmeSar
750	51.381824	63.507599	185.9		Continental, EuContinental, weak	MEDITE	Stp	MEXC	Sme	Sar	MEXCSmeSar		Continental, EuContinental, weak	MEDITE	Stp	MEXC	Sme	Sar	MEXCSmeSar		Continental, EuContinental, weak	MEDITE	Stp	MEXC	Sme	Sar	MEXCSmeSar
751	51.393532	63.857361	168.0		Continental, EuContinental, weak	MEDITE	Stp	MEXC	Sme	Sar	MEXCSmeSar		Continental, EuContinental, weak	MEDITE	Stp	MEXC	Sme	Sar	MEXCSmeSar		Continental, EuContinental, weak	MEDITE	Stp	MEXC	Sme	Sar	MEXCSmeSar
752	51.404301	64.207336	133.5		Continental, EuContinental, weak	MEDITE	Stp	MEXC	Sme	Sar	MEXCSmeSar		Continental, EuContinental, weak	MEDITE	Stp	MEXC	Sme	Sar	MEXCSmeSar		Continental, EuContinental, weak	MEDITE	Stp	MEXC	Sme	Sar	MEXCSmeSar
753	51.414112	64.557404	145.3		Continental, EuContinental, weak	MEDITE	Stp	MEXC	Sme	Sar	MEXCSmeSar		Continental, EuContinental, weak	MEDITE	Stp	MEXC	Sme	Sar	MEXCSmeSar		Continental, EuContinental, weak	MEDITE	Stp	MEXC	Sme	Sar	MEXCSmeSar
754	51.422977	64.907623	198.9		Continental, EuContinental, weak	MEDITE	Stp	MEPC	Sme	Sec	MEPCSmeSec		Continental, EuContinental, weak	MEDITE	Stp	MEXC	Sme	Sar	MEXCSmeSar		Continental, EuContinental, weak	MEDITE	Stp	MEXC	Sme	Sar	MEXCSmeSar
755	51.430897	65.257965	211.9		Continental, EuContinental, weak	MEDITE	Stp	MEXC	Sme	Sar	MEXCSmeSar		Continental, EuContinental, weak	MEDITE	Stp	MEXC	Sme	Sar	MEXCSmeSar		Continental, EuContinental, weak	MEDITE	Stp	MEXC	Sme	Sar	MEXCSmeSar
756	51.437866	65.608459	236.861542		Continental, EuContinental, weak	MEDITE	Stp	MEPC	Sme	Sec	MEPCSmeSec		Continental, EuContinental, weak	MEDITE	Stp	MEXC	Sme	Sar	MEXCSmeSar		Continental, EuContinental, weak	MEDITE	Stp	MEXC	Sme	Sar	MEXCSmeSar
757	51.443882	65.959137	222.3		Continental, EuContinental, weak	MEDITE	Stp	MEXC	Sme	Sar	MEXCSmeSar		Continental, EuContinental, weak	MEDITE	Stp	MEXC	Sme	Sar	MEXCSmeSar		Continental, EuContinental, weak	MEDITE	Stp	MEXC	Sme	Sar	MEXCSmeSar
758	51.448948	66.309845	208.4		Continental, EuContinental, weak	MEDITE	Stp	MEXC	Sme	Sar	MEXCSmeSar		Continental, EuContinental, weak	MEDITE	Stp	MEXC	Sme	Sar	MEXCSmeSar		Continental, EuContinental, weak	MEDITE	Stp	MEXC	Sme	Sar	MEXCSmeSar
759	51.453056	66.660461	230.862091		Continental, EuContinental, weak	MEDITE	Stp	MEPC	Sme	Sec	MEPCSmeSec		Continental, EuContinental, weak	MEDITE	Stp	MEXC	Sme	Sar	MEXCSmeSar		Continental, EuContinental, weak	MEDITE	Stp	MEXC	Sme	Sar	MEXCSmeSar
760	51.456211	67.010468	253.19841		Continental, EuContinental, weak	MEDITE	Stp	MEPC	Sme	Sec	MEPCSmeSec		Continental, EuContinental, weak	MEDITE	Stp	MEPC	Sme	Sec	MEPCSmeSec		Continental, EuContinental, weak	MEDITE	Stp	MEXC	Sme	Sar	MEXCSmeSar
761	51.458427	67.36203	221.6		Continental, EuContinental, weak	MEDITE	Stp	MEXC	Sme	Sar	MEXCSmeSar		Continental, EuContinental, weak	MEDITE	Stp	MEXC	Sme	Sar	MEXCSmeSar		Continental, EuContinental, weak	MEDITE	Stp	MEXC	Sme	Sar	MEXCSmeSar
762	51.459679	67.711273	229.828491		Continental, EuContinental, weak	MEDITE	Stp	MEXC	Sme	Sar	MEXCSmeSar		Continental, EuContinental, weak	MEDITE	Stp	MEXC	Sme	Sar	MEXCSmeSar		Continental, EuContinental, weak	MEDITE	Stp	MEXC	Sme	Sar	MEXCSmeSar
763	51.459984	68.062561	230.553131		Continental, EuContinental, weak	MEDITE	Stp	MEXC	Sme	Sar	MEXCSmeSar		Continental, EuContinental, weak	MEDITE	Stp	MEXC	Sme	Sar	MEXCSmeSar		Continental, EuContinental, weak	MEDITE	Stp	MEXC	Sme	Sar	MEXCSmeSar
764	51.459335	68.414948	270.76886		Continental, EuContinental, weak	MEDITE	Stp	MEPC	Sme	Sec	MEPCSmeSec		Continental, EuContinental, weak	MEDITE	Stp	MEPC	Sme	Sec	MEPCSmeSec		Continental, EuContinental, weak	MEDITE	Stp	MEPC	Sme	Sec	MEPCSmeSec
765	51.457729	68.76593	261.520905		Continental, EuContinental, weak	MEDITE	Stp	MEPC	Sme	Sec	MEPCSmeSec		Continental, EuContinental, weak	MEDITE	Stp	MEXC	Sme	Sar	MEXCSmeSar		Continental, EuContinental, weak	MEDITE	Stp	MEXC	Sme	Sar	MEXCSmeSar
766	51.455177	69.116638	251.173676		Continental, EuContinental, weak	MEDITE	Stp	MEXC	Sme	Sar	MEXCSmeSar		Continental, EuContinental, weak	MEDITE	Stp	MEXC	Sme	Sar	MEXCSmeSar		Continental, EuContinental, weak	MEDITE	Stp	MEXC	Sme	Sar	MEXCSmeSar
767	51.451675	69.466858	249.894104		Continental, EuContinental, weak	MEDITE	Stp	MEXC	Sme	Sar	MEXCSmeSar		Continental, EuContinental, weak	MEDITE	Stp	MEXC	Sme	Sar	MEXCSmeSar		Continental, EuContinental, weak	MEDITE	Stp	MEXC	Sme	Sar	MEXCSmeSar
768	51.447216	69.81778	263.824158		Continental, EuContinental, weak	MEDITE	Stp	MEPC	Sme	Sec	MEPCSmeSec		Continental, EuContinental, weak	MEDITE	Stp	MEXC	Sme	Sar	MEXCSmeSar		Continental, EuContinental, weak	MEDITE	Stp	MEXC	Sme	Sar	MEXCSmeSar
769	51.441799	70.168518	302.7659		Continental, EuContinental, weak	MEDITE	Stp	MEPC	Sme	Sec	MEPCSmeSec		Continental, EuContinental, weak	MEDITE	Stp	MEPC	Sme	Sec	MEPCSmeSec		Continental, EuContinental, weak	MEDITE	Stp	MEPC	Sme	Sec	MEPCSmeSec
770	51.435432	70.519104	288.70343		Continental, EuContinental, weak	MEDITE	Stp	MEPC	Sme	Sec	MEPCSmeSec		Continental, EuContinental, weak	MEDITE	Stp	MEXC	Sme	Sar	MEXCSmeSar		Continental, EuContinental, weak	MEDITE	Stp	MEXC	Sme	Sar	MEXCSmeSar
771	51.428127	70.869415	300.039063		Continental, EuContinental, weak	MEDITE	Stp	MEPC	Sme	Sec	MEPCSmeSec		Continental, EuContinental, weak	MEDITE	Stp	MEXC	Sme	Sar	MEXCSmeSar		Continental, EuContinental, weak	MEDITE	Stp	MEXC	Sme	Sar	MEXCSmeSar
772	51.419868	71.219727	311.695831		Continental, EuContinental, weak	MEDITE	Stp	MEPC	Sme	Sec	MEPCSmeSec		Continental, EuContinental, weak	MEDITE	Stp	MEXC	Sme	Sar	MEXCSmeSar		Continental, EuContinental, weak	MEDITE	Stp	MEXC	Sme	Sar	MEXCSmeSar
773	51.410652	71.569946	310.693878		Continental, EuContinental, weak	MEDITE	Stp	MEPC	Sme	Sec	MEPCSmeSec		Continental, EuContinental, weak	MEDITE	Stp	MEXC	Sme	Sar	MEXCSmeSar		Continental, EuContinental, weak	MEDITE	Stp	MEXC	Sme	Sar	MEXCSmeSar
774	51.40049	71.920074	298.230377		Continental, EuContinental, weak	MEDITE	Stp	MEPC	Sme	Sec	MEPCSmeSec		Continental, EuContinental, weak	MEDITE	Stp	MEXC	Sme	Sar	MEXCSmeSar		Continental, EuContinental, weak	MEDITE	Stp	MEXC	Sme	Sar	MEXCSmeSar
775	51.389381	72.269989	311.983856		Continental, EuContinental, weak	MEDITE	Stp	MEPC	Sme	Sec	MEPCSmeSec		Continental, EuContinental, weak	MEDITE	Stp	MEPC	Sme	Sec	MEPCSmeSec		Continental, EuContinental, weak	MEDITE	Stp	MEPC	Sme	Sec	MEPCSmeSec
776	51.377327	72.619659	326.696014		Continental, EuContinental, weak	MEDITE	Stp	MEPC	Sme	Sec	MEPCSmeSec		Continental, EuContinental, weak	MEDITE	Stp	MEPC	Sme	Sec	MEPCSmeSec		Continental, EuContinental, weak	MEDITE	Stp	MEPC	Sme	Sec	MEPCSmeSec
777	51.364323	72.969208	335.202759		Continental, EuContinental, weak	MEDITE	Stp	MEPC	Sme	Sec	MEPCSmeSec		Continental, EuContinental, weak	MEDITE	Stp	MEXC	Sme	Sar	MEXCSmeSar		Continental, EuContinental, weak	MEDITE	Stp	MEXC	Sme	Sar	MEXCSmeSar
778	51.35038	73.318512	445.539032		Continental, EuContinental, weak	TEMPLA	Stp	TECO	Ste	Shu	TECOSteShu		Continental, EuContinental, weak	TEMPLA	Stp	TEXE	Ste	Sec	TEXESteSec		Continental, EuContinental, weak	MEDITE	Stp	MEPC	Sme	Sec	MEPCSmeSec
779	51.335491	73.667603	352.860199		Continental, EuContinental, weak	MEDITE	Stp	MEPC	Sme	Sec	MEPCSmeSec		Continental, EuContinental, weak	MEDITE	Stp	MEXC	Sme	Sar	MEXCSmeSar		Continental, EuContinental, weak	MEDITE	Stp	MEXC	Sme	Sar	MEXCSmeSar
780	51.319656	74.016571	306.344879		Continental, EuContinental, weak	MEDITE	Stp	MEXC	Sme	Sar	MEXCSmeSar		Continental, EuContinental, weak	MEDITE	Stp	MEXC	Sme	Sar	MEXCSmeSar		Continental, EuContinental, weak	MEDITE	Stp	MEXC	Sme	Sar	MEXCSmeSar
781	51.302879	74.365204	345.695343		Continental, EuContinental, weak	TEMPLA	Stp	TEXE	Ste	Sec	TEXESteSec		Continental, EuContinental, weak	MEDITE	Stp	MEPC	Sme	Sec	MEPCSmeSec		Continental, EuContinental, weak	MEDITE	Stp	MEXC	Sme	Sar	MEXCSmeSar
782	51.285164	74.713684	354.726074		Continental, EuContinental, weak	TEMPLA	Stp	TEXE	Ste	Sec	TEXESteSec		Continental, EuContinental, weak	MEDITE	Stp	MEPC	Sme	Sec	MEPCSmeSec		Continental, EuContinental, weak	MEDITE	Stp	MEXC	Sme	Sar	MEXCSmeSar
783	51.26651	75.061829	324.947357		Continental, EuContinental, weak	MEDITE	Stp	MEPC	Sme	Sec	MEPCSmeSec		Continental, EuContinental, weak	MEDITE	Stp	MEXC	Sme	Sar	MEXCSmeSar		Continental, EuContinental, weak	MEDITE	Stp	MEXC	Sme	Sar	MEXCSmeSar
784	51.246914	75.40979	308.658783		Continental, EuContinental, weak	MEDITE	Stp	MEPC	Sme	Sec	MEPCSmeSec		Continental, EuContinental, weak	MEDITE	Stp	MEXC	Sme	Sar	MEXCSmeSar		Continental, EuContinental, weak	MEDITE	Stp	MEXC	Sme	Sar	MEXCSmeSar
785	51.226383	75.757324	286.515167		Continental, EuContinental, weak	MEDITE	Stp	MEPC	Sme	Sec	MEPCSmeSec		Continental, EuContinental, weak	MEDITE	Stp	MEXC	Sme	Sar	MEXCSmeSar		Continental, EuContinental, weak	MEDITE	Stp	MEXC	Sme	Sar	MEXCSmeSar
786	51.204918	76.104645	284.42691		Continental, EuContinental, weak	MEDITE	Stp	MEPC	Sme	Sec	MEPCSmeSec		Continental, EuContinental, strong	MEDITE	Stp	MEXC	Sme	Sar	MEXCSmeSar		Continental, EuContinental, weak	MEDITE	Stp	MEXC	Sme	Sar	MEXCSmeSar
787	51.182518	76.451691	217.3		Continental, EuContinental, weak	MEDITE	Stp	MEXC	Sme	Sar	MEXCSmeSar		Continental, EuContinental, strong	MEDITE	Stp	MEXC	Sme	Sar	MEXCSmeSar		Continental, EuContinental, strong	MEDITE	Stp	MEXC	Sme	Sar	MEXCSmeSar
788	51.159191	76.798309	208.9		Continental, EuContinental, weak	MEDITE	Stp	MEXC	Sme	Sar	MEXCSmeSar		Continental, EuContinental, strong	MEDITE	Stp	MEXC	Sme	Sar	MEXCSmeSar		Continental, EuContinental, strong	MEDITE	Stp	MEXC	Sme	Sar	MEXCSmeSar
789	51.13493	77.144653	194.0		Continental, EuContinental, weak	MEDITE	Stp	MEXC	Sme	Sar	MEXCSmeSar		Continental, EuContinental, strong	MEDITE	Stp	MEXC	Sme	Sar	MEXCSmeSar		Continental, EuContinental, strong	MEDITE	Stp	MEXC	Sme	Sar	MEXCSmeSar
790	51.109745	77.49057	178.9		Continental, EuContinental, strong	MEDITE	Stp	MEXC	Sme	Sar	MEXCSmeSar		Continental, EuContinental, strong	MEDITE	Stp	MEXC	Sme	Sar	MEXCSmeSar		Continental, EuContinental, strong	MEDITE	Stp	MEXC	Sme	Sar	MEXCSmeSar
791	51.083626	77.836212	167.5		Continental, EuContinental, strong	MEDITE	Stp	MEXC	Sme	Sar	MEXCSmeSar		Continental, EuContinental, strong	MEDITE	Stp	MEXC	Sme	Sar	MEXCSmeSar		Continental, EuContinental, strong	MEDITE	Stp	MEXC	Sme	Sar	MEXCSmeSar
792	51.056591	78.181458	167.7		Continental, EuContinental, strong	MEDITE	Stp	MEXC	Sme	Sar	MEXCSmeSar		Continental, EuContinental, strong	MEDITE	Stp	MEXC	Sme	Sar	MEXCSmeSar		Continental, EuContinental, strong	MEDITE	Stp	MEXC	Sme	Sar	MEXCSmeSar
793	51.028633	78.526215	168.2		Continental, EuContinental, strong	MEDITE	Stp	MEXC	Sme	Sar	MEXCSmeSar		Continental, EuContinental, strong	MEDITE	Stp	MEXC	Sme	Sar	MEXCSmeSar		Continental, EuContinental, strong	MEDITE	Stp	MEXC	Sme	Sar	MEXCSmeSar
794	50.999756	78.870667	184.7		Continental, EuContinental, strong	MEDITE	Stp	MEXC	Sme	Sar	MEXCSmeSar		Continental, EuContinental, strong	MEDITE	Stp	MEXC	Sme	Sar	MEXCSmeSar		Continental, EuContinental, strong	MEDITE	Stp	MEXC	Sme	Sar	MEXCSmeSar
795	50.969955	79.214691	188.2		Continental, EuContinental, strong	MEDITE	Stp	MEXC	Sme	Sar	MEXCSmeSar		Continental, EuContinental, strong	MEDITE	Stp	MEXC	Sme	Sar	MEXCSmeSar		Continental, EuContinental, strong	MEDITE	Stp	MEXC	Sme	Sar	MEXCSmeSar
796	50.939243	79.558258	221.8		Continental, EuContinental, strong	MEDITE	Stp	MEXC	Sme	Sar	MEXCSmeSar		Continental, EuContinental, strong	MEDITE	Stp	MEXC	Sme	Sar	MEXCSmeSar		Continental, EuContinental, strong	MEDITE	Stp	MEXC	Sme	Sar	MEXCSmeSar
797	50.907619	79.901398	225.771698		Continental, EuContinental, strong	MEDITE	Stp	MEXC	Sme	Sar	MEXCSmeSar		Continental, EuContinental, strong	MEDITE	Stp	MEXC	Sme	Sar	MEXCSmeSar		Continental, EuContinental, strong	MEDITE	Stp	MEXC	Sme	Sar	MEXCSmeSar
798	50.875084	80.24408	286.002747		Continental, EuContinental, strong	MEDITE	Stp	MEPC	Sme	Sec	MEPCSmeSec		Continental, EuContinental, strong	MEDITE	Stp	MEXC	Sme	Sar	MEXCSmeSar		Continental, EuContinental, strong	MEDITE	Stp	MEXC	Sme	Sar	MEXCSmeSar
799	50.841644	80.586304	230.249603		Continental, EuContinental, strong	MEDITE	Stp	MEXC	Sme	Sar	MEXCSmeSar		Continental, EuContinental, strong	MEDITE	Stp	MEXC	Sme	Sar	MEXCSmeSar		Continental, EuContinental, strong	MEDITE	Stp	MEXC	Sme	Sar	MEXCSmeSar
800	50.807285	80.92807	271.010162		Continental, EuContinental, weak	MEDITE	Stp	MEXC	Sme	Sar	MEXCSmeSar		Continental, EuContinental, strong	MEDITE	Stp	MEXC	Sme	Sar	MEXCSmeSar		Continental, EuContinental, strong	MEDITE	Stp	MEXC	Sme	Sar	MEXCSmeSar
801	50.772038	81.269318	378.162811		Continental, EuContinental, weak	MEDITE	Stp	MEPC	Sme	Sec	MEPCSmeSec		Continental, EuContinental, strong	MEDITE	Stp	MEXC	Sme	Sar	MEXCSmeSar		Continental, EuContinental, strong	MEDITE	Stp	MEXC	Sme	Sar	MEXCSmeSar
802	50.735882	81.610077	439.151764		Continental, EuContinental, weak	MEDITE	Stp	MEPC	Sme	Sec	MEPCSmeSec		Continental, EuContinental, strong	MEDITE	Stp	MEXC	Sme	Sar	MEXCSmeSar		Continental, EuContinental, strong	MEDITE	Stp	MEXC	Sme	Sar	MEXCSmeSar
803	50.698826	81.950378	469.913483		Continental, EuContinental, weak	MEDITE	Stp	MEXC	Sme	Sar	MEXCSmeSar		Continental, EuContinental, strong	MEDITE	Stp	MEXC	Sme	Sar	MEXCSmeSar		Continental, EuContinental, strong	MEDITE	Stp	MEXC	Sme	Sar	MEXCSmeSar
804	50.660877	82.2901	530.351074		Continental, EuContinental, weak	MEDITE	Stp	MEPC	Sme	Sec	MEPCSmeSec		Continental, EuContinental, weak	MEDITE	Stp	MEPC	Sme	Sec	MEPCSmeSec		Continental, EuContinental, strong	MEDITE	Stp	MEPC	Sme	Sec	MEPCSmeSec
805	50.622028	82.629333	588.883362		Continental, EuContinental, weak	MEDITE	Stp	MEPC	Sme	Sec	MEPCSmeSec		Continental, EuContinental, weak	MEDITE	Stp	MEPC	Sme	Sec	MEPCSmeSec		Continental, EuContinental, strong	MEDITE	Stp	MEXC	Sme	Sar	MEXCSmeSar
806	50.582294	82.968018	731.378174		Continental, EuContinental, weak	MEDITE	Stp	MEPC	Sme	Sec	MEPCSmeSec		Continental, EuContinental, weak	MEDITE	Stp	MEPC	Sme	Sec	MEPCSmeSec		Continental, EuContinental, weak	MEDITE	Stp	MEPC	Sme	Sec	MEPCSmeSec
807	50.541672	83.306183	1059.344238		Continental, EuContinental, weak	TEMPLA	Stp	TECO	Ote	Shu	TECOOteShu		Continental, EuContinental, weak	TEMPLA	Stp	TECO	Ste	Shu	TECOSteShu		Continental, EuContinental, weak	MEDITE	Stp	MEPC	Sme	Shu	MEPCSmeShu
808	50.50016	83.643738	1252.516479		Continental, EuContinental, weak	TEMPLA	Stp	TECO	Ote	Shu	TECOOteShu		Continental, EuContinental, weak	MEDITE	Stp	MEPC	Ome	Shu	MEPCOmeShu		Continental, EuContinental, weak	MEDITE	Stp	MEPC	Sme	Sec	MEPCSmeSec
809	50.457779	83.980713	1647.888306		Continental, EuContinental, weak	TEMPLA	Nor	TECO	Ote	Shu	TECOOteShu		Continental, EuContinental, weak	TEMPLA	Stp	TECO	Ote	Shu	TECOOteShu		Continental, EuContinental, weak	MEDITE	Stp	MEPC	Ome	Shu	MEPCOmeShu
810	49.470024	46.918243	30.5		Continental, EuContinental, weak	MEDITE	Stp	MEXC	Sme	Sar	MEXCSmeSar		Continental, EuContinental, weak	MEDITE	Stp	MEXC	Sme	Sar	MEXCSmeSar		Continental, EuContinental, weak	MEDITE	Stp	MEXC	Mme	Sar	MEXCMmeSar
811	49.525566	47.243958	30.5		Continental, EuContinental, weak	MEDITE	Stp	MEXC	Sme	Sar	MEXCSmeSar		Continental, EuContinental, weak	MEDITE	Stp	MEXC	Sme	Sar	MEXCSmeSar		Continental, EuContinental, weak	MEDITE	Stp	MEXC	Mme	Sar	MEXCMmeSar
812	49.58028	47.570343	30.5		Continental, EuContinental, weak	MEDITE	Stp	MEXC	Sme	Sar	MEXCSmeSar		Continental, EuContinental, weak	MEDITE	Stp	MEXC	Sme	Sar	MEXCSmeSar		Continental, EuContinental, weak	MEDITE	Stp	MEXC	Mme	Sar	MEXCMmeSar
813	49.634167	47.8974	30.5		Continental, EuContinental, weak	MEDITE	Stp	MEXC	Sme	Sar	MEXCSmeSar		Continental, EuContinental, weak	MEDITE	Stp	MEXC	Sme	Sar	MEXCSmeSar		Continental, EuContinental, weak	MEDITE	Stp	MEXC	Mme	Sar	MEXCMmeSar
814	49.687218	48.225189	30.5		Continental, EuContinental, weak	MEDITE	Stp	MEXC	Sme	Sar	MEXCSmeSar		Continental, EuContinental, weak	MEDITE	Stp	MEXC	Sme	Sar	MEXCSmeSar		Continental, EuContinental, weak	MEDITE	Stp	MEXC	Mme	Sar	MEXCMmeSar
815	49.739426	48.553619	30.5		Continental, EuContinental, weak	MEDITE	Stp	MEXC	Sme	Sar	MEXCSmeSar		Continental, EuContinental, weak	MEDITE	Stp	MEXC	Sme	Sar	MEXCSmeSar		Continental, EuContinental, weak	MEDITE	Stp	MEXC	Mme	Sar	MEXCMmeSar
816	49.790798	48.882751	16.9		Continental, EuContinental, weak	MEDITE	Stp	MEXC	Sme	Sar	MEXCSmeSar		Continental, EuContinental, weak	MEDITE	Stp	MEXC	Sme	Sar	MEXCSmeSar		Continental, EuContinental, weak	MEDITE	Stp	MEXC	Mme	Sar	MEXCMmeSar
817	49.841324	49.212494	0.7		Continental, EuContinental, weak	MEDITE	Stp	MEXC	Sme	Sar	MEXCSmeSar		Continental, EuContinental, weak	MEDITE	Stp	MEXC	Sme	Sar	MEXCSmeSar		Continental, EuContinental, weak	MEDITE	Stp	MEXC	Mme	Sar	MEXCMmeSar
818	49.890999	49.542908	0		Continental, EuContinental, weak	MEDITE	Stp	MEXC	Sme	Sar	MEXCSmeSar		Continental, EuContinental, weak	MEDITE	Stp	MEXC	Sme	Sar	MEXCSmeSar		Continental, EuContinental, weak	MEDITE	Stp	MEXC	Mme	Sar	MEXCMmeSar
819	49.939816	49.873962	0		Continental, EuContinental, weak	MEDITE	Stp	MEXC	Sme	Sar	MEXCSmeSar		Continental, EuContinental, weak	MEDITE	Stp	MEXC	Sme	Sar	MEXCSmeSar		Continental, EuContinental, weak	MEDITE	Stp	MEXC	Mme	Sar	MEXCMmeSar
820	49.987797	50.205719	0		Continental, EuContinental, weak	MEDITE	Stp	MEXC	Sme	Sar	MEXCSmeSar		Continental, EuContinental, weak	MEDITE	Stp	MEXC	Sme	Sar	MEXCSmeSar		Continental, EuContinental, weak	MEDITE	Stp	MEXC	Mme	Sar	MEXCMmeSar
821	50.034904	50.538025	0		Continental, EuContinental, weak	MEDITE	Stp	MEXC	Sme	Sar	MEXCSmeSar		Continental, EuContinental, weak	MEDITE	Stp	MEXC	Sme	Sar	MEXCSmeSar		Continental, EuContinental, weak	MEDITE	Stp	MEXC	Mme	Sar	MEXCMmeSar
822	50.08115	50.870941	0		Continental, EuContinental, weak	MEDITE	Stp	MEXC	Sme	Sar	MEXCSmeSar		Continental, EuContinental, weak	MEDITE	Stp	MEXC	Sme	Sar	MEXCSmeSar		Continental, EuContinental, weak	MEDITE	Stp	MEXC	Mme	Sar	MEXCMmeSar
823	50.126537	51.204498	0		Continental, EuContinental, weak	MEDITE	Stp	MEXC	Sme	Sar	MEXCSmeSar		Continental, EuContinental, weak	MEDITE	Stp	MEXC	Sme	Sar	MEXCSmeSar		Continental, EuContinental, weak	MEDITE	Stp	MEXC	Mme	Sar	MEXCMmeSar
824	50.171051	51.538635	9.5		Continental, EuContinental, weak	MEDITE	Stp	MEXC	Sme	Sar	MEXCSmeSar		Continental, EuContinental, weak	MEDITE	Stp	MEXC	Sme	Sar	MEXCSmeSar		Continental, EuContinental, weak	MEDITE	Stp	MEXC	Mme	Sar	MEXCMmeSar
825	50.214703	51.873383	30.5		Continental, EuContinental, weak	MEDITE	Stp	MEXC	Sme	Sar	MEXCSmeSar		Continental, EuContinental, weak	MEDITE	Stp	MEXC	Sme	Sar	MEXCSmeSar		Continental, EuContinental, weak	MEDITE	Stp	MEXC	Sme	Sar	MEXCSmeSar
826	50.257473	52.208679	30.5		Continental, EuContinental, weak	MEDITE	Stp	MEXC	Sme	Sar	MEXCSmeSar		Continental, EuContinental, weak	MEDITE	Stp	MEXC	Sme	Sar	MEXCSmeSar		Continental, EuContinental, weak	MEDITE	Stp	MEXC	Sme	Sar	MEXCSmeSar
827	50.299366	52.544556	32.5		Continental, EuContinental, weak	MEDITE	Stp	MEXC	Sme	Sar	MEXCSmeSar		Continental, EuContinental, weak	MEDITE	Stp	MEXC	Sme	Sar	MEXCSmeSar		Continental, EuContinental, weak	MEDITE	Stp	MEXC	Sme	Sar	MEXCSmeSar
828	50.340382	52.881042	45.0		Continental, EuContinental, weak	MEDITE	Stp	MEXC	Sme	Sar	MEXCSmeSar		Continental, EuContinental, weak	MEDITE	Stp	MEXC	Sme	Sar	MEXCSmeSar		Continental, EuContinental, weak	MEDITE	Stp	MEXC	Sme	Sar	MEXCSmeSar
829	50.380516	53.218018	44.9		Continental, EuContinental, weak	MEDITE	Stp	MEXC	Sme	Sar	MEXCSmeSar		Continental, EuContinental, weak	MEDITE	Stp	MEXC	Sme	Sar	MEXCSmeSar		Continental, EuContinental, weak	MEDITE	Stp	MEXC	Sme	Sar	MEXCSmeSar
830	50.419762	53.555511	85.0		Continental, EuContinental, weak	MEDITE	Stp	MEXC	Sme	Sar	MEXCSmeSar		Continental, EuContinental, weak	MEDITE	Stp	MEXC	Sme	Sar	MEXCSmeSar		Continental, EuContinental, weak	MEDITE	Stp	MEXC	Sme	Sar	MEXCSmeSar
831	50.458118	53.893555	141.1		Continental, EuContinental, weak	MEDITE	Stp	MEXC	Sme	Sar	MEXCSmeSar		Continental, EuContinental, weak	MEDITE	Stp	MEXC	Sme	Sar	MEXCSmeSar		Continental, EuContinental, weak	MEDITE	Stp	MEXC	Sme	Sar	MEXCSmeSar
832	50.495594	54.232147	158.6		Continental, EuContinental, weak	MEDITE	Stp	MEXC	Sme	Sar	MEXCSmeSar		Continental, EuContinental, weak	MEDITE	Stp	MEXC	Sme	Sar	MEXCSmeSar		Continental, EuContinental, weak	MEDITE	Stp	MEXC	Sme	Sar	MEXCSmeSar
833	50.532169	54.571259	158.5		Continental, EuContinental, weak	MEDITE	Stp	MEXC	Sme	Sar	MEXCSmeSar		Continental, EuContinental, weak	MEDITE	Stp	MEXC	Sme	Sar	MEXCSmeSar		Continental, EuContinental, weak	MEDITE	Stp	MEXC	Sme	Sar	MEXCSmeSar
834	50.567848	54.910828	147.7		Continental, EuContinental, weak	MEDITE	Stp	MEXC	Sme	Sar	MEXCSmeSar		Continental, EuContinental, weak	MEDITE	Stp	MEXC	Sme	Sar	MEXCSmeSar		Continental, EuContinental, weak	MEDITE	Stp	MEXC	Sme	Sar	MEXCSmeSar
835	50.602623	55.250793	171.7		Continental, EuContinental, weak	MEDITE	Stp	MEXC	Sme	Sar	MEXCSmeSar		Continental, EuContinental, weak	MEDITE	Stp	MEXC	Sme	Sar	MEXCSmeSar		Continental, EuContinental, weak	MEDITE	Stp	MEXC	Sme	Sar	MEXCSmeSar
836	50.669476	55.932373	224.646515		Continental, EuContinental, weak	MEDITE	Stp	MEXC	Sme	Sar	MEXCSmeSar		Continental, EuContinental, weak	MEDITE	Stp	MEXC	Sme	Sar	MEXCSmeSar		Continental, EuContinental, weak	MEDITE	Stp	MEXC	Sme	Sar	MEXCSmeSar
837	50.701546	56.273773	208.8		Continental, EuContinental, weak	MEDITE	Stp	MEXC	Sme	Sar	MEXCSmeSar		Continental, EuContinental, weak	MEDITE	Stp	MEXC	Sme	Sar	MEXCSmeSar		Continental, EuContinental, weak	MEDITE	Stp	MEXC	Sme	Sar	MEXCSmeSar
838	50.732708	56.615692	210.9		Continental, EuContinental, weak	MEDITE	Stp	MEXC	Sme	Sar	MEXCSmeSar		Continental, EuContinental, weak	MEDITE	Stp	MEXC	Sme	Sar	MEXCSmeSar		Continental, EuContinental, weak	MEDITE	Stp	MEXC	Sme	Sar	MEXCSmeSar
839	50.762959	56.958008	293.920807		Continental, EuContinental, weak	MEDITE	Stp	MEXC	Sme	Sar	MEXCSmeSar		Continental, EuContinental, weak	MEDITE	Stp	MEPC	Sme	Sec	MEPCSmeSec		Continental, EuContinental, weak	MEDITE	Stp	MEXC	Sme	Sar	MEXCSmeSar
840	50.792294	57.30072	320.374512		Continental, EuContinental, weak	MEDITE	Stp	MEXC	Sme	Sar	MEXCSmeSar		Continental, EuContinental, weak	MEDITE	Stp	MEPC	Sme	Sec	MEPCSmeSec		Continental, EuContinental, weak	MEDITE	Stp	MEXC	Sme	Sar	MEXCSmeSar
841	50.820717	57.643829	320.463013		Continental, EuContinental, weak	MEDITE	Stp	MEXC	Sme	Sar	MEXCSmeSar		Continental, EuContinental, weak	MEDITE	Stp	MEXC	Sme	Sar	MEXCSmeSar		Continental, EuContinental, weak	MEDITE	Stp	MEXC	Sme	Sar	MEXCSmeSar
842	50.848225	57.987366	337.993134		Continental, EuContinental, weak	MEDITE	Stp	MEXC	Sme	Sar	MEXCSmeSar		Continental, EuContinental, weak	MEDITE	Stp	MEPC	Sme	Sec	MEPCSmeSec		Continental, EuContinental, weak	MEDITE	Stp	MEXC	Sme	Sar	MEXCSmeSar
843	50.874813	58.331299	332.638916		Continental, EuContinental, weak	MEDITE	Stp	MEXC	Sme	Sar	MEXCSmeSar		Continental, EuContinental, weak	MEDITE	Stp	MEPC	Sme	Sec	MEPCSmeSec		Continental, EuContinental, weak	MEDITE	Stp	MEXC	Sme	Sar	MEXCSmeSar
844	51.089741	61.788635	241.620377		Continental, EuContinental, weak	MEDITE	Stp	MEXC	Sme	Sar	MEXCSmeSar		Continental, EuContinental, weak	MEDITE	Stp	MEXC	Sme	Sar	MEXCSmeSar		Continental, EuContinental, weak	MEDITE	Stp	MEXC	Sme	Sar	MEXCSmeSar
845	51.106102	62.135895	218.9		Continental, EuContinental, weak	MEDITE	Stp	MEXC	Sme	Sar	MEXCSmeSar		Continental, EuContinental, weak	MEDITE	Stp	MEXC	Sme	Sar	MEXCSmeSar		Continental, EuContinental, weak	MEDITE	Stp	MEXC	Sme	Sar	MEXCSmeSar
846	51.121525	62.483398	208.9		Continental, EuContinental, weak	MEDITE	Stp	MEXC	Sme	Sar	MEXCSmeSar		Continental, EuContinental, weak	MEDITE	Stp	MEXC	Sme	Sar	MEXCSmeSar		Continental, EuContinental, weak	MEDITE	Stp	MEXC	Sme	Sar	MEXCSmeSar
847	51.136017	62.831146	202.3		Continental, EuContinental, weak	MEDITE	Stp	MEXC	Sme	Sar	MEXCSmeSar		Continental, EuContinental, weak	MEDITE	Stp	MEXC	Sme	Sar	MEXCSmeSar		Continental, EuContinental, weak	MEDITE	Stp	MEXC	Sme	Sar	MEXCSmeSar
848	51.149559	63.179016	210.9		Continental, EuContinental, weak	MEDITE	Stp	MEXC	Sme	Sar	MEXCSmeSar		Continental, EuContinental, weak	MEDITE	Stp	MEXC	Sme	Sar	MEXCSmeSar		Continental, EuContinental, weak	MEDITE	Stp	MEXC	Sme	Sar	MEXCSmeSar
849	51.162163	63.52713	206.8		Continental, EuContinental, weak	MEDITE	Stp	MEXC	Sme	Sar	MEXCSmeSar		Continental, EuContinental, weak	MEDITE	Stp	MEXC	Sme	Sar	MEXCSmeSar		Continental, EuContinental, weak	MEDITE	Stp	MEXC	Sme	Sar	MEXCSmeSar
850	51.17382	63.875366	175.4		Continental, EuContinental, weak	MEDITE	Stp	MEXC	Sme	Sar	MEXCSmeSar		Continental, EuContinental, weak	MEDITE	Stp	MEXC	Sme	Sar	MEXCSmeSar		Continental, EuContinental, weak	MEDITE	Stp	MEXC	Sme	Sar	MEXCSmeSar
851	51.18454	64.223938	135.6		Continental, EuContinental, weak	MEDITE	Stp	MEXC	Sme	Sar	MEXCSmeSar		Continental, EuContinental, weak	MEDITE	Stp	MEXC	Sme	Sar	MEXCSmeSar		Continental, EuContinental, weak	MEDITE	Stp	MEXC	Sme	Sar	MEXCSmeSar
852	51.194309	64.572388	140.6		Continental, EuContinental, weak	MEDITE	Stp	MEXC	Sme	Sar	MEXCSmeSar		Continental, EuContinental, weak	MEDITE	Stp	MEXC	Sme	Sar	MEXCSmeSar		Continental, EuContinental, weak	MEDITE	Stp	MEXC	Sme	Sar	MEXCSmeSar
853	51.203136	64.921082	164.2		Continental, EuContinental, weak	MEDITE	Stp	MEXC	Sme	Sar	MEXCSmeSar		Continental, EuContinental, weak	MEDITE	Stp	MEXC	Sme	Sar	MEXCSmeSar		Continental, EuContinental, weak	MEDITE	Stp	MEXC	Sme	Sar	MEXCSmeSar
854	51.211021	65.269928	185.9		Continental, EuContinental, weak	MEDITE	Stp	MEXC	Sme	Sar	MEXCSmeSar		Continental, EuContinental, weak	MEDITE	Stp	MEXC	Sme	Sar	MEXCSmeSar		Continental, EuContinental, weak	MEDITE	Stp	MEXC	Sme	Sar	MEXCSmeSar
855	51.217957	65.618774	227.085297		Continental, EuContinental, weak	MEDITE	Stp	MEXC	Sme	Sar	MEXCSmeSar		Continental, EuContinental, weak	MEDITE	Stp	MEPC	Sme	Sec	MEPCSmeSec		Continental, EuContinental, weak	MEDITE	Stp	MEXC	Sme	Sar	MEXCSmeSar
856	51.223942	65.967896	235.017563		Continental, EuContinental, weak	MEDITE	Stp	MEXC	Sme	Sar	MEXCSmeSar		Continental, EuContinental, weak	MEDITE	Stp	MEXC	Sme	Sar	MEXCSmeSar		Continental, EuContinental, weak	MEDITE	Stp	MEXC	Sme	Sar	MEXCSmeSar
857	51.228989	66.317047	218.1		Continental, EuContinental, weak	MEDITE	Stp	MEXC	Sme	Sar	MEXCSmeSar		Continental, EuContinental, weak	MEDITE	Stp	MEXC	Sme	Sar	MEXCSmeSar		Continental, EuContinental, weak	MEDITE	Stp	MEXC	Sme	Sar	MEXCSmeSar
858	51.233078	66.666016	214.5		Continental, EuContinental, weak	MEDITE	Stp	MEXC	Sme	Sar	MEXCSmeSar		Continental, EuContinental, weak	MEDITE	Stp	MEXC	Sme	Sar	MEXCSmeSar		Continental, EuContinental, weak	MEDITE	Stp	MEXC	Sme	Sar	MEXCSmeSar
859	51.236225	67.015045	214.3		Continental, EuContinental, weak	MEDITE	Stp	MEXC	Sme	Sar	MEXCSmeSar		Continental, EuContinental, weak	MEDITE	Stp	MEXC	Sme	Sar	MEXCSmeSar		Continental, EuContinental, weak	MEDITE	Stp	MEXC	Sme	Sar	MEXCSmeSar
860	51.23843	67.364502	215.1		Continental, EuContinental, weak	MEDITE	Stp	MEXC	Sme	Sar	MEXCSmeSar		Continental, EuContinental, weak	MEDITE	Stp	MEXC	Sme	Sar	MEXCSmeSar		Continental, EuContinental, weak	MEDITE	Stp	MEXC	Sme	Sar	MEXCSmeSar
861	51.239674	67.711975	232.551025		Continental, EuContinental, weak	MEDITE	Stp	MEPC	Sme	Sec	MEPCSmeSec		Continental, EuContinental, weak	MEDITE	Stp	MEXC	Sme	Sar	MEXCSmeSar		Continental, EuContinental, weak	MEDITE	Stp	MEXC	Sme	Sar	MEXCSmeSar
862	51.239979	68.065613	223.4		Continental, EuContinental, weak	MEDITE	Stp	MEXC	Sme	Sar	MEXCSmeSar		Continental, EuContinental, weak	MEDITE	Stp	MEXC	Sme	Sar	MEXCSmeSar		Continental, EuContinental, weak	MEDITE	Stp	MEXC	Sme	Sar	MEXCSmeSar
863	51.239334	68.413055	271.239716		Continental, EuContinental, weak	MEDITE	Stp	MEPC	Sme	Sec	MEPCSmeSec		Continental, EuContinental, weak	MEDITE	Stp	MEPC	Sme	Sec	MEPCSmeSec		Continental, EuContinental, weak	MEDITE	Stp	MEXC	Sme	Sar	MEXCSmeSar
864	51.237736	68.762329	300.977997		Continental, EuContinental, weak	MEDITE	Stp	MEPC	Sme	Sec	MEPCSmeSec		Continental, EuContinental, weak	MEDITE	Stp	MEPC	Sme	Sec	MEPCSmeSec		Continental, EuContinental, weak	MEDITE	Stp	MEXC	Sme	Sar	MEXCSmeSar
865	51.235195	69.111694	299.700836		Continental, EuContinental, weak	MEDITE	Stp	MEPC	Sme	Sec	MEPCSmeSec		Continental, EuContinental, weak	MEDITE	Stp	MEXC	Sme	Sar	MEXCSmeSar		Continental, EuContinental, weak	MEDITE	Stp	MEXC	Sme	Sar	MEXCSmeSar
866	51.231701	69.460999	298.05249		Continental, EuContinental, weak	MEDITE	Stp	MEPC	Sme	Sec	MEPCSmeSec		Continental, EuContinental, weak	MEDITE	Stp	MEXC	Sme	Sar	MEXCSmeSar		Continental, EuContinental, weak	MEDITE	Stp	MEXC	Sme	Sar	MEXCSmeSar
867	51.227268	69.809814	293.68161		Continental, EuContinental, weak	MEDITE	Stp	MEPC	Sme	Sec	MEPCSmeSec		Continental, EuContinental, weak	MEDITE	Stp	MEXC	Sme	Sar	MEXCSmeSar		Continental, EuContinental, weak	MEDITE	Stp	MEXC	Sme	Sar	MEXCSmeSar
868	51.221878	70.159119	281.168823		Continental, EuContinental, weak	MEDITE	Stp	MEXC	Sme	Sar	MEXCSmeSar		Continental, EuContinental, weak	MEDITE	Stp	MEXC	Sme	Sar	MEXCSmeSar		Continental, EuContinental, weak	MEDITE	Stp	MEXC	Sme	Sar	MEXCSmeSar
869	51.215542	70.508026	280.476379		Continental, EuContinental, weak	MEDITE	Stp	MEXC	Sme	Sar	MEXCSmeSar		Continental, EuContinental, weak	MEDITE	Stp	MEXC	Sme	Sar	MEXCSmeSar		Continental, EuContinental, weak	MEDITE	Stp	MEXC	Sme	Sar	MEXCSmeSar
870	51.208263	70.856964	299.03009		Continental, EuContinental, weak	MEDITE	Stp	MEPC	Sme	Sec	MEPCSmeSec		Continental, EuContinental, weak	MEDITE	Stp	MEXC	Sme	Sar	MEXCSmeSar		Continental, EuContinental, weak	MEDITE	Stp	MEXC	Sme	Sar	MEXCSmeSar
871	51.200039	71.205719	305.953949		Continental, EuContinental, weak	MEDITE	Stp	MEXC	Sme	Sar	MEXCSmeSar		Continental, EuContinental, weak	MEDITE	Stp	MEXC	Sme	Sar	MEXCSmeSar		Continental, EuContinental, weak	MEDITE	Stp	MEXC	Sme	Sar	MEXCSmeSar
872	51.190868	71.554352	310.774811		Continental, EuContinental, weak	MEDITE	Stp	MEPC	Sme	Sec	MEPCSmeSec		Continental, EuContinental, weak	MEDITE	Stp	MEXC	Sme	Sar	MEXCSmeSar		Continental, EuContinental, weak	MEDITE	Stp	MEXC	Sme	Sar	MEXCSmeSar
873	51.180748	71.902893	305.463196		Continental, EuContinental, weak	MEDITE	Stp	MEXC	Sme	Sar	MEXCSmeSar		Continental, EuContinental, weak	MEDITE	Stp	MEXC	Sme	Sar	MEXCSmeSar		Continental, EuContinental, weak	MEDITE	Stp	MEXC	Sme	Sar	MEXCSmeSar
874	51.169685	72.251404	311.675049		Continental, EuContinental, weak	MEDITE	Stp	MEXC	Sme	Sar	MEXCSmeSar		Continental, EuContinental, weak	MEDITE	Stp	MEXC	Sme	Sar	MEXCSmeSar		Continental, EuContinental, weak	MEDITE	Stp	MEXC	Sme	Sar	MEXCSmeSar
875	51.157684	72.599548	336.00174		Continental, EuContinental, weak	MEDITE	Stp	MEXC	Sme	Sar	MEXCSmeSar		Continental, EuContinental, weak	MEDITE	Stp	MEXC	Sme	Sar	MEXCSmeSar		Continental, EuContinental, weak	MEDITE	Stp	MEXC	Sme	Sar	MEXCSmeSar
876	51.144737	72.947601	373.872375		Continental, EuContinental, weak	MEDITE	Stp	MEPC	Sme	Sec	MEPCSmeSec		Continental, EuContinental, weak	MEDITE	Stp	MEXC	Sme	Sar	MEXCSmeSar		Continental, EuContinental, weak	MEDITE	Stp	MEXC	Sme	Sar	MEXCSmeSar
877	51.130852	73.29538	421.544525		Continental, EuContinental, weak	MEDITE	Stp	MEPC	Sme	Sec	MEPCSmeSec		Continental, EuContinental, weak	MEDITE	Stp	MEPC	Sme	Sec	MEPCSmeSec		Continental, EuContinental, weak	MEDITE	Stp	MEXC	Sme	Sar	MEXCSmeSar
878	51.116032	73.642975	371.108765		Continental, EuContinental, weak	MEDITE	Stp	MEXC	Sme	Sar	MEXCSmeSar		Continental, EuContinental, weak	MEDITE	Stp	MEXC	Sme	Sar	MEXCSmeSar		Continental, EuContinental, weak	MEDITE	Stp	MEXC	Sme	Sar	MEXCSmeSar
879	51.100262	73.990417	340.313141		Continental, EuContinental, weak	MEDITE	Stp	MEXC	Sme	Sar	MEXCSmeSar		Continental, EuContinental, weak	MEDITE	Stp	MEXC	Sme	Sar	MEXCSmeSar		Continental, EuContinental, weak	MEDITE	Stp	MEXC	Sme	Sar	MEXCSmeSar
880	51.083561	74.337585	391.913422		Continental, EuContinental, weak	TEMPLA	Stp	TEXE	Ste	Sec	TEXESteSec		Continental, EuContinental, weak	MEDITE	Stp	MEPC	Sme	Sec	MEPCSmeSec		Continental, EuContinental, weak	MEDITE	Stp	MEXC	Sme	Sar	MEXCSmeSar
881	51.065914	74.684601	409.421967		Continental, EuContinental, weak	TEMPLA	Stp	TEXE	Ste	Sec	TEXESteSec		Continental, EuContinental, weak	MEDITE	Stp	MEPC	Sme	Sec	MEPCSmeSec		Continental, EuContinental, weak	MEDITE	Stp	MEXC	Sme	Sar	MEXCSmeSar
882	51.04734	75.03125	378.861084		Continental, EuContinental, weak	MEDITE	Stp	MEPC	Sme	Sec	MEPCSmeSec		Continental, EuContinental, weak	MEDITE	Stp	MEXC	Sme	Sar	MEXCSmeSar		Continental, EuContinental, weak	MEDITE	Stp	MEXC	Sme	Sar	MEXCSmeSar
883	51.027828	75.377686	378.219299		Continental, EuContinental, weak	MEDITE	Stp	MEPC	Sme	Sec	MEPCSmeSec		Continental, EuContinental, weak	MEDITE	Stp	MEXC	Sme	Sar	MEXCSmeSar		Continental, EuContinental, weak	MEDITE	Stp	MEXC	Sme	Sar	MEXCSmeSar
884	51.007393	75.723785	413.214478		Continental, EuContinental, weak	TEMPLA	Stp	TEXE	Ste	Sec	TEXESteSec		Continental, EuContinental, weak	MEDITE	Stp	MEPC	Sme	Sec	MEPCSmeSec		Continental, EuContinental, weak	MEDITE	Stp	MEXC	Sme	Sar	MEXCSmeSar
885	50.986015	76.06958	366.702423		Continental, EuContinental, weak	MEDITE	Stp	MEPC	Sme	Sec	MEPCSmeSec		Continental, EuContinental, weak	MEDITE	Stp	MEXC	Sme	Sar	MEXCSmeSar		Continental, EuContinental, weak	MEDITE	Stp	MEXC	Sme	Sar	MEXCSmeSar
886	50.963718	76.41507	293.7229		Continental, EuContinental, weak	MEDITE	Stp	MEXC	Sme	Sar	MEXCSmeSar		Continental, EuContinental, strong	MEDITE	Stp	MEXC	Sme	Sar	MEXCSmeSar		Continental, EuContinental, weak	MEDITE	Stp	MEXC	Sme	Sar	MEXCSmeSar
887	50.940483	76.760315	270.177002		Continental, EuContinental, weak	MEDITE	Stp	MEXC	Sme	Sar	MEXCSmeSar		Continental, EuContinental, strong	MEDITE	Stp	MEXC	Sme	Sar	MEXCSmeSar		Continental, EuContinental, strong	MEDITE	Stp	MEXC	Sme	Sar	MEXCSmeSar
888	50.916332	77.105164	281.408813		Continental, EuContinental, weak	MEDITE	Stp	MEPC	Sme	Sec	MEPCSmeSec		Continental, EuContinental, strong	MEDITE	Stp	MEXC	Sme	Sar	MEXCSmeSar		Continental, EuContinental, strong	MEDITE	Stp	MEXC	Sme	Sar	MEXCSmeSar
889	50.891251	77.449646	267.945374		Continental, EuContinental, weak	MEDITE	Stp	MEPC	Sme	Sec	MEPCSmeSec		Continental, EuContinental, strong	MEDITE	Stp	MEXC	Sme	Sar	MEXCSmeSar		Continental, EuContinental, strong	MEDITE	Stp	MEXC	Sme	Sar	MEXCSmeSar
890	50.86525	77.793793	246.068253		Continental, EuContinental, weak	MEDITE	Stp	MEXC	Sme	Sar	MEXCSmeSar		Continental, EuContinental, strong	MEDITE	Stp	MEXC	Sme	Sar	MEXCSmeSar		Continental, EuContinental, strong	MEDITE	Stp	MEXC	Sme	Sar	MEXCSmeSar
891	50.838329	78.137573	210.9		Continental, EuContinental, strong	MEDITE	Stp	MEXC	Sme	Sar	MEXCSmeSar		Continental, EuContinental, strong	MEDITE	Stp	MEXC	Sme	Sar	MEXCSmeSar		Continental, EuContinental, strong	MEDITE	Stp	MEXC	Sme	Sar	MEXCSmeSar
892	50.810486	78.480988	189.5		Continental, EuContinental, strong	MEDITE	Stp	MEXC	Sme	Sar	MEXCSmeSar		Continental, EuContinental, strong	MEDITE	Stp	MEXC	Sme	Sar	MEXCSmeSar		Continental, EuContinental, strong	MEDITE	Stp	MEXC	Sme	Sar	MEXCSmeSar
893	50.781734	78.823975	208.6		Continental, EuContinental, strong	MEDITE	Stp	MEXC	Sme	Sar	MEXCSmeSar		Continental, EuContinental, strong	MEDITE	Stp	MEXC	Sme	Sar	MEXCSmeSar		Continental, EuContinental, strong	MEDITE	Stp	MEXC	Sme	Sar	MEXCSmeSar
894	50.75206	79.166565	206.1		Continental, EuContinental, strong	MEDITE	Stp	MEXC	Sme	Sar	MEXCSmeSar		Continental, EuContinental, strong	MEDITE	Stp	MEXC	Sme	Sar	MEXCSmeSar		Continental, EuContinental, strong	MEDITE	Stp	MEXC	Sme	Sar	MEXCSmeSar
895	50.721481	79.508728	238.494781		Continental, EuContinental, strong	MEDITE	Stp	MEXC	Sme	Sar	MEXCSmeSar		Continental, EuContinental, strong	MEDITE	Stp	MEXC	Sme	Sar	MEXCSmeSar		Continental, EuContinental, strong	MEDITE	Stp	MEXC	Sme	Sar	MEXCSmeSar
896	50.689983	79.850494	222.4		Continental, EuContinental, strong	MEDITE	Stp	MEXC	Sme	Sar	MEXCSmeSar		Continental, EuContinental, strong	MEDITE	Stp	MEXC	Sme	Sar	MEXCSmeSar		Continental, EuContinental, strong	MEDITE	Stp	MEXC	Sme	Sar	MEXCSmeSar
897	50.657589	80.191742	229.708206		Continental, EuContinental, strong	MEDITE	Stp	MEXC	Sme	Sar	MEXCSmeSar		Continental, EuContinental, strong	MEDITE	Stp	MEXC	Sme	Sar	MEXCSmeSar		Continental, EuContinental, strong	MEDITE	Stp	MEXC	Sme	Sar	MEXCSmeSar
898	50.624283	80.532562	179.7		Continental, EuContinental, strong	MEDITE	Stp	MEXC	Sme	Sar	MEXCSmeSar		Continental, EuContinental, strong	MEDITE	Stp	MEXC	Sme	Sar	MEXCSmeSar		Continental, EuContinental, strong	MEDITE	Stp	MEDC	Sme	Ari	MEDCSmeAri
899	50.590076	80.872925	254.768219		Continental, EuContinental, weak	MEDITE	Stp	MEXC	Sme	Sar	MEXCSmeSar		Continental, EuContinental, strong	MEDITE	Stp	MEXC	Sme	Sar	MEXCSmeSar		Continental, EuContinental, strong	MEDITE	Stp	MEXC	Sme	Sar	MEXCSmeSar
900	50.554974	81.212769	355.105499		Continental, EuContinental, weak	MEDITE	Stp	MEXC	Sme	Sar	MEXCSmeSar		Continental, EuContinental, strong	MEDITE	Stp	MEXC	Sme	Sar	MEXCSmeSar		Continental, EuContinental, strong	MEDITE	Stp	MEXC	Sme	Sar	MEXCSmeSar
901	50.51897	81.552155	397.875763		Continental, EuContinental, weak	MEDITE	Stp	MEXC	Sme	Sar	MEXCSmeSar		Continental, EuContinental, strong	MEDITE	Stp	MEXC	Sme	Sar	MEXCSmeSar		Continental, EuContinental, strong	MEDITE	Stp	MEXC	Sme	Sar	MEXCSmeSar
902	50.482067	81.891052	411.970215		Continental, EuContinental, weak	MEDITE	Stp	MEXC	Sme	Sar	MEXCSmeSar		Continental, EuContinental, strong	MEDITE	Stp	MEXC	Sme	Sar	MEXCSmeSar		Continental, EuContinental, strong	MEDITE	Stp	MEXC	Sme	Sar	MEXCSmeSar
903	50.444279	82.229401	487.867645		Continental, EuContinental, weak	MEDITE	Stp	MEPC	Sme	Sec	MEPCSmeSec		Continental, EuContinental, strong	MEDITE	Stp	MEXC	Sme	Sar	MEXCSmeSar		Continental, EuContinental, strong	MEDITE	Stp	MEXC	Sme	Sar	MEXCSmeSar
904	50.40559	82.567291	544.511353		Continental, EuContinental, weak	MEDITE	Stp	MEPC	Sme	Sec	MEPCSmeSec		Continental, EuContinental, weak	MEDITE	Stp	MEPC	Sme	Sec	MEPCSmeSec		Continental, EuContinental, strong	MEDITE	Stp	MEPC	Sme	Sec	MEPCSmeSec
905	50.36602	82.904633	636.053284		Continental, EuContinental, weak	MEDITE	Stp	MEPC	Sme	Sec	MEPCSmeSec		Continental, EuContinental, weak	MEDITE	Stp	MEPC	Sme	Sec	MEPCSmeSec		Continental, EuContinental, weak	MEDITE	Stp	MEXC	Sme	Sar	MEXCSmeSar
906	50.325569	83.241394	1039.678589		Continental, EuContinental, weak	TEMPLA	Stp	TECO	Ote	Shu	TECOOteShu		Continental, EuContinental, weak	MEDITE	Stp	MEPC	Sme	Shu	MEPCSmeShu		Continental, EuContinental, weak	MEDITE	Stp	MEPC	Sme	Shu	MEPCSmeShu
907	50.284229	83.577667	1386.056396		Continental, EuContinental, weak	TEMPLA	Nor	TECO	Ote	Shu	TECOOteShu		Continental, EuContinental, weak	TEMPLA	Sbm	TECO	Ote	Hum	TECOOteHum		Continental, EuContinental, weak	MEDITE	Stp	MEPC	Ome	Shu	MEPCOmeShu
908	50.242016	83.91333	1736.542603		Continental, EuContinental, weak	BOREAL	Nor	BOCO	Obo	Hum	BOCOOboHum		Continental, EuContinental, weak	TEMPLA	Nor	TECO	Ote	Hum	TECOOteHum		Continental, EuContinental, weak	TEMPLA	Stp	TECO	Ote	Hum	TECOOteHum
909	50.198921	84.248474	1803.075317		Continental, EuContinental, weak	BOREAL	Nor	BOCO	Obo	Hum	BOCOOboHum		Continental, EuContinental, weak	TEMPLA	Nor	TECO	Ote	Hum	TECOOteHum		Continental, EuContinental, weak	TEMPLA	Stp	TECO	Ote	Shu	TECOOteShu
910	50.154961	84.582977	1568.141846		Continental, EuContinental, weak	TEMPLA	Stp	TECO	Ote	Shu	TECOOteShu		Continental, EuContinental, weak	MEDITE	Stp	MEPC	Ome	Sec	MEPCOmeSec		Continental, EuContinental, weak	MEDITE	Stp	MEPC	Ome	Shu	MEPCOmeShu
911	49.257309	47.004486	30.5		Continental, EuContinental, weak	MEDITE	Stp	MEXC	Sme	Sar	MEXCSmeSar		Continental, EuContinental, weak	MEDITE	Stp	MEXC	Sme	Sar	MEXCSmeSar		Continental, EuContinental, weak	MEDITE	Stp	MEXC	Mme	Sar	MEXCMmeSar
912	49.312637	47.32901	30.5		Continental, EuContinental, weak	MEDITE	Stp	MEXC	Sme	Sar	MEXCSmeSar		Continental, EuContinental, weak	MEDITE	Stp	MEXC	Sme	Sar	MEXCSmeSar		Continental, EuContinental, weak	MEDITE	Stp	MEXC	Mme	Sar	MEXCMmeSar
913	49.367138	47.654205	30.5		Continental, EuContinental, weak	MEDITE	Stp	MEXC	Sme	Sar	MEXCSmeSar		Continental, EuContinental, weak	MEDITE	Stp	MEXC	Sme	Sar	MEXCSmeSar		Continental, EuContinental, weak	MEDITE	Stp	MEXC	Mme	Sar	MEXCMmeSar
914	49.420815	47.980103	30.5		Continental, EuContinental, weak	MEDITE	Stp	MEXC	Sme	Sar	MEXCSmeSar		Continental, EuContinental, weak	MEDITE	Stp	MEXC	Sme	Sar	MEXCSmeSar		Continental, EuContinental, weak	MEDITE	Stp	MEXC	Mme	Sar	MEXCMmeSar
915	49.473652	48.306671	30.5		Continental, EuContinental, weak	MEDITE	Stp	MEXC	Sme	Sar	MEXCSmeSar		Continental, EuContinental, weak	MEDITE	Stp	MEXC	Sme	Sar	MEXCSmeSar		Continental, EuContinental, weak	MEDITE	Stp	MEXC	Mme	Sar	MEXCMmeSar
916	49.525658	48.633881	30.1		Continental, EuContinental, weak	MEDITE	Stp	MEXC	Sme	Sar	MEXCSmeSar		Continental, EuContinental, weak	MEDITE	Stp	MEXC	Sme	Sar	MEXCSmeSar		Continental, EuContinental, weak	MEDITE	Stp	MEXC	Mme	Sar	MEXCMmeSar
917	49.576828	48.961761	14.9		Continental, EuContinental, weak	MEDITE	Stp	MEXC	Sme	Sar	MEXCSmeSar		Continental, EuContinental, weak	MEDITE	Stp	MEXC	Sme	Sar	MEXCSmeSar		Continental, EuContinental, weak	MEDITE	Stp	MEXC	Mme	Sar	MEXCMmeSar
918	49.627148	49.290314	0		Continental, EuContinental, weak	MEDITE	Stp	MEXC	Sme	Sar	MEXCSmeSar		Continental, EuContinental, weak	MEDITE	Stp	MEXC	Sme	Sar	MEXCSmeSar		Continental, EuContinental, weak	MEDITE	Stp	MEXC	Mme	Sar	MEXCMmeSar
919	49.676624	49.619476	0		Continental, EuContinental, weak	MEDITE	Stp	MEXC	Sme	Sar	MEXCSmeSar		Continental, EuContinental, weak	MEDITE	Stp	MEXC	Sme	Sar	MEXCSmeSar		Continental, EuContinental, weak	MEDITE	Stp	MEXC	Mme	Sar	MEXCMmeSar
920	49.725254	49.94928	0		Continental, EuContinental, weak	MEDITE	Stp	MEXC	Sme	Sar	MEXCSmeSar		Continental, EuContinental, weak	MEDITE	Stp	MEXC	Sme	Sar	MEXCSmeSar		Continental, EuContinental, weak	MEDITE	Stp	MEXC	Mme	Sar	MEXCMmeSar
921	49.773029	50.279755	0		Continental, EuContinental, weak	MEDITE	Stp	MEXC	Sme	Sar	MEXCSmeSar		Continental, EuContinental, weak	MEDITE	Stp	MEXC	Sme	Sar	MEXCSmeSar		Continental, EuContinental, weak	MEDITE	Stp	MEXC	Mme	Sar	MEXCMmeSar
922	49.819954	50.610809	0		Continental, EuContinental, weak	MEDITE	Stp	MEXC	Sme	Sar	MEXCSmeSar		Continental, EuContinental, weak	MEDITE	Stp	MEXC	Sme	Sar	MEXCSmeSar		Continental, EuContinental, weak	MEDITE	Stp	MEXC	Mme	Sar	MEXCMmeSar
923	49.866009	50.942444	0		Continental, EuContinental, weak	MEDITE	Stp	MEXC	Sme	Sar	MEXCSmeSar		Continental, EuContinental, weak	MEDITE	Stp	MEXC	Sme	Sar	MEXCSmeSar		Continental, EuContinental, weak	MEDITE	Stp	MEXC	Mme	Sar	MEXCMmeSar
924	49.911217	51.274719	0		Continental, EuContinental, weak	MEDITE	Stp	MEXC	Sme	Sar	MEXCSmeSar		Continental, EuContinental, weak	MEDITE	Stp	MEXC	Sme	Sar	MEXCSmeSar		Continental, EuContinental, weak	MEDITE	Stp	MEXC	Mme	Sar	MEXCMmeSar
925	49.955547	51.607574	6.2		Continental, EuContinental, weak	MEDITE	Stp	MEXC	Sme	Sar	MEXCSmeSar		Continental, EuContinental, weak	MEDITE	Stp	MEXC	Sme	Sar	MEXCSmeSar		Continental, EuContinental, weak	MEDITE	Stp	MEXC	Mme	Sar	MEXCMmeSar
926	49.999016	51.940979	22.5		Continental, EuContinental, weak	MEDITE	Stp	MEXC	Sme	Sar	MEXCSmeSar		Continental, EuContinental, weak	MEDITE	Stp	MEXC	Sme	Sar	MEXCSmeSar		Continental, EuContinental, weak	MEDITE	Stp	MEXC	Mme	Sar	MEXCMmeSar
927	50.041615	52.274963	30.5		Continental, EuContinental, weak	MEDITE	Stp	MEXC	Sme	Sar	MEXCSmeSar		Continental, EuContinental, weak	MEDITE	Stp	MEXC	Sme	Sar	MEXCSmeSar		Continental, EuContinental, weak	MEDITE	Stp	MEXC	Mme	Sar	MEXCMmeSar
928	50.083332	52.609528	30.6		Continental, EuContinental, weak	MEDITE	Stp	MEXC	Sme	Sar	MEXCSmeSar		Continental, EuContinental, weak	MEDITE	Stp	MEXC	Sme	Sar	MEXCSmeSar		Continental, EuContinental, weak	MEDITE	Stp	MEXC	Mme	Sar	MEXCMmeSar
929	50.124187	52.944672	34.5		Continental, EuContinental, weak	MEDITE	Stp	MEXC	Sme	Sar	MEXCSmeSar		Continental, EuContinental, weak	MEDITE	Stp	MEXC	Sme	Sar	MEXCSmeSar		Continental, EuContinental, weak	MEDITE	Stp	MEXC	Mme	Sar	MEXCMmeSar
930	50.16415	53.280304	46.4		Continental, EuContinental, weak	MEDITE	Stp	MEXC	Sme	Sar	MEXCSmeSar		Continental, EuContinental, weak	MEDITE	Stp	MEXC	Sme	Sar	MEXCSmeSar		Continental, EuContinental, weak	MEDITE	Stp	MEXC	Sme	Sar	MEXCSmeSar
931	50.203236	53.616516	71.2		Continental, EuContinental, weak	MEDITE	Stp	MEXC	Sme	Sar	MEXCSmeSar		Continental, EuContinental, weak	MEDITE	Stp	MEXC	Sme	Sar	MEXCSmeSar		Continental, EuContinental, weak	MEDITE	Stp	MEXC	Sme	Sar	MEXCSmeSar
932	50.241436	53.953217	106.2		Continental, EuContinental, weak	MEDITE	Stp	MEXC	Sme	Sar	MEXCSmeSar		Continental, EuContinental, weak	MEDITE	Stp	MEXC	Sme	Sar	MEXCSmeSar		Continental, EuContinental, weak	MEDITE	Stp	MEXC	Sme	Sar	MEXCSmeSar
933	50.278751	54.290405	145.8		Continental, EuContinental, weak	MEDITE	Stp	MEXC	Sme	Sar	MEXCSmeSar		Continental, EuContinental, weak	MEDITE	Stp	MEXC	Sme	Sar	MEXCSmeSar		Continental, EuContinental, weak	MEDITE	Stp	MEXC	Sme	Sar	MEXCSmeSar
934	50.315178	54.628174	168.1		Continental, EuContinental, weak	MEDITE	Stp	MEXC	Sme	Sar	MEXCSmeSar		Continental, EuContinental, weak	MEDITE	Stp	MEXC	Sme	Sar	MEXCSmeSar		Continental, EuContinental, weak	MEDITE	Stp	MEXC	Sme	Sar	MEXCSmeSar
935	50.350712	54.96637	155.3		Continental, EuContinental, weak	MEDITE	Stp	MEXC	Sme	Sar	MEXCSmeSar		Continental, EuContinental, weak	MEDITE	Stp	MEXC	Sme	Sar	MEXCSmeSar		Continental, EuContinental, weak	MEDITE	Stp	MEXC	Sme	Sar	MEXCSmeSar
936	50.385338	55.304962	157.9		Continental, EuContinental, weak	MEDITE	Stp	MEXC	Sme	Sar	MEXCSmeSar		Continental, EuContinental, weak	MEDITE	Stp	MEXC	Sme	Sar	MEXCSmeSar		Continental, EuContinental, weak	MEDITE	Stp	MEXC	Sme	Sar	MEXCSmeSar
937	50.419075	55.644135	201.3		Continental, EuContinental, weak	MEDITE	Stp	MEXC	Sme	Sar	MEXCSmeSar		Continental, EuContinental, weak	MEDITE	Stp	MEXC	Sme	Sar	MEXCSmeSar		Continental, EuContinental, weak	MEDITE	Stp	MEXC	Sme	Sar	MEXCSmeSar
938	50.451912	55.983734	231.837952		Continental, EuContinental, weak	MEDITE	Stp	MEXC	Sme	Sar	MEXCSmeSar		Continental, EuContinental, weak	MEDITE	Stp	MEXC	Sme	Sar	MEXCSmeSar		Continental, EuContinental, weak	MEDITE	Stp	MEXC	Sme	Sar	MEXCSmeSar
939	50.483849	56.323792	241.31871		Continental, EuContinental, weak	MEDITE	Stp	MEXC	Sme	Sar	MEXCSmeSar		Continental, EuContinental, weak	MEDITE	Stp	MEXC	Sme	Sar	MEXCSmeSar		Continental, EuContinental, weak	MEDITE	Stp	MEXC	Sme	Sar	MEXCSmeSar
940	50.514881	56.664276	218.9		Continental, EuContinental, weak	MEDITE	Stp	MEXC	Sme	Sar	MEXCSmeSar		Continental, EuContinental, weak	MEDITE	Stp	MEXC	Sme	Sar	MEXCSmeSar		Continental, EuContinental, weak	MEDITE	Stp	MEXC	Sme	Sar	MEXCSmeSar
941	50.545002	57.005157	279.55481		Continental, EuContinental, weak	MEDITE	Stp	MEXC	Sme	Sar	MEXCSmeSar		Continental, EuContinental, weak	MEDITE	Stp	MEPC	Sme	Sec	MEPCSmeSec		Continental, EuContinental, weak	MEDITE	Stp	MEXC	Sme	Sar	MEXCSmeSar
942	50.574215	57.346466	306.119476		Continental, EuContinental, weak	MEDITE	Stp	MEXC	Sme	Sar	MEXCSmeSar		Continental, EuContinental, weak	MEDITE	Stp	MEXC	Sme	Sar	MEXCSmeSar		Continental, EuContinental, weak	MEDITE	Stp	MEXC	Sme	Sar	MEXCSmeSar
943	50.602516	57.688141	336.161713		Continental, EuContinental, weak	MEDITE	Stp	MEXC	Sme	Sar	MEXCSmeSar		Continental, EuContinental, weak	MEDITE	Stp	MEXC	Sme	Sar	MEXCSmeSar		Continental, EuContinental, weak	MEDITE	Stp	MEXC	Sme	Sar	MEXCSmeSar
944	50.629906	58.030273	368.578949		Continental, EuContinental, weak	MEDITE	Stp	MEXC	Sme	Sar	MEXCSmeSar		Continental, EuContinental, weak	MEDITE	Stp	MEPC	Sme	Sec	MEPCSmeSec		Continental, EuContinental, weak	MEDITE	Stp	MEXC	Sme	Sar	MEXCSmeSar
945	50.656387	58.372772	350.867767		Continental, EuContinental, weak	MEDITE	Stp	MEXC	Sme	Sar	MEXCSmeSar		Continental, EuContinental, weak	MEDITE	Stp	MEXC	Sme	Sar	MEXCSmeSar		Continental, EuContinental, weak	MEDITE	Stp	MEXC	Sme	Sar	MEXCSmeSar
946	50.681942	58.715576	284.085754		Continental, EuContinental, weak	MEDITE	Stp	MEXC	Sme	Sar	MEXCSmeSar		Continental, EuContinental, weak	MEDITE	Stp	MEXC	Sme	Sar	MEXCSmeSar		Continental, EuContinental, weak	MEDITE	Stp	MEXC	Sme	Sar	MEXCSmeSar
947	50.774956	60.090332	303.20871		Continental, EuContinental, weak	MEDITE	Stp	MEXC	Sme	Sar	MEXCSmeSar		Continental, EuContinental, weak	MEDITE	Stp	MEXC	Sme	Sar	MEXCSmeSar		Continental, EuContinental, weak	MEDITE	Stp	MEXC	Sme	Sar	MEXCSmeSar
948	50.870392	61.815491	243.393631		Continental, EuContinental, weak	MEDITE	Stp	MEXC	Sme	Sar	MEXCSmeSar		Continental, EuContinental, weak	MEDITE	Stp	MEXC	Sme	Sar	MEXCSmeSar		Continental, EuContinental, weak	MEDITE	Stp	MEXC	Sme	Sar	MEXCSmeSar
949	50.886681	62.161224	240.994995		Continental, EuContinental, weak	MEDITE	Stp	MEXC	Sme	Sar	MEXCSmeSar		Continental, EuContinental, weak	MEDITE	Stp	MEXC	Sme	Sar	MEXCSmeSar		Continental, EuContinental, weak	MEDITE	Stp	MEXC	Sme	Sar	MEXCSmeSar
950	50.902042	62.507263	238.74884		Continental, EuContinental, weak	MEDITE	Stp	MEXC	Sme	Sar	MEXCSmeSar		Continental, EuContinental, weak	MEDITE	Stp	MEXC	Sme	Sar	MEXCSmeSar		Continental, EuContinental, weak	MEDITE	Stp	MEXC	Sme	Sar	MEXCSmeSar
951	50.916466	62.853455	236.677536		Continental, EuContinental, weak	MEDITE	Stp	MEXC	Sme	Sar	MEXCSmeSar		Continental, EuContinental, weak	MEDITE	Stp	MEXC	Sme	Sar	MEXCSmeSar		Continental, EuContinental, weak	MEDITE	Stp	MEXC	Sme	Sar	MEXCSmeSar
952	50.929951	63.199951	223.8		Continental, EuContinental, weak	MEDITE	Stp	MEXC	Sme	Sar	MEXCSmeSar		Continental, EuContinental, weak	MEDITE	Stp	MEXC	Sme	Sar	MEXCSmeSar		Continental, EuContinental, weak	MEDITE	Stp	MEXC	Sme	Sar	MEXCSmeSar
953	50.942493	63.546448	230.019836		Continental, EuContinental, weak	MEDITE	Stp	MEXC	Sme	Sar	MEXCSmeSar		Continental, EuContinental, weak	MEDITE	Stp	MEXC	Sme	Sar	MEXCSmeSar		Continental, EuContinental, weak	MEDITE	Stp	MEXC	Sme	Sar	MEXCSmeSar
954	50.954105	63.893188	198.5		Continental, EuContinental, weak	MEDITE	Stp	MEXC	Sme	Sar	MEXCSmeSar		Continental, EuContinental, weak	MEDITE	Stp	MEXC	Sme	Sar	MEXCSmeSar		Continental, EuContinental, weak	MEDITE	Stp	MEXC	Sme	Sar	MEXCSmeSar
955	50.964783	64.240265	161.3		Continental, EuContinental, weak	MEDITE	Stp	MEXC	Sme	Sar	MEXCSmeSar		Continental, EuContinental, weak	MEDITE	Stp	MEXC	Sme	Sar	MEXCSmeSar		Continental, EuContinental, weak	MEDITE	Stp	MEXC	Sme	Sar	MEXCSmeSar
956	50.97451	64.58728	141.4		Continental, EuContinental, weak	MEDITE	Stp	MEXC	Sme	Sar	MEXCSmeSar		Continental, EuContinental, weak	MEDITE	Stp	MEXC	Sme	Sar	MEXCSmeSar		Continental, EuContinental, weak	MEDITE	Stp	MEXC	Sme	Sar	MEXCSmeSar
957	50.983299	64.934448	161.8		Continental, EuContinental, weak	MEDITE	Stp	MEXC	Sme	Sar	MEXCSmeSar		Continental, EuContinental, weak	MEDITE	Stp	MEXC	Sme	Sar	MEXCSmeSar		Continental, EuContinental, weak	MEDITE	Stp	MEXC	Sme	Sar	MEXCSmeSar
958	50.99115	65.281921	184.0		Continental, EuContinental, weak	MEDITE	Stp	MEXC	Sme	Sar	MEXCSmeSar		Continental, EuContinental, weak	MEDITE	Stp	MEXC	Sme	Sar	MEXCSmeSar		Continental, EuContinental, weak	MEDITE	Stp	MEXC	Sme	Sar	MEXCSmeSar
959	50.998055	65.629333	231.917297		Continental, EuContinental, weak	MEDITE	Stp	MEXC	Sme	Sar	MEXCSmeSar		Continental, EuContinental, weak	MEDITE	Stp	MEPC	Sme	Sec	MEPCSmeSec		Continental, EuContinental, weak	MEDITE	Stp	MEXC	Sme	Sar	MEXCSmeSar
960	51.004013	65.976685	248.109329		Continental, EuContinental, weak	MEDITE	Stp	MEXC	Sme	Sar	MEXCSmeSar		Continental, EuContinental, weak	MEDITE	Stp	MEXC	Sme	Sar	MEXCSmeSar		Continental, EuContinental, weak	MEDITE	Stp	MEXC	Sme	Sar	MEXCSmeSar
961	51.009033	66.324402	232.589905		Continental, EuContinental, weak	MEDITE	Stp	MEXC	Sme	Sar	MEXCSmeSar		Continental, EuContinental, weak	MEDITE	Stp	MEXC	Sme	Sar	MEXCSmeSar		Continental, EuContinental, weak	MEDITE	Stp	MEXC	Sme	Sar	MEXCSmeSar
962	51.013111	66.672058	227.072754		Continental, EuContinental, weak	MEDITE	Stp	MEXC	Sme	Sar	MEXCSmeSar		Continental, EuContinental, weak	MEDITE	Stp	MEXC	Sme	Sar	MEXCSmeSar		Continental, EuContinental, weak	MEDITE	Stp	MEXC	Sme	Sar	MEXCSmeSar
963	51.016243	67.019409	215.1		Continental, EuContinental, weak	MEDITE	Stp	MEXC	Sme	Sar	MEXCSmeSar		Continental, EuContinental, weak	MEDITE	Stp	MEXC	Sme	Sar	MEXCSmeSar		Continental, EuContinental, weak	MEDITE	Stp	MEXC	Sme	Sar	MEXCSmeSar
964	51.018436	67.367584	215.0		Continental, EuContinental, weak	MEDITE	Stp	MEXC	Sme	Sar	MEXCSmeSar		Continental, EuContinental, weak	MEDITE	Stp	MEXC	Sme	Sar	MEXCSmeSar		Continental, EuContinental, weak	MEDITE	Stp	MEXC	Sme	Sar	MEXCSmeSar
965	51.019676	67.714691	217.2		Continental, EuContinental, weak	MEDITE	Stp	MEXC	Sme	Sar	MEXCSmeSar		Continental, EuContinental, weak	MEDITE	Stp	MEXC	Sme	Sar	MEXCSmeSar		Continental, EuContinental, weak	MEDITE	Stp	MEXC	Sme	Sar	MEXCSmeSar
966	51.019981	68.065613	221.3		Continental, EuContinental, weak	MEDITE	Stp	MEXC	Sme	Sar	MEXCSmeSar		Continental, EuContinental, weak	MEDITE	Stp	MEXC	Sme	Sar	MEXCSmeSar		Continental, EuContinental, weak	MEDITE	Stp	MEXC	Sme	Sar	MEXCSmeSar
967	51.019337	68.411163	264.368835		Continental, EuContinental, weak	MEDITE	Stp	MEXC	Sme	Sar	MEXCSmeSar		Continental, EuContinental, weak	MEDITE	Stp	MEXC	Sme	Sar	MEXCSmeSar		Continental, EuContinental, weak	MEDITE	Stp	MEXC	Sme	Sar	MEXCSmeSar
968	51.017746	68.759003	303.420807		Continental, EuContinental, weak	MEDITE	Stp	MEPC	Sme	Sec	MEPCSmeSec		Continental, EuContinental, weak	MEDITE	Stp	MEXC	Sme	Sar	MEXCSmeSar		Continental, EuContinental, weak	MEDITE	Stp	MEXC	Sme	Sar	MEXCSmeSar
969	51.015217	69.106781	305.299957		Continental, EuContinental, weak	MEDITE	Stp	MEXC	Sme	Sar	MEXCSmeSar		Continental, EuContinental, weak	MEDITE	Stp	MEXC	Sme	Sar	MEXCSmeSar		Continental, EuContinental, weak	MEDITE	Stp	MEXC	Sme	Sar	MEXCSmeSar
970	51.011742	69.454285	305.136322		Continental, EuContinental, weak	MEDITE	Stp	MEXC	Sme	Sar	MEXCSmeSar		Continental, EuContinental, weak	MEDITE	Stp	MEXC	Sme	Sar	MEXCSmeSar		Continental, EuContinental, weak	MEDITE	Stp	MEXC	Sme	Sar	MEXCSmeSar
971	51.00732	69.802124	302.428009		Continental, EuContinental, weak	MEDITE	Stp	MEXC	Sme	Sar	MEXCSmeSar		Continental, EuContinental, weak	MEDITE	Stp	MEXC	Sme	Sar	MEXCSmeSar		Continental, EuContinental, weak	MEDITE	Stp	MEXC	Sme	Sar	MEXCSmeSar
972	51.001961	70.149689	289.368591		Continental, EuContinental, weak	MEDITE	Stp	MEXC	Sme	Sar	MEXCSmeSar		Continental, EuContinental, weak	MEDITE	Stp	MEXC	Sme	Sar	MEXCSmeSar		Continental, EuContinental, weak	MEDITE	Stp	MEXC	Sme	Sar	MEXCSmeSar
973	50.995647	70.497253	298.510986		Continental, EuContinental, weak	MEDITE	Stp	MEXC	Sme	Sar	MEXCSmeSar		Continental, EuContinental, weak	MEDITE	Stp	MEXC	Sme	Sar	MEXCSmeSar		Continental, EuContinental, weak	MEDITE	Stp	MEXC	Sme	Sar	MEXCSmeSar
974	50.988396	70.844696	307.367004		Continental, EuContinental, weak	MEDITE	Stp	MEXC	Sme	Sar	MEXCSmeSar		Continental, EuContinental, weak	MEDITE	Stp	MEXC	Sme	Sar	MEXCSmeSar		Continental, EuContinental, weak	MEDITE	Stp	MEXC	Sme	Sar	MEXCSmeSar
975	50.980213	71.191864	332.770477		Continental, EuContinental, weak	MEDITE	Stp	MEPC	Sme	Sec	MEPCSmeSec		Continental, EuContinental, weak	MEDITE	Stp	MEXC	Sme	Sar	MEXCSmeSar		Continental, EuContinental, weak	MEDITE	Stp	MEXC	Sme	Sar	MEXCSmeSar
976	50.971081	71.538879	340.505096		Continental, EuContinental, weak	MEDITE	Stp	MEPC	Sme	Sec	MEPCSmeSec		Continental, EuContinental, weak	MEDITE	Stp	MEXC	Sme	Sar	MEXCSmeSar		Continental, EuContinental, weak	MEDITE	Stp	MEXC	Sme	Sar	MEXCSmeSar
977	50.961002	71.886139	362.550812		Continental, EuContinental, weak	MEDITE	Stp	MEPC	Sme	Sec	MEPCSmeSec		Continental, EuContinental, weak	MEDITE	Stp	MEXC	Sme	Sar	MEXCSmeSar		Continental, EuContinental, weak	MEDITE	Stp	MEXC	Sme	Sar	MEXCSmeSar
978	50.949993	72.232941	424.616272		Continental, EuContinental, weak	TEMPLA	Stp	TEXE	Ste	Sec	TEXESteSec		Continental, EuContinental, weak	MEDITE	Stp	MEPC	Sme	Sec	MEPCSmeSec		Continental, EuContinental, weak	MEDITE	Stp	MEPC	Sme	Sec	MEPCSmeSec
979	50.938042	72.57962	464.865692		Continental, EuContinental, weak	TEMPLA	Stp	TEXE	Ste	Sec	TEXESteSec		Continental, EuContinental, weak	MEDITE	Stp	MEPC	Sme	Sec	MEPCSmeSec		Continental, EuContinental, weak	MEDITE	Stp	MEPC	Sme	Sec	MEPCSmeSec
980	50.925152	72.926208	500.087708		Continental, EuContinental, weak	TEMPLA	Stp	TEXE	Ste	Sec	TEXESteSec		Continental, EuContinental, weak	MEDITE	Stp	MEPC	Sme	Sec	MEPCSmeSec		Continental, EuContinental, weak	MEDITE	Stp	MEPC	Sme	Sec	MEPCSmeSec
981	50.911327	73.272522	508.291321		Continental, EuContinental, weak	TEMPLA	Stp	TEXE	Ste	Sec	TEXESteSec		Continental, EuContinental, weak	MEDITE	Stp	MEPC	Sme	Sec	MEPCSmeSec		Continental, EuContinental, weak	MEDITE	Stp	MEPC	Sme	Sec	MEPCSmeSec
982	50.896561	73.618622	486.200165		Continental, EuContinental, weak	TEMPLA	Stp	TEXE	Ste	Sec	TEXESteSec		Continental, EuContinental, weak	MEDITE	Stp	MEPC	Sme	Sec	MEPCSmeSec		Continental, EuContinental, weak	MEDITE	Stp	MEPC	Sme	Sec	MEPCSmeSec
983	50.880863	73.9646	461.427582		Continental, EuContinental, weak	TEMPLA	Stp	TEXE	Ste	Sec	TEXESteSec		Continental, EuContinental, weak	MEDITE	Stp	MEPC	Sme	Sec	MEPCSmeSec		Continental, EuContinental, weak	MEDITE	Stp	MEXC	Sme	Sar	MEXCSmeSar
984	50.864231	74.310272	493.049866		Continental, EuContinental, weak	TEMPLA	Stp	TEXE	Ste	Sec	TEXESteSec		Continental, EuContinental, weak	MEDITE	Stp	MEPC	Sme	Sec	MEPCSmeSec		Continental, EuContinental, weak	MEDITE	Stp	MEPC	Sme	Sec	MEPCSmeSec
985	50.846668	74.655731	481.241608		Continental, EuContinental, weak	TEMPLA	Stp	TEXE	Ste	Sec	TEXESteSec		Continental, EuContinental, weak	MEDITE	Stp	MEPC	Sme	Sec	MEPCSmeSec		Continental, EuContinental, weak	MEDITE	Stp	MEXC	Sme	Sar	MEXCSmeSar
986	50.828171	75.000946	478.348633		Continental, EuContinental, weak	TEMPLA	Stp	TEXE	Ste	Sec	TEXESteSec		Continental, EuContinental, weak	MEDITE	Stp	MEPC	Sme	Sec	MEPCSmeSec		Continental, EuContinental, weak	MEDITE	Stp	MEPC	Sme	Sec	MEPCSmeSec
987	50.808746	75.345886	491.345947		Continental, EuContinental, weak	TEMPLA	Stp	TEXE	Ste	Sec	TEXESteSec		Continental, EuContinental, weak	MEDITE	Stp	MEPC	Sme	Sec	MEPCSmeSec		Continental, EuContinental, weak	MEDITE	Stp	MEPC	Sme	Sec	MEPCSmeSec
988	50.788391	75.690521	569.300842		Continental, EuContinental, weak	TEMPLA	Stp	TECO	Ste	Shu	TECOSteShu		Continental, EuContinental, weak	TEMPLA	Stp	TEXE	Ste	Sec	TEXESteSec		Continental, EuContinental, weak	MEDITE	Stp	MEPC	Sme	Sec	MEPCSmeSec
989	50.767113	76.034851	520.894165		Continental, EuContinental, weak	TEMPLA	Stp	TEXE	Ste	Sec	TEXESteSec		Continental, EuContinental, weak	MEDITE	Stp	MEPC	Sme	Sec	MEPCSmeSec		Continental, EuContinental, weak	MEDITE	Stp	MEXC	Sme	Sar	MEXCSmeSar
990	50.744907	76.378937	384.54068		Continental, EuContinental, weak	MEDITE	Stp	MEXC	Sme	Sar	MEXCSmeSar		Continental, EuContinental, weak	MEDITE	Stp	MEXC	Sme	Sar	MEXCSmeSar		Continental, EuContinental, weak	MEDITE	Stp	MEXC	Sme	Sar	MEXCSmeSar
991	50.721779	76.722656	340.26358		Continental, EuContinental, weak	MEDITE	Stp	MEPC	Sme	Sec	MEPCSmeSec		Continental, EuContinental, strong	MEDITE	Stp	MEXC	Sme	Sar	MEXCSmeSar		Continental, EuContinental, weak	MEDITE	Stp	MEXC	Sme	Sar	MEXCSmeSar
992	50.69772	77.066101	308.696472		Continental, EuContinental, weak	MEDITE	Stp	MEPC	Sme	Sec	MEPCSmeSec		Continental, EuContinental, strong	MEDITE	Stp	MEXC	Sme	Sar	MEXCSmeSar		Continental, EuContinental, strong	MEDITE	Stp	MEXC	Sme	Sar	MEXCSmeSar
993	50.672752	77.409149	302.786499		Continental, EuContinental, weak	MEDITE	Stp	MEPC	Sme	Sec	MEPCSmeSec		Continental, EuContinental, strong	MEDITE	Stp	MEXC	Sme	Sar	MEXCSmeSar		Continental, EuContinental, strong	MEDITE	Stp	MEXC	Sme	Sar	MEXCSmeSar
994	50.646862	77.751862	277.338135		Continental, EuContinental, weak	MEDITE	Stp	MEXC	Sme	Sar	MEXCSmeSar		Continental, EuContinental, strong	MEDITE	Stp	MEXC	Sme	Sar	MEXCSmeSar		Continental, EuContinental, strong	MEDITE	Stp	MEXC	Sme	Sar	MEXCSmeSar
995	50.620049	78.094208	244.589157		Continental, EuContinental, strong	MEDITE	Stp	MEXC	Sme	Sar	MEXCSmeSar		Continental, EuContinental, strong	MEDITE	Stp	MEXC	Sme	Sar	MEXCSmeSar		Continental, EuContinental, strong	MEDITE	Stp	MEXC	Sme	Sar	MEXCSmeSar
996	50.592331	78.436096	220.0		Continental, EuContinental, strong	MEDITE	Stp	MEXC	Sme	Sar	MEXCSmeSar		Continental, EuContinental, strong	MEDITE	Stp	MEXC	Sme	Sar	MEXCSmeSar		Continental, EuContinental, strong	MEDITE	Stp	MEXC	Sme	Sar	MEXCSmeSar
997	50.563694	78.77771	239.962204		Continental, EuContinental, strong	MEDITE	Stp	MEXC	Sme	Sar	MEXCSmeSar		Continental, EuContinental, strong	MEDITE	Stp	MEXC	Sme	Sar	MEXCSmeSar		Continental, EuContinental, strong	MEDITE	Stp	MEXC	Sme	Sar	MEXCSmeSar
998	50.534149	79.118866	203.3		Continental, EuContinental, strong	MEDITE	Stp	MEXC	Sme	Sar	MEXCSmeSar		Continental, EuContinental, strong	MEDITE	Stp	MEXC	Sme	Sar	MEXCSmeSar		Continental, EuContinental, strong	MEDITE	Stp	MEDC	Sme	Ari	MEDCSmeAri
999	50.503696	79.459625	256.415161		Continental, EuContinental, strong	MEDITE	Stp	MEXC	Sme	Sar	MEXCSmeSar		Continental, EuContinental, strong	MEDITE	Stp	MEXC	Sme	Sar	MEXCSmeSar		Continental, EuContinental, strong	MEDITE	Stp	MEXC	Sme	Sar	MEXCSmeSar
1000	50.472336	79.799957	226.873016		Continental, EuContinental, strong	MEDITE	Stp	MEXC	Sme	Sar	MEXCSmeSar		Continental, EuContinental, strong	MEDITE	Stp	MEXC	Sme	Sar	MEXCSmeSar		Continental, EuContinental, strong	MEDITE	Stp	MEDC	Sme	Ari	MEDCSmeAri
1001	50.440075	80.139832	190.4		Continental, EuContinental, strong	MEDITE	Stp	MEDC	Sme	Ari	MEDCSmeAri		Continental, EuContinental, strong	MEDITE	Stp	MEDC	Sme	Ari	MEDCSmeAri		Continental, EuContinental, strong	MEDITE	Stp	MEDC	Sme	Ari	MEDCSmeAri
1002	50.40691	80.479248	195.7		Continental, EuContinental, strong	MEDITE	Stp	MEXC	Sme	Sar	MEXCSmeSar		Continental, EuContinental, strong	MEDITE	Stp	MEXC	Sme	Sar	MEXCSmeSar		Continental, EuContinental, strong	MEDITE	Stp	MEDC	Sme	Ari	MEDCSmeAri
1003	50.372849	80.818237	230.314346		Continental, EuContinental, strong	MEDITE	Stp	MEXC	Sme	Sar	MEXCSmeSar		Continental, EuContinental, strong	MEDITE	Stp	MEXC	Sme	Sar	MEXCSmeSar		Continental, EuContinental, strong	MEDITE	Stp	MEXC	Sme	Sar	MEXCSmeSar
1004	50.337887	81.156738	276.208099		Continental, EuContinental, weak	MEDITE	Stp	MEXC	Sme	Sar	MEXCSmeSar		Continental, EuContinental, strong	MEDITE	Stp	MEXC	Sme	Sar	MEXCSmeSar		Continental, EuContinental, strong	MEDITE	Stp	MEXC	Sme	Sar	MEXCSmeSar
1005	50.302032	81.49472	298.76709		Continental, EuContinental, weak	MEDITE	Stp	MEXC	Sme	Sar	MEXCSmeSar		Continental, EuContinental, strong	MEDITE	Stp	MEXC	Sme	Sar	MEXCSmeSar		Continental, EuContinental, strong	MEDITE	Stp	MEXC	Sme	Sar	MEXCSmeSar
1006	50.265282	81.832306	320.660675		Continental, EuContinental, weak	MEDITE	Stp	MEXC	Sme	Sar	MEXCSmeSar		Continental, EuContinental, strong	MEDITE	Stp	MEXC	Sme	Sar	MEXCSmeSar		Continental, EuContinental, strong	MEDITE	Stp	MEXC	Sme	Sar	MEXCSmeSar
1007	50.227646	82.169312	396.797638		Continental, EuContinental, weak	MEDITE	Stp	MEXC	Sme	Sar	MEXCSmeSar		Continental, EuContinental, strong	MEDITE	Stp	MEXC	Sme	Sar	MEXCSmeSar		Continental, EuContinental, strong	MEDITE	Stp	MEXC	Sme	Sar	MEXCSmeSar
1008	50.189121	82.505829	489.345123		Continental, EuContinental, weak	MEDITE	Stp	MEXC	Sme	Sar	MEXCSmeSar		Continental, EuContinental, strong	MEDITE	Stp	MEXC	Sme	Sar	MEXCSmeSar		Continental, EuContinental, strong	MEDITE	Stp	MEXC	Sme	Sar	MEXCSmeSar
1009	50.149715	82.841827	581.88739		Continental, EuContinental, weak	MEDITE	Stp	MEPC	Sme	Sec	MEPCSmeSec		Continental, EuContinental, weak	MEDITE	Stp	MEXC	Sme	Sar	MEXCSmeSar		Continental, EuContinental, strong	MEDITE	Stp	MEPC	Sme	Sec	MEPCSmeSec
1010	50.109432	83.177277	967.685974		Continental, EuContinental, weak	TEMPLA	Stp	TECO	Ste	Shu	TECOSteShu		Continental, EuContinental, weak	MEDITE	Stp	MEPC	Sme	Shu	MEPCSmeShu		Continental, EuContinental, weak	MEDITE	Stp	MEPC	Sme	Sec	MEPCSmeSec
1011	50.06826	83.512177	1118.722656		Continental, EuContinental, weak	MEDITE	Stp	MEPC	Ome	Sec	MEPCOmeSec		Continental, EuContinental, weak	MEDITE	Stp	MEPC	Ome	Shu	MEPCOmeShu		Continental, EuContinental, weak	MEDITE	Stp	MEPC	Sme	Sec	MEPCSmeSec
1012	50.026222	83.846558	1393.639282		Continental, EuContinental, weak	TEMPLA	Stp	TECO	Ote	Shu	TECOOteShu		Continental, EuContinental, weak	MEDITE	Stp	MEPC	Ome	Shu	MEPCOmeShu		Continental, EuContinental, weak	MEDITE	Stp	MEPC	Ome	Shu	MEPCOmeShu
1013	49.983307	84.180359	1278.077148		Continental, EuContinental, weak	MEDITE	Stp	MEPC	Ome	Sec	MEPCOmeSec		Continental, EuContinental, weak	MEDITE	Stp	MEPC	Ome	Sec	MEPCOmeSec		Continental, EuContinental, strong	MEDITE	Stp	MEPC	Sme	Sec	MEPCSmeSec
1014	49.939526	84.51355	1060.439453		Continental, EuContinental, weak	MEDITE	Stp	MEPC	Ome	Sec	MEPCOmeSec		Continental, EuContinental, strong	MEDITE	Stp	MEPC	Sme	Sec	MEPCSmeSec		Continental, EuContinental, strong	MEDITE	Stp	MEXC	Sme	Sar	MEXCSmeSar
1015	49.894875	84.846191	1081.261353		Continental, EuContinental, weak	MEDITE	Stp	MEPC	Ome	Sec	MEPCOmeSec		Continental, EuContinental, strong	MEDITE	Stp	MEPC	Ome	Shu	MEPCOmeShu		Continental, EuContinental, strong	MEDITE	Stp	MEPC	Sme	Sec	MEPCSmeSec
1016	49.658726	86.500336	2552.26123		Continental, EuContinental, weak	BOREAL	Nor	BOCO	Cbo	Hhu	BOCOCboHhu		Continental, EuContinental, weak	BOREAL	Nor	BOCO	Cbo	Hum	BOCOCboHum		Continental, EuContinental, weak	TEMPLA	Nor	TECO	Cte	Hum	TECOCteHum
1017	49.044544	47.090027	30.5		Continental, EuContinental, weak	MEDITE	Stp	MEXC	Sme	Sar	MEXCSmeSar		Continental, EuContinental, weak	MEDITE	Stp	MEXC	Sme	Sar	MEXCSmeSar		Continental, EuContinental, weak	MEDITE	Stp	MEXC	Mme	Sar	MEXCMmeSar
1018	49.099651	47.413361	30.5		Continental, EuContinental, weak	MEDITE	Stp	MEXC	Sme	Sar	MEXCSmeSar		Continental, EuContinental, weak	MEDITE	Stp	MEXC	Sme	Sar	MEXCSmeSar		Continental, EuContinental, weak	MEDITE	Stp	MEXC	Mme	Sar	MEXCMmeSar
1019	49.153938	47.737366	30.5		Continental, EuContinental, weak	MEDITE	Stp	MEXC	Sme	Sar	MEXCSmeSar		Continental, EuContinental, weak	MEDITE	Stp	MEXC	Sme	Sar	MEXCSmeSar		Continental, EuContinental, weak	MEDITE	Stp	MEXC	Mme	Sar	MEXCMmeSar
1020	49.207405	48.062103	30.5		Continental, EuContinental, weak	MEDITE	Stp	MEXC	Sme	Sar	MEXCSmeSar		Continental, EuContinental, weak	MEDITE	Stp	MEXC	Sme	Sar	MEXCSmeSar		Continental, EuContinental, weak	MEDITE	Stp	MEXC	Mme	Sar	MEXCMmeSar
1021	49.260036	48.387451	30.5		Continental, EuContinental, weak	MEDITE	Stp	MEXC	Sme	Sar	MEXCSmeSar		Continental, EuContinental, weak	MEDITE	Stp	MEXC	Sme	Sar	MEXCSmeSar		Continental, EuContinental, weak	MEDITE	Stp	MEXC	Mme	Sar	MEXCMmeSar
1022	49.311836	48.71344	27.1		Continental, EuContinental, weak	MEDITE	Stp	MEXC	Sme	Sar	MEXCSmeSar		Continental, EuContinental, weak	MEDITE	Stp	MEXC	Sme	Sar	MEXCSmeSar		Continental, EuContinental, weak	MEDITE	Stp	MEXC	Mme	Sar	MEXCMmeSar
1023	49.362801	49.040131	8.5		Continental, EuContinental, weak	MEDITE	Stp	MEXC	Sme	Sar	MEXCSmeSar		Continental, EuContinental, weak	MEDITE	Stp	MEXC	Sme	Sar	MEXCSmeSar		Continental, EuContinental, weak	MEDITE	Stp	MEXC	Mme	Sar	MEXCMmeSar
1024	49.412926	49.367462	0		Continental, EuContinental, weak	MEDITE	Stp	MEXC	Sme	Sar	MEXCSmeSar		Continental, EuContinental, weak	MEDITE	Stp	MEXC	Sme	Sar	MEXCSmeSar		Continental, EuContinental, weak	MEDITE	Stp	MEXC	Mme	Sar	MEXCMmeSar
1025	49.462204	49.695374	0		Continental, EuContinental, weak	MEDITE	Stp	MEXC	Sme	Sar	MEXCSmeSar		Continental, EuContinental, weak	MEDITE	Stp	MEXC	Sme	Sar	MEXCSmeSar		Continental, EuContinental, weak	MEDITE	Stp	MEXC	Mme	Sar	MEXCMmeSar
1026	49.510635	50.023956	0		Continental, EuContinental, weak	MEDITE	Stp	MEXC	Sme	Sar	MEXCSmeSar		Continental, EuContinental, weak	MEDITE	Stp	MEXC	Sme	Sar	MEXCSmeSar		Continental, EuContinental, weak	MEDITE	Stp	MEXC	Mme	Sar	MEXCMmeSar
1027	49.558228	50.353149	0		Continental, EuContinental, weak	MEDITE	Stp	MEXC	Sme	Sar	MEXCSmeSar		Continental, EuContinental, weak	MEDITE	Stp	MEXC	Sme	Sar	MEXCSmeSar		Continental, EuContinental, weak	MEDITE	Stp	MEXC	Mme	Sar	MEXCMmeSar
1028	49.604958	50.682953	0		Continental, EuContinental, weak	MEDITE	Stp	MEXC	Sme	Sar	MEXCSmeSar		Continental, EuContinental, weak	MEDITE	Stp	MEXC	Sme	Sar	MEXCSmeSar		Continental, EuContinental, weak	MEDITE	Stp	MEXC	Mme	Sar	MEXCMmeSar
1029	49.650833	51.013336	0		Continental, EuContinental, weak	MEDITE	Stp	MEXC	Sme	Sar	MEXCSmeSar		Continental, EuContinental, weak	MEDITE	Stp	MEXC	Sme	Sar	MEXCSmeSar		Continental, EuContinental, weak	MEDITE	Stp	MEXC	Mme	Sar	MEXCMmeSar
1030	49.695854	51.34433	0		Continental, EuContinental, weak	MEDITE	Stp	MEXC	Sme	Sar	MEXCSmeSar		Continental, EuContinental, weak	MEDITE	Stp	MEXC	Sme	Sar	MEXCSmeSar		Continental, EuContinental, weak	MEDITE	Stp	MEXC	Mme	Sar	MEXCMmeSar
1031	49.740002	51.675873	1.5		Continental, EuContinental, weak	MEDITE	Stp	MEXC	Sme	Sar	MEXCSmeSar		Continental, EuContinental, weak	MEDITE	Stp	MEXC	Sme	Sar	MEXCSmeSar		Continental, EuContinental, weak	MEDITE	Stp	MEXC	Mme	Sar	MEXCMmeSar
1032	49.783295	52.008026	17.1		Continental, EuContinental, weak	MEDITE	Stp	MEXC	Sme	Sar	MEXCSmeSar		Continental, EuContinental, weak	MEDITE	Stp	MEXC	Sme	Sar	MEXCSmeSar		Continental, EuContinental, weak	MEDITE	Stp	MEXC	Mme	Sar	MEXCMmeSar
1033	49.825726	52.340729	29.5		Continental, EuContinental, weak	MEDITE	Stp	MEXC	Sme	Sar	MEXCSmeSar		Continental, EuContinental, weak	MEDITE	Stp	MEXC	Sme	Sar	MEXCSmeSar		Continental, EuContinental, weak	MEDITE	Stp	MEXC	Mme	Sar	MEXCMmeSar
1034	49.867271	52.67395	30.5		Continental, EuContinental, weak	MEDITE	Stp	MEXC	Sme	Sar	MEXCSmeSar		Continental, EuContinental, weak	MEDITE	Stp	MEXC	Sme	Sar	MEXCSmeSar		Continental, EuContinental, weak	MEDITE	Stp	MEXC	Mme	Sar	MEXCMmeSar
1035	49.907959	53.007813	37.7		Continental, EuContinental, weak	MEDITE	Stp	MEXC	Sme	Sar	MEXCSmeSar		Continental, EuContinental, weak	MEDITE	Stp	MEXC	Sme	Sar	MEXCSmeSar		Continental, EuContinental, weak	MEDITE	Stp	MEXC	Mme	Sar	MEXCMmeSar
1036	49.947758	53.342102	52.0		Continental, EuContinental, weak	MEDITE	Stp	MEXC	Sme	Sar	MEXCSmeSar		Continental, EuContinental, weak	MEDITE	Stp	MEXC	Sme	Sar	MEXCSmeSar		Continental, EuContinental, weak	MEDITE	Stp	MEXC	Sme	Sar	MEXCSmeSar
1037	49.986687	53.676941	60.1		Continental, EuContinental, weak	MEDITE	Stp	MEXC	Sme	Sar	MEXCSmeSar		Continental, EuContinental, weak	MEDITE	Stp	MEXC	Sme	Sar	MEXCSmeSar		Continental, EuContinental, weak	MEDITE	Stp	MEXC	Sme	Sar	MEXCSmeSar
1038	50.024731	54.012329	90.0		Continental, EuContinental, weak	MEDITE	Stp	MEXC	Sme	Sar	MEXCSmeSar		Continental, EuContinental, weak	MEDITE	Stp	MEXC	Sme	Sar	MEXCSmeSar		Continental, EuContinental, weak	MEDITE	Stp	MEXC	Sme	Sar	MEXCSmeSar
1039	50.06189	54.348206	141.9		Continental, EuContinental, weak	MEDITE	Stp	MEXC	Sme	Sar	MEXCSmeSar		Continental, EuContinental, weak	MEDITE	Stp	MEXC	Sme	Sar	MEXCSmeSar		Continental, EuContinental, weak	MEDITE	Stp	MEXC	Sme	Sar	MEXCSmeSar
1040	50.098164	54.68457	150.3		Continental, EuContinental, weak	MEDITE	Stp	MEXC	Sme	Sar	MEXCSmeSar		Continental, EuContinental, weak	MEDITE	Stp	MEXC	Sme	Sar	MEXCSmeSar		Continental, EuContinental, weak	MEDITE	Stp	MEXC	Sme	Sar	MEXCSmeSar
1041	50.133549	55.021423	173.4		Continental, EuContinental, weak	MEDITE	Stp	MEXC	Sme	Sar	MEXCSmeSar		Continental, EuContinental, weak	MEDITE	Stp	MEXC	Sme	Sar	MEXCSmeSar		Continental, EuContinental, weak	MEDITE	Stp	MEXC	Sme	Sar	MEXCSmeSar
1042	50.16803	55.358643	171.3		Continental, EuContinental, weak	MEDITE	Stp	MEXC	Sme	Sar	MEXCSmeSar		Continental, EuContinental, weak	MEDITE	Stp	MEXC	Sme	Sar	MEXCSmeSar		Continental, EuContinental, weak	MEDITE	Stp	MEXC	Sme	Sar	MEXCSmeSar
1043	50.20163	55.696442	172.1		Continental, EuContinental, weak	MEDITE	Stp	MEXC	Sme	Sar	MEXCSmeSar		Continental, EuContinental, weak	MEDITE	Stp	MEXC	Sme	Sar	MEXCSmeSar		Continental, EuContinental, weak	MEDITE	Stp	MEXC	Sme	Sar	MEXCSmeSar
1044	50.234329	56.034668	207.6		Continental, EuContinental, weak	MEDITE	Stp	MEXC	Sme	Sar	MEXCSmeSar		Continental, EuContinental, weak	MEDITE	Stp	MEXC	Sme	Sar	MEXCSmeSar		Continental, EuContinental, weak	MEDITE	Stp	MEXC	Sme	Sar	MEXCSmeSar
1045	50.266132	56.373352	253.285049		Continental, EuContinental, weak	MEDITE	Stp	MEXC	Sme	Sar	MEXCSmeSar		Continental, EuContinental, weak	MEDITE	Stp	MEXC	Sme	Sar	MEXCSmeSar		Continental, EuContinental, weak	MEDITE	Stp	MEXC	Sme	Sar	MEXCSmeSar
1046	50.297031	56.712402	271.860901		Continental, EuContinental, weak	MEDITE	Stp	MEXC	Sme	Sar	MEXCSmeSar		Continental, EuContinental, weak	MEDITE	Stp	MEXC	Sme	Sar	MEXCSmeSar		Continental, EuContinental, weak	MEDITE	Stp	MEXC	Sme	Sar	MEXCSmeSar
1047	50.327026	57.05188	251.867111		Continental, EuContinental, weak	MEDITE	Stp	MEXC	Sme	Sar	MEXCSmeSar		Continental, EuContinental, weak	MEDITE	Stp	MEXC	Sme	Sar	MEXCSmeSar		Continental, EuContinental, weak	MEDITE	Stp	MEXC	Sme	Sar	MEXCSmeSar
1048	50.356117	57.391815	291.198212		Continental, EuContinental, weak	MEDITE	Stp	MEXC	Sme	Sar	MEXCSmeSar		Continental, EuContinental, weak	MEDITE	Stp	MEXC	Sme	Sar	MEXCSmeSar		Continental, EuContinental, weak	MEDITE	Stp	MEXC	Sme	Sar	MEXCSmeSar
1049	50.3843	57.732117	345.888458		Continental, EuContinental, weak	MEDITE	Stp	MEXC	Sme	Sar	MEXCSmeSar		Continental, EuContinental, weak	MEDITE	Stp	MEPC	Sme	Sec	MEPCSmeSec		Continental, EuContinental, weak	MEDITE	Stp	MEXC	Sme	Sar	MEXCSmeSar
1050	50.411575	58.072784	365.608917		Continental, EuContinental, weak	MEDITE	Stp	MEXC	Sme	Sar	MEXCSmeSar		Continental, EuContinental, weak	MEDITE	Stp	MEXC	Sme	Sar	MEXCSmeSar		Continental, EuContinental, weak	MEDITE	Stp	MEXC	Sme	Sar	MEXCSmeSar
1051	50.437943	58.41391	334.938812		Continental, EuContinental, weak	MEDITE	Stp	MEXC	Sme	Sar	MEXCSmeSar		Continental, EuContinental, weak	MEDITE	Stp	MEXC	Sme	Sar	MEXCSmeSar		Continental, EuContinental, weak	MEDITE	Stp	MEXC	Sme	Sar	MEXCSmeSar
1052	50.463387	58.75528	281.484558		Continental, EuContinental, weak	MEDITE	Stp	MEXC	Sme	Sar	MEXCSmeSar		Continental, EuContinental, weak	MEDITE	Stp	MEXC	Sme	Sar	MEXCSmeSar		Continental, EuContinental, weak	MEDITE	Stp	MEXC	Sme	Sar	MEXCSmeSar
1053	50.48793	59.097076	287.388306		Continental, EuContinental, weak	MEDITE	Stp	MEXC	Sme	Sar	MEXCSmeSar		Continental, EuContinental, weak	MEDITE	Stp	MEXC	Sme	Sar	MEXCSmeSar		Continental, EuContinental, weak	MEDITE	Stp	MEXC	Sme	Sar	MEXCSmeSar
1054	50.511539	59.439148	309.918335		Continental, EuContinental, weak	MEDITE	Stp	MEXC	Sme	Sar	MEXCSmeSar		Continental, EuContinental, weak	MEDITE	Stp	MEXC	Sme	Sar	MEXCSmeSar		Continental, EuContinental, weak	MEDITE	Stp	MEXC	Sme	Sar	MEXCSmeSar
1055	50.534233	59.781525	326.589264		Continental, EuContinental, weak	MEDITE	Stp	MEXC	Sme	Sar	MEXCSmeSar		Continental, EuContinental, weak	MEDITE	Stp	MEPC	Sme	Sec	MEPCSmeSec		Continental, EuContinental, weak	MEDITE	Stp	MEXC	Sme	Sar	MEXCSmeSar
1056	50.556011	60.124268	289.171875		Continental, EuContinental, weak	MEDITE	Stp	MEXC	Sme	Sar	MEXCSmeSar		Continental, EuContinental, weak	MEDITE	Stp	MEXC	Sme	Sar	MEXCSmeSar		Continental, EuContinental, weak	MEDITE	Stp	MEXC	Sme	Sar	MEXCSmeSar
1057	50.57687	60.467285	275.798431		Continental, EuContinental, weak	MEDITE	Stp	MEXC	Sme	Sar	MEXCSmeSar		Continental, EuContinental, weak	MEDITE	Stp	MEXC	Sme	Sar	MEXCSmeSar		Continental, EuContinental, weak	MEDITE	Stp	MEXC	Sme	Sar	MEXCSmeSar
1058	50.596802	60.810577	259.649048		Continental, EuContinental, weak	MEDITE	Stp	MEXC	Sme	Sar	MEXCSmeSar		Continental, EuContinental, weak	MEDITE	Stp	MEXC	Sme	Sar	MEXCSmeSar		Continental, EuContinental, weak	MEDITE	Stp	MEXC	Sme	Sar	MEXCSmeSar
1059	50.615807	61.154144	245.760574		Continental, EuContinental, weak	MEDITE	Stp	MEXC	Sme	Sar	MEXCSmeSar		Continental, EuContinental, weak	MEDITE	Stp	MEXC	Sme	Sar	MEXCSmeSar		Continental, EuContinental, weak	MEDITE	Stp	MEXC	Sme	Sar	MEXCSmeSar
1060	50.633884	61.497955	243.839966		Continental, EuContinental, weak	MEDITE	Stp	MEXC	Sme	Sar	MEXCSmeSar		Continental, EuContinental, weak	MEDITE	Stp	MEXC	Sme	Sar	MEXCSmeSar		Continental, EuContinental, weak	MEDITE	Stp	MEXC	Sme	Sar	MEXCSmeSar
1061	50.651039	61.842102	239.202667		Continental, EuContinental, weak	MEDITE	Stp	MEXC	Sme	Sar	MEXCSmeSar		Continental, EuContinental, weak	MEDITE	Stp	MEXC	Sme	Sar	MEXCSmeSar		Continental, EuContinental, weak	MEDITE	Stp	MEXC	Sme	Sar	MEXCSmeSar
1062	50.667263	62.186432	230.164017		Continental, EuContinental, weak	MEDITE	Stp	MEXC	Sme	Sar	MEXCSmeSar		Continental, EuContinental, weak	MEDITE	Stp	MEXC	Sme	Sar	MEXCSmeSar		Continental, EuContinental, weak	MEDITE	Stp	MEXC	Sme	Sar	MEXCSmeSar
1063	50.682552	62.530945	224.3		Continental, EuContinental, weak	MEDITE	Stp	MEXC	Sme	Sar	MEXCSmeSar		Continental, EuContinental, weak	MEDITE	Stp	MEXC	Sme	Sar	MEXCSmeSar		Continental, EuContinental, weak	MEDITE	Stp	MEXC	Sme	Sar	MEXCSmeSar
1064	50.696915	62.875732	221.5		Continental, EuContinental, weak	MEDITE	Stp	MEXC	Sme	Sar	MEXCSmeSar		Continental, EuContinental, weak	MEDITE	Stp	MEXC	Sme	Sar	MEXCSmeSar		Continental, EuContinental, weak	MEDITE	Stp	MEXC	Sme	Sar	MEXCSmeSar
1065	50.710342	63.220642	230.52037		Continental, EuContinental, weak	MEDITE	Stp	MEXC	Sme	Sar	MEXCSmeSar		Continental, EuContinental, weak	MEDITE	Stp	MEXC	Sme	Sar	MEXCSmeSar		Continental, EuContinental, weak	MEDITE	Stp	MEXC	Sme	Sar	MEXCSmeSar
1066	50.722836	63.565704	220.3		Continental, EuContinental, weak	MEDITE	Stp	MEXC	Sme	Sar	MEXCSmeSar		Continental, EuContinental, weak	MEDITE	Stp	MEXC	Sme	Sar	MEXCSmeSar		Continental, EuContinental, weak	MEDITE	Stp	MEXC	Sme	Sar	MEXCSmeSar
1067	50.734398	63.911072	203.9		Continental, EuContinental, weak	MEDITE	Stp	MEXC	Sme	Sar	MEXCSmeSar		Continental, EuContinental, weak	MEDITE	Stp	MEXC	Sme	Sar	MEXCSmeSar		Continental, EuContinental, weak	MEDITE	Stp	MEXC	Sme	Sar	MEXCSmeSar
1068	50.745026	64.256561	168.8		Continental, EuContinental, weak	MEDITE	Stp	MEXC	Sme	Sar	MEXCSmeSar		Continental, EuContinental, weak	MEDITE	Stp	MEXC	Sme	Sar	MEXCSmeSar		Continental, EuContinental, weak	MEDITE	Stp	MEXC	Sme	Sar	MEXCSmeSar
1069	50.754711	64.602112	152.4		Continental, EuContinental, weak	MEDITE	Stp	MEXC	Sme	Sar	MEXCSmeSar		Continental, EuContinental, weak	MEDITE	Stp	MEXC	Sme	Sar	MEXCSmeSar		Continental, EuContinental, weak	MEDITE	Stp	MEXC	Sme	Sar	MEXCSmeSar
1070	50.763454	64.947693	163.0		Continental, EuContinental, weak	MEDITE	Stp	MEXC	Sme	Sar	MEXCSmeSar		Continental, EuContinental, weak	MEDITE	Stp	MEXC	Sme	Sar	MEXCSmeSar		Continental, EuContinental, weak	MEDITE	Stp	MEXC	Sme	Sar	MEXCSmeSar
1071	50.771275	65.293701	193.4		Continental, EuContinental, weak	MEDITE	Stp	MEXC	Sme	Sar	MEXCSmeSar		Continental, EuContinental, weak	MEDITE	Stp	MEXC	Sme	Sar	MEXCSmeSar		Continental, EuContinental, weak	MEDITE	Stp	MEXC	Sme	Sar	MEXCSmeSar
1072	50.778152	65.639496	241.429535		Continental, EuContinental, weak	MEDITE	Stp	MEXC	Sme	Sar	MEXCSmeSar		Continental, EuContinental, weak	MEDITE	Stp	MEPC	Sme	Sec	MEPCSmeSec		Continental, EuContinental, weak	MEDITE	Stp	MEXC	Sme	Sar	MEXCSmeSar
1073	50.784092	65.985779	232.369354		Continental, EuContinental, weak	MEDITE	Stp	MEXC	Sme	Sar	MEXCSmeSar		Continental, EuContinental, weak	MEDITE	Stp	MEXC	Sme	Sar	MEXCSmeSar		Continental, EuContinental, weak	MEDITE	Stp	MEXC	Sme	Sar	MEXCSmeSar
1074	50.789089	66.331879	250.398483		Continental, EuContinental, weak	MEDITE	Stp	MEXC	Sme	Sar	MEXCSmeSar		Continental, EuContinental, weak	MEDITE	Stp	MEXC	Sme	Sar	MEXCSmeSar		Continental, EuContinental, weak	MEDITE	Stp	MEXC	Sme	Sar	MEXCSmeSar
1075	50.793148	66.677795	268.095551		Continental, EuContinental, weak	MEDITE	Stp	MEXC	Sme	Sar	MEXCSmeSar		Continental, EuContinental, weak	MEDITE	Stp	MEPC	Sme	Sec	MEPCSmeSec		Continental, EuContinental, weak	MEDITE	Stp	MEXC	Sme	Sar	MEXCSmeSar
1076	50.796265	67.0242	246.396332		Continental, EuContinental, weak	MEDITE	Stp	MEXC	Sme	Sar	MEXCSmeSar		Continental, EuContinental, weak	MEDITE	Stp	MEXC	Sme	Sar	MEXCSmeSar		Continental, EuContinental, weak	MEDITE	Stp	MEXC	Sme	Sar	MEXCSmeSar
1077	50.798447	67.370361	240.092514		Continental, EuContinental, weak	MEDITE	Stp	MEXC	Sme	Sar	MEXCSmeSar		Continental, EuContinental, weak	MEDITE	Stp	MEXC	Sme	Sar	MEXCSmeSar		Continental, EuContinental, weak	MEDITE	Stp	MEXC	Sme	Sar	MEXCSmeSar
1078	50.799683	67.716064	233.517212		Continental, EuContinental, weak	MEDITE	Stp	MEXC	Sme	Sar	MEXCSmeSar		Continental, EuContinental, weak	MEDITE	Stp	MEXC	Sme	Sar	MEXCSmeSar		Continental, EuContinental, weak	MEDITE	Stp	MEXC	Sme	Sar	MEXCSmeSar
1079	50.79998	68.065613	244.566284		Continental, EuContinental, weak	MEDITE	Stp	MEXC	Sme	Sar	MEXCSmeSar		Continental, EuContinental, weak	MEDITE	Stp	MEXC	Sme	Sar	MEXCSmeSar		Continental, EuContinental, weak	MEDITE	Stp	MEXC	Sme	Sar	MEXCSmeSar
1080	50.799343	68.409729	285.513		Continental, EuContinental, weak	MEDITE	Stp	MEXC	Sme	Sar	MEXCSmeSar		Continental, EuContinental, weak	MEDITE	Stp	MEPC	Sme	Sec	MEPCSmeSec		Continental, EuContinental, weak	MEDITE	Stp	MEXC	Sme	Sar	MEXCSmeSar
1081	50.797764	68.755096	304.454102		Continental, EuContinental, weak	MEDITE	Stp	MEXC	Sme	Sar	MEXCSmeSar		Continental, EuContinental, weak	MEDITE	Stp	MEXC	Sme	Sar	MEXCSmeSar		Continental, EuContinental, weak	MEDITE	Stp	MEXC	Sme	Sar	MEXCSmeSar
1082	50.795242	69.101624	304.799988		Continental, EuContinental, weak	MEDITE	Stp	MEXC	Sme	Sar	MEXCSmeSar		Continental, EuContinental, weak	MEDITE	Stp	MEXC	Sme	Sar	MEXCSmeSar		Continental, EuContinental, weak	MEDITE	Stp	MEXC	Sme	Sar	MEXCSmeSar
1083	50.791779	69.448059	304.799988		Continental, EuContinental, weak	MEDITE	Stp	MEXC	Sme	Sar	MEXCSmeSar		Continental, EuContinental, weak	MEDITE	Stp	MEXC	Sme	Sar	MEXCSmeSar		Continental, EuContinental, weak	MEDITE	Stp	MEXC	Sme	Sar	MEXCSmeSar
1084	50.787376	69.794159	302.559631		Continental, EuContinental, weak	MEDITE	Stp	MEXC	Sme	Sar	MEXCSmeSar		Continental, EuContinental, weak	MEDITE	Stp	MEXC	Sme	Sar	MEXCSmeSar		Continental, EuContinental, weak	MEDITE	Stp	MEXC	Sme	Sar	MEXCSmeSar
1085	50.78204	70.140106	291.702332		Continental, EuContinental, weak	MEDITE	Stp	MEXC	Sme	Sar	MEXCSmeSar		Continental, EuContinental, weak	MEDITE	Stp	MEXC	Sme	Sar	MEXCSmeSar		Continental, EuContinental, weak	MEDITE	Stp	MEXC	Sme	Sar	MEXCSmeSar
1086	50.775753	70.486481	308.610352		Continental, EuContinental, weak	MEDITE	Stp	MEXC	Sme	Sar	MEXCSmeSar		Continental, EuContinental, weak	MEDITE	Stp	MEXC	Sme	Sar	MEXCSmeSar		Continental, EuContinental, weak	MEDITE	Stp	MEXC	Sme	Sar	MEXCSmeSar
1087	50.768536	70.832214	330.174927		Continental, EuContinental, weak	MEDITE	Stp	MEXC	Sme	Sar	MEXCSmeSar		Continental, EuContinental, weak	MEDITE	Stp	MEXC	Sme	Sar	MEXCSmeSar		Continental, EuContinental, weak	MEDITE	Stp	MEXC	Sme	Sar	MEXCSmeSar
1088	50.760384	71.177979	362.162018		Continental, EuContinental, weak	MEDITE	Stp	MEPC	Sme	Sec	MEPCSmeSec		Continental, EuContinental, weak	MEDITE	Stp	MEPC	Sme	Sec	MEPCSmeSec		Continental, EuContinental, weak	MEDITE	Stp	MEXC	Sme	Sar	MEXCSmeSar
1089	50.751293	71.523651	362.713989		Continental, EuContinental, weak	MEDITE	Stp	MEXC	Sme	Sar	MEXCSmeSar		Continental, EuContinental, weak	MEDITE	Stp	MEXC	Sme	Sar	MEXCSmeSar		Continental, EuContinental, weak	MEDITE	Stp	MEXC	Sme	Sar	MEXCSmeSar
1090	50.741261	71.869232	416.373596		Continental, EuContinental, weak	MEDITE	Stp	MEPC	Sme	Sec	MEPCSmeSec		Continental, EuContinental, weak	MEDITE	Stp	MEPC	Sme	Sec	MEPCSmeSec		Continental, EuContinental, weak	MEDITE	Stp	MEPC	Sme	Sec	MEPCSmeSec
1091	50.730293	72.21463	460.520172		Continental, EuContinental, weak	MEDITE	Stp	MEPC	Sme	Sec	MEPCSmeSec		Continental, EuContinental, weak	MEDITE	Stp	MEPC	Sme	Sec	MEPCSmeSec		Continental, EuContinental, weak	MEDITE	Stp	MEPC	Sme	Sec	MEPCSmeSec
1092	50.718395	72.559875	486.215515		Continental, EuContinental, weak	MEDITE	Stp	MEPC	Sme	Sec	MEPCSmeSec		Continental, EuContinental, weak	MEDITE	Stp	MEPC	Sme	Sec	MEPCSmeSec		Continental, EuContinental, weak	MEDITE	Stp	MEPC	Sme	Sec	MEPCSmeSec
1093	50.705559	72.904968	476.034363		Continental, EuContinental, weak	MEDITE	Stp	MEXC	Sme	Sar	MEXCSmeSar		Continental, EuContinental, weak	MEDITE	Stp	MEXC	Sme	Sar	MEXCSmeSar		Continental, EuContinental, weak	MEDITE	Stp	MEXC	Sme	Sar	MEXCSmeSar
1094	50.691799	73.249664	517.17926		Continental, EuContinental, weak	MEDITE	Stp	MEPC	Ome	Sec	MEPCOmeSec		Continental, EuContinental, weak	MEDITE	Stp	MEPC	Sme	Sec	MEPCSmeSec		Continental, EuContinental, weak	MEDITE	Stp	MEPC	Sme	Sec	MEPCSmeSec
1095	50.677101	73.59436	502.305573		Continental, EuContinental, weak	MEDITE	Stp	MEPC	Sme	Sec	MEPCSmeSec		Continental, EuContinental, weak	MEDITE	Stp	MEPC	Sme	Sec	MEPCSmeSec		Continental, EuContinental, weak	MEDITE	Stp	MEXC	Sme	Sar	MEXCSmeSar
1096	50.661472	73.938812	501.058624		Continental, EuContinental, weak	MEDITE	Stp	MEPC	Sme	Sec	MEPCSmeSec		Continental, EuContinental, weak	MEDITE	Stp	MEPC	Sme	Sec	MEPCSmeSec		Continental, EuContinental, weak	MEDITE	Stp	MEXC	Sme	Sar	MEXCSmeSar
1097	50.644909	74.283142	523.950989		Continental, EuContinental, weak	TEMPLA	Stp	TEXE	Ste	Sec	TEXESteSec		Continental, EuContinental, weak	MEDITE	Stp	MEPC	Sme	Sec	MEPCSmeSec		Continental, EuContinental, weak	MEDITE	Stp	MEXC	Sme	Sar	MEXCSmeSar
1098	50.627419	74.627075	510.429565		Continental, EuContinental, weak	MEDITE	Stp	MEPC	Sme	Sec	MEPCSmeSec		Continental, EuContinental, weak	MEDITE	Stp	MEPC	Sme	Sec	MEPCSmeSec		Continental, EuContinental, weak	MEDITE	Stp	MEXC	Sme	Sar	MEXCSmeSar
1099	50.609005	74.970795	479.679657		Continental, EuContinental, weak	MEDITE	Stp	MEPC	Sme	Sec	MEPCSmeSec		Continental, EuContinental, weak	MEDITE	Stp	MEXC	Sme	Sar	MEXCSmeSar		Continental, EuContinental, weak	MEDITE	Stp	MEXC	Sme	Sar	MEXCSmeSar
1100	50.589657	75.314301	505.555298		Continental, EuContinental, weak	MEDITE	Stp	MEPC	Ome	Sec	MEPCOmeSec		Continental, EuContinental, weak	MEDITE	Stp	MEPC	Sme	Sec	MEPCSmeSec		Continental, EuContinental, weak	MEDITE	Stp	MEXC	Sme	Sar	MEXCSmeSar
1101	50.569393	75.657501	569.261169		Continental, EuContinental, weak	MEDITE	Stp	MEPC	Ome	Sec	MEPCOmeSec		Continental, EuContinental, weak	MEDITE	Stp	MEPC	Sme	Sec	MEPCSmeSec		Continental, EuContinental, weak	MEDITE	Stp	MEXC	Sme	Sar	MEXCSmeSar
1102	50.548203	76.000397	686.205322		Continental, EuContinental, weak	TEMPLA	Nor	TECO	Ste	Shu	TECOSteShu		Continental, EuContinental, weak	TEMPLA	Stp	TECO	Ste	Shu	TECOSteShu		Continental, EuContinental, weak	MEDITE	Stp	MEPC	Sme	Sec	MEPCSmeSec
1103	50.526089	76.343018	478.669769		Continental, EuContinental, weak	MEDITE	Stp	MEXC	Sme	Sar	MEXCSmeSar		Continental, EuContinental, weak	MEDITE	Stp	MEXC	Sme	Sar	MEXCSmeSar		Continental, EuContinental, weak	MEDITE	Stp	MEXC	Sme	Sar	MEXCSmeSar
1104	50.503056	76.685364	341.873962		Continental, EuContinental, weak	MEDITE	Stp	MEXC	Sme	Sar	MEXCSmeSar		Continental, EuContinental, weak	MEDITE	Stp	MEXC	Sme	Sar	MEXCSmeSar		Continental, EuContinental, weak	MEDITE	Stp	MEXC	Sme	Sar	MEXCSmeSar
1105	50.479103	77.027313	267.205872		Continental, EuContinental, weak	MEDITE	Stp	MEXC	Sme	Sar	MEXCSmeSar		Continental, EuContinental, strong	MEDITE	Stp	MEXC	Sme	Sar	MEXCSmeSar		Continental, EuContinental, strong	MEDITE	Stp	MEXC	Sme	Sar	MEXCSmeSar
1106	50.454243	77.368896	328.622253		Continental, EuContinental, weak	MEDITE	Stp	MEPC	Sme	Sec	MEPCSmeSec		Continental, EuContinental, strong	MEDITE	Stp	MEXC	Sme	Sar	MEXCSmeSar		Continental, EuContinental, strong	MEDITE	Stp	MEXC	Sme	Sar	MEXCSmeSar
1107	50.428459	77.710205	282.637451		Continental, EuContinental, weak	MEDITE	Stp	MEXC	Sme	Sar	MEXCSmeSar		Continental, EuContinental, strong	MEDITE	Stp	MEXC	Sme	Sar	MEXCSmeSar		Continental, EuContinental, strong	MEDITE	Stp	MEXC	Sme	Sar	MEXCSmeSar
1108	50.40176	78.051147	268.476715		Continental, EuContinental, weak	MEDITE	Stp	MEXC	Sme	Sar	MEXCSmeSar		Continental, EuContinental, strong	MEDITE	Stp	MEXC	Sme	Sar	MEXCSmeSar		Continental, EuContinental, strong	MEDITE	Stp	MEXC	Sme	Sar	MEXCSmeSar
1109	50.374157	78.391693	234.760986		Continental, EuContinental, weak	MEDITE	Stp	MEXC	Sme	Sar	MEXCSmeSar		Continental, EuContinental, strong	MEDITE	Stp	MEXC	Sme	Sar	MEXCSmeSar		Continental, EuContinental, strong	MEDITE	Stp	MEXC	Sme	Sar	MEXCSmeSar
1110	50.345642	78.731842	253.13504		Continental, EuContinental, strong	MEDITE	Stp	MEXC	Sme	Sar	MEXCSmeSar		Continental, EuContinental, strong	MEDITE	Stp	MEXC	Sme	Sar	MEXCSmeSar		Continental, EuContinental, strong	MEDITE	Stp	MEXC	Sme	Sar	MEXCSmeSar
1111	50.316219	79.071655	249.049332		Continental, EuContinental, strong	MEDITE	Stp	MEXC	Sme	Sar	MEXCSmeSar		Continental, EuContinental, strong	MEDITE	Stp	MEXC	Sme	Sar	MEXCSmeSar		Continental, EuContinental, strong	MEDITE	Stp	MEXC	Sme	Sar	MEXCSmeSar
1112	50.2859	79.41095	286.251007		Continental, EuContinental, strong	MEDITE	Stp	MEXC	Sme	Sar	MEXCSmeSar		Continental, EuContinental, strong	MEDITE	Stp	MEXC	Sme	Sar	MEXCSmeSar		Continental, EuContinental, strong	MEDITE	Stp	MEXC	Sme	Sar	MEXCSmeSar
1113	50.254669	79.749908	320.535309		Continental, EuContinental, weak	MEDITE	Stp	MEXC	Sme	Sar	MEXCSmeSar		Continental, EuContinental, strong	MEDITE	Stp	MEXC	Sme	Sar	MEXCSmeSar		Continental, EuContinental, strong	MEDITE	Stp	MEXC	Sme	Sar	MEXCSmeSar
1114	50.222538	80.088409	266.754089		Continental, EuContinental, weak	MEDITE	Stp	MEXC	Sme	Sar	MEXCSmeSar		Continental, EuContinental, strong	MEDITE	Stp	MEXC	Sme	Sar	MEXCSmeSar		Continental, EuContinental, strong	MEDITE	Stp	MEDC	Sme	Ari	MEDCSmeAri
1115	50.189518	80.426453	289.137817		Continental, EuContinental, weak	MEDITE	Stp	MEXC	Sme	Sar	MEXCSmeSar		Continental, EuContinental, strong	MEDITE	Stp	MEXC	Sme	Sar	MEXCSmeSar		Continental, EuContinental, strong	MEDITE	Stp	MEXC	Sme	Sar	MEXCSmeSar
1116	50.15559	80.764099	290.122437		Continental, EuContinental, weak	MEDITE	Stp	MEXC	Sme	Sar	MEXCSmeSar		Continental, EuContinental, strong	MEDITE	Stp	MEXC	Sme	Sar	MEXCSmeSar		Continental, EuContinental, strong	MEDITE	Stp	MEXC	Sme	Sar	MEXCSmeSar
1117	50.120781	81.101166	323.751709		Continental, EuContinental, weak	MEDITE	Stp	MEXC	Sme	Sar	MEXCSmeSar		Continental, EuContinental, strong	MEDITE	Stp	MEXC	Sme	Sar	MEXCSmeSar		Continental, EuContinental, strong	MEDITE	Stp	MEXC	Sme	Sar	MEXCSmeSar
1118	50.085068	81.437836	359.697113		Continental, EuContinental, weak	MEDITE	Stp	MEXC	Sme	Sar	MEXCSmeSar		Continental, EuContinental, strong	MEDITE	Stp	MEXC	Sme	Sar	MEXCSmeSar		Continental, EuContinental, strong	MEDITE	Stp	MEXC	Sme	Sar	MEXCSmeSar
1119	50.048473	81.774048	410.476746		Continental, EuContinental, weak	MEDITE	Stp	MEXC	Sme	Sar	MEXCSmeSar		Continental, EuContinental, strong	MEDITE	Stp	MEXC	Sme	Sar	MEXCSmeSar		Continental, EuContinental, strong	MEDITE	Stp	MEXC	Sme	Sar	MEXCSmeSar
1120	50.010998	82.10968	440.650421		Continental, EuContinental, weak	MEDITE	Stp	MEXC	Sme	Sar	MEXCSmeSar		Continental, EuContinental, weak	MEDITE	Stp	MEXC	Sme	Sar	MEXCSmeSar		Continental, EuContinental, strong	MEDITE	Stp	MEXC	Sme	Sar	MEXCSmeSar
1121	49.972626	82.444916	507.92865		Continental, EuContinental, weak	MEDITE	Stp	MEXC	Sme	Sar	MEXCSmeSar		Continental, EuContinental, weak	MEDITE	Stp	MEXC	Sme	Sar	MEXCSmeSar		Continental, EuContinental, strong	MEDITE	Stp	MEXC	Sme	Sar	MEXCSmeSar
1122	49.933384	82.779572	579.454712		Continental, EuContinental, weak	MEDITE	Stp	MEXC	Sme	Sar	MEXCSmeSar		Continental, EuContinental, weak	MEDITE	Stp	MEXC	Sme	Sar	MEXCSmeSar		Continental, EuContinental, weak	MEDITE	Stp	MEXC	Sme	Sar	MEXCSmeSar
1123	49.893261	83.113678	807.376831		Continental, EuContinental, weak	MEDITE	Stp	MEPC	Sme	Sec	MEPCSmeSec		Continental, EuContinental, weak	MEDITE	Stp	MEPC	Sme	Sec	MEPCSmeSec		Continental, EuContinental, weak	MEDITE	Stp	MEXC	Sme	Sar	MEXCSmeSar
1124	49.852264	83.447296	939.891113		Continental, EuContinental, weak	MEDITE	Stp	MEPC	Ome	Sec	MEPCOmeSec		Continental, EuContinental, weak	MEDITE	Stp	MEPC	Sme	Sec	MEPCSmeSec		Continental, EuContinental, weak	MEDITE	Stp	MEXC	Sme	Sar	MEXCSmeSar
1125	49.810394	83.780334	1078.231689		Continental, EuContinental, weak	MEDITE	Stp	MEPC	Ome	Shu	MEPCOmeShu		Continental, EuContinental, weak	MEDITE	Stp	MEPC	Sme	Sec	MEPCSmeSec		Continental, EuContinental, weak	MEDITE	Stp	MEPC	Sme	Sec	MEPCSmeSec
1126	49.767647	84.112854	887.091675		Continental, EuContinental, strong	MEDITE	Stp	MEXC	Sme	Sar	MEXCSmeSar		Continental, EuContinental, strong	MEDITE	Stp	MEXC	Sme	Sar	MEXCSmeSar		Continental, EuContinental, strong	MEDITE	Stp	MEXC	Sme	Sar	MEXCSmeSar
1127	49.724049	84.444763	840.403076		Continental, EuContinental, weak	MEDITE	Stp	MEPC	Sme	Sec	MEPCSmeSec		Continental, EuContinental, weak	MEDITE	Stp	MEPC	Sme	Sec	MEPCSmeSec		Continental, EuContinental, strong	MEDITE	Stp	MEXC	Sme	Sar	MEXCSmeSar
1128	49.679577	84.776123	989.191162		Continental, EuContinental, weak	MEDITE	Stp	MEPC	Ome	Shu	MEPCOmeShu		Continental, EuContinental, weak	MEDITE	Stp	MEPC	Sme	Sec	MEPCSmeSec		Continental, EuContinental, weak	MEDITE	Stp	MEPC	Sme	Sec	MEPCSmeSec
1129	49.634243	85.106903	1346.482178		Continental, EuContinental, weak	TEMPLA	Stp	TECO	Ote	Hum	TECOOteHum		Continental, EuContinental, weak	MEDITE	Stp	MEPC	Ome	Shu	MEPCOmeShu		Continental, EuContinental, weak	MEDITE	Stp	MEPC	Sme	Shu	MEPCSmeShu
1130	49.541016	85.766663	1939.219727		Continental, EuContinental, weak	BOREAL	Nor	BOCO	Obo	Hum	BOCOOboHum		Continental, EuContinental, weak	TEMPLA	Nor	TECO	Ote	Hum	TECOOteHum		Continental, EuContinental, weak	TEMPLA	Stp	TECO	Ote	Shu	TECOOteShu
1131	49.493118	86.095642	1975.444336		Continental, EuContinental, weak	BOREAL	Nor	BOCO	Obo	Hum	BOCOOboHum		Continental, EuContinental, weak	TEMPLA	Stp	TECO	Ote	Shu	TECOOteShu		Continental, EuContinental, weak	MEDITE	Stp	MEPC	Ome	Sec	MEPCOmeSec
1132	49.444378	86.42395	2020.527222		Continental, EuContinental, weak	BOREAL	Stp	BOXE	Obo	Sec	BOXEOboSec		Continental, EuContinental, weak	MEDITE	Stp	MEPC	Ome	Sec	MEPCOmeSec		Continental, EuContinental, weak	MEDITE	Stp	MEXC	Ome	Sar	MEXCOmeSar
1133	49.394791	86.751678	2354.292969		Continental, EuContinental, weak	BOREAL	Nor	BOCO	Cbo	Hum	BOCOCboHum		Continental, EuContinental, weak	TEMPLA	Nor	TECO	Ote	Hum	TECOOteHum		Continental, EuContinental, weak	TEMPLA	Stp	TECO	Ote	Shu	TECOOteShu
1134	48.775997	46.853333	25.7		Continental, EuContinental, weak	MEDITE	Stp	MEXC	Sme	Sar	MEXCSmeSar		Continental, EuContinental, weak	MEDITE	Stp	MEXC	Sme	Sar	MEXCSmeSar		Continental, EuContinental, weak	MEDITE	Stp	MEDC	Mme	Ari	MEDCMmeAri
1135	48.831703	47.174774	21.7		Continental, EuContinental, weak	MEDITE	Stp	MEXC	Sme	Sar	MEXCSmeSar		Continental, EuContinental, weak	MEDITE	Stp	MEXC	Sme	Sar	MEXCSmeSar		Continental, EuContinental, weak	MEDITE	Stp	MEDC	Mme	Ari	MEDCMmeAri
1136	48.8866	47.496979	29.9		Continental, EuContinental, weak	MEDITE	Stp	MEXC	Sme	Sar	MEXCSmeSar		Continental, EuContinental, weak	MEDITE	Stp	MEXC	Sme	Sar	MEXCSmeSar		Continental, EuContinental, weak	MEDITE	Stp	MEXC	Mme	Sar	MEXCMmeSar
1137	48.940678	47.819824	26.1		Continental, EuContinental, weak	MEDITE	Stp	MEXC	Sme	Sar	MEXCSmeSar		Continental, EuContinental, weak	MEDITE	Stp	MEXC	Sme	Sar	MEXCSmeSar		Continental, EuContinental, weak	MEDITE	Stp	MEXC	Mme	Sar	MEXCMmeSar
1138	48.993931	48.143341	16.6		Continental, EuContinental, weak	MEDITE	Stp	MEXC	Sme	Sar	MEXCSmeSar		Continental, EuContinental, weak	MEDITE	Stp	MEXC	Sme	Sar	MEXCSmeSar		Continental, EuContinental, weak	MEDITE	Stp	MEXC	Mme	Sar	MEXCMmeSar
1139	49.046356	48.467529	22.3		Continental, EuContinental, weak	MEDITE	Stp	MEXC	Sme	Sar	MEXCSmeSar		Continental, EuContinental, weak	MEDITE	Stp	MEXC	Sme	Sar	MEXCSmeSar		Continental, EuContinental, weak	MEDITE	Stp	MEXC	Mme	Sar	MEXCMmeSar
1140	49.09795	48.792328	22.0		Continental, EuContinental, weak	MEDITE	Stp	MEXC	Sme	Sar	MEXCSmeSar		Continental, EuContinental, weak	MEDITE	Stp	MEXC	Sme	Sar	MEXCSmeSar		Continental, EuContinental, weak	MEDITE	Stp	MEXC	Mme	Sar	MEXCMmeSar
1141	49.148716	49.117798	1.9		Continental, EuContinental, weak	MEDITE	Stp	MEXC	Sme	Sar	MEXCSmeSar		Continental, EuContinental, weak	MEDITE	Stp	MEXC	Sme	Sar	MEXCSmeSar		Continental, EuContinental, weak	MEDITE	Stp	MEDC	Mme	Ari	MEDCMmeAri
1142	49.198643	49.443909	0		Continental, EuContinental, weak	MEDITE	Stp	MEXC	Sme	Sar	MEXCSmeSar		Continental, EuContinental, weak	MEDITE	Stp	MEXC	Sme	Sar	MEXCSmeSar		Continental, EuContinental, weak	MEDITE	Stp	MEXC	Mme	Sar	MEXCMmeSar
1143	49.24773	49.77063	0		Continental, EuContinental, weak	MEDITE	Stp	MEXC	Sme	Sar	MEXCSmeSar		Continental, EuContinental, weak	MEDITE	Stp	MEXC	Sme	Sar	MEXCSmeSar		Continental, EuContinental, weak	MEDITE	Stp	MEXC	Mme	Sar	MEXCMmeSar
1144	49.295967	50.097961	0		Continental, EuContinental, weak	MEDITE	Stp	MEXC	Sme	Sar	MEXCSmeSar		Continental, EuContinental, weak	MEDITE	Stp	MEXC	Sme	Sar	MEXCSmeSar		Continental, EuContinental, weak	MEDITE	Stp	MEXC	Mme	Sar	MEXCMmeSar
1145	49.343369	50.425934	0		Continental, EuContinental, weak	MEDITE	Stp	MEXC	Sme	Sar	MEXCSmeSar		Continental, EuContinental, weak	MEDITE	Stp	MEXC	Sme	Sar	MEXCSmeSar		Continental, EuContinental, weak	MEDITE	Stp	MEXC	Mme	Sar	MEXCMmeSar
1146	49.389908	50.754425	0		Continental, EuContinental, weak	MEDITE	Stp	MEXC	Sme	Sar	MEXCSmeSar		Continental, EuContinental, weak	MEDITE	Stp	MEXC	Sme	Sar	MEXCSmeSar		Continental, EuContinental, weak	MEDITE	Stp	MEXC	Mme	Sar	MEXCMmeSar
1147	49.4356	51.083557	0		Continental, EuContinental, weak	MEDITE	Stp	MEXC	Sme	Sar	MEXCSmeSar		Continental, EuContinental, weak	MEDITE	Stp	MEXC	Sme	Sar	MEXCSmeSar		Continental, EuContinental, weak	MEDITE	Stp	MEXC	Mme	Sar	MEXCMmeSar
1148	49.480438	51.4133	0		Continental, EuContinental, weak	MEDITE	Stp	MEXC	Sme	Sar	MEXCSmeSar		Continental, EuContinental, weak	MEDITE	Stp	MEXC	Sme	Sar	MEXCSmeSar		Continental, EuContinental, weak	MEDITE	Stp	MEXC	Mme	Sar	MEXCMmeSar
1149	49.524418	51.743591	0.6		Continental, EuContinental, weak	MEDITE	Stp	MEXC	Sme	Sar	MEXCSmeSar		Continental, EuContinental, weak	MEDITE	Stp	MEXC	Sme	Sar	MEXCSmeSar		Continental, EuContinental, weak	MEDITE	Stp	MEXC	Mme	Sar	MEXCMmeSar
1150	49.567535	52.074432	6.0		Continental, EuContinental, weak	MEDITE	Stp	MEXC	Sme	Sar	MEXCSmeSar		Continental, EuContinental, weak	MEDITE	Stp	MEXC	Sme	Sar	MEXCSmeSar		Continental, EuContinental, weak	MEDITE	Stp	MEXC	Mme	Sar	MEXCMmeSar
1151	49.609787	52.405853	10.3		Continental, EuContinental, weak	MEDITE	Stp	MEXC	Sme	Sar	MEXCSmeSar		Continental, EuContinental, weak	MEDITE	Stp	MEXC	Sme	Sar	MEXCSmeSar		Continental, EuContinental, weak	MEDITE	Stp	MEXC	Mme	Sar	MEXCMmeSar
1152	49.651169	52.737823	21.2		Continental, EuContinental, weak	MEDITE	Stp	MEXC	Sme	Sar	MEXCSmeSar		Continental, EuContinental, weak	MEDITE	Stp	MEXC	Sme	Sar	MEXCSmeSar		Continental, EuContinental, weak	MEDITE	Stp	MEXC	Mme	Sar	MEXCMmeSar
1153	49.691685	53.070282	39.8		Continental, EuContinental, weak	MEDITE	Stp	MEXC	Sme	Sar	MEXCSmeSar		Continental, EuContinental, weak	MEDITE	Stp	MEXC	Sme	Sar	MEXCSmeSar		Continental, EuContinental, weak	MEDITE	Stp	MEXC	Mme	Sar	MEXCMmeSar
1154	49.731327	53.40332	59.0		Continental, EuContinental, weak	MEDITE	Stp	MEXC	Sme	Sar	MEXCSmeSar		Continental, EuContinental, weak	MEDITE	Stp	MEXC	Sme	Sar	MEXCSmeSar		Continental, EuContinental, weak	MEDITE	Stp	MEXC	Mme	Sar	MEXCMmeSar
1155	49.770088	53.736847	86.2		Continental, EuContinental, weak	MEDITE	Stp	MEXC	Sme	Sar	MEXCSmeSar		Continental, EuContinental, weak	MEDITE	Stp	MEXC	Sme	Sar	MEXCSmeSar		Continental, EuContinental, weak	MEDITE	Stp	MEXC	Sme	Sar	MEXCSmeSar
1156	49.807983	54.070892	111.0		Continental, EuContinental, weak	MEDITE	Stp	MEXC	Sme	Sar	MEXCSmeSar		Continental, EuContinental, weak	MEDITE	Stp	MEXC	Sme	Sar	MEXCSmeSar		Continental, EuContinental, weak	MEDITE	Stp	MEXC	Sme	Sar	MEXCSmeSar
1157	49.844986	54.405426	151.0		Continental, EuContinental, weak	MEDITE	Stp	MEXC	Sme	Sar	MEXCSmeSar		Continental, EuContinental, weak	MEDITE	Stp	MEXC	Sme	Sar	MEXCSmeSar		Continental, EuContinental, weak	MEDITE	Stp	MEXC	Sme	Sar	MEXCSmeSar
1158	49.881111	54.740448	146.3		Continental, EuContinental, weak	MEDITE	Stp	MEXC	Sme	Sar	MEXCSmeSar		Continental, EuContinental, weak	MEDITE	Stp	MEXC	Sme	Sar	MEXCSmeSar		Continental, EuContinental, weak	MEDITE	Stp	MEXC	Sme	Sar	MEXCSmeSar
1159	49.916348	55.075928	186.4		Continental, EuContinental, weak	MEDITE	Stp	MEXC	Sme	Sar	MEXCSmeSar		Continental, EuContinental, weak	MEDITE	Stp	MEXC	Sme	Sar	MEXCSmeSar		Continental, EuContinental, weak	MEDITE	Stp	MEXC	Sme	Sar	MEXCSmeSar
1160	49.950691	55.411835	189.2		Continental, EuContinental, weak	MEDITE	Stp	MEXC	Sme	Sar	MEXCSmeSar		Continental, EuContinental, weak	MEDITE	Stp	MEXC	Sme	Sar	MEXCSmeSar		Continental, EuContinental, weak	MEDITE	Stp	MEXC	Sme	Sar	MEXCSmeSar
1161	49.984146	55.74823	179.6		Continental, EuContinental, weak	MEDITE	Stp	MEXC	Sme	Sar	MEXCSmeSar		Continental, EuContinental, weak	MEDITE	Stp	MEXC	Sme	Sar	MEXCSmeSar		Continental, EuContinental, weak	MEDITE	Stp	MEXC	Sme	Sar	MEXCSmeSar
1162	50.016716	56.085114	220.5		Continental, EuContinental, weak	MEDITE	Stp	MEXC	Sme	Sar	MEXCSmeSar		Continental, EuContinental, weak	MEDITE	Stp	MEXC	Sme	Sar	MEXCSmeSar		Continental, EuContinental, weak	MEDITE	Stp	MEXC	Sme	Sar	MEXCSmeSar
1163	50.048386	56.422394	237.282761		Continental, EuContinental, weak	MEDITE	Stp	MEXC	Sme	Sar	MEXCSmeSar		Continental, EuContinental, weak	MEDITE	Stp	MEXC	Sme	Sar	MEXCSmeSar		Continental, EuContinental, weak	MEDITE	Stp	MEXC	Sme	Sar	MEXCSmeSar
1164	50.079155	56.760101	283.284393		Continental, EuContinental, weak	MEDITE	Stp	MEXC	Sme	Sar	MEXCSmeSar		Continental, EuContinental, weak	MEDITE	Stp	MEXC	Sme	Sar	MEXCSmeSar		Continental, EuContinental, weak	MEDITE	Stp	MEXC	Sme	Sar	MEXCSmeSar
1165	50.109032	57.098267	273.051025		Continental, EuContinental, weak	MEDITE	Stp	MEXC	Sme	Sar	MEXCSmeSar		Continental, EuContinental, weak	MEDITE	Stp	MEXC	Sme	Sar	MEXCSmeSar		Continental, EuContinental, weak	MEDITE	Stp	MEXC	Sme	Sar	MEXCSmeSar
1166	50.137997	57.436768	302.801514		Continental, EuContinental, weak	MEDITE	Stp	MEXC	Sme	Sar	MEXCSmeSar		Continental, EuContinental, weak	MEDITE	Stp	MEXC	Sme	Sar	MEXCSmeSar		Continental, EuContinental, weak	MEDITE	Stp	MEXC	Sme	Sar	MEXCSmeSar
1167	50.166061	57.775604	348.213196		Continental, EuContinental, weak	MEDITE	Stp	MEXC	Sme	Sar	MEXCSmeSar		Continental, EuContinental, weak	MEDITE	Stp	MEXC	Sme	Sar	MEXCSmeSar		Continental, EuContinental, weak	MEDITE	Stp	MEXC	Sme	Sar	MEXCSmeSar
1168	50.193218	58.114899	365.621704		Continental, EuContinental, weak	MEDITE	Stp	MEXC	Sme	Sar	MEXCSmeSar		Continental, EuContinental, weak	MEDITE	Stp	MEXC	Sme	Sar	MEXCSmeSar		Continental, EuContinental, weak	MEDITE	Stp	MEXC	Sme	Sar	MEXCSmeSar
1169	50.219475	58.454559	333.546326		Continental, EuContinental, weak	MEDITE	Stp	MEXC	Sme	Sar	MEXCSmeSar		Continental, EuContinental, weak	MEDITE	Stp	MEXC	Sme	Sar	MEXCSmeSar		Continental, EuContinental, weak	MEDITE	Stp	MEXC	Sme	Sar	MEXCSmeSar
1170	50.244816	58.794525	280.556946		Continental, EuContinental, weak	MEDITE	Stp	MEXC	Sme	Sar	MEXCSmeSar		Continental, EuContinental, weak	MEDITE	Stp	MEXC	Sme	Sar	MEXCSmeSar		Continental, EuContinental, weak	MEDITE	Stp	MEXC	Sme	Sar	MEXCSmeSar
1171	50.269249	59.134918	292.248322		Continental, EuContinental, weak	MEDITE	Stp	MEXC	Sme	Sar	MEXCSmeSar		Continental, EuContinental, weak	MEDITE	Stp	MEXC	Sme	Sar	MEXCSmeSar		Continental, EuContinental, weak	MEDITE	Stp	MEXC	Sme	Sar	MEXCSmeSar
1172	50.292767	59.475555	307.59613		Continental, EuContinental, weak	MEDITE	Stp	MEXC	Sme	Sar	MEXCSmeSar		Continental, EuContinental, weak	MEDITE	Stp	MEXC	Sme	Sar	MEXCSmeSar		Continental, EuContinental, weak	MEDITE	Stp	MEXC	Sme	Sar	MEXCSmeSar
1173	50.315369	59.816559	310.161743		Continental, EuContinental, weak	MEDITE	Stp	MEXC	Sme	Sar	MEXCSmeSar		Continental, EuContinental, weak	MEDITE	Stp	MEXC	Sme	Sar	MEXCSmeSar		Continental, EuContinental, weak	MEDITE	Stp	MEXC	Sme	Sar	MEXCSmeSar
1174	50.337051	60.157806	259.783905		Continental, EuContinental, weak	MEDITE	Stp	MEXC	Sme	Sar	MEXCSmeSar		Continental, EuContinental, weak	MEDITE	Stp	MEXC	Sme	Sar	MEXCSmeSar		Continental, EuContinental, weak	MEDITE	Stp	MEXC	Sme	Sar	MEXCSmeSar
1175	50.357819	60.49939	247.539536		Continental, EuContinental, weak	MEDITE	Stp	MEXC	Sme	Sar	MEXCSmeSar		Continental, EuContinental, weak	MEDITE	Stp	MEXC	Sme	Sar	MEXCSmeSar		Continental, EuContinental, weak	MEDITE	Stp	MEXC	Sme	Sar	MEXCSmeSar
1176	50.377666	60.841248	243.839996		Continental, EuContinental, weak	MEDITE	Stp	MEXC	Sme	Sar	MEXCSmeSar		Continental, EuContinental, weak	MEDITE	Stp	MEXC	Sme	Sar	MEXCSmeSar		Continental, EuContinental, weak	MEDITE	Stp	MEXC	Sme	Sar	MEXCSmeSar
1177	50.396587	61.18335	243.839996		Continental, EuContinental, weak	MEDITE	Stp	MEXC	Sme	Sar	MEXCSmeSar		Continental, EuContinental, weak	MEDITE	Stp	MEXC	Sme	Sar	MEXCSmeSar		Continental, EuContinental, weak	MEDITE	Stp	MEXC	Sme	Sar	MEXCSmeSar
1178	50.414585	61.525696	242.159332		Continental, EuContinental, weak	MEDITE	Stp	MEXC	Sme	Sar	MEXCSmeSar		Continental, EuContinental, weak	MEDITE	Stp	MEXC	Sme	Sar	MEXCSmeSar		Continental, EuContinental, weak	MEDITE	Stp	MEXC	Sme	Sar	MEXCSmeSar
1179	50.431671	61.868378	230.206848		Continental, EuContinental, weak	MEDITE	Stp	MEXC	Sme	Sar	MEXCSmeSar		Continental, EuContinental, weak	MEDITE	Stp	MEXC	Sme	Sar	MEXCSmeSar		Continental, EuContinental, weak	MEDITE	Stp	MEXC	Sme	Sar	MEXCSmeSar
1180	50.447826	62.211273	213.7		Continental, EuContinental, weak	MEDITE	Stp	MEXC	Sme	Sar	MEXCSmeSar		Continental, EuContinental, weak	MEDITE	Stp	MEXC	Sme	Sar	MEXCSmeSar		Continental, EuContinental, weak	MEDITE	Stp	MEXC	Sme	Sar	MEXCSmeSar
1181	50.463051	62.554352	199.3		Continental, EuContinental, weak	MEDITE	Stp	MEXC	Sme	Sar	MEXCSmeSar		Continental, EuContinental, weak	MEDITE	Stp	MEXC	Sme	Sar	MEXCSmeSar		Continental, EuContinental, weak	MEDITE	Stp	MEXC	Sme	Sar	MEXCSmeSar
1182	50.477356	62.897705	208.1		Continental, EuContinental, weak	MEDITE	Stp	MEXC	Sme	Sar	MEXCSmeSar		Continental, EuContinental, weak	MEDITE	Stp	MEXC	Sme	Sar	MEXCSmeSar		Continental, EuContinental, weak	MEDITE	Stp	MEXC	Sme	Sar	MEXCSmeSar
1183	50.490723	63.241119	217.2		Continental, EuContinental, weak	MEDITE	Stp	MEXC	Sme	Sar	MEXCSmeSar		Continental, EuContinental, weak	MEDITE	Stp	MEXC	Sme	Sar	MEXCSmeSar		Continental, EuContinental, weak	MEDITE	Stp	MEXC	Sme	Sar	MEXCSmeSar
1184	50.503162	63.584747	193.5		Continental, EuContinental, weak	MEDITE	Stp	MEXC	Sme	Sar	MEXCSmeSar		Continental, EuContinental, weak	MEDITE	Stp	MEXC	Sme	Sar	MEXCSmeSar		Continental, EuContinental, weak	MEDITE	Stp	MEXC	Sme	Sar	MEXCSmeSar
1185	50.514675	63.928558	168.5		Continental, EuContinental, weak	MEDITE	Stp	MEXC	Sme	Sar	MEXCSmeSar		Continental, EuContinental, weak	MEDITE	Stp	MEXC	Sme	Sar	MEXCSmeSar		Continental, EuContinental, strong	MEDITE	Stp	MEXC	Sme	Sar	MEXCSmeSar
1186	50.525253	64.272522	155.1		Continental, EuContinental, weak	MEDITE	Stp	MEXC	Sme	Sar	MEXCSmeSar		Continental, EuContinental, weak	MEDITE	Stp	MEXC	Sme	Sar	MEXCSmeSar		Continental, EuContinental, weak	MEDITE	Stp	MEXC	Sme	Sar	MEXCSmeSar
1187	50.534901	64.616608	152.4		Continental, EuContinental, weak	MEDITE	Stp	MEXC	Sme	Sar	MEXCSmeSar		Continental, EuContinental, weak	MEDITE	Stp	MEXC	Sme	Sar	MEXCSmeSar		Continental, EuContinental, weak	MEDITE	Stp	MEXC	Sme	Sar	MEXCSmeSar
1188	50.543613	64.960754	163.5		Continental, EuContinental, weak	MEDITE	Stp	MEXC	Sme	Sar	MEXCSmeSar		Continental, EuContinental, weak	MEDITE	Stp	MEXC	Sme	Sar	MEXCSmeSar		Continental, EuContinental, weak	MEDITE	Stp	MEXC	Sme	Sar	MEXCSmeSar
1189	50.551395	65.305206	198.8		Continental, EuContinental, weak	MEDITE	Stp	MEXC	Sme	Sar	MEXCSmeSar		Continental, EuContinental, weak	MEDITE	Stp	MEXC	Sme	Sar	MEXCSmeSar		Continental, EuContinental, weak	MEDITE	Stp	MEXC	Sme	Sar	MEXCSmeSar
1190	50.558243	65.649719	215.6		Continental, EuContinental, weak	MEDITE	Stp	MEXC	Sme	Sar	MEXCSmeSar		Continental, EuContinental, weak	MEDITE	Stp	MEXC	Sme	Sar	MEXCSmeSar		Continental, EuContinental, weak	MEDITE	Stp	MEXC	Sme	Sar	MEXCSmeSar
1191	50.564156	65.994354	214.3		Continental, EuContinental, weak	MEDITE	Stp	MEXC	Sme	Sar	MEXCSmeSar		Continental, EuContinental, weak	MEDITE	Stp	MEXC	Sme	Sar	MEXCSmeSar		Continental, EuContinental, weak	MEDITE	Stp	MEXC	Sme	Sar	MEXCSmeSar
1192	50.56913	66.338684	252.488037		Continental, EuContinental, weak	MEDITE	Stp	MEXC	Sme	Sar	MEXCSmeSar		Continental, EuContinental, weak	MEDITE	Stp	MEPC	Sme	Sec	MEPCSmeSec		Continental, EuContinental, weak	MEDITE	Stp	MEXC	Sme	Sar	MEXCSmeSar
1193	50.573174	66.683594	276.328918		Continental, EuContinental, weak	MEDITE	Stp	MEXC	Sme	Sar	MEXCSmeSar		Continental, EuContinental, weak	MEDITE	Stp	MEXC	Sme	Sar	MEXCSmeSar		Continental, EuContinental, weak	MEDITE	Stp	MEXC	Sme	Sar	MEXCSmeSar
1194	50.576275	67.028046	296.165588		Continental, EuContinental, weak	MEDITE	Stp	MEXC	Sme	Sar	MEXCSmeSar		Continental, EuContinental, weak	MEDITE	Stp	MEPC	Sme	Sec	MEPCSmeSec		Continental, EuContinental, weak	MEDITE	Stp	MEXC	Sme	Sar	MEXCSmeSar
1195	50.578449	67.372864	290.315338		Continental, EuContinental, weak	MEDITE	Stp	MEXC	Sme	Sar	MEXCSmeSar		Continental, EuContinental, weak	MEDITE	Stp	MEPC	Sme	Sec	MEPCSmeSec		Continental, EuContinental, weak	MEDITE	Stp	MEXC	Sme	Sar	MEXCSmeSar
1196	50.579678	67.716766	247.150406		Continental, EuContinental, weak	MEDITE	Stp	MEXC	Sme	Sar	MEXCSmeSar		Continental, EuContinental, weak	MEDITE	Stp	MEXC	Sme	Sar	MEXCSmeSar		Continental, EuContinental, weak	MEDITE	Stp	MEXC	Sme	Sar	MEXCSmeSar
1197	50.579979	68.065613	253.487885		Continental, EuContinental, weak	MEDITE	Stp	MEXC	Sme	Sar	MEXCSmeSar		Continental, EuContinental, weak	MEDITE	Stp	MEXC	Sme	Sar	MEXCSmeSar		Continental, EuContinental, weak	MEDITE	Stp	MEXC	Sme	Sar	MEXCSmeSar
1198	50.579342	68.407837	293.645752		Continental, EuContinental, weak	MEDITE	Stp	MEXC	Sme	Sar	MEXCSmeSar		Continental, EuContinental, weak	MEDITE	Stp	MEPC	Sme	Sec	MEPCSmeSec		Continental, EuContinental, weak	MEDITE	Stp	MEXC	Sme	Sar	MEXCSmeSar
1199	50.57777	68.75174	304.799988		Continental, EuContinental, strong	MEDITE	Stp	MEXC	Sme	Sar	MEXCSmeSar		Continental, EuContinental, strong	MEDITE	Stp	MEXC	Sme	Sar	MEXCSmeSar		Continental, EuContinental, strong	MEDITE	Stp	MEXC	Sme	Sar	MEXCSmeSar
1200	50.57526	69.096832	304.799988		Continental, EuContinental, weak	MEDITE	Stp	MEXC	Sme	Sar	MEXCSmeSar		Continental, EuContinental, weak	MEDITE	Stp	MEXC	Sme	Sar	MEXCSmeSar		Continental, EuContinental, weak	MEDITE	Stp	MEXC	Sme	Sar	MEXCSmeSar
1201	50.571812	69.441711	304.799988		Continental, EuContinental, weak	MEDITE	Stp	MEXC	Sme	Sar	MEXCSmeSar		Continental, EuContinental, weak	MEDITE	Stp	MEXC	Sme	Sar	MEXCSmeSar		Continental, EuContinental, weak	MEDITE	Stp	MEXC	Sme	Sar	MEXCSmeSar
1202	50.567429	69.786407	302.311707		Continental, EuContinental, weak	MEDITE	Stp	MEXC	Sme	Sar	MEXCSmeSar		Continental, EuContinental, weak	MEDITE	Stp	MEXC	Sme	Sar	MEXCSmeSar		Continental, EuContinental, weak	MEDITE	Stp	MEXC	Sme	Sar	MEXCSmeSar
1203	50.562111	70.131012	288.320618		Continental, EuContinental, weak	MEDITE	Stp	MEXC	Sme	Sar	MEXCSmeSar		Continental, EuContinental, weak	MEDITE	Stp	MEXC	Sme	Sar	MEXCSmeSar		Continental, EuContinental, weak	MEDITE	Stp	MEXC	Sme	Sar	MEXCSmeSar
1204	50.555855	70.475739	310.09082		Continental, EuContinental, weak	MEDITE	Stp	MEXC	Sme	Sar	MEXCSmeSar		Continental, EuContinental, weak	MEDITE	Stp	MEXC	Sme	Sar	MEXCSmeSar		Continental, EuContinental, weak	MEDITE	Stp	MEXC	Sme	Sar	MEXCSmeSar
1205	50.548672	70.820007	347.76886		Continental, EuContinental, weak	MEDITE	Stp	MEXC	Sme	Sar	MEXCSmeSar		Continental, EuContinental, weak	MEDITE	Stp	MEXC	Sme	Sar	MEXCSmeSar		Continental, EuContinental, weak	MEDITE	Stp	MEXC	Sme	Sar	MEXCSmeSar
1206	50.540554	71.164276	362.926178		Continental, EuContinental, weak	MEDITE	Stp	MEXC	Sme	Sar	MEXCSmeSar		Continental, EuContinental, weak	MEDITE	Stp	MEXC	Sme	Sar	MEXCSmeSar		Continental, EuContinental, weak	MEDITE	Stp	MEXC	Sme	Sar	MEXCSmeSar
1207	50.531498	71.508484	371.621063		Continental, EuContinental, weak	MEDITE	Stp	MEXC	Sme	Sar	MEXCSmeSar		Continental, EuContinental, weak	MEDITE	Stp	MEXC	Sme	Sar	MEXCSmeSar		Continental, EuContinental, weak	MEDITE	Stp	MEXC	Sme	Sar	MEXCSmeSar
1208	50.521511	71.852661	428.053131		Continental, EuContinental, weak	MEDITE	Stp	MEPC	Sme	Sec	MEPCSmeSec		Continental, EuContinental, weak	MEDITE	Stp	MEPC	Sme	Sec	MEPCSmeSec		Continental, EuContinental, weak	MEDITE	Stp	MEPC	Sme	Sec	MEPCSmeSec
1209	50.51059	72.196655	455.441895		Continental, EuContinental, weak	MEDITE	Stp	MEPC	Sme	Sec	MEPCSmeSec		Continental, EuContinental, weak	MEDITE	Stp	MEPC	Sme	Sec	MEPCSmeSec		Continental, EuContinental, weak	MEDITE	Stp	MEXC	Sme	Sar	MEXCSmeSar
1210	50.498745	72.540314	499.161804		Continental, EuContinental, weak	MEDITE	Stp	MEPC	Sme	Sec	MEPCSmeSec		Continental, EuContinental, weak	MEDITE	Stp	MEPC	Sme	Sec	MEPCSmeSec		Continental, EuContinental, weak	MEDITE	Stp	MEXC	Sme	Sar	MEXCSmeSar
1211	50.485962	72.883942	514.432617		Continental, EuContinental, weak	MEDITE	Stp	MEPC	Sme	Sec	MEPCSmeSec		Continental, EuContinental, weak	MEDITE	Stp	MEPC	Sme	Sec	MEPCSmeSec		Continental, EuContinental, weak	MEDITE	Stp	MEXC	Sme	Sar	MEXCSmeSar
1212	50.472256	73.227264	518.735718		Continental, EuContinental, weak	MEDITE	Stp	MEPC	Sme	Sec	MEPCSmeSec		Continental, EuContinental, weak	MEDITE	Stp	MEPC	Sme	Sec	MEPCSmeSec		Continental, EuContinental, weak	MEDITE	Stp	MEXC	Sme	Sar	MEXCSmeSar
1213	50.457619	73.570496	507.236481		Continental, EuContinental, weak	MEDITE	Stp	MEPC	Sme	Sec	MEPCSmeSec		Continental, EuContinental, weak	MEDITE	Stp	MEPC	Sme	Sec	MEPCSmeSec		Continental, EuContinental, weak	MEDITE	Stp	MEXC	Sme	Sar	MEXCSmeSar
1214	50.442059	73.913452	515.35321		Continental, EuContinental, weak	MEDITE	Stp	MEPC	Sme	Sec	MEPCSmeSec		Continental, EuContinental, weak	MEDITE	Stp	MEPC	Sme	Sec	MEPCSmeSec		Continental, EuContinental, weak	MEDITE	Stp	MEXC	Sme	Sar	MEXCSmeSar
1215	50.425568	74.256165	557.221313		Continental, EuContinental, weak	TEMPLA	Stp	TEXE	Ste	Sec	TEXESteSec		Continental, EuContinental, weak	MEDITE	Stp	MEPC	Sme	Sec	MEPCSmeSec		Continental, EuContinental, weak	MEDITE	Stp	MEPC	Sme	Sec	MEPCSmeSec
1216	50.408154	74.598785	540.209717		Continental, EuContinental, weak	MEDITE	Stp	MEPC	Ome	Sec	MEPCOmeSec		Continental, EuContinental, weak	MEDITE	Stp	MEPC	Sme	Sec	MEPCSmeSec		Continental, EuContinental, weak	MEDITE	Stp	MEXC	Sme	Sar	MEXCSmeSar
1217	50.389812	74.941071	558.614075		Continental, EuContinental, weak	TEMPLA	Stp	TEXE	Ste	Sec	TEXESteSec		Continental, EuContinental, weak	MEDITE	Stp	MEPC	Sme	Sec	MEPCSmeSec		Continental, EuContinental, weak	MEDITE	Stp	MEPC	Sme	Sec	MEPCSmeSec
1218	50.370556	75.283081	526.740784		Continental, EuContinental, weak	MEDITE	Stp	MEPC	Sme	Sec	MEPCSmeSec		Continental, EuContinental, weak	MEDITE	Stp	MEXC	Sme	Sar	MEXCSmeSar		Continental, EuContinental, weak	MEDITE	Stp	MEXC	Sme	Sar	MEXCSmeSar
1219	50.350368	75.624878	593.444397		Continental, EuContinental, weak	MEDITE	Stp	MEPC	Sme	Sec	MEPCSmeSec		Continental, EuContinental, weak	MEDITE	Stp	MEPC	Sme	Sec	MEPCSmeSec		Continental, EuContinental, weak	MEDITE	Stp	MEXC	Sme	Sar	MEXCSmeSar
1220	50.329269	75.966339	711.320129		Continental, EuContinental, weak	TEMPLA	Stp	TEXE	Ste	Shu	TEXESteShu		Continental, EuContinental, weak	TEMPLA	Stp	TEXE	Ste	Sec	TEXESteSec		Continental, EuContinental, weak	MEDITE	Stp	MEPC	Sme	Sec	MEPCSmeSec
1221	50.307259	76.307465	635.186646		Continental, EuContinental, weak	TEMPLA	Stp	TEXE	Ste	Sec	TEXESteSec		Continental, EuContinental, weak	MEDITE	Stp	MEPC	Sme	Sec	MEPCSmeSec		Continental, EuContinental, weak	MEDITE	Stp	MEXC	Sme	Sar	MEXCSmeSar
1222	50.284317	76.648376	490.114044		Continental, EuContinental, weak	MEDITE	Stp	MEPC	Sme	Sec	MEPCSmeSec		Continental, EuContinental, weak	MEDITE	Stp	MEXC	Sme	Sar	MEXCSmeSar		Continental, EuContinental, weak	MEDITE	Stp	MEXC	Sme	Sar	MEXCSmeSar
1223	50.260471	76.988922	272.243713		Continental, EuContinental, weak	MEDITE	Stp	MEDC	Sme	Ari	MEDCSmeAri		Continental, EuContinental, strong	MEDITE	Stp	MEDC	Sme	Ari	MEDCSmeAri		Continental, EuContinental, strong	MEDITE	Stp	MEDC	Sme	Ari	MEDCSmeAri
1224	50.23571	77.329102	442.443817		Continental, EuContinental, weak	TEMPLA	Stp	TEXE	Ste	Sec	TEXESteSec		Continental, EuContinental, weak	MEDITE	Stp	MEPC	Sme	Sec	MEPCSmeSec		Continental, EuContinental, weak	MEDITE	Stp	MEPC	Sme	Sec	MEPCSmeSec
1225	50.21003	77.669037	338.065125		Continental, EuContinental, weak	MEDITE	Stp	MEXC	Sme	Sar	MEXCSmeSar		Continental, EuContinental, weak	MEDITE	Stp	MEXC	Sme	Sar	MEXCSmeSar		Continental, EuContinental, weak	MEDITE	Stp	MEXC	Sme	Sar	MEXCSmeSar
1226	50.183445	78.008545	295.93045		Continental, EuContinental, weak	MEDITE	Stp	MEXC	Sme	Sar	MEXCSmeSar		Continental, EuContinental, strong	MEDITE	Stp	MEXC	Sme	Sar	MEXCSmeSar		Continental, EuContinental, strong	MEDITE	Stp	MEDC	Sme	Ari	MEDCSmeAri
1227	50.15596	78.347687	264.077759		Continental, EuContinental, weak	MEDITE	Stp	MEXC	Sme	Sar	MEXCSmeSar		Continental, EuContinental, strong	MEDITE	Stp	MEXC	Sme	Sar	MEXCSmeSar		Continental, EuContinental, strong	MEDITE	Stp	MEXC	Sme	Sar	MEXCSmeSar
1228	50.127563	78.686462	249.484192		Continental, EuContinental, weak	MEDITE	Stp	MEXC	Sme	Sar	MEXCSmeSar		Continental, EuContinental, strong	MEDITE	Stp	MEXC	Sme	Sar	MEXCSmeSar		Continental, EuContinental, strong	MEDITE	Stp	MEDC	Sme	Ari	MEDCSmeAri
1229	50.098263	79.024841	282.110504		Continental, EuContinental, weak	MEDITE	Stp	MEXC	Sme	Sar	MEXCSmeSar		Continental, EuContinental, strong	MEDITE	Stp	MEXC	Sme	Sar	MEXCSmeSar		Continental, EuContinental, strong	MEDITE	Stp	MEXC	Sme	Sar	MEXCSmeSar
1230	50.068066	79.362762	279.956299		Continental, EuContinental, weak	MEDITE	Stp	MEXC	Sme	Sar	MEXCSmeSar		Continental, EuContinental, strong	MEDITE	Stp	MEXC	Sme	Sar	MEXCSmeSar		Continental, EuContinental, strong	MEDITE	Stp	MEXC	Sme	Sar	MEXCSmeSar
1231	50.036968	79.700317	322.120178		Continental, EuContinental, weak	MEDITE	Stp	MEXC	Sme	Sar	MEXCSmeSar		Continental, EuContinental, strong	MEDITE	Stp	MEXC	Sme	Sar	MEXCSmeSar		Continental, EuContinental, strong	MEDITE	Stp	MEXC	Sme	Sar	MEXCSmeSar
1232	50.004978	80.037476	350.996429		Continental, EuContinental, weak	MEDITE	Stp	MEXC	Sme	Sar	MEXCSmeSar		Continental, EuContinental, strong	MEDITE	Stp	MEXC	Sme	Sar	MEXCSmeSar		Continental, EuContinental, strong	MEDITE	Stp	MEXC	Sme	Sar	MEXCSmeSar
1233	49.972084	80.374146	397.919342		Continental, EuContinental, weak	MEDITE	Stp	MEXC	Sme	Sar	MEXCSmeSar		Continental, EuContinental, strong	MEDITE	Stp	MEXC	Sme	Sar	MEXCSmeSar		Continental, EuContinental, strong	MEDITE	Stp	MEXC	Sme	Sar	MEXCSmeSar
1234	49.938305	80.710388	391.97522		Continental, EuContinental, weak	MEDITE	Stp	MEXC	Sme	Sar	MEXCSmeSar		Continental, EuContinental, strong	MEDITE	Stp	MEXC	Sme	Sar	MEXCSmeSar		Continental, EuContinental, strong	MEDITE	Stp	MEXC	Sme	Sar	MEXCSmeSar
1235	49.903637	81.046143	412.998016		Continental, EuContinental, weak	MEDITE	Stp	MEXC	Sme	Sar	MEXCSmeSar		Continental, EuContinental, strong	MEDITE	Stp	MEXC	Sme	Sar	MEXCSmeSar		Continental, EuContinental, strong	MEDITE	Stp	MEXC	Sme	Sar	MEXCSmeSar
1236	49.868076	81.381439	453.85498		Continental, EuContinental, weak	MEDITE	Stp	MEXC	Sme	Sar	MEXCSmeSar		Continental, EuContinental, strong	MEDITE	Stp	MEXC	Sme	Sar	MEXCSmeSar		Continental, EuContinental, strong	MEDITE	Stp	MEXC	Sme	Sar	MEXCSmeSar
1237	49.831627	81.716309	500.433258		Continental, EuContinental, weak	MEDITE	Stp	MEXC	Sme	Sar	MEXCSmeSar		Continental, EuContinental, weak	MEDITE	Stp	MEXC	Sme	Sar	MEXCSmeSar		Continental, EuContinental, strong	MEDITE	Stp	MEXC	Sme	Sar	MEXCSmeSar
1238	49.794308	82.050659	530.202881		Continental, EuContinental, weak	MEDITE	Stp	MEXC	Sme	Sar	MEXCSmeSar		Continental, EuContinental, weak	MEDITE	Stp	MEXC	Sme	Sar	MEXCSmeSar		Continental, EuContinental, strong	MEDITE	Stp	MEXC	Sme	Sar	MEXCSmeSar
1239	49.756092	82.384552	613.802856		Continental, EuContinental, weak	MEDITE	Stp	MEXC	Sme	Sar	MEXCSmeSar		Continental, EuContinental, weak	MEDITE	Stp	MEXC	Sme	Sar	MEXCSmeSar		Continental, EuContinental, weak	MEDITE	Stp	MEXC	Sme	Sar	MEXCSmeSar
1240	49.717014	82.717834	653.155579		Continental, EuContinental, weak	MEDITE	Stp	MEXC	Sme	Sar	MEXCSmeSar		Continental, EuContinental, weak	MEDITE	Stp	MEXC	Sme	Sar	MEXCSmeSar		Continental, EuContinental, weak	MEDITE	Stp	MEXC	Sme	Sar	MEXCSmeSar
1241	49.677052	83.05069	739.729797		Continental, EuContinental, weak	MEDITE	Stp	MEXC	Sme	Sar	MEXCSmeSar		Continental, EuContinental, weak	MEDITE	Stp	MEXC	Sme	Sar	MEXCSmeSar		Continental, EuContinental, strong	MEDITE	Stp	MEXC	Sme	Sar	MEXCSmeSar
1242	49.636223	83.382965	778.485718		Continental, EuContinental, strong	MEDITE	Stp	MEXC	Ome	Sar	MEXCOmeSar		Continental, EuContinental, strong	MEDITE	Stp	MEXC	Sme	Sar	MEXCSmeSar		Continental, EuContinental, strong	MEDITE	Stp	MEXC	Sme	Sar	MEXCSmeSar
1243	49.594521	83.714752	751.195923		Continental, EuContinental, strong	MEDITE	Stp	MEXC	Sme	Sar	MEXCSmeSar		Continental, EuContinental, strong	MEDITE	Stp	MEXC	Sme	Sar	MEXCSmeSar		Continental, EuContinental, strong	MEDITE	Stp	MEDC	Sme	Ari	MEDCSmeAri
1244	49.551952	84.045959	778.056641		Continental, EuContinental, weak	MEDITE	Stp	MEPC	Sme	Sec	MEPCSmeSec		Continental, EuContinental, strong	MEDITE	Stp	MEPC	Sme	Sec	MEPCSmeSec		Continental, EuContinental, strong	MEDITE	Stp	MEXC	Sme	Sar	MEXCSmeSar
1245	49.508522	84.376617	601.985657		Continental, EuContinental, strong	MEDITE	Stp	MEXC	Sme	Sar	MEXCSmeSar		Continental, EuContinental, strong	MEDITE	Stp	MEXC	Sme	Sar	MEXCSmeSar		Continental, EuContinental, strong	MEDITE	Stp	MEXC	Sme	Sar	MEXCSmeSar
1246	49.46423	84.706696	843.073608		Continental, EuContinental, weak	MEDITE	Stp	MEPC	Sme	Shu	MEPCSmeShu		Continental, EuContinental, weak	MEDITE	Stp	MEPC	Sme	Sec	MEPCSmeSec		Continental, EuContinental, weak	MEDITE	Stp	MEPC	Sme	Sec	MEPCSmeSec
1247	49.419083	85.036194	1076.487305		Continental, EuContinental, weak	MEDITE	Stp	MEPC	Ome	Sec	MEPCOmeSec		Continental, EuContinental, weak	MEDITE	Stp	MEPC	Sme	Sec	MEPCSmeSec		Continental, EuContinental, weak	MEDITE	Stp	MEPC	Sme	Sec	MEPCSmeSec
1248	49.373077	85.365112	1189.908569		Continental, EuContinental, weak	MEDITE	Stp	MEPC	Ome	Sec	MEPCOmeSec		Continental, EuContinental, weak	MEDITE	Stp	MEXC	Ome	Sar	MEXCOmeSar		Continental, EuContinental, weak	MEDITE	Stp	MEXC	Sme	Sar	MEXCSmeSar
1249	49.326221	85.693451	1330.693726		Continental, EuContinental, weak	MEDITE	Stp	MEPC	Ome	Sec	MEPCOmeSec		Continental, EuContinental, weak	MEDITE	Stp	MEXC	Ome	Sar	MEXCOmeSar		Continental, EuContinental, weak	MEDITE	Stp	MEXC	Sme	Sar	MEXCSmeSar
1250	49.278522	86.021179	1662.425903		Continental, EuContinental, weak	MEDITE	Stp	MEXC	Ome	Sar	MEXCOmeSar		Continental, EuContinental, weak	MEDITE	Stp	MEXC	Ome	Sar	MEXCOmeSar		Continental, EuContinental, weak	MEDITE	Stp	MEXC	Ome	Sar	MEXCOmeSar
1251	49.229973	86.348297	2104.829346		Continental, EuContinental, weak	TEMPLA	Nor	TECO	Ote	Hum	TECOOteHum		Continental, EuContinental, weak	TEMPLA	Stp	TECO	Ote	Shu	TECOOteShu		Continental, EuContinental, weak	TEMPLA	Stp	TECO	Ote	Shu	TECOOteShu
1252	49.180584	86.674774	2466.547852		Continental, EuContinental, weak	BOREAL	Nor	BOCO	Cbo	Hhu	BOCOCboHhu		Continental, EuContinental, weak	BOREAL	Nor	BOCO	Cbo	Hum	BOCOCboHum		Continental, EuContinental, weak	TEMPLA	Nor	TECO	Ote	Hum	TECOOteHum
1253	49.130356	87.000641	2382.946533		Continental, EuContinental, weak	BOREAL	Nor	BOCO	Cbo	Hum	BOCOCboHum		Continental, EuContinental, weak	BOREAL	Nor	BOCO	Obo	Shu	BOCOOboShu		Continental, EuContinental, weak	TEMPLA	Stp	TECO	Ote	Shu	TECOOteShu
1254	48.507004	46.618866	30.2		Continental, EuContinental, weak	MEDITE	Stp	MEXC	Sme	Sar	MEXCSmeSar		Continental, EuContinental, weak	MEDITE	Stp	MEXC	Sme	Sar	MEXCSmeSar		Continental, EuContinental, weak	MEDITE	Stp	MEDC	Mme	Ari	MEDCMmeAri
1255	48.56332	46.938538	19.1		Continental, EuContinental, weak	MEDITE	Stp	MEXC	Sme	Sar	MEXCSmeSar		Continental, EuContinental, weak	MEDITE	Stp	MEXC	Sme	Sar	MEXCSmeSar		Continental, EuContinental, weak	MEDITE	Stp	MEDC	Mme	Ari	MEDCMmeAri
1256	48.618809	47.25885	9.1		Continental, EuContinental, weak	MEDITE	Stp	MEXC	Sme	Sar	MEXCSmeSar		Continental, EuContinental, weak	MEDITE	Stp	MEXC	Sme	Sar	MEXCSmeSar		Continental, EuContinental, weak	MEDITE	Stp	MEDC	Mme	Ari	MEDCMmeAri
1257	48.673492	47.579865	23.8		Continental, EuContinental, weak	MEDITE	Stp	MEXC	Sme	Sar	MEXCSmeSar		Continental, EuContinental, weak	MEDITE	Stp	MEXC	Sme	Sar	MEXCSmeSar		Continental, EuContinental, weak	MEDITE	Stp	MEXC	Mme	Sar	MEXCMmeSar
1258	48.72736	47.90155	20.7		Continental, EuContinental, weak	MEDITE	Stp	MEXC	Sme	Sar	MEXCSmeSar		Continental, EuContinental, weak	MEDITE	Stp	MEXC	Sme	Sar	MEXCSmeSar		Continental, EuContinental, weak	MEDITE	Stp	MEDC	Mme	Ari	MEDCMmeAri
1259	48.780407	48.223907	1.1		Continental, EuContinental, weak	MEDITE	Stp	MEXC	Sme	Sar	MEXCSmeSar		Continental, EuContinental, weak	MEDITE	Stp	MEXC	Sme	Sar	MEXCSmeSar		Continental, EuContinental, weak	MEDITE	Stp	MEDC	Mme	Ari	MEDCMmeAri
1260	48.832626	48.546875	2.1		Continental, EuContinental, weak	MEDITE	Stp	MEXC	Sme	Sar	MEXCSmeSar		Continental, EuContinental, weak	MEDITE	Stp	MEXC	Sme	Sar	MEXCSmeSar		Continental, EuContinental, weak	MEDITE	Stp	MEDC	Mme	Ari	MEDCMmeAri
1261	48.884018	48.870514	3.9		Continental, EuContinental, weak	MEDITE	Stp	MEXC	Sme	Sar	MEXCSmeSar		Continental, EuContinental, weak	MEDITE	Stp	MEXC	Sme	Sar	MEXCSmeSar		Continental, EuContinental, weak	MEDITE	Stp	MEDC	Mme	Ari	MEDCMmeAri
1262	48.934586	49.194794	2.5		Continental, EuContinental, weak	MEDITE	Stp	MEXC	Sme	Sar	MEXCSmeSar		Continental, EuContinental, weak	MEDITE	Stp	MEXC	Sme	Sar	MEXCSmeSar		Continental, EuContinental, weak	MEDITE	Stp	MEDC	Mme	Ari	MEDCMmeAri
1263	48.984318	49.519684	0.5		Continental, EuContinental, weak	MEDITE	Stp	MEXC	Sme	Sar	MEXCSmeSar		Continental, EuContinental, weak	MEDITE	Stp	MEXC	Sme	Sar	MEXCSmeSar		Continental, EuContinental, weak	MEDITE	Stp	MEDC	Mme	Ari	MEDCMmeAri
1264	49.033211	49.845215	1.1		Continental, EuContinental, weak	MEDITE	Stp	MEXC	Sme	Sar	MEXCSmeSar		Continental, EuContinental, weak	MEDITE	Stp	MEXC	Sme	Sar	MEXCSmeSar		Continental, EuContinental, weak	MEDITE	Stp	MEDC	Mme	Ari	MEDCMmeAri
1265	49.081257	50.171295	3.2		Continental, EuContinental, weak	MEDITE	Stp	MEXC	Sme	Sar	MEXCSmeSar		Continental, EuContinental, weak	MEDITE	Stp	MEXC	Sme	Sar	MEXCSmeSar		Continental, EuContinental, weak	MEDITE	Stp	MEDC	Mme	Ari	MEDCMmeAri
1266	49.128464	50.498016	2.2		Continental, EuContinental, weak	MEDITE	Stp	MEDC	Sme	Ari	MEDCSmeAri		Continental, EuContinental, weak	MEDITE	Stp	MEXC	Sme	Sar	MEXCSmeSar		Continental, EuContinental, weak	MEDITE	Stp	MEDC	Mme	Ari	MEDCMmeAri
1267	49.174824	50.825317	1.1		Continental, EuContinental, weak	MEDITE	Stp	MEDC	Sme	Ari	MEDCSmeAri		Continental, EuContinental, weak	MEDITE	Stp	MEXC	Sme	Sar	MEXCSmeSar		Continental, EuContinental, weak	MEDITE	Stp	MEDC	Mme	Ari	MEDCMmeAri
1268	49.220333	51.153229	0.3		Continental, EuContinental, weak	MEDITE	Stp	MEDC	Sme	Ari	MEDCSmeAri		Continental, EuContinental, weak	MEDITE	Stp	MEXC	Sme	Sar	MEXCSmeSar		Continental, EuContinental, weak	MEDITE	Stp	MEDC	Mme	Ari	MEDCMmeAri
1269	49.264996	51.481689	0		Continental, EuContinental, weak	MEDITE	Stp	MEDC	Sme	Ari	MEDCSmeAri		Continental, EuContinental, weak	MEDITE	Stp	MEXC	Sme	Sar	MEXCSmeSar		Continental, EuContinental, weak	MEDITE	Stp	MEDC	Mme	Ari	MEDCMmeAri
1270	49.308792	51.810699	0		Continental, EuContinental, weak	MEDITE	Stp	MEXC	Sme	Sar	MEXCSmeSar		Continental, EuContinental, weak	MEDITE	Stp	MEXC	Sme	Sar	MEXCSmeSar		Continental, EuContinental, weak	MEDITE	Stp	MEDC	Mme	Ari	MEDCMmeAri
1271	49.351738	52.140289	0		Continental, EuContinental, weak	MEDITE	Stp	MEXC	Sme	Sar	MEXCSmeSar		Continental, EuContinental, weak	MEDITE	Stp	MEXC	Sme	Sar	MEXCSmeSar		Continental, EuContinental, weak	MEDITE	Stp	MEXC	Mme	Sar	MEXCMmeSar
1272	49.393822	52.470398	0.0		Continental, EuContinental, weak	MEDITE	Stp	MEXC	Sme	Sar	MEXCSmeSar		Continental, EuContinental, weak	MEDITE	Stp	MEXC	Sme	Sar	MEXCSmeSar		Continental, EuContinental, weak	MEDITE	Stp	MEXC	Mme	Sar	MEXCMmeSar
1273	49.435036	52.801056	7.9		Continental, EuContinental, weak	MEDITE	Stp	MEXC	Sme	Sar	MEXCSmeSar		Continental, EuContinental, weak	MEDITE	Stp	MEXC	Sme	Sar	MEXCSmeSar		Continental, EuContinental, weak	MEDITE	Stp	MEXC	Mme	Sar	MEXCMmeSar
1274	49.475388	53.132263	39.4		Continental, EuContinental, weak	MEDITE	Stp	MEXC	Sme	Sar	MEXCSmeSar		Continental, EuContinental, weak	MEDITE	Stp	MEXC	Sme	Sar	MEXCSmeSar		Continental, EuContinental, weak	MEDITE	Stp	MEXC	Mme	Sar	MEXCMmeSar
1275	49.514862	53.463928	53.8		Continental, EuContinental, weak	MEDITE	Stp	MEXC	Sme	Sar	MEXCSmeSar		Continental, EuContinental, weak	MEDITE	Stp	MEXC	Sme	Sar	MEXCSmeSar		Continental, EuContinental, weak	MEDITE	Stp	MEXC	Mme	Sar	MEXCMmeSar
1276	49.553474	53.796173	65.7		Continental, EuContinental, weak	MEDITE	Stp	MEXC	Sme	Sar	MEXCSmeSar		Continental, EuContinental, weak	MEDITE	Stp	MEXC	Sme	Sar	MEXCSmeSar		Continental, EuContinental, weak	MEDITE	Stp	MEXC	Mme	Sar	MEXCMmeSar
1277	49.591209	54.128906	113.4		Continental, EuContinental, weak	MEDITE	Stp	MEXC	Sme	Sar	MEXCSmeSar		Continental, EuContinental, weak	MEDITE	Stp	MEXC	Sme	Sar	MEXCSmeSar		Continental, EuContinental, weak	MEDITE	Stp	MEXC	Sme	Sar	MEXCSmeSar
1278	49.628067	54.462158	148.8		Continental, EuContinental, weak	MEDITE	Stp	MEXC	Sme	Sar	MEXCSmeSar		Continental, EuContinental, weak	MEDITE	Stp	MEXC	Sme	Sar	MEXCSmeSar		Continental, EuContinental, weak	MEDITE	Stp	MEXC	Sme	Sar	MEXCSmeSar
1279	49.66404	54.795807	148.2		Continental, EuContinental, weak	MEDITE	Stp	MEXC	Sme	Sar	MEXCSmeSar		Continental, EuContinental, weak	MEDITE	Stp	MEXC	Sme	Sar	MEXCSmeSar		Continental, EuContinental, weak	MEDITE	Stp	MEXC	Sme	Sar	MEXCSmeSar
1280	49.699135	55.129974	177.9		Continental, EuContinental, weak	MEDITE	Stp	MEXC	Sme	Sar	MEXCSmeSar		Continental, EuContinental, weak	MEDITE	Stp	MEXC	Sme	Sar	MEXCSmeSar		Continental, EuContinental, weak	MEDITE	Stp	MEXC	Sme	Sar	MEXCSmeSar
1281	49.733334	55.464539	207.1		Continental, EuContinental, weak	MEDITE	Stp	MEXC	Sme	Sar	MEXCSmeSar		Continental, EuContinental, weak	MEDITE	Stp	MEXC	Sme	Sar	MEXCSmeSar		Continental, EuContinental, weak	MEDITE	Stp	MEXC	Sme	Sar	MEXCSmeSar
1282	49.766655	55.799591	236.768311		Continental, EuContinental, weak	MEDITE	Stp	MEXC	Sme	Sar	MEXCSmeSar		Continental, EuContinental, weak	MEDITE	Stp	MEXC	Sme	Sar	MEXCSmeSar		Continental, EuContinental, weak	MEDITE	Stp	MEXC	Sme	Sar	MEXCSmeSar
1283	49.799088	56.135071	221.8		Continental, EuContinental, weak	MEDITE	Stp	MEXC	Sme	Sar	MEXCSmeSar		Continental, EuContinental, weak	MEDITE	Stp	MEXC	Sme	Sar	MEXCSmeSar		Continental, EuContinental, weak	MEDITE	Stp	MEXC	Sme	Sar	MEXCSmeSar
1284	49.830627	56.471039	252.762344		Continental, EuContinental, weak	MEDITE	Stp	MEXC	Sme	Sar	MEXCSmeSar		Continental, EuContinental, weak	MEDITE	Stp	MEXC	Sme	Sar	MEXCSmeSar		Continental, EuContinental, weak	MEDITE	Stp	MEXC	Sme	Sar	MEXCSmeSar
1285	49.861271	56.807373	303.578583		Continental, EuContinental, weak	MEDITE	Stp	MEXC	Sme	Sar	MEXCSmeSar		Continental, EuContinental, weak	MEDITE	Stp	MEXC	Sme	Sar	MEXCSmeSar		Continental, EuContinental, weak	MEDITE	Stp	MEXC	Sme	Sar	MEXCSmeSar
1286	49.891018	57.144104	296.689117		Continental, EuContinental, weak	MEDITE	Stp	MEXC	Sme	Sar	MEXCSmeSar		Continental, EuContinental, weak	MEDITE	Stp	MEXC	Sme	Sar	MEXCSmeSar		Continental, EuContinental, weak	MEDITE	Stp	MEXC	Sme	Sar	MEXCSmeSar
1287	49.919865	57.481232	294.599976		Continental, EuContinental, weak	MEDITE	Stp	MEXC	Sme	Sar	MEXCSmeSar		Continental, EuContinental, weak	MEDITE	Stp	MEXC	Sme	Sar	MEXCSmeSar		Continental, EuContinental, weak	MEDITE	Stp	MEXC	Sme	Sar	MEXCSmeSar
1288	49.947807	57.818695	363.164856		Continental, EuContinental, weak	MEDITE	Stp	MEXC	Sme	Sar	MEXCSmeSar		Continental, EuContinental, weak	MEDITE	Stp	MEPC	Sme	Sec	MEPCSmeSec		Continental, EuContinental, weak	MEDITE	Stp	MEXC	Sme	Sar	MEXCSmeSar
1289	49.974857	58.156586	370.013916		Continental, EuContinental, weak	MEDITE	Stp	MEXC	Sme	Sar	MEXCSmeSar		Continental, EuContinental, weak	MEDITE	Stp	MEXC	Sme	Sar	MEXCSmeSar		Continental, EuContinental, weak	MEDITE	Stp	MEXC	Sme	Sar	MEXCSmeSar
1290	50.001003	58.494873	312.812225		Continental, EuContinental, weak	MEDITE	Stp	MEXC	Sme	Sar	MEXCSmeSar		Continental, EuContinental, weak	MEDITE	Stp	MEXC	Sme	Sar	MEXCSmeSar		Continental, EuContinental, weak	MEDITE	Stp	MEXC	Sme	Sar	MEXCSmeSar
1291	50.026237	58.833496	294.917084		Continental, EuContinental, weak	MEDITE	Stp	MEXC	Sme	Sar	MEXCSmeSar		Continental, EuContinental, weak	MEDITE	Stp	MEXC	Sme	Sar	MEXCSmeSar		Continental, EuContinental, weak	MEDITE	Stp	MEXC	Sme	Sar	MEXCSmeSar
1292	50.050571	59.172424	304.358032		Continental, EuContinental, weak	MEDITE	Stp	MEXC	Sme	Sar	MEXCSmeSar		Continental, EuContinental, weak	MEDITE	Stp	MEXC	Sme	Sar	MEXCSmeSar		Continental, EuContinental, weak	MEDITE	Stp	MEXC	Sme	Sar	MEXCSmeSar
1293	50.073982	59.511597	304.896149		Continental, EuContinental, weak	MEDITE	Stp	MEXC	Sme	Sar	MEXCSmeSar		Continental, EuContinental, weak	MEDITE	Stp	MEXC	Sme	Sar	MEXCSmeSar		Continental, EuContinental, weak	MEDITE	Stp	MEXC	Sme	Sar	MEXCSmeSar
1294	50.096493	59.851196	287.469391		Continental, EuContinental, weak	MEDITE	Stp	MEXC	Sme	Sar	MEXCSmeSar		Continental, EuContinental, weak	MEDITE	Stp	MEXC	Sme	Sar	MEXCSmeSar		Continental, EuContinental, weak	MEDITE	Stp	MEXC	Sme	Sar	MEXCSmeSar
1295	50.118084	60.191071	247.312546		Continental, EuContinental, weak	MEDITE	Stp	MEXC	Sme	Sar	MEXCSmeSar		Continental, EuContinental, weak	MEDITE	Stp	MEXC	Sme	Sar	MEXCSmeSar		Continental, EuContinental, weak	MEDITE	Stp	MEXC	Sme	Sar	MEXCSmeSar
1296	50.138763	60.53125	243.839996		Continental, EuContinental, weak	MEDITE	Stp	MEXC	Sme	Sar	MEXCSmeSar		Continental, EuContinental, weak	MEDITE	Stp	MEXC	Sme	Sar	MEXCSmeSar		Continental, EuContinental, weak	MEDITE	Stp	MEXC	Sme	Sar	MEXCSmeSar
1297	50.158531	60.871674	243.839996		Continental, EuContinental, weak	MEDITE	Stp	MEXC	Sme	Sar	MEXCSmeSar		Continental, EuContinental, weak	MEDITE	Stp	MEXC	Sme	Sar	MEXCSmeSar		Continental, EuContinental, weak	MEDITE	Stp	MEXC	Sme	Sar	MEXCSmeSar
1298	50.177376	61.212372	243.7314		Continental, EuContinental, weak	MEDITE	Stp	MEXC	Sme	Sar	MEXCSmeSar		Continental, EuContinental, weak	MEDITE	Stp	MEXC	Sme	Sar	MEXCSmeSar		Continental, EuContinental, weak	MEDITE	Stp	MEXC	Sme	Sar	MEXCSmeSar
1299	50.195293	61.553192	233.104645		Continental, EuContinental, weak	MEDITE	Stp	MEXC	Sme	Sar	MEXCSmeSar		Continental, EuContinental, weak	MEDITE	Stp	MEXC	Sme	Sar	MEXCSmeSar		Continental, EuContinental, weak	MEDITE	Stp	MEXC	Sme	Sar	MEXCSmeSar
1300	50.212303	61.89447	211.0		Continental, EuContinental, weak	MEDITE	Stp	MEXC	Sme	Sar	MEXCSmeSar		Continental, EuContinental, weak	MEDITE	Stp	MEXC	Sme	Sar	MEXCSmeSar		Continental, EuContinental, weak	MEDITE	Stp	MEXC	Sme	Sar	MEXCSmeSar
1301	50.228394	62.235901	209.8		Continental, EuContinental, weak	MEDITE	Stp	MEXC	Sme	Sar	MEXCSmeSar		Continental, EuContinental, weak	MEDITE	Stp	MEXC	Sme	Sar	MEXCSmeSar		Continental, EuContinental, weak	MEDITE	Stp	MEXC	Sme	Sar	MEXCSmeSar
1302	50.243557	62.577545	187.0		Continental, EuContinental, weak	MEDITE	Stp	MEXC	Sme	Sar	MEXCSmeSar		Continental, EuContinental, weak	MEDITE	Stp	MEXC	Sme	Sar	MEXCSmeSar		Continental, EuContinental, weak	MEDITE	Stp	MEXC	Sme	Sar	MEXCSmeSar
1303	50.257793	62.919373	185.1		Continental, EuContinental, weak	MEDITE	Stp	MEXC	Sme	Sar	MEXCSmeSar		Continental, EuContinental, weak	MEDITE	Stp	MEXC	Sme	Sar	MEXCSmeSar		Continental, EuContinental, weak	MEDITE	Stp	MEXC	Sme	Sar	MEXCSmeSar
1304	50.271103	63.261292	202.4		Continental, EuContinental, weak	MEDITE	Stp	MEXC	Sme	Sar	MEXCSmeSar		Continental, EuContinental, weak	MEDITE	Stp	MEXC	Sme	Sar	MEXCSmeSar		Continental, EuContinental, weak	MEDITE	Stp	MEXC	Sme	Sar	MEXCSmeSar
1305	50.283493	63.603546	159.3		Continental, EuContinental, weak	MEDITE	Stp	MEXC	Sme	Sar	MEXCSmeSar		Continental, EuContinental, weak	MEDITE	Stp	MEXC	Sme	Sar	MEXCSmeSar		Continental, EuContinental, strong	MEDITE	Stp	MEXC	Sme	Sar	MEXCSmeSar
1306	50.294952	63.945892	153.1		Continental, EuContinental, weak	MEDITE	Stp	MEXC	Sme	Sar	MEXCSmeSar		Continental, EuContinental, weak	MEDITE	Stp	MEXC	Sme	Sar	MEXCSmeSar		Continental, EuContinental, strong	MEDITE	Stp	MEXC	Sme	Sar	MEXCSmeSar
1307	50.305492	64.288422	152.4		Continental, EuContinental, weak	MEDITE	Stp	MEXC	Sme	Sar	MEXCSmeSar		Continental, EuContinental, weak	MEDITE	Stp	MEXC	Sme	Sar	MEXCSmeSar		Continental, EuContinental, weak	MEDITE	Stp	MEXC	Sme	Sar	MEXCSmeSar
1308	50.315094	64.630981	153.5		Continental, EuContinental, weak	MEDITE	Stp	MEXC	Sme	Sar	MEXCSmeSar		Continental, EuContinental, weak	MEDITE	Stp	MEXC	Sme	Sar	MEXCSmeSar		Continental, EuContinental, weak	MEDITE	Stp	MEXC	Sme	Sar	MEXCSmeSar
1309	50.323769	64.973785	167.7		Continental, EuContinental, weak	MEDITE	Stp	MEXC	Sme	Sar	MEXCSmeSar		Continental, EuContinental, weak	MEDITE	Stp	MEXC	Sme	Sar	MEXCSmeSar		Continental, EuContinental, weak	MEDITE	Stp	MEXC	Sme	Sar	MEXCSmeSar
1310	50.331516	65.31665	182.4		Continental, EuContinental, weak	MEDITE	Stp	MEXC	Sme	Sar	MEXCSmeSar		Continental, EuContinental, weak	MEDITE	Stp	MEXC	Sme	Sar	MEXCSmeSar		Continental, EuContinental, weak	MEDITE	Stp	MEXC	Sme	Sar	MEXCSmeSar
1311	50.338337	65.65976	196.4		Continental, EuContinental, weak	MEDITE	Stp	MEXC	Sme	Sar	MEXCSmeSar		Continental, EuContinental, weak	MEDITE	Stp	MEXC	Sme	Sar	MEXCSmeSar		Continental, EuContinental, weak	MEDITE	Stp	MEXC	Sme	Sar	MEXCSmeSar
1312	50.344227	66.002777	208.4		Continental, EuContinental, weak	MEDITE	Stp	MEXC	Sme	Sar	MEXCSmeSar		Continental, EuContinental, weak	MEDITE	Stp	MEXC	Sme	Sar	MEXCSmeSar		Continental, EuContinental, weak	MEDITE	Stp	MEXC	Sme	Sar	MEXCSmeSar
1313	50.349182	66.345886	245.923798		Continental, EuContinental, weak	MEDITE	Stp	MEXC	Sme	Sar	MEXCSmeSar		Continental, EuContinental, weak	MEDITE	Stp	MEXC	Sme	Sar	MEXCSmeSar		Continental, EuContinental, weak	MEDITE	Stp	MEXC	Sme	Sar	MEXCSmeSar
1314	50.353199	66.688812	283.959778		Continental, EuContinental, weak	MEDITE	Stp	MEXC	Sme	Sar	MEXCSmeSar		Continental, EuContinental, weak	MEDITE	Stp	MEXC	Sme	Sar	MEXCSmeSar		Continental, EuContinental, weak	MEDITE	Stp	MEXC	Sme	Sar	MEXCSmeSar
1315	50.356293	67.032257	315.870483		Continental, EuContinental, weak	MEDITE	Stp	MEXC	Sme	Sar	MEXCSmeSar		Continental, EuContinental, weak	MEDITE	Stp	MEPC	Sme	Sec	MEPCSmeSec		Continental, EuContinental, weak	MEDITE	Stp	MEXC	Sme	Sar	MEXCSmeSar
1316	50.358456	67.375366	306.251221		Continental, EuContinental, weak	MEDITE	Stp	MEXC	Sme	Sar	MEXCSmeSar		Continental, EuContinental, weak	MEDITE	Stp	MEXC	Sme	Sar	MEXCSmeSar		Continental, EuContinental, weak	MEDITE	Stp	MEXC	Sme	Sar	MEXCSmeSar
1317	50.35968	67.717438	252.385803		Continental, EuContinental, weak	MEDITE	Stp	MEXC	Sme	Sar	MEXCSmeSar		Continental, EuContinental, weak	MEDITE	Stp	MEXC	Sme	Sar	MEXCSmeSar		Continental, EuContinental, weak	MEDITE	Stp	MEXC	Sme	Sar	MEXCSmeSar
1318	50.359982	68.059357	249.226364		Continental, EuContinental, weak	MEDITE	Stp	MEXC	Sme	Sar	MEXCSmeSar		Continental, EuContinental, weak	MEDITE	Stp	MEXC	Sme	Sar	MEXCSmeSar		Continental, EuContinental, weak	MEDITE	Stp	MEXC	Sme	Sar	MEXCSmeSar
1319	50.359344	68.406372	277.062073		Continental, EuContinental, weak	MEDITE	Stp	MEXC	Sme	Sar	MEXCSmeSar		Continental, EuContinental, weak	MEDITE	Stp	MEXC	Sme	Sar	MEXCSmeSar		Continental, EuContinental, weak	MEDITE	Stp	MEXC	Sme	Sar	MEXCSmeSar
1320	50.35778	68.749115	303.428009		Continental, EuContinental, weak	MEDITE	Stp	MEXC	Sme	Sar	MEXCSmeSar		Continental, EuContinental, strong	MEDITE	Stp	MEXC	Sme	Sar	MEXCSmeSar		Continental, EuContinental, strong	MEDITE	Stp	MEXC	Sme	Sar	MEXCSmeSar
1321	50.355282	69.092529	304.799988		Continental, EuContinental, weak	MEDITE	Stp	MEXC	Sme	Sar	MEXCSmeSar		Continental, EuContinental, weak	MEDITE	Stp	MEXC	Sme	Sar	MEXCSmeSar		Continental, EuContinental, weak	MEDITE	Stp	MEXC	Sme	Sar	MEXCSmeSar
1322	50.351852	69.435577	304.799988		Continental, EuContinental, weak	MEDITE	Stp	MEXC	Sme	Sar	MEXCSmeSar		Continental, EuContinental, weak	MEDITE	Stp	MEXC	Sme	Sar	MEXCSmeSar		Continental, EuContinental, weak	MEDITE	Stp	MEXC	Sme	Sar	MEXCSmeSar
1323	50.347485	69.778931	305.572906		Continental, EuContinental, weak	MEDITE	Stp	MEXC	Sme	Sar	MEXCSmeSar		Continental, EuContinental, weak	MEDITE	Stp	MEXC	Sme	Sar	MEXCSmeSar		Continental, EuContinental, weak	MEDITE	Stp	MEXC	Sme	Sar	MEXCSmeSar
1324	50.342186	70.122192	302.184082		Continental, EuContinental, weak	MEDITE	Stp	MEXC	Sme	Sar	MEXCSmeSar		Continental, EuContinental, weak	MEDITE	Stp	MEXC	Sme	Sar	MEXCSmeSar		Continental, EuContinental, weak	MEDITE	Stp	MEXC	Sme	Sar	MEXCSmeSar
1325	50.33596	70.465149	321.844482		Continental, EuContinental, weak	MEDITE	Stp	MEXC	Sme	Sar	MEXCSmeSar		Continental, EuContinental, weak	MEDITE	Stp	MEXC	Sme	Sar	MEXCSmeSar		Continental, EuContinental, weak	MEDITE	Stp	MEXC	Sme	Sar	MEXCSmeSar
1326	50.328804	70.808258	364.433167		Continental, EuContinental, weak	MEDITE	Stp	MEPC	Sme	Sec	MEPCSmeSec		Continental, EuContinental, weak	MEDITE	Stp	MEXC	Sme	Sar	MEXCSmeSar		Continental, EuContinental, weak	MEDITE	Stp	MEXC	Sme	Sar	MEXCSmeSar
1327	50.320724	71.150879	367.745117		Continental, EuContinental, weak	MEDITE	Stp	MEXC	Sme	Sar	MEXCSmeSar		Continental, EuContinental, weak	MEDITE	Stp	MEXC	Sme	Sar	MEXCSmeSar		Continental, EuContinental, weak	MEDITE	Stp	MEXC	Sme	Sar	MEXCSmeSar
1328	50.31171	71.493622	369.711029		Continental, EuContinental, weak	MEDITE	Stp	MEXC	Sme	Sar	MEXCSmeSar		Continental, EuContinental, weak	MEDITE	Stp	MEXC	Sme	Sar	MEXCSmeSar		Continental, EuContinental, weak	MEDITE	Stp	MEXC	Sme	Sar	MEXCSmeSar
1329	50.301765	71.836182	415.18866		Continental, EuContinental, weak	MEDITE	Stp	MEXC	Sme	Sar	MEXCSmeSar		Continental, EuContinental, weak	MEDITE	Stp	MEXC	Sme	Sar	MEXCSmeSar		Continental, EuContinental, weak	MEDITE	Stp	MEXC	Sme	Sar	MEXCSmeSar
1330	50.290894	72.17865	452.145142		Continental, EuContinental, weak	MEDITE	Stp	MEXC	Sme	Sar	MEXCSmeSar		Continental, EuContinental, weak	MEDITE	Stp	MEXC	Sme	Sar	MEXCSmeSar		Continental, EuContinental, weak	MEDITE	Stp	MEXC	Sme	Sar	MEXCSmeSar
1331	50.279091	72.520935	513.348267		Continental, EuContinental, weak	MEDITE	Stp	MEPC	Sme	Sec	MEPCSmeSec		Continental, EuContinental, weak	MEDITE	Stp	MEPC	Sme	Sec	MEPCSmeSec		Continental, EuContinental, weak	MEDITE	Stp	MEXC	Sme	Sar	MEXCSmeSar
1332	50.266369	72.863098	535.793762		Continental, EuContinental, weak	MEDITE	Stp	MEPC	Ome	Sec	MEPCOmeSec		Continental, EuContinental, weak	MEDITE	Stp	MEPC	Sme	Sec	MEPCSmeSec		Continental, EuContinental, weak	MEDITE	Stp	MEPC	Sme	Sec	MEPCSmeSec
1333	50.252716	73.205048	499.562988		Continental, EuContinental, weak	MEDITE	Stp	MEPC	Sme	Sec	MEPCSmeSec		Continental, EuContinental, weak	MEDITE	Stp	MEXC	Sme	Sar	MEXCSmeSar		Continental, EuContinental, weak	MEDITE	Stp	MEXC	Sme	Sar	MEXCSmeSar
1334	50.238144	73.546753	499.266357		Continental, EuContinental, weak	MEDITE	Stp	MEPC	Sme	Sec	MEPCSmeSec		Continental, EuContinental, weak	MEDITE	Stp	MEXC	Sme	Sar	MEXCSmeSar		Continental, EuContinental, weak	MEDITE	Stp	MEXC	Sme	Sar	MEXCSmeSar
1335	50.222649	73.888336	516.93573		Continental, EuContinental, weak	MEDITE	Stp	MEPC	Sme	Sec	MEPCSmeSec		Continental, EuContinental, weak	MEDITE	Stp	MEXC	Sme	Sar	MEXCSmeSar		Continental, EuContinental, weak	MEDITE	Stp	MEXC	Sme	Sar	MEXCSmeSar
1336	50.206226	74.229675	566.020142		Continental, EuContinental, weak	TEMPLA	Stp	TEXE	Ste	Sec	TEXESteSec		Continental, EuContinental, weak	MEDITE	Stp	MEPC	Sme	Sec	MEPCSmeSec		Continental, EuContinental, weak	MEDITE	Stp	MEPC	Sme	Sec	MEPCSmeSec
1337	50.188885	74.57074	520.088745		Continental, EuContinental, weak	MEDITE	Stp	MEXC	Sme	Sar	MEXCSmeSar		Continental, EuContinental, weak	MEDITE	Stp	MEXC	Sme	Sar	MEXCSmeSar		Continental, EuContinental, weak	MEDITE	Stp	MEXC	Sme	Sar	MEXCSmeSar
1338	50.170628	74.911591	558.96228		Continental, EuContinental, weak	MEDITE	Stp	MEPC	Ome	Sec	MEPCOmeSec		Continental, EuContinental, weak	MEDITE	Stp	MEPC	Sme	Sec	MEPCSmeSec		Continental, EuContinental, weak	MEDITE	Stp	MEXC	Sme	Sar	MEXCSmeSar
1339	50.151443	75.252228	562.841919		Continental, EuContinental, weak	MEDITE	Stp	MEPC	Ome	Sec	MEPCOmeSec		Continental, EuContinental, weak	MEDITE	Stp	MEPC	Sme	Sec	MEPCSmeSec		Continental, EuContinental, weak	MEDITE	Stp	MEXC	Sme	Sar	MEXCSmeSar
1340	50.131348	75.592529	654.020081		Continental, EuContinental, weak	TEMPLA	Stp	TEXE	Ste	Sec	TEXESteSec		Continental, EuContinental, weak	MEDITE	Stp	MEPC	Sme	Sec	MEPCSmeSec		Continental, EuContinental, weak	MEDITE	Stp	MEPC	Sme	Sec	MEPCSmeSec
1341	50.110336	75.932556	706.534424		Continental, EuContinental, weak	TEMPLA	Stp	TEXE	Ste	Sec	TEXESteSec		Continental, EuContinental, weak	MEDITE	Stp	MEPC	Sme	Sec	MEPCSmeSec		Continental, EuContinental, weak	MEDITE	Stp	MEPC	Sme	Sec	MEPCSmeSec
1342	50.088409	76.272339	725.518005		Continental, EuContinental, weak	TEMPLA	Stp	TEXE	Ste	Sec	TEXESteSec		Continental, EuContinental, weak	MEDITE	Stp	MEPC	Sme	Sec	MEPCSmeSec		Continental, EuContinental, weak	MEDITE	Stp	MEPC	Sme	Sec	MEPCSmeSec
1343	50.065571	76.611816	664.76178		Continental, EuContinental, weak	TEMPLA	Stp	TEXE	Ste	Sec	TEXESteSec		Continental, EuContinental, weak	MEDITE	Stp	MEPC	Sme	Sec	MEPCSmeSec		Continental, EuContinental, weak	MEDITE	Stp	MEXC	Sme	Sar	MEXCSmeSar
1344	50.041821	76.950928	512.87207		Continental, EuContinental, weak	MEDITE	Stp	MEXC	Sme	Sar	MEXCSmeSar		Continental, EuContinental, weak	MEDITE	Stp	MEXC	Sme	Sar	MEXCSmeSar		Continental, EuContinental, weak	MEDITE	Stp	MEXC	Sme	Sar	MEXCSmeSar
1345	50.017166	77.289703	656.652161		Continental, EuContinental, weak	TEMPLA	Stp	TEXE	Ste	Sec	TEXESteSec		Continental, EuContinental, weak	TEMPLA	Stp	TEXE	Ste	Sec	TEXESteSec		Continental, EuContinental, weak	MEDITE	Stp	MEPC	Sme	Sec	MEPCSmeSec
1346	49.991596	77.628235	612.435913		Continental, EuContinental, weak	MEDITE	Stp	MEPC	Sme	Sec	MEPCSmeSec		Continental, EuContinental, weak	MEDITE	Stp	MEPC	Sme	Sec	MEPCSmeSec		Continental, EuContinental, weak	MEDITE	Stp	MEXC	Sme	Sar	MEXCSmeSar
1347	49.965126	77.966339	550.713318		Continental, EuContinental, weak	MEDITE	Stp	MEPC	Sme	Sec	MEPCSmeSec		Continental, EuContinental, weak	MEDITE	Stp	MEXC	Sme	Sar	MEXCSmeSar		Continental, EuContinental, weak	MEDITE	Stp	MEXC	Sme	Sar	MEXCSmeSar
1348	49.937756	78.304047	488.685211		Continental, EuContinental, weak	MEDITE	Stp	MEPC	Sme	Sec	MEPCSmeSec		Continental, EuContinental, weak	MEDITE	Stp	MEXC	Sme	Sar	MEXCSmeSar		Continental, EuContinental, weak	MEDITE	Stp	MEXC	Sme	Sar	MEXCSmeSar
1349	49.909473	78.641449	418.906952		Continental, EuContinental, weak	MEDITE	Stp	MEXC	Sme	Sar	MEXCSmeSar		Continental, EuContinental, weak	MEDITE	Stp	MEXC	Sme	Sar	MEXCSmeSar		Continental, EuContinental, weak	MEDITE	Stp	MEXC	Sme	Sar	MEXCSmeSar
1350	49.880295	78.978485	385.744263		Continental, EuContinental, weak	MEDITE	Stp	MEXC	Sme	Sar	MEXCSmeSar		Continental, EuContinental, strong	MEDITE	Stp	MEXC	Sme	Sar	MEXCSmeSar		Continental, EuContinental, strong	MEDITE	Stp	MEXC	Sme	Sar	MEXCSmeSar
1351	49.850224	79.315033	339.611298		Continental, EuContinental, weak	MEDITE	Stp	MEXC	Sme	Sar	MEXCSmeSar		Continental, EuContinental, strong	MEDITE	Stp	MEXC	Sme	Sar	MEXCSmeSar		Continental, EuContinental, strong	MEDITE	Stp	MEDC	Sme	Ari	MEDCSmeAri
1352	49.819252	79.651245	390.627441		Continental, EuContinental, weak	MEDITE	Stp	MEXC	Sme	Sar	MEXCSmeSar		Continental, EuContinental, strong	MEDITE	Stp	MEXC	Sme	Sar	MEXCSmeSar		Continental, EuContinental, strong	MEDITE	Stp	MEXC	Sme	Sar	MEXCSmeSar
1353	49.787392	79.987	424.990784		Continental, EuContinental, weak	MEDITE	Stp	MEXC	Sme	Sar	MEXCSmeSar		Continental, EuContinental, strong	MEDITE	Stp	MEXC	Sme	Sar	MEXCSmeSar		Continental, EuContinental, strong	MEDITE	Stp	MEXC	Sme	Sar	MEXCSmeSar
1354	49.754642	80.322296	456.908875		Continental, EuContinental, weak	MEDITE	Stp	MEXC	Sme	Sar	MEXCSmeSar		Continental, EuContinental, strong	MEDITE	Stp	MEXC	Sme	Sar	MEXCSmeSar		Continental, EuContinental, strong	MEDITE	Stp	MEXC	Sme	Sar	MEXCSmeSar
1355	49.720997	80.657196	454.166565		Continental, EuContinental, weak	MEDITE	Stp	MEXC	Sme	Sar	MEXCSmeSar		Continental, EuContinental, strong	MEDITE	Stp	MEXC	Sme	Sar	MEXCSmeSar		Continental, EuContinental, strong	MEDITE	Stp	MEXC	Sme	Sar	MEXCSmeSar
1356	49.68647	80.991608	454.965607		Continental, EuContinental, weak	MEDITE	Stp	MEXC	Sme	Sar	MEXCSmeSar		Continental, EuContinental, strong	MEDITE	Stp	MEXC	Sme	Sar	MEXCSmeSar		Continental, EuContinental, strong	MEDITE	Stp	MEXC	Sme	Sar	MEXCSmeSar
1357	49.651058	81.325592	459.91452		Continental, EuContinental, weak	MEDITE	Stp	MEXC	Sme	Sar	MEXCSmeSar		Continental, EuContinental, strong	MEDITE	Stp	MEXC	Sme	Sar	MEXCSmeSar		Continental, EuContinental, strong	MEDITE	Stp	MEXC	Sme	Sar	MEXCSmeSar
1358	49.614761	81.659119	501.79306		Continental, EuContinental, weak	MEDITE	Stp	MEXC	Sme	Sar	MEXCSmeSar		Continental, EuContinental, strong	MEDITE	Stp	MEXC	Sme	Sar	MEXCSmeSar		Continental, EuContinental, strong	MEDITE	Stp	MEXC	Sme	Sar	MEXCSmeSar
1359	49.577587	81.992157	541.442749		Continental, EuContinental, weak	MEDITE	Stp	MEXC	Sme	Sar	MEXCSmeSar		Continental, EuContinental, weak	MEDITE	Stp	MEXC	Sme	Sar	MEXCSmeSar		Continental, EuContinental, weak	MEDITE	Stp	MEXC	Sme	Sar	MEXCSmeSar
1360	49.539532	82.324677	708.369019		Continental, EuContinental, weak	MEDITE	Stp	MEXC	Sme	Sar	MEXCSmeSar		Continental, EuContinental, weak	MEDITE	Stp	MEXC	Sme	Sar	MEXCSmeSar		Continental, EuContinental, weak	MEDITE	Stp	MEXC	Sme	Sar	MEXCSmeSar
1361	49.500607	82.656738	792.56427		Continental, EuContinental, weak	MEDITE	Stp	MEXC	Ome	Sar	MEXCOmeSar		Continental, EuContinental, weak	MEDITE	Stp	MEXC	Sme	Sar	MEXCSmeSar		Continental, EuContinental, weak	MEDITE	Stp	MEXC	Sme	Sar	MEXCSmeSar
1362	49.460815	82.988251	878.026001		Continental, EuContinental, weak	MEDITE	Stp	MEPC	Ome	Sec	MEPCOmeSec		Continental, EuContinental, weak	MEDITE	Stp	MEXC	Sme	Sar	MEXCSmeSar		Continental, EuContinental, weak	MEDITE	Stp	MEXC	Sme	Sar	MEXCSmeSar
1363	49.420147	83.319244	815.364441		Continental, EuContinental, weak	MEDITE	Stp	MEXC	Sme	Sar	MEXCSmeSar		Continental, EuContinental, strong	MEDITE	Stp	MEXC	Sme	Sar	MEXCSmeSar		Continental, EuContinental, strong	MEDITE	Stp	MEXC	Sme	Sar	MEXCSmeSar
1364	49.378613	83.649719	678.738892		Continental, EuContinental, strong	MEDITE	Stp	MEXC	Sme	Sar	MEXCSmeSar		Continental, EuContinental, strong	MEDITE	Stp	MEXC	Sme	Sar	MEXCSmeSar		Continental, EuContinental, strong	MEDITE	Stp	MEXC	Sme	Sar	MEXCSmeSar
1365	49.336216	83.979675	563.292053		Continental, EuContinental, strong	MEDITE	Stp	MEXC	Sme	Sar	MEXCSmeSar		Continental, EuContinental, strong	MEDITE	Stp	MEXC	Sme	Sar	MEXCSmeSar		Continental, EuContinental, strong	MEDITE	Stp	MEDC	Sme	Ari	MEDCSmeAri
1366	49.292961	84.309052	418.375397		Continental, EuContinental, strong	MEDITE	Stp	MEDC	Sme	Ari	MEDCSmeAri		Continental, EuContinental, strong	MEDITE	Stp	MEDC	Sme	Ari	MEDCSmeAri		Continental, EuContinental, strong	MEDITE	Stp	MEDC	Sme	Ari	MEDCSmeAri
1367	49.248852	84.637848	594.244446		Continental, EuContinental, weak	MEDITE	Stp	MEDC	Sme	Ari	MEDCSmeAri		Continental, EuContinental, weak	MEDITE	Stp	MEXC	Sme	Sar	MEXCSmeSar		Continental, EuContinental, strong	MEDITE	Stp	MEXC	Sme	Sar	MEXCSmeSar
1368	49.203884	84.966095	1237.71167		Continental, EuContinental, weak	MEDITE	Stp	MEPC	Ome	Sec	MEPCOmeSec		Continental, EuContinental, weak	MEDITE	Stp	MEPC	Ome	Sec	MEPCOmeSec		Continental, EuContinental, weak	MEDITE	Stp	MEPC	Sme	Sec	MEPCSmeSec
1369	49.158062	85.293793	1619.038086		Continental, EuContinental, weak	TEMPLA	Stp	TEXE	Ote	Sec	TEXEOteSec		Continental, EuContinental, weak	MEDITE	Stp	MEPC	Ome	Shu	MEPCOmeShu		Continental, EuContinental, weak	MEDITE	Stp	MEPC	Ome	Sec	MEPCOmeSec
1370	49.111397	85.62088	2096.838135		Continental, EuContinental, weak	TEMPLA	Nor	TECO	Ote	Shu	TECOOteShu		Continental, EuContinental, weak	TEMPLA	Stp	TECO	Ote	Shu	TECOOteShu		Continental, EuContinental, weak	TEMPLA	Stp	TECO	Ote	Shu	TECOOteShu
1371	49.063881	85.947388	2130.866455		Continental, EuContinental, weak	TEMPLA	Nor	TECO	Ote	Shu	TECOOteShu		Continental, EuContinental, weak	TEMPLA	Stp	TEXE	Ote	Sec	TEXEOteSec		Continental, EuContinental, weak	MEDITE	Stp	MEPC	Ome	Sec	MEPCOmeSec
1372	49.015518	86.273285	2033.955444		Continental, EuContinental, weak	BOREAL	Stp	BOXE	Obo	Sec	BOXEOboSec		Continental, EuContinental, weak	MEDITE	Stp	MEPC	Ome	Sec	MEPCOmeSec		Continental, EuContinental, weak	MEDITE	Stp	MEPC	Ome	Sec	MEPCOmeSec
1373	48.966328	86.598572	2115.5271		Continental, EuContinental, weak	BOREAL	Nor	BOXE	Obo	Shu	BOXEOboShu		Continental, EuContinental, weak	BOREAL	Stp	BOXE	Obo	Sec	BOXEOboSec		Continental, EuContinental, strong	MEDITE	Stp	MEPC	Ome	Sec	MEPCOmeSec
1374	48.350567	47.023041	28.5		Continental, EuContinental, weak	MEDITE	Stp	MEXC	Sme	Sar	MEXCSmeSar		Continental, EuContinental, weak	MEDITE	Stp	MEXC	Sme	Sar	MEXCSmeSar		Continental, EuContinental, weak	MEDITE	Stp	MEDC	Mme	Ari	MEDCMmeAri
1375	48.405853	47.342224	11.3		Continental, EuContinental, weak	MEDITE	Stp	MEXC	Sme	Sar	MEXCSmeSar		Continental, EuContinental, weak	MEDITE	Stp	MEXC	Sme	Sar	MEXCSmeSar		Continental, EuContinental, weak	MEDITE	Stp	MEDC	Mme	Ari	MEDCMmeAri
1376	48.460323	47.662079	11.0		Continental, EuContinental, weak	MEDITE	Stp	MEXC	Sme	Sar	MEXCSmeSar		Continental, EuContinental, weak	MEDITE	Stp	MEXC	Sme	Sar	MEXCSmeSar		Continental, EuContinental, weak	MEDITE	Stp	MEDC	Mme	Ari	MEDCMmeAri
1377	48.513985	47.982605	16.8		Continental, EuContinental, weak	MEDITE	Stp	MEXC	Sme	Sar	MEXCSmeSar		Continental, EuContinental, weak	MEDITE	Stp	MEXC	Sme	Sar	MEXCSmeSar		Continental, EuContinental, weak	MEDITE	Stp	MEDC	Mme	Ari	MEDCMmeAri
1378	48.566822	48.303772	5.0		Continental, EuContinental, weak	MEDITE	Stp	MEXC	Sme	Sar	MEXCSmeSar		Continental, EuContinental, weak	MEDITE	Stp	MEXC	Sme	Sar	MEXCSmeSar		Continental, EuContinental, weak	MEDITE	Stp	MEDC	Mme	Ari	MEDCMmeAri
1379	48.618839	48.62561	0.4		Continental, EuContinental, weak	MEDITE	Stp	MEXC	Sme	Sar	MEXCSmeSar		Continental, EuContinental, weak	MEDITE	Stp	MEXC	Sme	Sar	MEXCSmeSar		Continental, EuContinental, weak	MEDITE	Stp	MEDC	Mme	Ari	MEDCMmeAri
1380	48.670036	48.948059	15.4		Continental, EuContinental, weak	MEDITE	Stp	MEXC	Sme	Sar	MEXCSmeSar		Continental, EuContinental, weak	MEDITE	Stp	MEXC	Sme	Sar	MEXCSmeSar		Continental, EuContinental, weak	MEDITE	Stp	MEDC	Mme	Ari	MEDCMmeAri
1381	48.720398	49.271118	23.2		Continental, EuContinental, weak	MEDITE	Stp	MEXC	Sme	Sar	MEXCSmeSar		Continental, EuContinental, weak	MEDITE	Stp	MEXC	Sme	Sar	MEXCSmeSar		Continental, EuContinental, weak	MEDITE	Stp	MEDC	Mme	Ari	MEDCMmeAri
1382	48.769939	49.594849	8.1		Continental, EuContinental, weak	MEDITE	Stp	MEXC	Sme	Sar	MEXCSmeSar		Continental, EuContinental, weak	MEDITE	Stp	MEXC	Sme	Sar	MEXCSmeSar		Continental, EuContinental, weak	MEDITE	Stp	MEDC	Mme	Ari	MEDCMmeAri
1383	48.818638	49.919128	12.4		Continental, EuContinental, weak	MEDITE	Stp	MEXC	Sme	Sar	MEXCSmeSar		Continental, EuContinental, weak	MEDITE	Stp	MEXC	Sme	Sar	MEXCSmeSar		Continental, EuContinental, weak	MEDITE	Stp	MEDC	Mme	Ari	MEDCMmeAri
1384	48.866497	50.244019	27.9		Continental, EuContinental, weak	MEDITE	Stp	MEXC	Sme	Sar	MEXCSmeSar		Continental, EuContinental, weak	MEDITE	Stp	MEXC	Sme	Sar	MEXCSmeSar		Continental, EuContinental, weak	MEDITE	Stp	MEXC	Mme	Sar	MEXCMmeSar
1385	48.913521	50.569519	22.8		Continental, EuContinental, weak	MEDITE	Stp	MEXC	Sme	Sar	MEXCSmeSar		Continental, EuContinental, weak	MEDITE	Stp	MEXC	Sme	Sar	MEXCSmeSar		Continental, EuContinental, weak	MEDITE	Stp	MEDC	Mme	Ari	MEDCMmeAri
1386	48.959694	50.895599	17.0		Continental, EuContinental, weak	MEDITE	Stp	MEDC	Sme	Ari	MEDCSmeAri		Continental, EuContinental, weak	MEDITE	Stp	MEXC	Sme	Sar	MEXCSmeSar		Continental, EuContinental, weak	MEDITE	Stp	MEDC	Mme	Ari	MEDCMmeAri
1387	49.005024	51.222229	12.0		Continental, EuContinental, weak	MEDITE	Stp	MEDC	Sme	Ari	MEDCSmeAri		Continental, EuContinental, weak	MEDITE	Stp	MEXC	Sme	Sar	MEXCSmeSar		Continental, EuContinental, weak	MEDITE	Stp	MEDC	Mme	Ari	MEDCMmeAri
1388	49.049507	51.5495	8.5		Continental, EuContinental, weak	MEDITE	Stp	MEDC	Sme	Ari	MEDCSmeAri		Continental, EuContinental, weak	MEDITE	Stp	MEXC	Sme	Sar	MEXCSmeSar		Continental, EuContinental, weak	MEDITE	Stp	MEDC	Mme	Ari	MEDCMmeAri
1389	49.093128	51.877228	3.7		Continental, EuContinental, weak	MEDITE	Stp	MEDC	Sme	Ari	MEDCSmeAri		Continental, EuContinental, weak	MEDITE	Stp	MEXC	Sme	Sar	MEXCSmeSar		Continental, EuContinental, weak	MEDITE	Stp	MEDC	Mme	Ari	MEDCMmeAri
1390	49.135899	52.205536	0		Continental, EuContinental, weak	MEDITE	Stp	MEDC	Sme	Ari	MEDCSmeAri		Continental, EuContinental, weak	MEDITE	Stp	MEXC	Sme	Sar	MEXCSmeSar		Continental, EuContinental, weak	MEDITE	Stp	MEDC	Mme	Ari	MEDCMmeAri
1391	49.177814	52.534393	0		Continental, EuContinental, weak	MEDITE	Stp	MEDC	Sme	Ari	MEDCSmeAri		Continental, EuContinental, weak	MEDITE	Stp	MEXC	Sme	Sar	MEXCSmeSar		Continental, EuContinental, weak	MEDITE	Stp	MEDC	Mme	Ari	MEDCMmeAri
1392	49.218868	52.8638	7.0		Continental, EuContinental, weak	MEDITE	Stp	MEDC	Sme	Ari	MEDCSmeAri		Continental, EuContinental, weak	MEDITE	Stp	MEXC	Sme	Sar	MEXCSmeSar		Continental, EuContinental, weak	MEDITE	Stp	MEDC	Mme	Ari	MEDCMmeAri
1393	49.25906	53.193726	46.3		Continental, EuContinental, weak	MEDITE	Stp	MEXC	Sme	Sar	MEXCSmeSar		Continental, EuContinental, weak	MEDITE	Stp	MEXC	Sme	Sar	MEXCSmeSar		Continental, EuContinental, weak	MEDITE	Stp	MEXC	Mme	Sar	MEXCMmeSar
1394	49.29837	53.524109	45.7		Continental, EuContinental, weak	MEDITE	Stp	MEXC	Sme	Sar	MEXCSmeSar		Continental, EuContinental, weak	MEDITE	Stp	MEXC	Sme	Sar	MEXCSmeSar		Continental, EuContinental, weak	MEDITE	Stp	MEXC	Mme	Sar	MEXCMmeSar
1395	49.336823	53.855042	56.1		Continental, EuContinental, weak	MEDITE	Stp	MEXC	Sme	Sar	MEXCSmeSar		Continental, EuContinental, weak	MEDITE	Stp	MEXC	Sme	Sar	MEXCSmeSar		Continental, EuContinental, weak	MEDITE	Stp	MEXC	Mme	Sar	MEXCMmeSar
1396	49.374409	54.186462	110.8		Continental, EuContinental, weak	MEDITE	Stp	MEXC	Sme	Sar	MEXCSmeSar		Continental, EuContinental, weak	MEDITE	Stp	MEXC	Sme	Sar	MEXCSmeSar		Continental, EuContinental, weak	MEDITE	Stp	MEXC	Mme	Sar	MEXCMmeSar
1397	49.41111	54.518341	130.6		Continental, EuContinental, weak	MEDITE	Stp	MEXC	Sme	Sar	MEXCSmeSar		Continental, EuContinental, weak	MEDITE	Stp	MEXC	Sme	Sar	MEXCSmeSar		Continental, EuContinental, weak	MEDITE	Stp	MEXC	Sme	Sar	MEXCSmeSar
1398	49.446941	54.850739	147.1		Continental, EuContinental, weak	MEDITE	Stp	MEXC	Sme	Sar	MEXCSmeSar		Continental, EuContinental, weak	MEDITE	Stp	MEXC	Sme	Sar	MEXCSmeSar		Continental, EuContinental, weak	MEDITE	Stp	MEXC	Sme	Sar	MEXCSmeSar
1399	49.481892	55.183563	159.5		Continental, EuContinental, weak	MEDITE	Stp	MEXC	Sme	Sar	MEXCSmeSar		Continental, EuContinental, weak	MEDITE	Stp	MEXC	Sme	Sar	MEXCSmeSar		Continental, EuContinental, weak	MEDITE	Stp	MEXC	Sme	Sar	MEXCSmeSar
1400	49.515953	55.516785	191.4		Continental, EuContinental, weak	MEDITE	Stp	MEXC	Sme	Sar	MEXCSmeSar		Continental, EuContinental, weak	MEDITE	Stp	MEXC	Sme	Sar	MEXCSmeSar		Continental, EuContinental, weak	MEDITE	Stp	MEXC	Sme	Sar	MEXCSmeSar
1401	49.549129	55.850494	226.587997		Continental, EuContinental, weak	MEDITE	Stp	MEXC	Sme	Sar	MEXCSmeSar		Continental, EuContinental, weak	MEDITE	Stp	MEXC	Sme	Sar	MEXCSmeSar		Continental, EuContinental, weak	MEDITE	Stp	MEXC	Sme	Sar	MEXCSmeSar
1402	49.581432	56.184662	190.4		Continental, EuContinental, weak	MEDITE	Stp	MEXC	Sme	Sar	MEXCSmeSar		Continental, EuContinental, weak	MEDITE	Stp	MEXC	Sme	Sar	MEXCSmeSar		Continental, EuContinental, weak	MEDITE	Stp	MEXC	Sme	Sar	MEXCSmeSar
1403	49.612843	56.519257	250.092224		Continental, EuContinental, weak	MEDITE	Stp	MEXC	Sme	Sar	MEXCSmeSar		Continental, EuContinental, weak	MEDITE	Stp	MEXC	Sme	Sar	MEXCSmeSar		Continental, EuContinental, weak	MEDITE	Stp	MEXC	Sme	Sar	MEXCSmeSar
1404	49.64336	56.854218	312.433655		Continental, EuContinental, weak	MEDITE	Stp	MEXC	Sme	Sar	MEXCSmeSar		Continental, EuContinental, weak	MEDITE	Stp	MEXC	Sme	Sar	MEXCSmeSar		Continental, EuContinental, weak	MEDITE	Stp	MEXC	Sme	Sar	MEXCSmeSar
1405	49.672985	57.189606	303.444427		Continental, EuContinental, weak	MEDITE	Stp	MEXC	Sme	Sar	MEXCSmeSar		Continental, EuContinental, weak	MEDITE	Stp	MEXC	Sme	Sar	MEXCSmeSar		Continental, EuContinental, weak	MEDITE	Stp	MEXC	Sme	Sar	MEXCSmeSar
1406	49.701714	57.52533	304.531708		Continental, EuContinental, weak	MEDITE	Stp	MEXC	Sme	Sar	MEXCSmeSar		Continental, EuContinental, weak	MEDITE	Stp	MEXC	Sme	Sar	MEXCSmeSar		Continental, EuContinental, weak	MEDITE	Stp	MEXC	Sme	Sar	MEXCSmeSar
1407	49.729542	57.861481	356.587311		Continental, EuContinental, weak	MEDITE	Stp	MEXC	Sme	Sar	MEXCSmeSar		Continental, EuContinental, weak	MEDITE	Stp	MEXC	Sme	Sar	MEXCSmeSar		Continental, EuContinental, weak	MEDITE	Stp	MEXC	Sme	Sar	MEXCSmeSar
1408	49.756477	58.197968	374.541931		Continental, EuContinental, weak	MEDITE	Stp	MEXC	Sme	Sar	MEXCSmeSar		Continental, EuContinental, weak	MEDITE	Stp	MEXC	Sme	Sar	MEXCSmeSar		Continental, EuContinental, weak	MEDITE	Stp	MEXC	Sme	Sar	MEXCSmeSar
1409	49.782513	58.534851	305.996582		Continental, EuContinental, weak	MEDITE	Stp	MEXC	Sme	Sar	MEXCSmeSar		Continental, EuContinental, weak	MEDITE	Stp	MEXC	Sme	Sar	MEXCSmeSar		Continental, EuContinental, weak	MEDITE	Stp	MEDC	Sme	Ari	MEDCSmeAri
1410	49.807644	58.87204	329.473236		Continental, EuContinental, weak	MEDITE	Stp	MEXC	Sme	Sar	MEXCSmeSar		Continental, EuContinental, weak	MEDITE	Stp	MEXC	Sme	Sar	MEXCSmeSar		Continental, EuContinental, weak	MEDITE	Stp	MEXC	Sme	Sar	MEXCSmeSar
1411	49.831867	59.209595	338.032318		Continental, EuContinental, weak	MEDITE	Stp	MEXC	Sme	Sar	MEXCSmeSar		Continental, EuContinental, weak	MEDITE	Stp	MEXC	Sme	Sar	MEXCSmeSar		Continental, EuContinental, weak	MEDITE	Stp	MEXC	Sme	Sar	MEXCSmeSar
1412	49.855186	59.547394	302.174866		Continental, EuContinental, weak	MEDITE	Stp	MEXC	Sme	Sar	MEXCSmeSar		Continental, EuContinental, weak	MEDITE	Stp	MEXC	Sme	Sar	MEXCSmeSar		Continental, EuContinental, weak	MEDITE	Stp	MEXC	Sme	Sar	MEXCSmeSar
1413	49.877602	59.885559	256.446594		Continental, EuContinental, weak	MEDITE	Stp	MEXC	Sme	Sar	MEXCSmeSar		Continental, EuContinental, weak	MEDITE	Stp	MEXC	Sme	Sar	MEXCSmeSar		Continental, EuContinental, weak	MEDITE	Stp	MEDC	Sme	Ari	MEDCSmeAri
1414	49.899101	60.223999	243.341431		Continental, EuContinental, weak	MEDITE	Stp	MEXC	Sme	Sar	MEXCSmeSar		Continental, EuContinental, weak	MEDITE	Stp	MEXC	Sme	Sar	MEXCSmeSar		Continental, EuContinental, weak	MEDITE	Stp	MEXC	Sme	Sar	MEXCSmeSar
1415	49.919697	60.562714	243.840012		Continental, EuContinental, weak	MEDITE	Stp	MEXC	Sme	Sar	MEXCSmeSar		Continental, EuContinental, weak	MEDITE	Stp	MEXC	Sme	Sar	MEXCSmeSar		Continental, EuContinental, weak	MEDITE	Stp	MEXC	Sme	Sar	MEXCSmeSar
1416	49.939377	60.901764	243.840012		Continental, EuContinental, weak	MEDITE	Stp	MEXC	Sme	Sar	MEXCSmeSar		Continental, EuContinental, weak	MEDITE	Stp	MEXC	Sme	Sar	MEXCSmeSar		Continental, EuContinental, weak	MEDITE	Stp	MEXC	Sme	Sar	MEXCSmeSar
1417	49.958141	61.241058	242.052979		Continental, EuContinental, weak	MEDITE	Stp	MEXC	Sme	Sar	MEXCSmeSar		Continental, EuContinental, weak	MEDITE	Stp	MEXC	Sme	Sar	MEXCSmeSar		Continental, EuContinental, weak	MEDITE	Stp	MEXC	Sme	Sar	MEXCSmeSar
1418	49.97599	61.580505	220.5		Continental, EuContinental, weak	MEDITE	Stp	MEXC	Sme	Sar	MEXCSmeSar		Continental, EuContinental, weak	MEDITE	Stp	MEXC	Sme	Sar	MEXCSmeSar		Continental, EuContinental, weak	MEDITE	Stp	MEXC	Sme	Sar	MEXCSmeSar
1419	49.992931	61.920349	183.8		Continental, EuContinental, weak	MEDITE	Stp	MEXC	Sme	Sar	MEXCSmeSar		Continental, EuContinental, weak	MEDITE	Stp	MEXC	Sme	Sar	MEXCSmeSar		Continental, EuContinental, weak	MEDITE	Stp	MEDC	Sme	Ari	MEDCSmeAri
1420	50.008945	62.260315	175.6		Continental, EuContinental, weak	MEDITE	Stp	MEXC	Sme	Sar	MEXCSmeSar		Continental, EuContinental, weak	MEDITE	Stp	MEXC	Sme	Sar	MEXCSmeSar		Continental, EuContinental, weak	MEDITE	Stp	MEXC	Sme	Sar	MEXCSmeSar
1421	50.024044	62.600494	179.0		Continental, EuContinental, weak	MEDITE	Stp	MEXC	Sme	Sar	MEXCSmeSar		Continental, EuContinental, weak	MEDITE	Stp	MEXC	Sme	Sar	MEXCSmeSar		Continental, EuContinental, weak	MEDITE	Stp	MEXC	Sme	Sar	MEXCSmeSar
1422	50.038223	62.940887	160.4		Continental, EuContinental, weak	MEDITE	Stp	MEXC	Sme	Sar	MEXCSmeSar		Continental, EuContinental, weak	MEDITE	Stp	MEXC	Sme	Sar	MEXCSmeSar		Continental, EuContinental, weak	MEDITE	Stp	MEXC	Sme	Sar	MEXCSmeSar
1423	50.051479	63.281494	156.9		Continental, EuContinental, weak	MEDITE	Stp	MEXC	Sme	Sar	MEXCSmeSar		Continental, EuContinental, weak	MEDITE	Stp	MEXC	Sme	Sar	MEXCSmeSar		Continental, EuContinental, weak	MEDITE	Stp	MEXC	Sme	Sar	MEXCSmeSar
1424	50.063816	63.622192	143.9		Continental, EuContinental, weak	MEDITE	Stp	MEXC	Sme	Sar	MEXCSmeSar		Continental, EuContinental, weak	MEDITE	Stp	MEXC	Sme	Sar	MEXCSmeSar		Continental, EuContinental, strong	MEDITE	Stp	MEXC	Sme	Sar	MEXCSmeSar
1425	50.07523	63.963135	144.6		Continental, EuContinental, weak	MEDITE	Stp	MEXC	Sme	Sar	MEXCSmeSar		Continental, EuContinental, weak	MEDITE	Stp	MEXC	Sme	Sar	MEXCSmeSar		Continental, EuContinental, strong	MEDITE	Stp	MEXC	Sme	Sar	MEXCSmeSar
1426	50.085716	64.304138	145.5		Continental, EuContinental, weak	MEDITE	Stp	MEXC	Sme	Sar	MEXCSmeSar		Continental, EuContinental, weak	MEDITE	Stp	MEXC	Sme	Sar	MEXCSmeSar		Continental, EuContinental, weak	MEDITE	Stp	MEXC	Sme	Sar	MEXCSmeSar
1427	50.095284	64.645386	158.1		Continental, EuContinental, weak	MEDITE	Stp	MEXC	Sme	Sar	MEXCSmeSar		Continental, EuContinental, weak	MEDITE	Stp	MEXC	Sme	Sar	MEXCSmeSar		Continental, EuContinental, weak	MEDITE	Stp	MEXC	Sme	Sar	MEXCSmeSar
1428	50.10392	64.986633	167.9		Continental, EuContinental, weak	MEDITE	Stp	MEXC	Sme	Sar	MEXCSmeSar		Continental, EuContinental, weak	MEDITE	Stp	MEXC	Sme	Sar	MEXCSmeSar		Continental, EuContinental, weak	MEDITE	Stp	MEXC	Sme	Sar	MEXCSmeSar
1429	50.111633	65.327972	164.5		Continental, EuContinental, weak	MEDITE	Stp	MEXC	Sme	Sar	MEXCSmeSar		Continental, EuContinental, weak	MEDITE	Stp	MEXC	Sme	Sar	MEXCSmeSar		Continental, EuContinental, weak	MEDITE	Stp	MEXC	Sme	Sar	MEXCSmeSar
1430	50.118427	65.669647	196.5		Continental, EuContinental, weak	MEDITE	Stp	MEXC	Sme	Sar	MEXCSmeSar		Continental, EuContinental, weak	MEDITE	Stp	MEXC	Sme	Sar	MEXCSmeSar		Continental, EuContinental, weak	MEDITE	Stp	MEXC	Sme	Sar	MEXCSmeSar
1431	50.12429	66.011414	221.2		Continental, EuContinental, weak	MEDITE	Stp	MEXC	Sme	Sar	MEXCSmeSar		Continental, EuContinental, weak	MEDITE	Stp	MEXC	Sme	Sar	MEXCSmeSar		Continental, EuContinental, weak	MEDITE	Stp	MEXC	Sme	Sar	MEXCSmeSar
1432	50.129223	66.352905	244.311676		Continental, EuContinental, weak	MEDITE	Stp	MEXC	Sme	Sar	MEXCSmeSar		Continental, EuContinental, weak	MEDITE	Stp	MEXC	Sme	Sar	MEXCSmeSar		Continental, EuContinental, weak	MEDITE	Stp	MEXC	Sme	Sar	MEXCSmeSar
1433	50.133228	66.694641	296.152344		Continental, EuContinental, weak	MEDITE	Stp	MEXC	Sme	Sar	MEXCSmeSar		Continental, EuContinental, weak	MEDITE	Stp	MEXC	Sme	Sar	MEXCSmeSar		Continental, EuContinental, weak	MEDITE	Stp	MEXC	Sme	Sar	MEXCSmeSar
1434	50.136307	67.036316	329.739075		Continental, EuContinental, weak	MEDITE	Stp	MEXC	Sme	Sar	MEXCSmeSar		Continental, EuContinental, weak	MEDITE	Stp	MEXC	Sme	Sar	MEXCSmeSar		Continental, EuContinental, weak	MEDITE	Stp	MEXC	Sme	Sar	MEXCSmeSar
1435	50.138458	67.377869	332.178711		Continental, EuContinental, weak	MEDITE	Stp	MEXC	Sme	Sar	MEXCSmeSar		Continental, EuContinental, weak	MEDITE	Stp	MEXC	Sme	Sar	MEXCSmeSar		Continental, EuContinental, weak	MEDITE	Stp	MEXC	Sme	Sar	MEXCSmeSar
1436	50.139683	67.719543	313.470062		Continental, EuContinental, weak	MEDITE	Stp	MEXC	Sme	Sar	MEXCSmeSar		Continental, EuContinental, weak	MEDITE	Stp	MEXC	Sme	Sar	MEXCSmeSar		Continental, EuContinental, weak	MEDITE	Stp	MEXC	Sme	Sar	MEXCSmeSar
1437	50.13998	68.065613	303.523285		Continental, EuContinental, weak	MEDITE	Stp	MEXC	Sme	Sar	MEXCSmeSar		Continental, EuContinental, weak	MEDITE	Stp	MEXC	Sme	Sar	MEXCSmeSar		Continental, EuContinental, weak	MEDITE	Stp	MEXC	Sme	Sar	MEXCSmeSar
1438	50.139343	68.405426	299.108795		Continental, EuContinental, weak	MEDITE	Stp	MEXC	Sme	Sar	MEXCSmeSar		Continental, EuContinental, weak	MEDITE	Stp	MEXC	Sme	Sar	MEXCSmeSar		Continental, EuContinental, weak	MEDITE	Stp	MEXC	Sme	Sar	MEXCSmeSar
1439	50.137791	68.745728	316.873047		Continental, EuContinental, weak	MEDITE	Stp	MEXC	Sme	Sar	MEXCSmeSar		Continental, EuContinental, weak	MEDITE	Stp	MEXC	Sme	Sar	MEXCSmeSar		Continental, EuContinental, weak	MEDITE	Stp	MEXC	Sme	Sar	MEXCSmeSar
1440	50.135296	69.08786	310.362122		Continental, EuContinental, weak	MEDITE	Stp	MEXC	Sme	Sar	MEXCSmeSar		Continental, EuContinental, weak	MEDITE	Stp	MEXC	Sme	Sar	MEXCSmeSar		Continental, EuContinental, weak	MEDITE	Stp	MEXC	Sme	Sar	MEXCSmeSar
1441	50.131882	69.429443	311.522186		Continental, EuContinental, weak	MEDITE	Stp	MEXC	Sme	Sar	MEXCSmeSar		Continental, EuContinental, weak	MEDITE	Stp	MEXC	Sme	Sar	MEXCSmeSar		Continental, EuContinental, weak	MEDITE	Stp	MEXC	Sme	Sar	MEXCSmeSar
1442	50.127533	69.771454	326.667542		Continental, EuContinental, weak	MEDITE	Stp	MEXC	Sme	Sar	MEXCSmeSar		Continental, EuContinental, weak	MEDITE	Stp	MEXC	Sme	Sar	MEXCSmeSar		Continental, EuContinental, weak	MEDITE	Stp	MEXC	Sme	Sar	MEXCSmeSar
1443	50.122261	70.113037	321.580872		Continental, EuContinental, weak	MEDITE	Stp	MEXC	Sme	Sar	MEXCSmeSar		Continental, EuContinental, weak	MEDITE	Stp	MEXC	Sme	Sar	MEXCSmeSar		Continental, EuContinental, weak	MEDITE	Stp	MEXC	Sme	Sar	MEXCSmeSar
1444	50.116058	70.45462	347.125		Continental, EuContinental, weak	MEDITE	Stp	MEXC	Sme	Sar	MEXCSmeSar		Continental, EuContinental, weak	MEDITE	Stp	MEXC	Sme	Sar	MEXCSmeSar		Continental, EuContinental, weak	MEDITE	Stp	MEXC	Sme	Sar	MEXCSmeSar
1445	50.108936	70.796112	367.290985		Continental, EuContinental, weak	MEDITE	Stp	MEXC	Sme	Sar	MEXCSmeSar		Continental, EuContinental, weak	MEDITE	Stp	MEXC	Sme	Sar	MEXCSmeSar		Continental, EuContinental, weak	MEDITE	Stp	MEXC	Sme	Sar	MEXCSmeSar
1446	50.100891	71.137451	370.110352		Continental, EuContinental, weak	MEDITE	Stp	MEXC	Sme	Sar	MEXCSmeSar		Continental, EuContinental, weak	MEDITE	Stp	MEXC	Sme	Sar	MEXCSmeSar		Continental, EuContinental, weak	MEDITE	Stp	MEXC	Sme	Sar	MEXCSmeSar
1447	50.091908	71.47879	404.82782		Continental, EuContinental, weak	MEDITE	Stp	MEXC	Sme	Sar	MEXCSmeSar		Continental, EuContinental, weak	MEDITE	Stp	MEXC	Sme	Sar	MEXCSmeSar		Continental, EuContinental, weak	MEDITE	Stp	MEXC	Sme	Sar	MEXCSmeSar
1448	50.082008	71.819916	436.623444		Continental, EuContinental, weak	MEDITE	Stp	MEXC	Sme	Sar	MEXCSmeSar		Continental, EuContinental, weak	MEDITE	Stp	MEXC	Sme	Sar	MEXCSmeSar		Continental, EuContinental, weak	MEDITE	Stp	MEXC	Sme	Sar	MEXCSmeSar
1449	50.071178	72.16098	486.648956		Continental, EuContinental, weak	MEDITE	Stp	MEPC	Sme	Sec	MEPCSmeSec		Continental, EuContinental, weak	MEDITE	Stp	MEPC	Sme	Sec	MEPCSmeSec		Continental, EuContinental, weak	MEDITE	Stp	MEXC	Sme	Sar	MEXCSmeSar
1450	50.059433	72.501709	511.562439		Continental, EuContinental, weak	MEDITE	Stp	MEPC	Sme	Sec	MEPCSmeSec		Continental, EuContinental, weak	MEDITE	Stp	MEPC	Sme	Sec	MEPCSmeSec		Continental, EuContinental, weak	MEDITE	Stp	MEXC	Sme	Sar	MEXCSmeSar
1451	50.046764	72.842468	496.707703		Continental, EuContinental, weak	MEDITE	Stp	MEPC	Sme	Sec	MEPCSmeSec		Continental, EuContinental, weak	MEDITE	Stp	MEXC	Sme	Sar	MEXCSmeSar		Continental, EuContinental, weak	MEDITE	Stp	MEXC	Sme	Sar	MEXCSmeSar
1452	50.033173	73.182922	494.589294		Continental, EuContinental, weak	MEDITE	Stp	MEXC	Sme	Sar	MEXCSmeSar		Continental, EuContinental, weak	MEDITE	Stp	MEXC	Sme	Sar	MEXCSmeSar		Continental, EuContinental, weak	MEDITE	Stp	MEXC	Sme	Sar	MEXCSmeSar
1453	50.018661	73.523254	537.707764		Continental, EuContinental, weak	MEDITE	Stp	MEPC	Sme	Sec	MEPCSmeSec		Continental, EuContinental, weak	MEDITE	Stp	MEPC	Sme	Sec	MEPCSmeSec		Continental, EuContinental, weak	MEDITE	Stp	MEXC	Sme	Sar	MEXCSmeSar
1454	50.003227	73.863342	565.926025		Continental, EuContinental, weak	MEDITE	Stp	MEPC	Sme	Sec	MEPCSmeSec		Continental, EuContinental, weak	MEDITE	Stp	MEXC	Sme	Sar	MEXCSmeSar		Continental, EuContinental, weak	MEDITE	Stp	MEXC	Sme	Sar	MEXCSmeSar
1455	49.986877	74.203247	571.680603		Continental, EuContinental, weak	MEDITE	Stp	MEPC	Sme	Sec	MEPCSmeSec		Continental, EuContinental, weak	MEDITE	Stp	MEXC	Sme	Sar	MEXCSmeSar		Continental, EuContinental, weak	MEDITE	Stp	MEXC	Sme	Sar	MEXCSmeSar
1456	49.969608	74.542969	577.80896		Continental, EuContinental, weak	MEDITE	Stp	MEPC	Sme	Sec	MEPCSmeSec		Continental, EuContinental, weak	MEDITE	Stp	MEPC	Sme	Sec	MEPCSmeSec		Continental, EuContinental, weak	MEDITE	Stp	MEXC	Sme	Sar	MEXCSmeSar
1457	49.951424	74.882324	597.598755		Continental, EuContinental, weak	MEDITE	Stp	MEPC	Ome	Sec	MEPCOmeSec		Continental, EuContinental, weak	MEDITE	Stp	MEPC	Sme	Sec	MEPCSmeSec		Continental, EuContinental, weak	MEDITE	Stp	MEXC	Sme	Sar	MEXCSmeSar
1458	49.932323	75.221527	604.344543		Continental, EuContinental, weak	MEDITE	Stp	MEPC	Ome	Sec	MEPCOmeSec		Continental, EuContinental, weak	MEDITE	Stp	MEPC	Sme	Sec	MEPCSmeSec		Continental, EuContinental, weak	MEDITE	Stp	MEXC	Sme	Sar	MEXCSmeSar
1459	49.912312	75.560486	625.752686		Continental, EuContinental, weak	MEDITE	Stp	MEPC	Ome	Sec	MEPCOmeSec		Continental, EuContinental, weak	MEDITE	Stp	MEXC	Sme	Sar	MEXCSmeSar		Continental, EuContinental, weak	MEDITE	Stp	MEXC	Sme	Sar	MEXCSmeSar
1460	49.891392	75.899078	662.211243		Continental, EuContinental, weak	MEDITE	Stp	MEPC	Ome	Sec	MEPCOmeSec		Continental, EuContinental, weak	MEDITE	Stp	MEXC	Sme	Sar	MEXCSmeSar		Continental, EuContinental, weak	MEDITE	Stp	MEXC	Sme	Sar	MEXCSmeSar
1461	49.869556	76.237457	776.182617		Continental, EuContinental, weak	TEMPLA	Stp	TEXE	Ste	Sec	TEXESteSec		Continental, EuContinental, weak	MEDITE	Stp	MEPC	Sme	Sec	MEPCSmeSec		Continental, EuContinental, weak	MEDITE	Stp	MEPC	Sme	Sec	MEPCSmeSec
1462	49.846813	76.5755	804.097473		Continental, EuContinental, weak	TEMPLA	Stp	TEXE	Ote	Sec	TEXEOteSec		Continental, EuContinental, weak	TEMPLA	Stp	TEXE	Ste	Sec	TEXESteSec		Continental, EuContinental, weak	MEDITE	Stp	MEPC	Sme	Sec	MEPCSmeSec
1463	49.823162	76.913269	762		Continental, EuContinental, weak	TEMPLA	Stp	TEXE	Ste	Sec	TEXESteSec		Continental, EuContinental, weak	MEDITE	Stp	MEPC	Sme	Sec	MEPCSmeSec		Continental, EuContinental, weak	MEDITE	Stp	MEXC	Sme	Sar	MEXCSmeSar
1464	49.798615	77.25061	799.189697		Continental, EuContinental, weak	TEMPLA	Stp	TEXE	Ste	Sec	TEXESteSec		Continental, EuContinental, weak	MEDITE	Stp	MEPC	Ome	Sec	MEPCOmeSec		Continental, EuContinental, weak	MEDITE	Stp	MEPC	Sme	Sec	MEPCSmeSec
1465	49.773148	77.587738	767.317139		Continental, EuContinental, weak	MEDITE	Stp	MEPC	Ome	Sec	MEPCOmeSec		Continental, EuContinental, weak	MEDITE	Stp	MEPC	Sme	Sec	MEPCSmeSec		Continental, EuContinental, weak	MEDITE	Stp	MEXC	Sme	Sar	MEXCSmeSar
1466	49.746784	77.924438	759.578735		Continental, EuContinental, weak	TEMPLA	Stp	TEXE	Ste	Sec	TEXESteSec		Continental, EuContinental, weak	MEDITE	Stp	MEPC	Sme	Sec	MEPCSmeSec		Continental, EuContinental, weak	MEDITE	Stp	MEPC	Sme	Sec	MEPCSmeSec
1467	49.719524	78.260834	632.970093		Continental, EuContinental, weak	MEDITE	Stp	MEPC	Sme	Sec	MEPCSmeSec		Continental, EuContinental, weak	MEDITE	Stp	MEXC	Sme	Sar	MEXCSmeSar		Continental, EuContinental, weak	MEDITE	Stp	MEXC	Sme	Sar	MEXCSmeSar
1468	49.691364	78.596832	539.329468		Continental, EuContinental, weak	MEDITE	Stp	MEXC	Sme	Sar	MEXCSmeSar		Continental, EuContinental, weak	MEDITE	Stp	MEXC	Sme	Sar	MEXCSmeSar		Continental, EuContinental, weak	MEDITE	Stp	MEXC	Sme	Sar	MEXCSmeSar
1469	49.662308	78.932465	484.555908		Continental, EuContinental, weak	MEDITE	Stp	MEXC	Sme	Sar	MEXCSmeSar		Continental, EuContinental, weak	MEDITE	Stp	MEXC	Sme	Sar	MEXCSmeSar		Continental, EuContinental, weak	MEDITE	Stp	MEXC	Sme	Sar	MEXCSmeSar
1470	49.632362	79.26767	433.767853		Continental, EuContinental, weak	MEDITE	Stp	MEXC	Sme	Sar	MEXCSmeSar		Continental, EuContinental, strong	MEDITE	Stp	MEXC	Sme	Sar	MEXCSmeSar		Continental, EuContinental, strong	MEDITE	Stp	MEXC	Sme	Sar	MEXCSmeSar
1471	49.601517	79.602509	432.159637		Continental, EuContinental, weak	MEDITE	Stp	MEXC	Sme	Sar	MEXCSmeSar		Continental, EuContinental, strong	MEDITE	Stp	MEXC	Sme	Sar	MEXCSmeSar		Continental, EuContinental, strong	MEDITE	Stp	MEXC	Sme	Sar	MEXCSmeSar
1472	49.569786	79.93692	451.01001		Continental, EuContinental, weak	MEDITE	Stp	MEXC	Sme	Sar	MEXCSmeSar		Continental, EuContinental, strong	MEDITE	Stp	MEXC	Sme	Sar	MEXCSmeSar		Continental, EuContinental, strong	MEDITE	Stp	MEXC	Sme	Sar	MEXCSmeSar
1473	49.537174	80.270905	465.284973		Continental, EuContinental, weak	MEDITE	Stp	MEXC	Sme	Sar	MEXCSmeSar		Continental, EuContinental, strong	MEDITE	Stp	MEXC	Sme	Sar	MEXCSmeSar		Continental, EuContinental, strong	MEDITE	Stp	MEXC	Sme	Sar	MEXCSmeSar
1474	49.503662	80.604492	470.583191		Continental, EuContinental, weak	MEDITE	Stp	MEXC	Sme	Sar	MEXCSmeSar		Continental, EuContinental, strong	MEDITE	Stp	MEXC	Sme	Sar	MEXCSmeSar		Continental, EuContinental, strong	MEDITE	Stp	MEDC	Sme	Ari	MEDCSmeAri
1475	49.46928	80.937561	484.579407		Continental, EuContinental, weak	MEDITE	Stp	MEXC	Sme	Sar	MEXCSmeSar		Continental, EuContinental, strong	MEDITE	Stp	MEXC	Sme	Sar	MEXCSmeSar		Continental, EuContinental, strong	MEDITE	Stp	MEXC	Sme	Sar	MEXCSmeSar
1476	49.43401	81.270233	492.046722		Continental, EuContinental, weak	MEDITE	Stp	MEXC	Sme	Sar	MEXCSmeSar		Continental, EuContinental, strong	MEDITE	Stp	MEXC	Sme	Sar	MEXCSmeSar		Continental, EuContinental, strong	MEDITE	Stp	MEDC	Sme	Ari	MEDCSmeAri
1477	49.397861	81.602417	543.240906		Continental, EuContinental, weak	MEDITE	Stp	MEXC	Sme	Sar	MEXCSmeSar		Continental, EuContinental, weak	MEDITE	Stp	MEXC	Sme	Sar	MEXCSmeSar		Continental, EuContinental, strong	MEDITE	Stp	MEXC	Sme	Sar	MEXCSmeSar
1478	49.36084	81.934113	583.451965		Continental, EuContinental, weak	MEDITE	Stp	MEXC	Sme	Sar	MEXCSmeSar		Continental, EuContinental, weak	MEDITE	Stp	MEXC	Sme	Sar	MEXCSmeSar		Continental, EuContinental, weak	MEDITE	Stp	MEXC	Sme	Sar	MEXCSmeSar
1479	49.322937	82.265381	747.097168		Continental, EuContinental, weak	MEDITE	Stp	MEXC	Sme	Sar	MEXCSmeSar		Continental, EuContinental, weak	MEDITE	Stp	MEXC	Sme	Sar	MEXCSmeSar		Continental, EuContinental, weak	MEDITE	Stp	MEXC	Sme	Sar	MEXCSmeSar
1480	49.284168	82.59613	878.224976		Continental, EuContinental, weak	MEDITE	Stp	MEPC	Ome	Sec	MEPCOmeSec		Continental, EuContinental, weak	MEDITE	Stp	MEPC	Sme	Sec	MEPCSmeSec		Continental, EuContinental, weak	MEDITE	Stp	MEXC	Sme	Sar	MEXCSmeSar
1481	49.244537	82.926331	880.272339		Continental, EuContinental, weak	MEDITE	Stp	MEXC	Sme	Sar	MEXCSmeSar		Continental, EuContinental, weak	MEDITE	Stp	MEXC	Sme	Sar	MEXCSmeSar		Continental, EuContinental, strong	MEDITE	Stp	MEXC	Sme	Sar	MEXCSmeSar
1482	49.204033	83.256073	802.382813		Continental, EuContinental, strong	MEDITE	Stp	MEXC	Sme	Sar	MEXCSmeSar		Continental, EuContinental, strong	MEDITE	Stp	MEXC	Sme	Sar	MEXCSmeSar		Continental, EuContinental, strong	MEDITE	Stp	MEXC	Sme	Sar	MEXCSmeSar
1483	49.16267	83.585266	663.816528		Continental, EuContinental, strong	MEDITE	Stp	MEXC	Sme	Sar	MEXCSmeSar		Continental, EuContinental, strong	MEDITE	Stp	MEXC	Sme	Sar	MEXCSmeSar		Continental, EuContinental, strong	MEDITE	Stp	MEXC	Sme	Sar	MEXCSmeSar
1484	49.120445	83.91394	572.761414		Continental, EuContinental, strong	MEDITE	Stp	MEDC	Sme	Ari	MEDCSmeAri		Continental, EuContinental, strong	MEDITE	Stp	MEDC	Sme	Ari	MEDCSmeAri		Continental, EuContinental, strong	MEDITE	Stp	MEDC	Sme	Ari	MEDCSmeAri
1485	49.077362	84.242035	689.736816		Continental, EuContinental, weak	MEDITE	Stp	MEXC	Sme	Sar	MEXCSmeSar		Continental, EuContinental, weak	MEDITE	Stp	MEXC	Sme	Sar	MEXCSmeSar		Continental, EuContinental, strong	MEDITE	Stp	MEXC	Sme	Sar	MEXCSmeSar
1486	49.033424	84.569611	958.571533		Continental, EuContinental, weak	MEDITE	Stp	MEPC	Sme	Sec	MEPCSmeSec		Continental, EuContinental, weak	MEDITE	Stp	MEPC	Sme	Sec	MEPCSmeSec		Continental, EuContinental, weak	MEDITE	Stp	MEXC	Sme	Sar	MEXCSmeSar
1487	48.988636	84.896637	1726.637573		Continental, EuContinental, weak	TEMPLA	Stp	TECO	Ote	Shu	TECOOteShu		Continental, EuContinental, weak	TEMPLA	Sbm	TECO	Ote	Hum	TECOOteHum		Continental, EuContinental, weak	MEDITE	Nor	MEPC	Ome	Hum	MEPCOmeHum
1488	48.942993	85.223083	2044.775024		Continental, EuContinental, weak	BOREAL	Nor	BOCO	Cbo	Hum	BOCOCboHum		Continental, EuContinental, weak	TEMPLA	Stp	TECO	Ote	Shu	TECOOteShu		Continental, EuContinental, weak	TEMPLA	Stp	TECO	Ote	Shu	TECOOteShu
1489	48.896511	85.54892	2380.105225		Continental, EuContinental, weak	BOREAL	Nor	BOCO	Cbo	Hum	BOCOCboHum		Continental, EuContinental, weak	BOREAL	Nor	BOCO	Cbo	Shu	BOCOCboShu		Continental, EuContinental, weak	TEMPLA	Nor	TECO	Ote	Shu	TECOOteShu
1490	48.849186	85.874207	2376.87085		Continental, EuContinental, weak	BOREAL	Nor	BOCO	Cbo	Hum	BOCOCboHum		Continental, EuContinental, weak	BOREAL	Nor	BOCO	Cbo	Shu	BOCOCboShu		Continental, EuContinental, weak	TEMPLA	Stp	TECO	Ote	Shu	TECOOteShu
1491	48.801022	86.198853	1900.299194		Continental, EuContinental, strong	MEDITE	Stp	MEXC	Ome	Sar	MEXCOmeSar		Continental, EuContinental, strong	MEDITE	Stp	MEXC	Ome	Sar	MEXCOmeSar		Continental, EuContinental, strong	MEDITE	Stp	MEXC	Ome	Sar	MEXCOmeSar
1492	48.752018	86.522949	1772.742798		Continental, EuContinental, strong	MEDITE	Stp	MEXC	Ome	Sar	MEXCOmeSar		Continental, EuContinental, strong	MEDITE	Stp	MEXC	Ome	Sar	MEXCOmeSar		Continental, EuContinental, strong	MEDITE	Stp	MEXC	Ome	Sar	MEXCOmeSar
1493	48.137764	47.106812	27.0		Continental, EuContinental, weak	MEDITE	Stp	MEXC	Sme	Sar	MEXCSmeSar		Continental, EuContinental, weak	MEDITE	Stp	MEXC	Sme	Sar	MEXCSmeSar		Continental, EuContinental, weak	MEDITE	Stp	MEXC	Mme	Sar	MEXCMmeSar
1494	48.192833	47.424866	9.1		Continental, EuContinental, weak	MEDITE	Stp	MEXC	Sme	Sar	MEXCSmeSar		Continental, EuContinental, weak	MEDITE	Stp	MEDC	Sme	Ari	MEDCSmeAri		Continental, EuContinental, weak	MEDITE	Stp	MEXC	Mme	Sar	MEXCMmeSar
1495	48.247093	47.743591	1.0		Continental, EuContinental, weak	MEDITE	Stp	MEDC	Sme	Ari	MEDCSmeAri		Continental, EuContinental, weak	MEDITE	Stp	MEDC	Sme	Ari	MEDCSmeAri		Continental, EuContinental, weak	MEDITE	Stp	MEDC	Mme	Ari	MEDCMmeAri
1496	48.300552	48.062988	27.5		Continental, EuContinental, weak	MEDITE	Stp	MEXC	Sme	Sar	MEXCSmeSar		Continental, EuContinental, weak	MEDITE	Stp	MEXC	Sme	Sar	MEXCSmeSar		Continental, EuContinental, weak	MEDITE	Stp	MEDC	Mme	Ari	MEDCMmeAri
1497	48.353188	48.382996	18.8		Continental, EuContinental, weak	MEDITE	Stp	MEXC	Sme	Sar	MEXCSmeSar		Continental, EuContinental, weak	MEDITE	Stp	MEXC	Sme	Sar	MEXCSmeSar		Continental, EuContinental, weak	MEDITE	Stp	MEDC	Mme	Ari	MEDCMmeAri
1498	48.40501	48.703674	2.6		Continental, EuContinental, weak	MEDITE	Stp	MEXC	Sme	Sar	MEXCSmeSar		Continental, EuContinental, weak	MEDITE	Stp	MEDC	Sme	Ari	MEDCSmeAri		Continental, EuContinental, weak	MEDITE	Stp	MEDC	Mme	Ari	MEDCMmeAri
1499	48.456001	49.024933	25.7		Continental, EuContinental, weak	MEDITE	Stp	MEXC	Sme	Sar	MEXCSmeSar		Continental, EuContinental, weak	MEDITE	Stp	MEXC	Sme	Sar	MEXCSmeSar		Continental, EuContinental, weak	MEDITE	Stp	MEDC	Mme	Ari	MEDCMmeAri
1500	48.506172	49.346863	24.8		Continental, EuContinental, weak	MEDITE	Stp	MEXC	Sme	Sar	MEXCSmeSar		Continental, EuContinental, weak	MEDITE	Stp	MEXC	Sme	Sar	MEXCSmeSar		Continental, EuContinental, weak	MEDITE	Stp	MEDC	Mme	Ari	MEDCMmeAri
1501	48.555515	49.669342	14.2		Continental, EuContinental, weak	MEDITE	Stp	MEXC	Sme	Sar	MEXCSmeSar		Continental, EuContinental, weak	MEDITE	Stp	MEXC	Sme	Sar	MEXCSmeSar		Continental, EuContinental, weak	MEDITE	Stp	MEDC	Mme	Ari	MEDCMmeAri
1502	48.604023	49.992432	22.2		Continental, EuContinental, weak	MEDITE	Stp	MEXC	Sme	Sar	MEXCSmeSar		Continental, EuContinental, weak	MEDITE	Stp	MEXC	Sme	Sar	MEXCSmeSar		Continental, EuContinental, weak	MEDITE	Stp	MEDC	Mme	Ari	MEDCMmeAri
1503	48.651695	50.316132	30.5		Continental, EuContinental, weak	MEDITE	Stp	MEXC	Sme	Sar	MEXCSmeSar		Continental, EuContinental, weak	MEDITE	Stp	MEXC	Sme	Sar	MEXCSmeSar		Continental, EuContinental, weak	MEDITE	Stp	MEDC	Mme	Ari	MEDCMmeAri
1504	48.698528	50.640411	30.5		Continental, EuContinental, weak	MEDITE	Stp	MEXC	Sme	Sar	MEXCSmeSar		Continental, EuContinental, weak	MEDITE	Stp	MEXC	Sme	Sar	MEXCSmeSar		Continental, EuContinental, weak	MEDITE	Stp	MEDC	Mme	Ari	MEDCMmeAri
1505	48.744522	50.965271	30.5		Continental, EuContinental, weak	MEDITE	Stp	MEXC	Sme	Sar	MEXCSmeSar		Continental, EuContinental, weak	MEDITE	Stp	MEXC	Sme	Sar	MEXCSmeSar		Continental, EuContinental, weak	MEDITE	Stp	MEDC	Mme	Ari	MEDCMmeAri
1506	48.789673	51.290649	30.0		Continental, EuContinental, weak	MEDITE	Stp	MEDC	Sme	Ari	MEDCSmeAri		Continental, EuContinental, weak	MEDITE	Stp	MEXC	Sme	Sar	MEXCSmeSar		Continental, EuContinental, weak	MEDITE	Stp	MEDC	Mme	Ari	MEDCMmeAri
1507	48.833977	51.616669	27.7		Continental, EuContinental, weak	MEDITE	Stp	MEDC	Sme	Ari	MEDCSmeAri		Continental, EuContinental, weak	MEDITE	Stp	MEXC	Sme	Sar	MEXCSmeSar		Continental, EuContinental, weak	MEDITE	Stp	MEDC	Mme	Ari	MEDCMmeAri
1508	48.877434	51.943176	11.3		Continental, EuContinental, weak	MEDITE	Stp	MEDC	Sme	Ari	MEDCSmeAri		Continental, EuContinental, weak	MEDITE	Stp	MEXC	Sme	Sar	MEXCSmeSar		Continental, EuContinental, weak	MEDITE	Stp	MEDC	Mme	Ari	MEDCMmeAri
1509	48.920029	52.270233	0		Continental, EuContinental, weak	MEDITE	Stp	MEDC	Sme	Ari	MEDCSmeAri		Continental, EuContinental, weak	MEDITE	Stp	MEXC	Sme	Sar	MEXCSmeSar		Continental, EuContinental, weak	MEDITE	Stp	MEDC	Mme	Ari	MEDCMmeAri
1510	48.961773	52.597839	0		Continental, EuContinental, weak	MEDITE	Stp	MEDC	Sme	Ari	MEDCSmeAri		Continental, EuContinental, weak	MEDITE	Stp	MEXC	Sme	Sar	MEXCSmeSar		Continental, EuContinental, weak	MEDITE	Stp	MEDC	Mme	Ari	MEDCMmeAri
1511	49.002659	52.925934	8.6		Continental, EuContinental, weak	MEDITE	Stp	MEDC	Sme	Ari	MEDCSmeAri		Continental, EuContinental, weak	MEDITE	Stp	MEXC	Sme	Sar	MEXCSmeSar		Continental, EuContinental, weak	MEDITE	Stp	MEDC	Mme	Ari	MEDCMmeAri
1512	49.04269	53.254608	38.4		Continental, EuContinental, weak	MEDITE	Stp	MEXC	Sme	Sar	MEXCSmeSar		Continental, EuContinental, weak	MEDITE	Stp	MEXC	Sme	Sar	MEXCSmeSar		Continental, EuContinental, weak	MEDITE	Stp	MEXC	Mme	Sar	MEXCMmeSar
1513	49.081848	53.58374	36.1		Continental, EuContinental, weak	MEDITE	Stp	MEDC	Sme	Ari	MEDCSmeAri		Continental, EuContinental, weak	MEDITE	Stp	MEXC	Sme	Sar	MEXCSmeSar		Continental, EuContinental, weak	MEDITE	Stp	MEDC	Mme	Ari	MEDCMmeAri
1514	49.120148	53.913361	54.9		Continental, EuContinental, weak	MEDITE	Stp	MEDC	Sme	Ari	MEDCSmeAri		Continental, EuContinental, weak	MEDITE	Stp	MEXC	Sme	Sar	MEXCSmeSar		Continental, EuContinental, weak	MEDITE	Stp	MEDC	Mme	Ari	MEDCMmeAri
1515	49.157578	54.2435	102.8		Continental, EuContinental, weak	MEDITE	Stp	MEXC	Sme	Sar	MEXCSmeSar		Continental, EuContinental, weak	MEDITE	Stp	MEXC	Sme	Sar	MEXCSmeSar		Continental, EuContinental, weak	MEDITE	Stp	MEXC	Mme	Sar	MEXCMmeSar
1516	49.194134	54.574066	117.4		Continental, EuContinental, weak	MEDITE	Stp	MEXC	Sme	Sar	MEXCSmeSar		Continental, EuContinental, weak	MEDITE	Stp	MEXC	Sme	Sar	MEXCSmeSar		Continental, EuContinental, weak	MEDITE	Stp	MEXC	Mme	Sar	MEXCMmeSar
1517	49.229816	54.905121	138.2		Continental, EuContinental, weak	MEDITE	Stp	MEXC	Sme	Sar	MEXCSmeSar		Continental, EuContinental, weak	MEDITE	Stp	MEXC	Sme	Sar	MEXCSmeSar		Continental, EuContinental, weak	MEDITE	Stp	MEXC	Sme	Sar	MEXCSmeSar
1518	49.264626	55.236633	150.2		Continental, EuContinental, weak	MEDITE	Stp	MEXC	Sme	Sar	MEXCSmeSar		Continental, EuContinental, weak	MEDITE	Stp	MEXC	Sme	Sar	MEXCSmeSar		Continental, EuContinental, weak	MEDITE	Stp	MEXC	Sme	Sar	MEXCSmeSar
1519	49.29855	55.568573	162.2		Continental, EuContinental, weak	MEDITE	Stp	MEXC	Sme	Sar	MEXCSmeSar		Continental, EuContinental, weak	MEDITE	Stp	MEXC	Sme	Sar	MEXCSmeSar		Continental, EuContinental, weak	MEDITE	Stp	MEXC	Sme	Sar	MEXCSmeSar
1520	49.331596	55.90094	188.8		Continental, EuContinental, weak	MEDITE	Stp	MEXC	Sme	Sar	MEXCSmeSar		Continental, EuContinental, weak	MEDITE	Stp	MEXC	Sme	Sar	MEXCSmeSar		Continental, EuContinental, weak	MEDITE	Stp	MEXC	Sme	Sar	MEXCSmeSar
1521	49.363762	56.233765	184.4		Continental, EuContinental, weak	MEDITE	Stp	MEXC	Sme	Sar	MEXCSmeSar		Continental, EuContinental, weak	MEDITE	Stp	MEXC	Sme	Sar	MEXCSmeSar		Continental, EuContinental, weak	MEDITE	Stp	MEXC	Sme	Sar	MEXCSmeSar
1522	49.395042	56.566986	237.829056		Continental, EuContinental, weak	MEDITE	Stp	MEXC	Sme	Sar	MEXCSmeSar		Continental, EuContinental, weak	MEDITE	Stp	MEXC	Sme	Sar	MEXCSmeSar		Continental, EuContinental, weak	MEDITE	Stp	MEXC	Sme	Sar	MEXCSmeSar
1523	49.42543	56.900604	283.4552		Continental, EuContinental, weak	MEDITE	Stp	MEXC	Sme	Sar	MEXCSmeSar		Continental, EuContinental, weak	MEDITE	Stp	MEXC	Sme	Sar	MEXCSmeSar		Continental, EuContinental, weak	MEDITE	Stp	MEXC	Sme	Sar	MEXCSmeSar
1524	49.454937	57.23465	303.828979		Continental, EuContinental, weak	MEDITE	Stp	MEXC	Sme	Sar	MEXCSmeSar		Continental, EuContinental, weak	MEDITE	Stp	MEXC	Sme	Sar	MEXCSmeSar		Continental, EuContinental, weak	MEDITE	Stp	MEXC	Sme	Sar	MEXCSmeSar
1525	49.48354	57.569031	305.008789		Continental, EuContinental, weak	MEDITE	Stp	MEXC	Sme	Sar	MEXCSmeSar		Continental, EuContinental, weak	MEDITE	Stp	MEXC	Sme	Sar	MEXCSmeSar		Continental, EuContinental, weak	MEDITE	Stp	MEXC	Sme	Sar	MEXCSmeSar
1526	49.511261	57.903778	350.736359		Continental, EuContinental, weak	MEDITE	Stp	MEXC	Sme	Sar	MEXCSmeSar		Continental, EuContinental, weak	MEDITE	Stp	MEXC	Sme	Sar	MEXCSmeSar		Continental, EuContinental, weak	MEDITE	Stp	MEXC	Sme	Sar	MEXCSmeSar
1527	49.538082	58.238953	378.994476		Continental, EuContinental, weak	MEDITE	Stp	MEXC	Sme	Sar	MEXCSmeSar		Continental, EuContinental, weak	MEDITE	Stp	MEXC	Sme	Sar	MEXCSmeSar		Continental, EuContinental, weak	MEDITE	Stp	MEXC	Sme	Sar	MEXCSmeSar
1528	49.564014	58.574463	355.97171		Continental, EuContinental, weak	MEDITE	Stp	MEXC	Sme	Sar	MEXCSmeSar		Continental, EuContinental, weak	MEDITE	Stp	MEXC	Sme	Sar	MEXCSmeSar		Continental, EuContinental, weak	MEDITE	Stp	MEXC	Sme	Sar	MEXCSmeSar
1529	49.589035	58.910217	374.396332		Continental, EuContinental, weak	MEDITE	Stp	MEXC	Sme	Sar	MEXCSmeSar		Continental, EuContinental, weak	MEDITE	Stp	MEXC	Sme	Sar	MEXCSmeSar		Continental, EuContinental, weak	MEDITE	Stp	MEXC	Sme	Sar	MEXCSmeSar
1530	49.613163	59.246429	336.219604		Continental, EuContinental, weak	MEDITE	Stp	MEXC	Sme	Sar	MEXCSmeSar		Continental, EuContinental, weak	MEDITE	Stp	MEXC	Sme	Sar	MEXCSmeSar		Continental, EuContinental, weak	MEDITE	Stp	MEXC	Sme	Sar	MEXCSmeSar
1531	49.636387	59.582855	291.445343		Continental, EuContinental, weak	MEDITE	Stp	MEXC	Sme	Sar	MEXCSmeSar		Continental, EuContinental, weak	MEDITE	Stp	MEXC	Sme	Sar	MEXCSmeSar		Continental, EuContinental, weak	MEDITE	Stp	MEDC	Sme	Ari	MEDCSmeAri
1532	49.658703	59.919647	244.796417		Continental, EuContinental, weak	MEDITE	Stp	MEXC	Sme	Sar	MEXCSmeSar		Continental, EuContinental, weak	MEDITE	Stp	MEXC	Sme	Sar	MEXCSmeSar		Continental, EuContinental, weak	MEDITE	Stp	MEDC	Sme	Ari	MEDCSmeAri
1533	49.680115	60.256683	236.446564		Continental, EuContinental, weak	MEDITE	Stp	MEXC	Sme	Sar	MEXCSmeSar		Continental, EuContinental, weak	MEDITE	Stp	MEXC	Sme	Sar	MEXCSmeSar		Continental, EuContinental, weak	MEDITE	Stp	MEDC	Sme	Ari	MEDCSmeAri
1534	49.700623	60.593994	243.839996		Continental, EuContinental, weak	MEDITE	Stp	MEXC	Sme	Sar	MEXCSmeSar		Continental, EuContinental, weak	MEDITE	Stp	MEXC	Sme	Sar	MEXCSmeSar		Continental, EuContinental, weak	MEDITE	Stp	MEXC	Sme	Sar	MEXCSmeSar
1535	49.720222	60.931641	243.839996		Continental, EuContinental, weak	MEDITE	Stp	MEXC	Sme	Sar	MEXCSmeSar		Continental, EuContinental, weak	MEDITE	Stp	MEXC	Sme	Sar	MEXCSmeSar		Continental, EuContinental, weak	MEDITE	Stp	MEXC	Sme	Sar	MEXCSmeSar
1536	49.738911	61.269501	234.866562		Continental, EuContinental, weak	MEDITE	Stp	MEXC	Sme	Sar	MEXCSmeSar		Continental, EuContinental, weak	MEDITE	Stp	MEXC	Sme	Sar	MEXCSmeSar		Continental, EuContinental, weak	MEDITE	Stp	MEXC	Sme	Sar	MEXCSmeSar
1537	49.756683	61.607574	204.6		Continental, EuContinental, weak	MEDITE	Stp	MEXC	Sme	Sar	MEXCSmeSar		Continental, EuContinental, weak	MEDITE	Stp	MEXC	Sme	Sar	MEXCSmeSar		Continental, EuContinental, weak	MEDITE	Stp	MEDC	Sme	Ari	MEDCSmeAri
1538	49.773548	61.945953	154.2		Continental, EuContinental, weak	MEDITE	Stp	MEXC	Sme	Sar	MEXCSmeSar		Continental, EuContinental, weak	MEDITE	Stp	MEXC	Sme	Sar	MEXCSmeSar		Continental, EuContinental, strong	MEDITE	Stp	MEDC	Sme	Ari	MEDCSmeAri
1539	49.789501	62.284576	124.6		Continental, EuContinental, weak	MEDITE	Stp	MEXC	Sme	Sar	MEXCSmeSar		Continental, EuContinental, weak	MEDITE	Stp	MEXC	Sme	Sar	MEXCSmeSar		Continental, EuContinental, strong	MEDITE	Stp	MEDC	Sme	Ari	MEDCSmeAri
1540	49.804531	62.623199	131.7		Continental, EuContinental, weak	MEDITE	Stp	MEXC	Sme	Sar	MEXCSmeSar		Continental, EuContinental, weak	MEDITE	Stp	MEXC	Sme	Sar	MEXCSmeSar		Continental, EuContinental, strong	MEDITE	Stp	MEDC	Sme	Ari	MEDCSmeAri
1541	49.818657	62.962311	125.8		Continental, EuContinental, weak	MEDITE	Stp	MEXC	Sme	Sar	MEXCSmeSar		Continental, EuContinental, weak	MEDITE	Stp	MEXC	Sme	Sar	MEXCSmeSar		Continental, EuContinental, strong	MEDITE	Stp	MEDC	Sme	Ari	MEDCSmeAri
1542	49.831856	63.301392	124.5		Continental, EuContinental, weak	MEDITE	Stp	MEXC	Sme	Sar	MEXCSmeSar		Continental, EuContinental, weak	MEDITE	Stp	MEXC	Sme	Sar	MEXCSmeSar		Continental, EuContinental, strong	MEDITE	Stp	MEDC	Sme	Ari	MEDCSmeAri
1543	49.844139	63.640778	124.7		Continental, EuContinental, weak	MEDITE	Stp	MEXC	Sme	Sar	MEXCSmeSar		Continental, EuContinental, weak	MEDITE	Stp	MEXC	Sme	Sar	MEXCSmeSar		Continental, EuContinental, strong	MEDITE	Stp	MEXC	Sme	Sar	MEXCSmeSar
1544	49.855503	63.980133	125.5		Continental, EuContinental, weak	MEDITE	Stp	MEXC	Sme	Sar	MEXCSmeSar		Continental, EuContinental, weak	MEDITE	Stp	MEXC	Sme	Sar	MEXCSmeSar		Continental, EuContinental, strong	MEDITE	Stp	MEXC	Sme	Sar	MEXCSmeSar
1545	49.865948	64.319733	126.8		Continental, EuContinental, weak	MEDITE	Stp	MEXC	Sme	Sar	MEXCSmeSar		Continental, EuContinental, weak	MEDITE	Stp	MEXC	Sme	Sar	MEXCSmeSar		Continental, EuContinental, weak	MEDITE	Stp	MEXC	Sme	Sar	MEXCSmeSar
1546	49.875473	64.659576	149.0		Continental, EuContinental, weak	MEDITE	Stp	MEXC	Sme	Sar	MEXCSmeSar		Continental, EuContinental, weak	MEDITE	Stp	MEXC	Sme	Sar	MEXCSmeSar		Continental, EuContinental, weak	MEDITE	Stp	MEXC	Sme	Sar	MEXCSmeSar
1547	49.884075	64.99939	168.4		Continental, EuContinental, weak	MEDITE	Stp	MEXC	Sme	Sar	MEXCSmeSar		Continental, EuContinental, weak	MEDITE	Stp	MEXC	Sme	Sar	MEXCSmeSar		Continental, EuContinental, weak	MEDITE	Stp	MEXC	Sme	Sar	MEXCSmeSar
1548	49.891758	65.339264	203.3		Continental, EuContinental, weak	MEDITE	Stp	MEXC	Sme	Sar	MEXCSmeSar		Continental, EuContinental, weak	MEDITE	Stp	MEXC	Sme	Sar	MEXCSmeSar		Continental, EuContinental, weak	MEDITE	Stp	MEXC	Sme	Sar	MEXCSmeSar
1549	49.898521	65.679657	234.039124		Continental, EuContinental, weak	MEDITE	Stp	MEXC	Sme	Sar	MEXCSmeSar		Continental, EuContinental, weak	MEDITE	Stp	MEXC	Sme	Sar	MEXCSmeSar		Continental, EuContinental, weak	MEDITE	Stp	MEXC	Sme	Sar	MEXCSmeSar
1550	49.904358	66.019592	291.727539		Continental, EuContinental, weak	MEDITE	Stp	MEXC	Sme	Sar	MEXCSmeSar		Continental, EuContinental, weak	MEDITE	Stp	MEPC	Sme	Sec	MEPCSmeSec		Continental, EuContinental, weak	MEDITE	Stp	MEXC	Sme	Sar	MEXCSmeSar
1551	49.909267	66.359924	321.491486		Continental, EuContinental, weak	MEDITE	Stp	MEXC	Sme	Sar	MEXCSmeSar		Continental, EuContinental, weak	MEDITE	Stp	MEXC	Sme	Sar	MEXCSmeSar		Continental, EuContinental, weak	MEDITE	Stp	MEXC	Sme	Sar	MEXCSmeSar
1552	49.913258	66.700195	366.564789		Continental, EuContinental, weak	MEDITE	Stp	MEXC	Sme	Sar	MEXCSmeSar		Continental, EuContinental, weak	MEDITE	Stp	MEXC	Sme	Sar	MEXCSmeSar		Continental, EuContinental, weak	MEDITE	Stp	MEXC	Sme	Sar	MEXCSmeSar
1553	49.916321	67.040192	384.542908		Continental, EuContinental, weak	MEDITE	Stp	MEXC	Sme	Sar	MEXCSmeSar		Continental, EuContinental, weak	MEDITE	Stp	MEXC	Sme	Sar	MEXCSmeSar		Continental, EuContinental, weak	MEDITE	Stp	MEXC	Sme	Sar	MEXCSmeSar
1554	49.918468	67.381348	391.727295		Continental, EuContinental, weak	MEDITE	Stp	MEXC	Sme	Sar	MEXCSmeSar		Continental, EuContinental, weak	MEDITE	Stp	MEXC	Sme	Sar	MEXCSmeSar		Continental, EuContinental, weak	MEDITE	Stp	MEXC	Sme	Sar	MEXCSmeSar
1555	49.919685	67.720245	421.435822		Continental, EuContinental, weak	MEDITE	Stp	MEXC	Sme	Sar	MEXCSmeSar		Continental, EuContinental, weak	MEDITE	Stp	MEPC	Sme	Sec	MEPCSmeSec		Continental, EuContinental, weak	MEDITE	Stp	MEXC	Sme	Sar	MEXCSmeSar
1556	49.919983	68.059357	420.263763		Continental, EuContinental, weak	MEDITE	Stp	MEXC	Sme	Sar	MEXCSmeSar		Continental, EuContinental, weak	MEDITE	Stp	MEXC	Sme	Sar	MEXCSmeSar		Continental, EuContinental, weak	MEDITE	Stp	MEXC	Sme	Sar	MEXCSmeSar
1557	49.91935	68.402985	428.647125		Continental, EuContinental, weak	MEDITE	Stp	MEPC	Sme	Sec	MEPCSmeSec		Continental, EuContinental, weak	MEDITE	Stp	MEPC	Sme	Sec	MEPCSmeSec		Continental, EuContinental, weak	MEDITE	Stp	MEXC	Sme	Sar	MEXCSmeSar
1558	49.917797	68.742828	394.83963		Continental, EuContinental, weak	MEDITE	Stp	MEXC	Sme	Sar	MEXCSmeSar		Continental, EuContinental, weak	MEDITE	Stp	MEXC	Sme	Sar	MEXCSmeSar		Continental, EuContinental, weak	MEDITE	Stp	MEXC	Sme	Sar	MEXCSmeSar
1559	49.915321	69.083008	349.401672		Continental, EuContinental, weak	MEDITE	Stp	MEXC	Sme	Sar	MEXCSmeSar		Continental, EuContinental, weak	MEDITE	Stp	MEXC	Sme	Sar	MEXCSmeSar		Continental, EuContinental, weak	MEDITE	Stp	MEXC	Sme	Sar	MEXCSmeSar
1560	49.911915	69.423676	352.367737		Continental, EuContinental, weak	MEDITE	Stp	MEXC	Sme	Sar	MEXCSmeSar		Continental, EuContinental, weak	MEDITE	Stp	MEXC	Sme	Sar	MEXCSmeSar		Continental, EuContinental, weak	MEDITE	Stp	MEXC	Sme	Sar	MEXCSmeSar
1561	49.907589	69.763916	375.204193		Continental, EuContinental, weak	MEDITE	Stp	MEXC	Sme	Sar	MEXCSmeSar		Continental, EuContinental, weak	MEDITE	Stp	MEXC	Sme	Sar	MEXCSmeSar		Continental, EuContinental, weak	MEDITE	Stp	MEXC	Sme	Sar	MEXCSmeSar
1562	49.90234	70.104126	417.671875		Continental, EuContinental, weak	MEDITE	Stp	MEXC	Sme	Sar	MEXCSmeSar		Continental, EuContinental, weak	MEDITE	Stp	MEPC	Sme	Sec	MEPCSmeSec		Continental, EuContinental, weak	MEDITE	Stp	MEXC	Sme	Sar	MEXCSmeSar
1563	49.89616	70.444244	436.039398		Continental, EuContinental, weak	MEDITE	Stp	MEXC	Sme	Sar	MEXCSmeSar		Continental, EuContinental, weak	MEDITE	Stp	MEXC	Sme	Sar	MEXCSmeSar		Continental, EuContinental, weak	MEDITE	Stp	MEXC	Sme	Sar	MEXCSmeSar
1564	49.889069	70.784393	460.464539		Continental, EuContinental, weak	MEDITE	Stp	MEXC	Sme	Sar	MEXCSmeSar		Continental, EuContinental, weak	MEDITE	Stp	MEXC	Sme	Sar	MEXCSmeSar		Continental, EuContinental, weak	MEDITE	Stp	MEXC	Sme	Sar	MEXCSmeSar
1565	49.881054	71.124237	472.247375		Continental, EuContinental, weak	MEDITE	Stp	MEXC	Sme	Sar	MEXCSmeSar		Continental, EuContinental, weak	MEDITE	Stp	MEXC	Sme	Sar	MEXCSmeSar		Continental, EuContinental, weak	MEDITE	Stp	MEXC	Sme	Sar	MEXCSmeSar
1566	49.872116	71.46402	478.628052		Continental, EuContinental, weak	MEDITE	Stp	MEXC	Sme	Sar	MEXCSmeSar		Continental, EuContinental, weak	MEDITE	Stp	MEXC	Sme	Sar	MEXCSmeSar		Continental, EuContinental, weak	MEDITE	Stp	MEXC	Sme	Sar	MEXCSmeSar
1567	49.862251	71.803802	480.440094		Continental, EuContinental, weak	MEDITE	Stp	MEXC	Sme	Sar	MEXCSmeSar		Continental, EuContinental, weak	MEDITE	Stp	MEXC	Sme	Sar	MEXCSmeSar		Continental, EuContinental, weak	MEDITE	Stp	MEXC	Sme	Sar	MEXCSmeSar
1568	49.851475	72.143402	504.022766		Continental, EuContinental, weak	MEDITE	Stp	MEPC	Sme	Sec	MEPCSmeSec		Continental, EuContinental, weak	MEDITE	Stp	MEXC	Sme	Sar	MEXCSmeSar		Continental, EuContinental, weak	MEDITE	Stp	MEXC	Sme	Sar	MEXCSmeSar
1569	49.839775	72.482788	492.848694		Continental, EuContinental, weak	MEDITE	Stp	MEPC	Sme	Sec	MEPCSmeSec		Continental, EuContinental, weak	MEDITE	Stp	MEXC	Sme	Sar	MEXCSmeSar		Continental, EuContinental, weak	MEDITE	Stp	MEXC	Sme	Sar	MEXCSmeSar
1570	49.82716	72.821991	461.608734		Continental, EuContinental, weak	MEDITE	Stp	MEXC	Sme	Sar	MEXCSmeSar		Continental, EuContinental, weak	MEDITE	Stp	MEXC	Sme	Sar	MEXCSmeSar		Continental, EuContinental, weak	MEDITE	Stp	MEXC	Sme	Sar	MEXCSmeSar
1571	49.813622	73.161072	560.813904		Continental, EuContinental, weak	MEDITE	Stp	MEPC	Sme	Sec	MEPCSmeSec		Continental, EuContinental, weak	MEDITE	Stp	MEPC	Sme	Sec	MEPCSmeSec		Continental, EuContinental, weak	MEDITE	Stp	MEPC	Sme	Sec	MEPCSmeSec
1572	49.799171	73.499939	604.83783		Continental, EuContinental, weak	MEDITE	Stp	MEPC	Ome	Sec	MEPCOmeSec		Continental, EuContinental, weak	MEDITE	Stp	MEPC	Sme	Sec	MEPCSmeSec		Continental, EuContinental, weak	MEDITE	Stp	MEPC	Sme	Sec	MEPCSmeSec
1573	49.783806	73.838654	663.939331		Continental, EuContinental, weak	TEMPLA	Stp	TEXE	Ste	Sec	TEXESteSec		Continental, EuContinental, weak	MEDITE	Stp	MEPC	Sme	Sec	MEPCSmeSec		Continental, EuContinental, weak	MEDITE	Stp	MEPC	Sme	Sec	MEPCSmeSec
1574	49.767521	74.177185	629.133423		Continental, EuContinental, weak	MEDITE	Stp	MEPC	Sme	Sec	MEPCSmeSec		Continental, EuContinental, weak	MEDITE	Stp	MEXC	Sme	Sar	MEXCSmeSar		Continental, EuContinental, weak	MEDITE	Stp	MEXC	Sme	Sar	MEXCSmeSar
1575	49.750324	74.515442	631.596436		Continental, EuContinental, weak	MEDITE	Stp	MEPC	Sme	Sec	MEPCSmeSec		Continental, EuContinental, weak	MEDITE	Stp	MEXC	Sme	Sar	MEXCSmeSar		Continental, EuContinental, weak	MEDITE	Stp	MEXC	Sme	Sar	MEXCSmeSar
1576	49.73222	74.853363	661.664795		Continental, EuContinental, weak	TEMPLA	Stp	TEXE	Ste	Sec	TEXESteSec		Continental, EuContinental, weak	MEDITE	Stp	MEPC	Sme	Sec	MEPCSmeSec		Continental, EuContinental, weak	MEDITE	Stp	MEPC	Sme	Sec	MEPCSmeSec
1577	49.7132	75.191223	626.371094		Continental, EuContinental, weak	MEDITE	Stp	MEPC	Ome	Sec	MEPCOmeSec		Continental, EuContinental, weak	MEDITE	Stp	MEXC	Sme	Sar	MEXCSmeSar		Continental, EuContinental, weak	MEDITE	Stp	MEXC	Sme	Sar	MEXCSmeSar
1578	49.693272	75.528717	659.414551		Continental, EuContinental, weak	MEDITE	Stp	MEPC	Ome	Sec	MEPCOmeSec		Continental, EuContinental, weak	MEDITE	Stp	MEPC	Sme	Sec	MEPCSmeSec		Continental, EuContinental, weak	MEDITE	Stp	MEXC	Sme	Sar	MEXCSmeSar
1579	49.672436	75.865936	662.732788		Continental, EuContinental, weak	MEDITE	Stp	MEPC	Ome	Sec	MEPCOmeSec		Continental, EuContinental, weak	MEDITE	Stp	MEXC	Sme	Sar	MEXCSmeSar		Continental, EuContinental, weak	MEDITE	Stp	MEXC	Sme	Sar	MEXCSmeSar
1580	49.650696	76.20285	772.09906		Continental, EuContinental, weak	TEMPLA	Stp	TEXE	Ste	Sec	TEXESteSec		Continental, EuContinental, weak	MEDITE	Stp	MEPC	Sme	Sec	MEPCSmeSec		Continental, EuContinental, weak	MEDITE	Stp	MEXC	Sme	Sar	MEXCSmeSar
1581	49.628044	76.539551	761.999939		Continental, EuContinental, weak	MEDITE	Stp	MEPC	Ome	Sec	MEPCOmeSec		Continental, EuContinental, weak	MEDITE	Stp	MEXC	Sme	Sar	MEXCSmeSar		Continental, EuContinental, weak	MEDITE	Stp	MEXC	Sme	Sar	MEXCSmeSar
1582	49.604488	76.875916	762.000061		Continental, EuContinental, weak	MEDITE	Stp	MEPC	Ome	Sec	MEPCOmeSec		Continental, EuContinental, weak	MEDITE	Stp	MEXC	Sme	Sar	MEXCSmeSar		Continental, EuContinental, weak	MEDITE	Stp	MEXC	Sme	Sar	MEXCSmeSar
1583	49.580044	77.211884	767.147278		Continental, EuContinental, weak	MEDITE	Stp	MEXC	Ome	Sar	MEXCOmeSar		Continental, EuContinental, weak	MEDITE	Stp	MEXC	Sme	Sar	MEXCSmeSar		Continental, EuContinental, weak	MEDITE	Stp	MEXC	Sme	Sar	MEXCSmeSar
1584	49.554684	77.547638	763.490051		Continental, EuContinental, weak	MEDITE	Stp	MEPC	Ome	Sec	MEPCOmeSec		Continental, EuContinental, weak	MEDITE	Stp	MEXC	Sme	Sar	MEXCSmeSar		Continental, EuContinental, weak	MEDITE	Stp	MEXC	Sme	Sar	MEXCSmeSar
1585	49.528431	77.883026	721.869873		Continental, EuContinental, weak	MEDITE	Stp	MEXC	Ome	Sar	MEXCOmeSar		Continental, EuContinental, weak	MEDITE	Stp	MEXC	Sme	Sar	MEXCSmeSar		Continental, EuContinental, weak	MEDITE	Stp	MEXC	Sme	Sar	MEXCSmeSar
1586	49.501286	78.217987	691.093079		Continental, EuContinental, weak	MEDITE	Stp	MEXC	Ome	Sar	MEXCOmeSar		Continental, EuContinental, weak	MEDITE	Stp	MEXC	Sme	Sar	MEXCSmeSar		Continental, EuContinental, weak	MEDITE	Stp	MEXC	Sme	Sar	MEXCSmeSar
1587	49.473244	78.552612	646.18634		Continental, EuContinental, weak	MEDITE	Stp	MEXC	Sme	Sar	MEXCSmeSar		Continental, EuContinental, weak	MEDITE	Stp	MEXC	Sme	Sar	MEXCSmeSar		Continental, EuContinental, weak	MEDITE	Stp	MEXC	Sme	Sar	MEXCSmeSar
1588	49.444305	78.886932	600.760864		Continental, EuContinental, weak	MEDITE	Stp	MEXC	Sme	Sar	MEXCSmeSar		Continental, EuContinental, weak	MEDITE	Stp	MEXC	Sme	Sar	MEXCSmeSar		Continental, EuContinental, weak	MEDITE	Stp	MEXC	Sme	Sar	MEXCSmeSar
1589	49.414478	79.220764	535.556213		Continental, EuContinental, weak	MEDITE	Stp	MEXC	Sme	Sar	MEXCSmeSar		Continental, EuContinental, weak	MEDITE	Stp	MEXC	Sme	Sar	MEXCSmeSar		Continental, EuContinental, weak	MEDITE	Stp	MEXC	Sme	Sar	MEXCSmeSar
1590	49.383762	79.55426	495.361053		Continental, EuContinental, weak	MEDITE	Stp	MEXC	Sme	Sar	MEXCSmeSar		Continental, EuContinental, strong	MEDITE	Stp	MEXC	Sme	Sar	MEXCSmeSar		Continental, EuContinental, strong	MEDITE	Stp	MEXC	Sme	Sar	MEXCSmeSar
1591	49.352161	79.88736	495.160706		Continental, EuContinental, weak	MEDITE	Stp	MEXC	Sme	Sar	MEXCSmeSar		Continental, EuContinental, strong	MEDITE	Stp	MEXC	Sme	Sar	MEXCSmeSar		Continental, EuContinental, strong	MEDITE	Stp	MEXC	Sme	Sar	MEXCSmeSar
1592	49.319679	80.220001	534.916748		Continental, EuContinental, weak	MEDITE	Stp	MEXC	Sme	Sar	MEXCSmeSar		Continental, EuContinental, strong	MEDITE	Stp	MEXC	Sme	Sar	MEXCSmeSar		Continental, EuContinental, strong	MEDITE	Stp	MEXC	Sme	Sar	MEXCSmeSar
1593	49.286308	80.552216	544.493774		Continental, EuContinental, weak	MEDITE	Stp	MEXC	Sme	Sar	MEXCSmeSar		Continental, EuContinental, weak	MEDITE	Stp	MEXC	Sme	Sar	MEXCSmeSar		Continental, EuContinental, strong	MEDITE	Stp	MEXC	Sme	Sar	MEXCSmeSar
1594	49.252068	80.883972	562.572632		Continental, EuContinental, weak	MEDITE	Stp	MEXC	Sme	Sar	MEXCSmeSar		Continental, EuContinental, weak	MEDITE	Stp	MEXC	Sme	Sar	MEXCSmeSar		Continental, EuContinental, strong	MEDITE	Stp	MEXC	Sme	Sar	MEXCSmeSar
1595	49.216942	81.215332	583.728943		Continental, EuContinental, weak	MEDITE	Stp	MEXC	Sme	Sar	MEXCSmeSar		Continental, EuContinental, weak	MEDITE	Stp	MEXC	Sme	Sar	MEXCSmeSar		Continental, EuContinental, weak	MEDITE	Stp	MEXC	Sme	Sar	MEXCSmeSar
1596	49.180939	81.546234	586.50061		Continental, EuContinental, weak	MEDITE	Stp	MEXC	Sme	Sar	MEXCSmeSar		Continental, EuContinental, weak	MEDITE	Stp	MEXC	Sme	Sar	MEXCSmeSar		Continental, EuContinental, strong	MEDITE	Stp	MEXC	Sme	Sar	MEXCSmeSar
1597	49.144066	81.876617	598.396667		Continental, EuContinental, weak	MEDITE	Stp	MEXC	Sme	Sar	MEXCSmeSar		Continental, EuContinental, weak	MEDITE	Stp	MEDC	Sme	Ari	MEDCSmeAri		Continental, EuContinental, strong	MEDITE	Stp	MEDC	Sme	Ari	MEDCSmeAri
1598	49.106319	82.206604	724.453796		Continental, EuContinental, weak	MEDITE	Stp	MEXC	Sme	Sar	MEXCSmeSar		Continental, EuContinental, weak	MEDITE	Stp	MEXC	Sme	Sar	MEXCSmeSar		Continental, EuContinental, strong	MEDITE	Stp	MEXC	Sme	Sar	MEXCSmeSar
1599	49.067707	82.536041	802.986084		Continental, EuContinental, weak	MEDITE	Stp	MEXC	Sme	Sar	MEXCSmeSar		Continental, EuContinental, weak	MEDITE	Stp	MEXC	Sme	Sar	MEXCSmeSar		Continental, EuContinental, strong	MEDITE	Stp	MEXC	Sme	Sar	MEXCSmeSar
1600	49.028233	82.86499	695.379272		Continental, EuContinental, strong	MEDITE	Stp	MEDC	Sme	Ari	MEDCSmeAri		Continental, EuContinental, strong	MEDITE	Stp	MEDC	Sme	Ari	MEDCSmeAri		Continental, EuContinental, strong	MEDITE	Stp	MEDC	Sme	Ari	MEDCSmeAri
1601	48.987892	83.19342	647.720703		Continental, EuContinental, strong	MEDITE	Stp	MEDC	Sme	Ari	MEDCSmeAri		Continental, EuContinental, strong	MEDITE	Stp	MEDC	Sme	Ari	MEDCSmeAri		Continental, EuContinental, strong	MEDITE	Stp	MEDC	Sme	Ari	MEDCSmeAri
1602	48.946693	83.521362	542.762634		Continental, EuContinental, strong	MEDITE	Stp	MEDC	Sme	Ari	MEDCSmeAri		Continental, EuContinental, strong	MEDITE	Stp	MEDC	Sme	Ari	MEDCSmeAri		Continental, EuContinental, strong	MEDITE	Stp	MEDC	Sme	Ari	MEDCSmeAri
1603	48.904633	83.848785	690.881042		Continental, EuContinental, weak	MEDITE	Stp	MEXC	Sme	Sar	MEXCSmeSar		Continental, EuContinental, weak	MEDITE	Stp	MEXC	Sme	Sar	MEXCSmeSar		Continental, EuContinental, strong	MEDITE	Stp	MEXC	Sme	Sar	MEXCSmeSar
1604	48.861725	84.175629	933.970764		Continental, EuContinental, weak	MEDITE	Stp	MEPC	Sme	Sec	MEPCSmeSec		Continental, EuContinental, weak	MEDITE	Stp	MEPC	Sme	Sec	MEPCSmeSec		Continental, EuContinental, weak	MEDITE	Stp	MEPC	Sme	Sec	MEPCSmeSec
1605	48.817963	84.501953	1143.243042		Continental, EuContinental, weak	MEDITE	Stp	MEPC	Ome	Sec	MEPCOmeSec		Continental, EuContinental, weak	MEDITE	Stp	MEPC	Ome	Sec	MEPCOmeSec		Continental, EuContinental, weak	MEDITE	Stp	MEPC	Sme	Sec	MEPCSmeSec
1606	48.773354	84.827728	1534.393921		Continental, EuContinental, weak	MEDITE	Stp	MEPC	Ome	Sec	MEPCOmeSec		Continental, EuContinental, weak	MEDITE	Stp	MEPC	Ome	Shu	MEPCOmeShu		Continental, EuContinental, weak	MEDITE	Stp	MEPC	Ome	Shu	MEPCOmeShu
1607	48.72789	85.152954	1769.40564		Continental, EuContinental, weak	MEDITE	Stp	MEPC	Ome	Sec	MEPCOmeSec		Continental, EuContinental, weak	MEDITE	Stp	MEPC	Ome	Shu	MEPCOmeShu		Continental, EuContinental, weak	MEDITE	Stp	MEPC	Ome	Shu	MEPCOmeShu
1608	48.681595	85.4776	1809.425415		Continental, EuContinental, weak	MEDITE	Stp	MEPC	Ome	Sec	MEPCOmeSec		Continental, EuContinental, weak	MEDITE	Stp	MEPC	Ome	Sec	MEPCOmeSec		Continental, EuContinental, weak	MEDITE	Stp	MEPC	Ome	Sec	MEPCOmeSec
1609	48.634453	85.801666	1960.070313		Continental, EuContinental, weak	MEDITE	Stp	MEPC	Ome	Sec	MEPCOmeSec		Continental, EuContinental, weak	MEDITE	Stp	MEPC	Ome	Sec	MEPCOmeSec		Continental, EuContinental, strong	MEDITE	Stp	MEPC	Ome	Sec	MEPCOmeSec
1610	48.586472	86.125153	1826.209961		Continental, EuContinental, strong	MEDITE	Stp	MEPC	Ome	Sec	MEPCOmeSec		Continental, EuContinental, strong	MEDITE	Stp	MEPC	Ome	Sec	MEPCOmeSec		Continental, EuContinental, strong	MEDITE	Stp	MEPC	Ome	Sec	MEPCOmeSec
1611	48.537663	86.448029	1817.307495		Continental, EuContinental, weak	TEMPLA	Stp	TEXE	Ote	Sec	TEXEOteSec		Continental, EuContinental, weak	MEDITE	Stp	MEPC	Ome	Sec	MEPCOmeSec		Continental, EuContinental, strong	MEDITE	Stp	MEPC	Ome	Sec	MEPCOmeSec
1612	47.924896	47.189911	5.3		Continental, EuContinental, weak	MEDITE	Stp	MEDC	Sme	Ari	MEDCSmeAri		Continental, EuContinental, weak	MEDITE	Stp	MEXC	Sme	Sar	MEXCSmeSar		Continental, EuContinental, weak	MEDITE	Stp	MEXC	Mme	Sar	MEXCMmeSar
1613	47.979759	47.506836	1.0		Continental, EuContinental, weak	MEDITE	Stp	MEDC	Sme	Ari	MEDCSmeAri		Continental, EuContinental, weak	MEDITE	Stp	MEDC	Sme	Ari	MEDCSmeAri		Continental, EuContinental, weak	MEDITE	Stp	MEXC	Mme	Sar	MEXCMmeSar
1614	48.033813	47.824432	1.4		Continental, EuContinental, weak	MEDITE	Stp	MEXC	Sme	Sar	MEXCSmeSar		Continental, EuContinental, weak	MEDITE	Stp	MEDC	Sme	Ari	MEDCSmeAri		Continental, EuContinental, weak	MEDITE	Stp	MEDC	Mme	Ari	MEDCMmeAri
1615	48.087063	48.14267	28.2		Continental, EuContinental, weak	MEDITE	Stp	MEXC	Sme	Sar	MEXCSmeSar		Continental, EuContinental, weak	MEDITE	Stp	MEXC	Sme	Sar	MEXCSmeSar		Continental, EuContinental, weak	MEDITE	Stp	MEDC	Mme	Ari	MEDCMmeAri
1616	48.1395	48.461578	25.3		Continental, EuContinental, weak	MEDITE	Stp	MEXC	Sme	Sar	MEXCSmeSar		Continental, EuContinental, weak	MEDITE	Stp	MEXC	Sme	Sar	MEXCSmeSar		Continental, EuContinental, weak	MEDITE	Stp	MEDC	Mme	Ari	MEDCMmeAri
1617	48.191113	48.781067	10.7		Continental, EuContinental, weak	MEDITE	Stp	MEXC	Sme	Sar	MEXCSmeSar		Continental, EuContinental, weak	MEDITE	Stp	MEDC	Sme	Ari	MEDCSmeAri		Continental, EuContinental, weak	MEDITE	Stp	MEDC	Mme	Ari	MEDCMmeAri
1618	48.241917	49.101166	5.7		Continental, EuContinental, weak	MEDITE	Stp	MEXC	Sme	Sar	MEXCSmeSar		Continental, EuContinental, weak	MEDITE	Stp	MEDC	Sme	Ari	MEDCSmeAri		Continental, EuContinental, weak	MEDITE	Stp	MEDC	Mme	Ari	MEDCMmeAri
1619	48.291889	49.421875	6.2		Continental, EuContinental, weak	MEDITE	Stp	MEXC	Sme	Sar	MEXCSmeSar		Continental, EuContinental, weak	MEDITE	Stp	MEDC	Sme	Ari	MEDCSmeAri		Continental, EuContinental, weak	MEDITE	Stp	MEDC	Mme	Ari	MEDCMmeAri
1620	48.341045	49.743225	2.1		Continental, EuContinental, weak	MEDITE	Stp	MEDC	Sme	Ari	MEDCSmeAri		Continental, EuContinental, weak	MEDITE	Stp	MEDC	Sme	Ari	MEDCSmeAri		Continental, EuContinental, weak	MEDITE	Stp	MEDC	Mme	Ari	MEDCMmeAri
1621	48.389362	50.065125	28.9		Continental, EuContinental, weak	MEDITE	Stp	MEXC	Sme	Sar	MEXCSmeSar		Continental, EuContinental, weak	MEDITE	Stp	MEXC	Sme	Sar	MEXCSmeSar		Continental, EuContinental, weak	MEDITE	Stp	MEDC	Mme	Ari	MEDCMmeAri
1622	48.436844	50.387604	30.5		Continental, EuContinental, weak	MEDITE	Stp	MEXC	Sme	Sar	MEXCSmeSar		Continental, EuContinental, weak	MEDITE	Stp	MEDC	Sme	Ari	MEDCSmeAri		Continental, EuContinental, weak	MEDITE	Stp	MEDC	Mme	Ari	MEDCMmeAri
1623	48.483498	50.710693	30.5		Continental, EuContinental, weak	MEDITE	Stp	MEXC	Sme	Sar	MEXCSmeSar		Continental, EuContinental, weak	MEDITE	Stp	MEDC	Sme	Ari	MEDCSmeAri		Continental, EuContinental, weak	MEDITE	Stp	MEDC	Mme	Ari	MEDCMmeAri
1624	48.529312	51.034302	30.5		Continental, EuContinental, weak	MEDITE	Stp	MEXC	Sme	Sar	MEXCSmeSar		Continental, EuContinental, weak	MEDITE	Stp	MEDC	Sme	Ari	MEDCSmeAri		Continental, EuContinental, weak	MEDITE	Stp	MEDC	Mme	Ari	MEDCMmeAri
1625	48.574284	51.358521	30.2		Continental, EuContinental, weak	MEDITE	Stp	MEXC	Sme	Sar	MEXCSmeSar		Continental, EuContinental, weak	MEDITE	Stp	MEDC	Sme	Ari	MEDCSmeAri		Continental, EuContinental, weak	MEDITE	Stp	MEDC	Mme	Ari	MEDCMmeAri
1626	48.618416	51.683289	29.9		Continental, EuContinental, weak	MEDITE	Stp	MEDC	Sme	Ari	MEDCSmeAri		Continental, EuContinental, weak	MEDITE	Stp	MEXC	Sme	Sar	MEXCSmeSar		Continental, EuContinental, weak	MEDITE	Stp	MEDC	Mme	Ari	MEDCMmeAri
1627	48.661694	52.008575	6.0		Continental, EuContinental, weak	MEDITE	Stp	MEDC	Sme	Ari	MEDCSmeAri		Continental, EuContinental, weak	MEDITE	Stp	MEDC	Sme	Ari	MEDCSmeAri		Continental, EuContinental, weak	MEDITE	Stp	MEDC	Mme	Ari	MEDCMmeAri
1628	48.704124	52.334381	0		Continental, EuContinental, weak	MEDITE	Stp	MEDC	Sme	Ari	MEDCSmeAri		Continental, EuContinental, weak	MEDITE	Stp	MEXC	Sme	Sar	MEXCSmeSar		Continental, EuContinental, weak	MEDITE	Stp	MEDC	Mme	Ari	MEDCMmeAri
1629	48.745705	52.660736	0		Continental, EuContinental, weak	MEDITE	Stp	MEDC	Sme	Ari	MEDCSmeAri		Continental, EuContinental, weak	MEDITE	Stp	MEXC	Sme	Sar	MEXCSmeSar		Continental, EuContinental, weak	MEDITE	Stp	MEDC	Mme	Ari	MEDCMmeAri
1630	48.78643	52.98761	16.4		Continental, EuContinental, weak	MEDITE	Stp	MEDC	Sme	Ari	MEDCSmeAri		Continental, EuContinental, weak	MEDITE	Stp	MEXC	Sme	Sar	MEXCSmeSar		Continental, EuContinental, weak	MEDITE	Stp	MEDC	Mme	Ari	MEDCMmeAri
1631	48.826298	53.314972	30.6		Continental, EuContinental, weak	MEDITE	Stp	MEDC	Sme	Ari	MEDCSmeAri		Continental, EuContinental, weak	MEDITE	Stp	MEXC	Sme	Sar	MEXCSmeSar		Continental, EuContinental, weak	MEDITE	Stp	MEDC	Mme	Ari	MEDCMmeAri
1632	48.865299	53.642822	31.2		Continental, EuContinental, weak	MEDITE	Stp	MEDC	Sme	Ari	MEDCSmeAri		Continental, EuContinental, weak	MEDITE	Stp	MEXC	Sme	Sar	MEXCSmeSar		Continental, EuContinental, weak	MEDITE	Stp	MEDC	Mme	Ari	MEDCMmeAri
1633	48.903442	53.971161	56.1		Continental, EuContinental, weak	MEDITE	Stp	MEDC	Sme	Ari	MEDCSmeAri		Continental, EuContinental, weak	MEDITE	Stp	MEXC	Sme	Sar	MEXCSmeSar		Continental, EuContinental, weak	MEDITE	Stp	MEDC	Mme	Ari	MEDCMmeAri
1634	48.940716	54.299988	89.1		Continental, EuContinental, weak	MEDITE	Stp	MEXC	Sme	Sar	MEXCSmeSar		Continental, EuContinental, weak	MEDITE	Stp	MEXC	Sme	Sar	MEXCSmeSar		Continental, EuContinental, weak	MEDITE	Stp	MEXC	Mme	Sar	MEXCMmeSar
1635	48.977131	54.629333	97.9		Continental, EuContinental, weak	MEDITE	Stp	MEDC	Sme	Ari	MEDCSmeAri		Continental, EuContinental, weak	MEDITE	Stp	MEXC	Sme	Sar	MEXCSmeSar		Continental, EuContinental, weak	MEDITE	Stp	MEDC	Mme	Ari	MEDCMmeAri
1636	49.012669	54.959076	117.1		Continental, EuContinental, weak	MEDITE	Stp	MEXC	Sme	Sar	MEXCSmeSar		Continental, EuContinental, weak	MEDITE	Stp	MEXC	Sme	Sar	MEXCSmeSar		Continental, EuContinental, weak	MEDITE	Stp	MEDC	Mme	Ari	MEDCMmeAri
1637	49.047333	55.289276	171.1		Continental, EuContinental, weak	MEDITE	Stp	MEXC	Sme	Sar	MEXCSmeSar		Continental, EuContinental, weak	MEDITE	Stp	MEXC	Sme	Sar	MEXCSmeSar		Continental, EuContinental, weak	MEDITE	Stp	MEXC	Sme	Sar	MEXCSmeSar
1638	49.08112	55.619843	185.9		Continental, EuContinental, weak	MEDITE	Stp	MEXC	Sme	Sar	MEXCSmeSar		Continental, EuContinental, weak	MEDITE	Stp	MEXC	Sme	Sar	MEXCSmeSar		Continental, EuContinental, weak	MEDITE	Stp	MEXC	Sme	Sar	MEXCSmeSar
1639	49.114029	55.950928	177.4		Continental, EuContinental, weak	MEDITE	Stp	MEXC	Sme	Sar	MEXCSmeSar		Continental, EuContinental, weak	MEDITE	Stp	MEXC	Sme	Sar	MEXCSmeSar		Continental, EuContinental, weak	MEDITE	Stp	MEDC	Sme	Ari	MEDCSmeAri
1640	49.146069	56.28241	220.1		Continental, EuContinental, weak	MEDITE	Stp	MEXC	Sme	Sar	MEXCSmeSar		Continental, EuContinental, weak	MEDITE	Stp	MEXC	Sme	Sar	MEXCSmeSar		Continental, EuContinental, weak	MEDITE	Stp	MEXC	Sme	Sar	MEXCSmeSar
1641	49.177216	56.614288	242.265991		Continental, EuContinental, weak	MEDITE	Stp	MEXC	Sme	Sar	MEXCSmeSar		Continental, EuContinental, weak	MEDITE	Stp	MEXC	Sme	Sar	MEXCSmeSar		Continental, EuContinental, weak	MEDITE	Stp	MEXC	Sme	Sar	MEXCSmeSar
1642	49.207489	56.946655	252.710342		Continental, EuContinental, weak	MEDITE	Stp	MEXC	Sme	Sar	MEXCSmeSar		Continental, EuContinental, weak	MEDITE	Stp	MEXC	Sme	Sar	MEXCSmeSar		Continental, EuContinental, weak	MEDITE	Stp	MEXC	Sme	Sar	MEXCSmeSar
1643	49.23687	57.279327	286.721771		Continental, EuContinental, weak	MEDITE	Stp	MEXC	Sme	Sar	MEXCSmeSar		Continental, EuContinental, weak	MEDITE	Stp	MEXC	Sme	Sar	MEXCSmeSar		Continental, EuContinental, weak	MEDITE	Stp	MEXC	Sme	Sar	MEXCSmeSar
1644	49.265358	57.612366	283.541321		Continental, EuContinental, weak	MEDITE	Stp	MEXC	Sme	Sar	MEXCSmeSar		Continental, EuContinental, weak	MEDITE	Stp	MEXC	Sme	Sar	MEXCSmeSar		Continental, EuContinental, weak	MEDITE	Stp	MEXC	Sme	Sar	MEXCSmeSar
1645	49.292969	57.945801	330.966125		Continental, EuContinental, weak	MEDITE	Stp	MEXC	Sme	Sar	MEXCSmeSar		Continental, EuContinental, weak	MEDITE	Stp	MEXC	Sme	Sar	MEXCSmeSar		Continental, EuContinental, weak	MEDITE	Stp	MEXC	Sme	Sar	MEXCSmeSar
1646	49.319672	58.279541	356.936401		Continental, EuContinental, weak	MEDITE	Stp	MEXC	Sme	Sar	MEXCSmeSar		Continental, EuContinental, weak	MEDITE	Stp	MEXC	Sme	Sar	MEXCSmeSar		Continental, EuContinental, weak	MEDITE	Stp	MEXC	Sme	Sar	MEXCSmeSar
1647	49.345497	58.613708	366.123993		Continental, EuContinental, weak	MEDITE	Stp	MEXC	Sme	Sar	MEXCSmeSar		Continental, EuContinental, weak	MEDITE	Stp	MEXC	Sme	Sar	MEXCSmeSar		Continental, EuContinental, weak	MEDITE	Stp	MEXC	Sme	Sar	MEXCSmeSar
[truncated: 2,922 more rows]
